# Supplementary material for: An acoustic source model for asymmetric intraglottal flow with application to reduced-order models of the vocal folds
Source: PLoS One. 2019 Jul 25;14(7):e0219914. doi: 10.1371/journal.pone.0219914 (PMC6657872; doi:10.1371/journal.pone.0219914)
Supplement: S1 Dataset — (DAT) [file pone.0219914.s001.dat]

Variables ="x"	BLEAP 15F	BLEAP 15NF	BLEAP 10F	BLEAP 10NF
ZONE T = "BLEAP 20 deg"	I=9	F=POINT
0.252	-16.02157621	-15	-10.6810508	-10
0.272308532	-15.69185693	-15	-10.46123796	-10
0.292617064	-15.50213813	-15	-10.33475875	-10
0.312925597	-15.36892319	-15	-10.24594879	-10
0.333234129	-15.26638251	-15	-10.17758834	-10
0.353542661	-15.18310874	-15	-10.12207249	-10
0.373851193	-15.11305624	-15	-10.07537083	-10
0.394159726	-15.05263532	-15	-10.03509022	-10
0.414468258	-14.99954083	-15	-9.999693887	-10
Variables ="x"	BLEAP 15F	BLEAP 15NF	BLEAP 10F	BLEAP 10NF
ZONE T = "BLEAP 40 deg"	I=9	F=POINT
0.252	-18.27930967	-15	-12.18620645	-10
0.272308532	-17.17382728	-15	-11.44921819	-10
0.292617064	-16.55841936	-15	-11.03894624	-10
0.312925597	-16.13520142	-15	-10.75680095	-10
0.333234129	-15.81439165	-15	-10.54292776	-10
0.353542661	-15.55701168	-15	-10.37134112	-10
0.373851193	-15.3426708	-15	-10.2284472	-10
0.394159726	-15.1593888	-15	-10.1062592	-10
0.414468258	-14.99954083	-15	-9.999693887	-10
Variables ="x"	BLEAP 15F	BLEAP 15NF	BLEAP 10F	BLEAP 10NF
ZONE T = "Scherer 20 deg"	I=9	F=POINT
0.252197513	-17.37423313	-16.63803681	-11.87730061	-11.43558282
0.292490682	-16.19631902	-15.41104294	-11.04294479	-10.57668712
0.332731458	-15.4601227	-15.09202454	-10.62576687	-10.33128834
0.374200383	-15.28834356	-15.01840491	-10.42944785	-10.20858896
0.414351783	-15.55828221	-14.9202454	-10.72392638	-10.18404908
0	0	0	0	0
0	0	0	0	0
0	0	0	0	0
0	0	0	0	0
Variables ="x"	BLEAP 15F	BLEAP 15NF	BLEAP 10F	BLEAP 10NF
ZONE T = "Scherer 40 deg"	I=9	F=POINT
0.252197513	-18.53603534	-15.09588867	-12.632266	-10.158967
0.292490682	-16.8376	-14.86486933	-11.17608867	-10.15447167
0.332731458	-15.82087134	-15.090321	-10.72940967	-10.11288067
0.374200383	-15.802406	-15.12917867	-10.92139233	-10.130318
0.414351783	-17.224512	-15.095129	-11.74683467	-10.08851333
0	0	0	0	0
0	0	0	0	0
0	0	0	0	0
0	0	0	0	0
