# Supplementary material for: An acoustic source model for asymmetric intraglottal flow with application to reduced-order models of the vocal folds
Source: PLoS One. 2019 Jul 25;14(7):e0219914. doi: 10.1371/journal.pone.0219914 (PMC6657872; doi:10.1371/journal.pone.0219914)
Supplement: S2 Dataset — (DAT) [file pone.0219914.s002.dat]

Variables ="t (ms)"	x<sub>1,l</sub> (cm)	x<sub>1,r</sub> (cm)	v1<sub>1,l</sub> (cm/s)	v1<sub>1,r</sub> (cm/s)	x<sub>2,l</sub>2 (cm)	x<sub>2,r</sub>2 (cm)	v<sub>2,l</sub> (cm/s)	v<sub>2,r</sub> (cm/s)	a1 (cm)	a2 (cm)	amin (cm^2)	Q<sub>acoustic</sub> (l/s)	Left Angle (deg)	Right Angle (deg)	Total Angle (deg)	Subglottal Acoustic Pressure (Pa)	Supraglottal Acoustic Pressure (Pa)	Transglottal Pressure (Pa)	Flow Rate (l/s)	Force Left (N)	Force Right (N)	Pressre at Mouth (Pa)	Pressure at inlet (Pa)	Angular Velocity Left (deg/s)	Angular Velocity Right (deg/s)	F_asym	F_rot	F_curv	G1 [L/s]	G2 [L/s]
ZONE T = "Data\SH_BLEAP=on_WRA=on_Lvl2=on_Ps=0.01_Z=1.dat"	I=14001	F=POINT
0.000000	0.100000	0.100000	0.100000	0.100000	0.000000	0.000000	0.000000	0.000000	0.330000	0.050000	0.050000	0.000000	18.434949	18.434949	36.869898	0.000000	0.000000	0.000000	0.000000	-0.000000	-0.000000	0.000000	0.000000	0.000005	0.000005	0.000000	0.000000	0.000000	0.000000	0.000000
0.014286	0.101418	0.101418	0.098565	0.098565	0.000010	0.000010	0.001430	0.001430	0.333971	0.050029	0.050029	0.000000	18.676645	18.676645	37.353290	-0.000458	0.000802	0.000000	0.000236	-0.000000	-0.000000	0.000000	0.001232	16.918749	16.918749	0.000000	0.000000	0.000000	0.000000	0.000000
0.028571	0.102816	0.102816	0.097116	0.097116	0.000041	0.000041	0.002864	0.002864	0.337885	0.050114	0.050114	0.000001	18.910636	18.910636	37.821271	-0.001831	0.003321	-0.000113	0.000473	-0.000000	-0.000000	0.000000	0.004498	16.379335	16.379335	0.000000	0.000000	0.000000	0.000000	0.000000
0.042857	0.104193	0.104193	0.095653	0.095653	0.000092	0.000092	0.004301	0.004301	0.341740	0.050258	0.050258	0.000003	19.136934	19.136934	38.273868	-0.004038	0.007944	-0.000644	0.000712	-0.000000	-0.000000	0.000000	0.009373	15.840874	15.840874	0.000000	0.000000	0.000000	0.000000	0.000000
0.057143	0.105549	0.105549	0.094178	0.094178	0.000164	0.000164	0.005739	0.005739	0.345537	0.050459	0.050459	0.000004	19.355556	19.355556	38.711111	-0.006774	0.014869	-0.001486	0.000953	-0.000001	-0.000001	0.000000	0.015944	15.303522	15.303522	0.000000	0.000000	0.000000	0.000000	0.000000
0.071429	0.106884	0.106884	0.092691	0.092691	0.000256	0.000256	0.007179	0.007179	0.349275	0.050717	0.050717	0.000006	19.566519	19.566519	39.133038	-0.009814	0.023949	-0.002268	0.001197	-0.000001	-0.000001	0.000000	0.024512	14.767421	14.767421	0.000000	0.000000	0.000000	0.000000	0.000000
0.085714	0.108197	0.108197	0.091191	0.091191	0.000369	0.000369	0.008619	0.008619	0.352952	0.051033	0.051033	0.000008	19.769843	19.769843	39.539686	-0.013200	0.035119	-0.002968	0.001446	-0.000001	-0.000001	0.000000	0.035295	14.232703	14.232703	0.000000	0.000000	0.000000	0.000000	0.000000
0.100000	0.109489	0.109489	0.089679	0.089679	0.000502	0.000502	0.010059	0.010059	0.356570	0.051406	0.051406	0.000011	19.965550	19.965550	39.931100	-0.016993	0.048351	-0.003616	0.001699	-0.000002	-0.000002	0.000000	0.048249	13.699488	13.699488	0.000000	0.000000	0.000000	0.000000	0.000000
0.114286	0.110759	0.110759	0.088156	0.088156	0.000656	0.000656	0.011498	0.011498	0.360126	0.051838	0.051838	0.000014	20.153663	20.153663	40.307326	-0.021229	0.063674	-0.004280	0.001958	-0.000002	-0.000002	0.000000	0.063314	13.167888	13.167888	0.000000	0.000000	0.000000	0.000000	0.000000
0.128571	0.112008	0.112008	0.086622	0.086622	0.000831	0.000831	0.012936	0.012936	0.363622	0.052326	0.052326	0.000017	20.334206	20.334206	40.668412	-0.025898	0.081063	-0.004923	0.002224	-0.000003	-0.000003	0.000000	0.080454	12.638003	12.638003	0.000000	0.000000	0.000000	0.000000	0.000000
0.142857	0.113234	0.113234	0.085077	0.085077	0.001026	0.001026	0.014371	0.014371	0.367056	0.052872	0.052872	0.000020	20.507205	20.507205	41.014409	-0.031013	0.100030	-0.005071	0.002497	-0.000003	-0.000003	0.000000	0.099680	12.109926	12.109926	0.000000	0.000000	0.000000	0.000000	0.000000
0.157143	0.114439	0.114439	0.083522	0.083522	0.001241	0.001241	0.015804	0.015804	0.370428	0.053476	0.053476	0.000024	20.672687	20.672687	41.345373	-0.036934	0.120301	-0.004810	0.002778	-0.000004	-0.000004	0.000000	0.120967	11.583739	11.583739	0.000000	0.000000	0.000000	0.000000	0.000000
0.171429	0.115621	0.115621	0.081956	0.081956	0.001477	0.001477	0.017233	0.017233	0.373738	0.054137	0.054137	0.000028	20.830680	20.830680	41.661360	-0.043958	0.142048	-0.004609	0.003067	-0.000005	-0.000005	0.000000	0.143956	11.059517	11.059517	0.000000	0.000000	0.000000	0.000000	0.000000
0.185714	0.116780	0.116780	0.080381	0.080381	0.001734	0.001734	0.018657	0.018657	0.376984	0.054855	0.054855	0.000033	20.981213	20.981213	41.962426	-0.052039	0.165419	-0.004571	0.003367	-0.000006	-0.000006	0.000000	0.168360	10.537326	10.537326	0.000000	0.000000	0.000000	0.000000	0.000000
0.200000	0.117917	0.117917	0.078796	0.078796	0.002010	0.002010	0.020077	0.020077	0.380168	0.055629	0.055629	0.000039	21.124316	21.124316	42.248633	-0.061060	0.190472	-0.004635	0.003677	-0.000007	-0.000007	0.000000	0.194226	10.017228	10.017228	0.000000	0.000000	0.000000	0.000000	0.000000
0.214286	0.119031	0.119031	0.077202	0.077202	0.002307	0.002307	0.021491	0.021491	0.383288	0.056461	0.056461	0.000046	21.260020	21.260020	42.520040	-0.070943	0.217196	-0.004716	0.003999	-0.000008	-0.000008	0.000000	0.221671	9.499273	9.499273	0.000000	0.000000	0.000000	0.000000	0.000000
0.228571	0.120123	0.120123	0.075600	0.075600	0.002624	0.002624	0.022900	0.022900	0.386344	0.057348	0.057348	0.000052	21.388356	21.388356	42.776712	-0.081677	0.245599	-0.004807	0.004333	-0.000009	-0.000009	0.000000	0.250769	8.983509	8.983509	0.000000	0.000000	0.000000	0.000000	0.000000
0.242857	0.121191	0.121191	0.073989	0.073989	0.002962	0.002962	0.024301	0.024301	0.389336	0.058293	0.058293	0.000060	21.509356	21.509356	43.018711	-0.093252	0.275605	-0.004825	0.004679	-0.000010	-0.000010	0.000000	0.281531	8.469976	8.469976	0.000000	0.000000	0.000000	0.000000	0.000000
0.257143	0.122237	0.122237	0.072370	0.072370	0.003319	0.003319	0.025695	0.025695	0.392263	0.059292	0.059292	0.000068	21.623051	21.623051	43.246103	-0.105719	0.307066	-0.004673	0.005039	-0.000011	-0.000011	0.000000	0.313964	7.958707	7.958707	0.000000	0.000000	0.000000	0.000000	0.000000
0.271429	0.123259	0.123259	0.070744	0.070744	0.003696	0.003696	0.027081	0.027081	0.395125	0.060348	0.060348	0.000077	21.729476	21.729476	43.458952	-0.119202	0.339976	-0.004467	0.005414	-0.000012	-0.000012	0.000000	0.348013	7.449733	7.449733	0.000000	0.000000	0.000000	0.000000	0.000000
0.285714	0.124258	0.124258	0.069110	0.069110	0.004092	0.004092	0.028458	0.028458	0.397922	0.061459	0.061459	0.000086	21.828663	21.828663	43.657326	-0.133737	0.374314	-0.004224	0.005804	-0.000013	-0.000013	0.000000	0.383559	6.943078	6.943078	0.000000	0.000000	0.000000	0.000000	0.000000
0.300000	0.125234	0.125234	0.067469	0.067469	0.004509	0.004509	0.029826	0.029826	0.400654	0.062625	0.062625	0.000096	21.920645	21.920645	43.841291	-0.149350	0.410087	-0.003977	0.006209	-0.000015	-0.000015	0.000000	0.420564	6.438763	6.438763	0.000000	0.000000	0.000000	0.000000	0.000000
0.314286	0.126186	0.126186	0.065822	0.065822	0.004945	0.004945	0.031184	0.031184	0.403320	0.063845	0.063845	0.000107	22.005457	22.005457	44.010914	-0.166041	0.447391	-0.003823	0.006632	-0.000016	-0.000016	0.000000	0.459002	5.936803	5.936803	0.000000	0.000000	0.000000	0.000000	0.000000
0.328571	0.127114	0.127114	0.064169	0.064169	0.005400	0.005400	0.032532	0.032532	0.405920	0.065119	0.065119	0.000118	22.083131	22.083131	44.166263	-0.183741	0.486287	-0.003754	0.007071	-0.000017	-0.000017	0.000000	0.498874	5.437213	5.437213	0.000000	0.000000	0.000000	0.000000	0.000000
0.342857	0.128019	0.128019	0.062509	0.062509	0.005874	0.005874	0.033869	0.033869	0.408453	0.066447	0.066447	0.000130	22.153703	22.153703	44.307406	-0.202386	0.526843	-0.003772	0.007529	-0.000019	-0.000019	0.000000	0.540249	4.940001	4.940001	0.000000	0.000000	0.000000	0.000000	0.000000
0.357143	0.128900	0.128900	0.060845	0.060845	0.006367	0.006367	0.035194	0.035194	0.410920	0.067828	0.067828	0.000143	22.217205	22.217205	44.434410	-0.221912	0.568996	-0.003753	0.008006	-0.000020	-0.000020	0.000000	0.583190	4.445173	4.445173	0.000000	0.000000	0.000000	0.000000	0.000000
0.371429	0.129757	0.129757	0.059175	0.059175	0.006879	0.006879	0.036507	0.036507	0.413321	0.069262	0.069262	0.000156	22.273673	22.273673	44.547346	-0.242343	0.612716	-0.003691	0.008502	-0.000022	-0.000022	0.000000	0.627758	3.952736	3.952736	0.000000	0.000000	0.000000	0.000000	0.000000
0.385714	0.130591	0.130591	0.057500	0.057500	0.007410	0.007410	0.037807	0.037807	0.415654	0.070749	0.070749	0.000169	22.323140	22.323140	44.646280	-0.263709	0.657993	-0.003605	0.009019	-0.000024	-0.000024	0.000000	0.673928	3.462689	3.462689	0.000000	0.000000	0.000000	0.000000	0.000000
0.400000	0.131400	0.131400	0.055821	0.055821	0.007960	0.007960	0.039094	0.039094	0.417921	0.072287	0.072287	0.000184	22.365640	22.365640	44.731281	-0.286026	0.704843	-0.003528	0.009556	-0.000025	-0.000025	0.000000	0.721668	2.975035	2.975035	0.000000	0.000000	0.000000	0.000000	0.000000
0.414286	0.132186	0.132186	0.054137	0.054137	0.008527	0.008527	0.040367	0.040367	0.420120	0.073876	0.073876	0.000199	22.401209	22.401209	44.802417	-0.309285	0.753312	-0.003498	0.010115	-0.000027	-0.000027	0.000000	0.770964	2.489772	2.489772	0.000000	0.000000	0.000000	0.000000	0.000000
0.428571	0.132947	0.132947	0.052450	0.052450	0.009113	0.009113	0.041626	0.041626	0.422252	0.075516	0.075516	0.000214	22.429879	22.429879	44.859757	-0.333451	0.803442	-0.003521	0.010696	-0.000029	-0.000029	0.000000	0.821823	2.006897	2.006897	0.000000	0.000000	0.000000	0.000000	0.000000
0.442857	0.133684	0.133684	0.050760	0.050760	0.009716	0.009716	0.042870	0.042870	0.424316	0.077206	0.077206	0.000230	22.451684	22.451684	44.903369	-0.358483	0.855300	-0.003625	0.011299	-0.000031	-0.000031	0.000000	0.874281	1.526408	1.526408	0.000000	0.000000	0.000000	0.000000	0.000000
0.457143	0.134397	0.134397	0.049066	0.049066	0.010338	0.010338	0.044099	0.044099	0.426312	0.078945	0.078945	0.000247	22.466660	22.466660	44.933320	-0.384323	0.908890	-0.003755	0.011926	-0.000032	-0.000032	0.000000	0.928379	1.048300	1.048300	0.000000	0.000000	0.000000	0.000000	0.000000
0.471429	0.135086	0.135086	0.047370	0.047370	0.010976	0.010976	0.045312	0.045312	0.428241	0.080734	0.080734	0.000264	22.474840	22.474840	44.949679	-0.410949	0.964213	-0.003891	0.012577	-0.000034	-0.000034	0.000000	0.984174	0.572571	0.572571	0.000000	0.000000	0.000000	0.000000	0.000000
0.485714	0.135751	0.135751	0.045671	0.045671	0.011632	0.011632	0.046509	0.046509	0.430102	0.082570	0.082570	0.000282	22.476257	22.476257	44.952514	-0.438356	1.021245	-0.004005	0.013253	-0.000036	-0.000036	0.000000	1.041683	0.099215	0.099215	0.000000	0.000000	0.000000	0.000000	0.000000
0.500000	0.136391	0.136391	0.043970	0.043970	0.012305	0.012305	0.047689	0.047689	0.431895	0.084454	0.084454	0.000300	22.470946	22.470946	44.941892	-0.466560	1.079957	-0.004083	0.013954	-0.000039	-0.000039	0.000000	1.100911	-0.371771	-0.371771	0.000000	0.000000	0.000000	0.000000	0.000000
0.514286	0.137007	0.137007	0.042268	0.042268	0.012995	0.012995	0.048852	0.048852	0.433619	0.086385	0.086385	0.000318	22.458940	22.458940	44.917881	-0.495585	1.140360	-0.004162	0.014681	-0.000041	-0.000041	0.000228	1.161840	-0.840390	-0.840390	0.000000	0.000000	0.000000	0.000000	0.000000
0.528571	0.137599	0.137599	0.040564	0.040564	0.013701	0.013701	0.049997	0.049997	0.435276	0.088362	0.088362	0.000337	22.440274	22.440274	44.880548	-0.525430	1.202472	-0.004258	0.015434	-0.000043	-0.000043	0.000769	1.224446	-1.306644	-1.306644	0.000000	0.000000	0.000000	0.000000	0.000000
0.542857	0.138166	0.138166	0.038859	0.038859	0.014423	0.014423	0.051123	0.051123	0.436865	0.090385	0.090385	0.000357	22.414981	22.414981	44.829961	-0.556083	1.266309	-0.004376	0.016213	-0.000045	-0.000045	0.001421	1.288728	-1.770536	-1.770536	0.000000	0.000000	0.000000	0.000000	0.000000
0.557143	0.138709	0.138709	0.037154	0.037154	0.015161	0.015161	0.052232	0.052232	0.438385	0.092452	0.092452	0.000377	22.383094	22.383094	44.766188	-0.587526	1.331868	-0.004496	0.017020	-0.000047	-0.000047	0.002097	1.354701	-2.232064	-2.232064	0.000000	0.000000	0.000000	0.000000	0.000000
0.571429	0.139227	0.139227	0.035448	0.035448	0.015915	0.015915	0.053321	0.053321	0.439837	0.094563	0.094563	0.000398	22.344648	22.344648	44.689296	-0.619758	1.399148	-0.004616	0.017855	-0.000050	-0.000050	0.002787	1.422378	-2.691229	-2.691229	0.000000	0.000000	0.000000	0.000000	0.000000
0.585714	0.139722	0.139722	0.033743	0.033743	0.016685	0.016685	0.054390	0.054390	0.441221	0.096717	0.096717	0.000419	22.299676	22.299676	44.599352	-0.652778	1.468146	-0.004732	0.018718	-0.000052	-0.000052	0.003521	1.491760	-3.148026	-3.148026	0.000000	0.000000	0.000000	0.000000	0.000000
0.600000	0.140192	0.140192	0.032037	0.032037	0.017469	0.017469	0.055440	0.055440	0.442536	0.098914	0.098914	0.000441	22.248213	22.248213	44.496425	-0.686588	1.538866	-0.004852	0.019610	-0.000055	-0.000055	0.004366	1.562845	-3.602452	-3.602452	0.000000	0.000000	0.000000	0.000000	0.000000
0.614286	0.140637	0.140637	0.030333	0.030333	0.018269	0.018269	0.056470	0.056470	0.443784	0.101152	0.101152	0.000463	22.190291	22.190291	44.380582	-0.721186	1.611296	-0.004962	0.020530	-0.000057	-0.000057	0.005431	1.635630	-4.054498	-4.054498	0.000000	0.000000	0.000000	0.000000	0.000000
0.628571	0.141058	0.141058	0.028629	0.028629	0.019083	0.019083	0.057479	0.057479	0.444963	0.103431	0.103431	0.000486	22.125946	22.125946	44.251892	-0.756579	1.685406	-0.005037	0.021481	-0.000060	-0.000060	0.006683	1.710117	-4.504156	-4.504156	0.000000	0.000000	0.000000	0.000000	0.000000
0.642857	0.141455	0.141455	0.026927	0.026927	0.019911	0.019911	0.058466	0.058466	0.446074	0.105750	0.105750	0.000509	22.055212	22.055212	44.110423	-0.792791	1.761174	-0.005083	0.022461	-0.000063	-0.000063	0.008005	1.786295	-4.951415	-4.951415	0.000000	0.000000	0.000000	0.000000	0.000000
0.657143	0.141828	0.141828	0.025227	0.025227	0.020753	0.020753	0.059433	0.059433	0.447117	0.108108	0.108108	0.000533	21.978122	21.978122	43.956244	-0.829843	1.838576	-0.005097	0.023472	-0.000065	-0.000065	0.009373	1.864138	-5.396258	-5.396258	0.000000	0.000000	0.000000	0.000000	0.000000
0.671429	0.142176	0.142176	0.023528	0.023528	0.021609	0.021609	0.060377	0.060377	0.448092	0.110504	0.110504	0.000557	21.894713	21.894713	43.789425	-0.867759	1.917619	-0.005110	0.024513	-0.000068	-0.000068	0.010785	1.943623	-5.838671	-5.838671	0.000000	0.000000	0.000000	0.000000	0.000000
0.685714	0.142500	0.142500	0.021832	0.021832	0.022478	0.022478	0.061300	0.061300	0.448999	0.112938	0.112938	0.000582	21.805018	21.805018	43.610036	-0.906556	1.998313	-0.005148	0.025586	-0.000071	-0.000071	0.012234	2.024727	-6.278631	-6.278631	0.000000	0.000000	0.000000	0.000000	0.000000
0.700000	0.142800	0.142800	0.020138	0.020138	0.023360	0.023360	0.062200	0.062200	0.449839	0.115408	0.115408	0.000608	21.709073	21.709073	43.418147	-0.946248	2.080606	-0.005175	0.026689	-0.000074	-0.000074	0.013730	2.107434	-6.716116	-6.716116	0.000000	0.000000	0.000000	0.000000	0.000000
0.714286	0.143075	0.143075	0.018448	0.018448	0.024255	0.024255	0.063077	0.063077	0.450611	0.117914	0.117914	0.000634	21.606915	21.606915	43.213830	-0.986856	2.164437	-0.005154	0.027825	-0.000077	-0.000077	0.015309	2.191724	-7.151099	-7.151099	0.000000	0.000000	0.000000	0.000000	0.000000
0.728571	0.143327	0.143327	0.016761	0.016761	0.025162	0.025162	0.063931	0.063931	0.451315	0.120454	0.120454	0.000660	21.498578	21.498578	42.997157	-1.028402	2.249759	-0.005057	0.028992	-0.000080	-0.000080	0.016969	2.277572	-7.583550	-7.583550	0.000000	0.000000	0.000000	0.000000	0.000000
0.742857	0.143554	0.143554	0.015077	0.015077	0.026081	0.026081	0.064762	0.064762	0.451951	0.123028	0.123028	0.000687	21.384101	21.384101	42.768201	-1.070922	2.336532	-0.004881	0.030191	-0.000083	-0.000083	0.018673	2.364952	-8.013435	-8.013435	0.000000	0.000000	0.000000	0.000000	0.000000
0.757143	0.143757	0.143757	0.013397	0.013397	0.027012	0.027012	0.065569	0.065569	0.452521	0.125635	0.125635	0.000715	21.263519	21.263519	42.527038	-1.114465	2.424729	-0.004650	0.031423	-0.000086	-0.000086	0.020425	2.453826	-8.440717	-8.440717	0.000000	0.000000	0.000000	0.000000	0.000000
0.771429	0.143937	0.143937	0.011722	0.011722	0.027955	0.027955	0.066351	0.066351	0.453023	0.128273	0.128273	0.000744	21.136871	21.136871	42.273742	-1.159075	2.514341	-0.004399	0.032688	-0.000089	-0.000089	0.022250	2.544143	-8.865355	-8.865355	0.000000	0.000000	0.000000	0.000000	0.000000
0.785714	0.144092	0.144092	0.010051	0.010051	0.028908	0.028908	0.067110	0.067110	0.453459	0.130942	0.130942	0.000773	21.004195	21.004195	42.008391	-1.204769	2.605346	-0.004125	0.033985	-0.000092	-0.000092	0.024130	2.635860	-9.287303	-9.287303	0.000000	0.000000	0.000000	0.000000	0.000000
0.800000	0.144224	0.144224	0.008385	0.008385	0.029872	0.029872	0.067844	0.067844	0.453827	0.133642	0.133642	0.000803	20.865531	20.865531	41.731062	-1.251564	2.697698	-0.003799	0.035316	-0.000096	-0.000096	0.026044	2.728958	-9.706513	-9.706513	0.000000	0.000000	0.000000	0.000000	0.000000
0.814286	0.144332	0.144332	0.006724	0.006724	0.030846	0.030846	0.068553	0.068553	0.454130	0.136370	0.136370	0.000833	20.720918	20.720918	41.441835	-1.299499	2.791365	-0.003427	0.036679	-0.000099	-0.000099	0.027993	2.823413	-10.122930	-10.122930	0.000000	0.000000	0.000000	0.000000	0.000000
0.828571	0.144416	0.144416	0.005069	0.005069	0.031831	0.031831	0.069237	0.069237	0.454365	0.139125	0.139125	0.000865	20.570396	20.570396	41.140792	-1.348619	2.886332	-0.003042	0.038076	-0.000102	-0.000102	0.029980	2.919186	-10.536498	-10.536498	0.000000	0.000000	0.000000	0.000000	0.000000
0.842857	0.144477	0.144477	0.003420	0.003420	0.032824	0.032824	0.069896	0.069896	0.454535	0.141908	0.141908	0.000897	20.414008	20.414008	40.828017	-1.398957	2.982555	-0.002632	0.039506	-0.000106	-0.000106	0.031995	3.016232	-10.947155	-10.947155	0.000000	0.000000	0.000000	0.000000	0.000000
0.857143	0.144514	0.144514	0.001776	0.001776	0.033827	0.033827	0.070530	0.070530	0.454639	0.144717	0.144717	0.000929	20.251796	20.251796	40.503593	-1.450540	3.079978	-0.002169	0.040970	-0.000109	-0.000109	0.034003	3.114513	-11.354835	-11.354835	0.000000	0.000000	0.000000	0.000000	0.000000
0.871429	0.144528	0.144528	0.000139	0.000139	0.034839	0.034839	0.071137	0.071137	0.454677	0.147550	0.147550	0.000963	20.083804	20.083804	40.167608	-1.503398	3.178564	-0.001649	0.042467	-0.000112	-0.000112	0.035973	3.213998	-11.759467	-11.759467	0.000000	0.000000	0.000000	0.000000	0.000000
0.885714	0.144518	0.144518	-0.001492	-0.001492	0.035860	0.035860	0.071719	0.071719	0.454650	0.150407	0.150407	0.000997	19.910076	19.910076	39.820151	-1.557567	3.278297	-0.001091	0.043998	-0.000116	-0.000116	0.037892	3.314652	-12.160977	-12.160977	0.000000	0.000000	0.000000	0.000000	0.000000
0.900000	0.144485	0.144485	-0.003115	-0.003115	0.036888	0.036888	0.072275	0.072275	0.454558	0.153287	0.153287	0.001032	19.730657	19.730657	39.461315	-1.613070	3.379165	-0.000505	0.045563	-0.000120	-0.000120	0.039753	3.416438	-12.559286	-12.559286	0.000000	0.000000	0.000000	0.000000	0.000000
0.914286	0.144429	0.144429	-0.004731	-0.004731	0.037925	0.037925	0.072804	0.072804	0.454401	0.156189	0.156189	0.001068	19.545596	19.545596	39.091192	-1.669636	3.481156	0.000389	0.047161	-0.000123	-0.000123	0.041548	3.519331	-12.954309	-12.954309	0.000000	0.000000	0.000000	0.000000	0.000000
0.928571	0.144350	0.144350	-0.006340	-0.006340	0.038968	0.038968	0.073307	0.073307	0.454180	0.159111	0.159111	0.001105	19.354939	19.354939	38.709878	-1.726911	3.584618	0.001596	0.048792	-0.000127	-0.000127	0.043281	3.623566	-13.345959	-13.345959	0.000000	0.000000	0.000000	0.000000	0.000000
0.942857	0.144248	0.144248	-0.007941	-0.007941	0.040019	0.040019	0.073783	0.073783	0.453894	0.162053	0.162053	0.001143	19.158737	19.158737	38.317474	-1.784890	3.689937	0.002735	0.050458	-0.000131	-0.000131	0.044960	3.729487	-13.734143	-13.734143	0.000000	0.000000	0.000000	0.000000	0.000000
0.957143	0.144123	0.144123	-0.009534	-0.009534	0.041076	0.041076	0.074232	0.074232	0.453545	0.165014	0.165014	0.001183	18.957041	18.957041	37.914081	-1.843771	3.797202	0.003517	0.052156	-0.000134	-0.000134	0.046599	3.837142	-14.118764	-14.118764	0.000000	0.000000	0.000000	0.000000	0.000000
0.971429	0.143976	0.143976	-0.011119	-0.011119	0.042140	0.042140	0.074655	0.074655	0.453132	0.167992	0.167992	0.001223	18.749902	18.749902	37.499803	-1.903632	3.906250	0.004029	0.053889	-0.000138	-0.000138	0.048230	3.946370	-14.499720	-14.499720	0.000000	0.000000	0.000000	0.000000	0.000000
0.985714	0.143805	0.143805	-0.012695	-0.012695	0.043209	0.043209	0.075050	0.075050	0.452655	0.170986	0.170986	0.001264	18.537374	18.537374	37.074749	-1.964390	4.016763	0.004668	0.055654	-0.000142	-0.000142	0.049855	4.057085	-14.876907	-14.876907	0.000000	0.000000	0.000000	0.000000	0.000000
1.000000	0.143613	0.143613	-0.014262	-0.014262	0.044284	0.044284	0.075418	0.075418	0.452116	0.173995	0.173995	0.001305	18.319514	18.319514	36.639028	-2.026070	4.128614	0.005536	0.057453	-0.000146	-0.000146	0.051435	4.169309	-15.250213	-15.250213	0.000000	0.000000	0.000000	0.000000	0.000000
1.014286	0.143398	0.143398	-0.015820	-0.015820	0.045364	0.045364	0.075759	0.075759	0.451514	0.177019	0.177019	0.001348	18.096378	18.096378	36.192756	-2.088773	4.241780	0.006555	0.059284	-0.000150	-0.000150	0.052943	4.282998	-15.619525	-15.619525	0.000000	0.000000	0.000000	0.000000	0.000000
1.028571	0.143161	0.143161	-0.017368	-0.017368	0.046448	0.046448	0.076073	0.076073	0.450851	0.180056	0.180056	0.001392	17.868025	17.868025	35.736050	-2.152584	4.356351	0.007549	0.061149	-0.000154	-0.000154	0.054381	4.398056	-15.984725	-15.984725	0.000000	0.000000	0.000000	0.000000	0.000000
1.042857	0.142902	0.142902	-0.018907	-0.018907	0.047537	0.047537	0.076359	0.076359	0.450125	0.183104	0.183104	0.001436	17.634515	17.634515	35.269030	-2.217481	4.472242	0.008624	0.063046	-0.000158	-0.000158	0.055778	4.514420	-16.345689	-16.345689	0.000000	0.000000	0.000000	0.000000	0.000000
1.057143	0.142621	0.142621	-0.020436	-0.020436	0.048630	0.048630	0.076618	0.076618	0.449338	0.186164	0.186164	0.001482	17.395911	17.395911	34.791822	-2.283288	4.589199	0.010208	0.064976	-0.000162	-0.000162	0.057152	4.632090	-16.702293	-16.702293	0.000000	0.000000	0.000000	0.000000	0.000000
1.071429	0.142318	0.142318	-0.021955	-0.021955	0.049726	0.049726	0.076849	0.076849	0.448490	0.189233	0.189233	0.001529	17.152277	17.152277	34.304553	-2.349959	4.707419	0.012150	0.066937	-0.000166	-0.000166	0.058480	4.751161	-17.054405	-17.054405	0.000000	0.000000	0.000000	0.000000	0.000000
1.085714	0.141994	0.141994	-0.023464	-0.023464	0.050826	0.050826	0.077052	0.077052	0.447582	0.192311	0.192311	0.001578	16.903678	16.903678	33.807356	-2.417594	4.827311	0.013939	0.068931	-0.000171	-0.000171	0.059739	4.871692	-17.401893	-17.401893	0.000000	0.000000	0.000000	0.000000	0.000000
1.100000	0.141648	0.141648	-0.024961	-0.024961	0.051928	0.051928	0.077228	0.077228	0.446613	0.195397	0.195397	0.001628	16.650184	16.650184	33.300367	-2.486182	4.949161	0.015302	0.070956	-0.000175	-0.000175	0.060917	4.993669	-17.744620	-17.744620	0.000000	0.000000	0.000000	0.000000	0.000000
1.114286	0.141280	0.141280	-0.026448	-0.026448	0.053032	0.053032	0.077375	0.077375	0.445585	0.198489	0.198489	0.001679	16.391863	16.391863	32.783726	-2.555530	5.072965	0.016432	0.073013	-0.000179	-0.000179	0.062000	5.117157	-18.082445	-18.082445	0.000000	0.000000	0.000000	0.000000	0.000000
1.128571	0.140892	0.140892	-0.027924	-0.027924	0.054138	0.054138	0.077496	0.077496	0.444498	0.201587	0.201587	0.001731	16.128788	16.128788	32.257576	-2.625520	5.198458	0.017712	0.075100	-0.000183	-0.000183	0.062983	5.242311	-18.415225	-18.415225	0.000000	0.000000	0.000000	0.000000	0.000000
1.142857	0.140483	0.140483	-0.029388	-0.029388	0.055246	0.055246	0.077588	0.077588	0.443351	0.204689	0.204689	0.001784	15.861034	15.861034	31.722067	-2.696261	5.325408	0.019263	0.077219	-0.000188	-0.000188	0.063877	5.369168	-18.742815	-18.742815	0.000000	0.000000	0.000000	0.000000	0.000000
1.157143	0.140052	0.140052	-0.030841	-0.030841	0.056355	0.056355	0.077652	0.077652	0.442147	0.207793	0.207793	0.001839	15.588676	15.588676	31.177351	-2.767902	5.453733	0.021019	0.079367	-0.000192	-0.000192	0.064684	5.497585	-19.065066	-19.065066	0.000000	0.000000	0.000000	0.000000	0.000000
1.171429	0.139602	0.139602	-0.032282	-0.032282	0.057464	0.057464	0.077689	0.077689	0.440884	0.210900	0.210900	0.001895	15.311792	15.311792	30.623585	-2.840473	5.583501	0.022881	0.081546	-0.000197	-0.000197	0.065408	5.627417	-19.381827	-19.381827	0.000000	0.000000	0.000000	0.000000	0.000000
1.185714	0.139130	0.139130	-0.033711	-0.033711	0.058574	0.058574	0.077698	0.077698	0.439564	0.214008	0.214008	0.001952	15.030465	15.030465	30.060929	-2.913955	5.714799	0.024778	0.083753	-0.000202	-0.000202	0.066064	5.758646	-19.692945	-19.692945	0.000000	0.000000	0.000000	0.000000	0.000000
1.200000	0.138638	0.138638	-0.035128	-0.035128	0.059684	0.059684	0.077679	0.077679	0.438187	0.217116	0.217116	0.002011	14.744775	14.744775	29.489550	-2.988345	5.847520	0.026820	0.085990	-0.000206	-0.000206	0.066671	5.891298	-19.998265	-19.998265	0.000000	0.000000	0.000000	0.000000	0.000000
1.214286	0.138127	0.138127	-0.036532	-0.036532	0.060794	0.060794	0.077633	0.077633	0.436754	0.220222	0.220222	0.002071	14.454809	14.454809	28.909618	-3.063733	5.981645	0.028935	0.088256	-0.000211	-0.000211	0.067263	6.025344	-20.297632	-20.297632	0.000000	0.000000	0.000000	0.000000	0.000000
1.228571	0.137595	0.137595	-0.037924	-0.037924	0.061902	0.061902	0.077558	0.077558	0.435265	0.223326	0.223326	0.002132	14.160653	14.160653	28.321307	-3.140208	6.117253	0.030954	0.090549	-0.000216	-0.000216	0.067866	6.160702	-20.590888	-20.590888	0.000000	0.000000	0.000000	0.000000	0.000000
1.242857	0.137043	0.137043	-0.039302	-0.039302	0.063009	0.063009	0.077457	0.077457	0.433721	0.226426	0.226426	0.002196	13.862398	13.862398	27.724796	-3.217780	6.254329	0.032881	0.092871	-0.000220	-0.000220	0.068484	6.297319	-20.877875	-20.877875	0.000000	0.000000	0.000000	0.000000	0.000000
1.257143	0.136472	0.136472	-0.040668	-0.040668	0.064115	0.064115	0.077327	0.077327	0.432121	0.229522	0.229522	0.002260	13.560135	13.560135	27.120269	-3.296459	6.392839	0.034737	0.095219	-0.000225	-0.000225	0.069122	6.435182	-21.158434	-21.158434	0.000000	0.000000	0.000000	0.000000	0.000000
1.271429	0.135881	0.135881	-0.042020	-0.042020	0.065219	0.065219	0.077170	0.077170	0.430467	0.232612	0.232612	0.002326	13.253957	13.253957	26.507915	-3.376219	6.532643	0.036691	0.097594	-0.000230	-0.000230	0.069778	6.574266	-21.432406	-21.432406	0.000000	0.000000	0.000000	0.000000	0.000000
1.285714	0.135271	0.135271	-0.043359	-0.043359	0.066320	0.066320	0.076986	0.076986	0.428760	0.235695	0.235695	0.002394	12.943963	12.943963	25.887925	-3.457083	6.673670	0.038785	0.099995	-0.000235	-0.000235	0.070454	6.714547	-21.699633	-21.699633	0.000000	0.000000	0.000000	0.000000	0.000000
1.300000	0.134642	0.134642	-0.044684	-0.044684	0.067418	0.067418	0.076774	0.076774	0.426999	0.238771	0.238771	0.002463	12.630249	12.630249	25.260498	-3.539111	6.815836	0.041047	0.102421	-0.000240	-0.000240	0.071158	6.855973	-21.959956	-21.959956	0.000000	0.000000	0.000000	0.000000	0.000000
1.314286	0.133995	0.133995	-0.045995	-0.045995	0.068513	0.068513	0.076535	0.076535	0.425185	0.241837	0.241837	0.002533	12.312917	12.312917	24.625835	-3.622410	6.959116	0.043388	0.104872	-0.000245	-0.000245	0.071913	6.998466	-22.213220	-22.213220	0.000000	0.000000	0.000000	0.000000	0.000000
1.328571	0.133328	0.133328	-0.047293	-0.047293	0.069605	0.069605	0.076269	0.076269	0.423319	0.244893	0.244893	0.002605	11.992071	11.992071	23.984141	-3.707071	7.103546	0.045686	0.107348	-0.000250	-0.000250	0.072755	7.141933	-22.459267	-22.459267	0.000000	0.000000	0.000000	0.000000	0.000000
1.342857	0.132644	0.132644	-0.048576	-0.048576	0.070692	0.070692	0.075976	0.075976	0.421402	0.247938	0.247938	0.002679	11.667814	11.667814	23.335629	-3.793110	7.249087	0.047958	0.109847	-0.000255	-0.000255	0.073680	7.286316	-22.697943	-22.697943	0.000000	0.000000	0.000000	0.000000	0.000000
1.357143	0.131941	0.131941	-0.049844	-0.049844	0.071775	0.071775	0.075657	0.075657	0.419433	0.250971	0.250971	0.002754	11.340256	11.340256	22.680512	-3.880572	7.395727	0.050172	0.112369	-0.000260	-0.000260	0.074665	7.431582	-22.929098	-22.929098	0.000000	0.000000	0.000000	0.000000	0.000000
1.371429	0.131219	0.131219	-0.051098	-0.051098	0.072854	0.072854	0.075310	0.075310	0.417414	0.253990	0.253990	0.002831	11.009505	11.009505	22.019009	-3.969463	7.543436	0.052351	0.114913	-0.000265	-0.000265	0.075689	7.577693	-23.152580	-23.152580	0.000000	0.000000	0.000000	0.000000	0.000000
1.385714	0.130481	0.130481	-0.052338	-0.052338	0.073927	0.073927	0.074937	0.074937	0.415346	0.256995	0.256995	0.002910	10.675673	10.675673	21.351345	-4.059769	7.692214	0.054508	0.117479	-0.000270	-0.000270	0.076745	7.724625	-23.368245	-23.368245	0.000000	0.000000	0.000000	0.000000	0.000000
1.400000	0.129724	0.129724	-0.053562	-0.053562	0.074995	0.074995	0.074537	0.074537	0.413228	0.259985	0.259985	0.002990	10.338873	10.338873	20.677747	-4.151462	7.842041	0.056687	0.120066	-0.000276	-0.000276	0.077835	7.872379	-23.575948	-23.575948	0.000000	0.000000	0.000000	0.000000	0.000000
1.414286	0.128950	0.128950	-0.054771	-0.054771	0.076056	0.076056	0.074111	0.074111	0.411061	0.262958	0.262958	0.003071	9.999223	9.999223	19.998445	-4.244531	7.992864	0.058954	0.122673	-0.000281	-0.000281	0.078947	8.020955	-23.775551	-23.775551	0.000000	0.000000	0.000000	0.000000	0.000000
1.428571	0.128159	0.128159	-0.055965	-0.055965	0.077112	0.077112	0.073659	0.073659	0.408846	0.265914	0.265914	0.003154	9.656838	9.656838	19.313676	-4.339023	8.144671	0.061272	0.125300	-0.000286	-0.000286	0.080199	8.170326	-23.966917	-23.966917	0.000000	0.000000	0.000000	0.000000	0.000000
1.442857	0.127351	0.127351	-0.057144	-0.057144	0.078161	0.078161	0.073181	0.073181	0.406584	0.268850	0.268850	0.003238	9.311839	9.311839	18.623679	-4.434983	8.297464	0.063592	0.127945	-0.000291	-0.000291	0.081671	8.320446	-24.149917	-24.149917	0.000000	0.000000	0.000000	0.000000	0.000000
1.457143	0.126527	0.126527	-0.058307	-0.058307	0.079203	0.079203	0.072677	0.072677	0.404275	0.271768	0.271768	0.003325	8.964348	8.964348	17.928695	-4.532432	8.451266	0.065868	0.130609	-0.000296	-0.000296	0.083268	8.471277	-24.324424	-24.324424	0.000000	0.000000	0.000000	0.000000	0.000000
1.471429	0.125686	0.125686	-0.059455	-0.059455	0.080237	0.080237	0.072148	0.072148	0.401920	0.274664	0.274664	0.003412	8.614486	8.614486	17.228972	-4.631350	8.606097	0.068101	0.133289	-0.000302	-0.000302	0.084887	8.622809	-24.490318	-24.490318	0.000000	0.000000	0.000000	0.000000	0.000000
1.485714	0.124828	0.124828	-0.060587	-0.060587	0.081264	0.081264	0.071593	0.071593	0.399519	0.277539	0.277539	0.003502	8.262379	8.262379	16.524758	-4.731708	8.761989	0.070285	0.135986	-0.000307	-0.000307	0.086499	8.775051	-24.647484	-24.647484	0.000000	0.000000	0.000000	0.000000	0.000000
1.500000	0.123955	0.123955	-0.061702	-0.061702	0.082283	0.082283	0.071013	0.071013	0.397073	0.280391	0.280391	0.003592	7.908153	7.908153	15.816306	-4.833470	8.918959	0.072439	0.138698	-0.000312	-0.000312	0.088145	8.928023	-24.795814	-24.795814	0.000000	0.000000	0.000000	0.000000	0.000000
1.514286	0.123065	0.123065	-0.062802	-0.062802	0.083293	0.083293	0.070408	0.070408	0.394583	0.283220	0.283220	0.003685	7.551936	7.551936	15.103872	-4.936609	9.077016	0.074578	0.141425	-0.000318	-0.000318	0.089870	9.081744	-24.935205	-24.935205	0.000000	0.000000	0.000000	0.000000	0.000000
1.528571	0.122160	0.122160	-0.063886	-0.063886	0.084294	0.084294	0.069779	0.069779	0.392049	0.286024	0.286024	0.003778	7.193856	7.193856	14.387713	-5.041110	9.236151	0.076726	0.144166	-0.000323	-0.000323	0.091747	9.236217	-25.065561	-25.065561	0.000000	0.000000	0.000000	0.000000	0.000000
1.542857	0.121240	0.121240	-0.064953	-0.064953	0.085286	0.085286	0.069125	0.069125	0.389472	0.288802	0.288802	0.003874	6.834045	6.834045	13.668090	-5.146958	9.396341	0.078918	0.146921	-0.000329	-0.000329	0.093753	9.391432	-25.186795	-25.186795	0.000000	0.000000	0.000000	0.000000	0.000000
1.557143	0.120305	0.120305	-0.066004	-0.066004	0.086269	0.086269	0.068446	0.068446	0.386853	0.291553	0.291553	0.003970	6.472633	6.472633	12.945266	-5.254155	9.557569	0.081170	0.149687	-0.000334	-0.000334	0.095799	9.547368	-25.298824	-25.298824	0.000000	0.000000	0.000000	0.000000	0.000000
1.571429	0.119354	0.119354	-0.067038	-0.067038	0.087242	0.087242	0.067744	0.067744	0.384192	0.294277	0.294277	0.004069	6.109754	6.109754	12.219507	-5.362717	9.719850	0.083449	0.152464	-0.000340	-0.000340	0.097918	9.703997	-25.401576	-25.401576	0.000000	0.000000	0.000000	0.000000	0.000000
1.585714	0.118389	0.118389	-0.068055	-0.068055	0.088204	0.088204	0.067018	0.067018	0.381490	0.296973	0.296973	0.004168	5.745539	5.745539	11.491079	-5.472647	9.883246	0.085687	0.155252	-0.000345	-0.000345	0.100122	9.861305	-25.494985	-25.494985	0.000000	0.000000	0.000000	0.000000	0.000000
1.600000	0.117410	0.117410	-0.069056	-0.069056	0.089157	0.089157	0.066268	0.066268	0.378748	0.299638	0.299638	0.004270	5.380125	5.380125	10.760251	-5.583913	10.047811	0.087862	0.158050	-0.000351	-0.000351	0.102350	10.019309	-25.578994	-25.578994	0.000000	0.000000	0.000000	0.000000	0.000000
1.614286	0.116416	0.116416	-0.070040	-0.070040	0.090098	0.090098	0.065495	0.065495	0.375966	0.302274	0.302274	0.004373	5.013646	5.013646	10.027292	-5.696446	10.213578	0.090009	0.160856	-0.000356	-0.000356	0.104571	10.178044	-25.653553	-25.653553	0.000000	0.000000	0.000000	0.000000	0.000000
1.628571	0.115409	0.115409	-0.071007	-0.071007	0.091028	0.091028	0.064699	0.064699	0.373145	0.304878	0.304878	0.004477	4.646237	4.646237	9.292474	-5.810184	10.380565	0.092169	0.163669	-0.000362	-0.000362	0.106818	10.337539	-25.718623	-25.718623	0.000000	0.000000	0.000000	0.000000	0.000000
1.642857	0.114388	0.114388	-0.071957	-0.071957	0.091946	0.091946	0.063881	0.063881	0.370285	0.307449	0.307449	0.004583	4.278035	4.278035	8.556069	-5.925081	10.548806	0.094355	0.166490	-0.000367	-0.000367	0.109127	10.497813	-25.774172	-25.774172	0.000000	0.000000	0.000000	0.000000	0.000000
1.657143	0.113353	0.113353	-0.072890	-0.072890	0.092853	0.092853	0.063040	0.063040	0.367388	0.309988	0.309988	0.004690	3.909175	3.909175	7.818350	-6.041086	10.718338	0.096577	0.169316	-0.000373	-0.000373	0.111505	10.658881	-25.820176	-25.820176	0.000000	0.000000	0.000000	0.000000	0.000000
1.671429	0.112305	0.112305	-0.073805	-0.073805	0.093747	0.093747	0.062177	0.062177	0.364455	0.312492	0.312492	0.004799	3.539795	3.539795	7.079589	-6.158166	10.889199	0.098830	0.172147	-0.000379	-0.000379	0.113971	10.820764	-25.856623	-25.856623	0.000000	0.000000	0.000000	0.000000	0.000000
1.685714	0.111244	0.111244	-0.074703	-0.074703	0.094629	0.094629	0.061292	0.061292	0.361484	0.314962	0.314962	0.004909	3.170030	3.170030	6.340060	-6.276309	11.061441	0.101071	0.174982	-0.000384	-0.000384	0.116521	10.983475	-25.883508	-25.883508	0.000000	0.000000	0.000000	0.000000	0.000000
1.700000	0.110171	0.110171	-0.075584	-0.075584	0.095498	0.095498	0.060386	0.060386	0.358478	0.317395	0.317395	0.005021	2.800018	2.800018	5.600037	-6.395489	11.235105	0.103286	0.177819	-0.000390	-0.000390	0.119097	11.147035	-25.900836	-25.900836	0.000000	0.000000	0.000000	0.000000	0.000000
1.714286	0.109085	0.109085	-0.076447	-0.076447	0.096354	0.096354	0.059458	0.059458	0.355438	0.319792	0.319792	0.005134	2.429895	2.429895	4.859790	-6.515648	11.410219	0.105502	0.180658	-0.000396	-0.000396	0.121674	11.311459	-25.908620	-25.908620	0.000000	0.000000	0.000000	0.000000	0.000000
1.728571	0.107987	0.107987	-0.077293	-0.077293	0.097197	0.097197	0.058509	0.058509	0.352363	0.322152	0.322152	0.005249	2.059797	2.059797	4.119594	-6.636740	11.586836	0.107711	0.183499	-0.000402	-0.000402	0.124243	11.476759	-25.906883	-25.906883	0.000000	0.000000	0.000000	0.000000	0.000000
1.742857	0.106877	0.106877	-0.078121	-0.078121	0.098026	0.098026	0.057540	0.057540	0.349255	0.324473	0.324473	0.005365	1.689859	1.689859	3.379718	-6.758725	11.764994	0.109912	0.186339	-0.000408	-0.000408	0.126801	11.642963	-25.895657	-25.895657	0.000000	0.000000	0.000000	0.000000	0.000000
1.757143	0.105755	0.105755	-0.078932	-0.078932	0.098841	0.098841	0.056551	0.056551	0.346113	0.326755	0.326755	0.005482	1.320216	1.320216	2.640432	-6.881569	11.944684	0.112148	0.189177	-0.000413	-0.000413	0.129368	11.810085	-25.874984	-25.874984	0.000000	0.000000	0.000000	0.000000	0.000000
1.771429	0.104622	0.104622	-0.079724	-0.079724	0.099642	0.099642	0.055542	0.055542	0.342940	0.328997	0.328997	0.005602	0.951003	0.951003	1.902006	-7.005249	12.125901	0.114446	0.192014	-0.000419	-0.000419	0.131957	11.978091	-25.844915	-25.844915	0.000000	0.000000	0.000000	0.000000	0.000000
1.785714	0.103477	0.103477	-0.080499	-0.080499	0.100428	0.100428	0.054513	0.054513	0.339736	0.331198	0.331198	0.005722	0.582353	0.582353	1.164706	-7.129745	12.308650	0.116817	0.194847	-0.000425	-0.000425	0.134573	12.146948	-25.805508	-25.805508	0.000000	0.000000	0.000000	0.000000	0.000000
1.800000	0.102322	0.102322	-0.081256	-0.081256	0.101199	0.101199	0.053465	0.053465	0.336501	0.333357	0.333357	0.005844	0.214398	0.214398	0.428797	-7.255053	12.492962	0.119236	0.197676	-0.000431	-0.000431	0.137191	12.316624	-25.756831	-25.756831	0.000000	0.000000	0.000000	0.000000	0.000000
1.814286	0.101156	0.101156	-0.081995	-0.081995	0.101955	0.101955	0.052398	0.052398	0.333236	0.335475	0.333236	0.006005	-0.152730	-0.152730	-0.305459	-7.438022	12.778445	-0.034758	0.199162	-0.000525	-0.000448	0.139794	12.455925	-25.698962	-25.698962	0.000374	0.000075	-0.000001	0.000000	0.000000
1.828571	0.099979	0.099979	-0.082715	-0.082716	0.102696	0.102696	0.051312	0.051312	0.329941	0.337549	0.329941	0.006129	-0.518900	-0.518901	-1.037800	-7.563871	12.978053	-0.043340	0.198735	-0.000537	-0.000455	0.142360	12.754352	-25.631890	-25.631973	0.000383	0.000074	-0.000003	0.000000	0.000000
1.842857	0.098792	0.098792	-0.083418	-0.083419	0.103421	0.103421	0.050208	0.050208	0.326619	0.339579	0.326619	0.006249	-0.883981	-0.883986	-1.767967	-7.680414	13.198780	-0.061319	0.198260	-0.000545	-0.000459	0.144864	12.954487	-25.555702	-25.555957	0.000389	0.000074	-0.000005	0.000000	0.000000
1.857143	0.097596	0.097596	-0.084102	-0.084105	0.104130	0.104130	0.049087	0.049087	0.323268	0.341565	0.323268	0.006359	-1.247847	-1.247858	-2.495704	-7.780910	13.377051	-0.018380	0.197736	-0.000554	-0.000463	0.147308	13.176543	-25.470593	-25.471030	0.000396	0.000074	-0.000006	0.000000	0.000000
1.871429	0.096390	0.096389	-0.084768	-0.084772	0.104824	0.104824	0.047948	0.047948	0.319890	0.343506	0.319890	0.006488	-1.610371	-1.610391	-3.220761	-7.909695	13.557489	-0.003483	0.197165	-0.000562	-0.000466	0.149692	13.350941	-25.376675	-25.377305	0.000401	0.000073	-0.000009	0.000000	0.000000
1.885714	0.095174	0.095174	-0.085416	-0.085421	0.105500	0.105500	0.046792	0.046792	0.316487	0.345401	0.316487	0.006623	-1.971429	-1.971461	-3.942889	-8.046468	13.748900	-0.005137	0.196545	-0.000569	-0.000468	0.152051	13.529900	-25.274067	-25.274898	0.000406	0.000073	-0.000011	0.000000	0.000000
1.900000	0.093949	0.093949	-0.086046	-0.086052	0.106160	0.106160	0.045619	0.045619	0.313057	0.347249	0.313057	0.006757	-2.330899	-2.330945	-4.661844	-8.179234	13.936414	0.003524	0.195877	-0.000577	-0.000471	0.154403	13.721248	-25.162894	-25.163937	0.000412	0.000072	-0.000013	0.000000	0.000000
1.914286	0.092716	0.092715	-0.086658	-0.086665	0.106804	0.106804	0.044430	0.044430	0.309603	0.349050	0.309603	0.006893	-2.688660	-2.688725	-5.377385	-8.315417	14.137894	-0.002791	0.195161	-0.000585	-0.000474	0.156728	13.907816	-25.043288	-25.044551	0.000417	0.000071	-0.000015	0.000000	0.000000
1.928571	0.091473	0.091473	-0.087251	-0.087260	0.107430	0.107430	0.043224	0.043224	0.306125	0.350803	0.306125	0.007026	-3.044594	-3.044680	-6.089274	-8.444057	14.321106	0.019112	0.194398	-0.000594	-0.000477	0.158986	14.109629	-24.915384	-24.916878	0.000423	0.000071	-0.000017	0.000000	0.000000
1.942857	0.090223	0.090222	-0.087827	-0.087837	0.108039	0.108039	0.042004	0.042004	0.302623	0.352508	0.302623	0.007168	-3.398584	-3.398695	-6.797280	-8.585665	14.467796	0.066974	0.193587	-0.000601	-0.000479	0.161149	14.290766	-24.779327	-24.781061	0.000429	0.000070	-0.000019	0.000000	0.000000
1.957143	0.088964	0.088963	-0.088384	-0.088395	0.108630	0.108630	0.040768	0.040768	0.299098	0.354163	0.299098	0.007332	-3.750517	-3.750656	-7.501173	-8.759077	14.681607	0.018313	0.192728	-0.000608	-0.000480	0.163229	14.433163	-24.635266	-24.637250	0.000433	0.000069	-0.000022	0.000000	0.000000
1.971429	0.087698	0.087697	-0.088923	-0.088936	0.109203	0.109203	0.039517	0.039517	0.295552	0.355769	0.295552	0.007472	-4.100279	-4.100450	-8.200729	-8.894088	14.887328	0.018546	0.191822	-0.000617	-0.000484	0.165249	14.650925	-24.483359	-24.485601	0.000439	0.000068	-0.000024	0.000000	0.000000
1.985714	0.086423	0.086422	-0.089444	-0.089458	0.109759	0.109759	0.038252	0.038252	0.291984	0.357325	0.291984	0.007612	-4.447761	-4.447969	-8.895730	-9.026231	15.100337	0.016757	0.190868	-0.000625	-0.000486	0.167224	14.856421	-24.323765	-24.326275	0.000445	0.000067	-0.000026	0.000000	0.000000
2.000000	0.085142	0.085141	-0.089947	-0.089963	0.110296	0.110296	0.036972	0.036972	0.288396	0.358829	0.288396	0.007750	-4.792856	-4.793103	-9.585960	-9.154131	15.298223	0.036733	0.189868	-0.000634	-0.000489	0.169152	15.069378	-24.156646	-24.159433	0.000451	0.000066	-0.000028	0.000000	0.000000
2.014286	0.083854	0.083852	-0.090432	-0.090449	0.110815	0.110815	0.035680	0.035679	0.284788	0.360282	0.284788	0.007896	-5.135459	-5.135750	-10.271208	-9.293865	15.505561	0.037818	0.188821	-0.000643	-0.000491	0.171041	15.265353	-23.982171	-23.985246	0.000457	0.000066	-0.000031	0.000000	0.000000
2.028571	0.082558	0.082557	-0.090898	-0.090917	0.111315	0.111315	0.034374	0.034373	0.281161	0.361683	0.281161	0.008043	-5.475466	-5.475805	-10.951271	-9.431978	15.708608	0.047211	0.187727	-0.000651	-0.000494	0.172905	15.472395	-23.800513	-23.803886	0.000463	0.000065	-0.000033	0.000000	0.000000
2.042857	0.081257	0.081255	-0.091347	-0.091367	0.111797	0.111797	0.033055	0.033055	0.277516	0.363032	0.277516	0.008193	-5.812778	-5.813170	-11.625948	-9.574571	15.908187	0.057983	0.186586	-0.000660	-0.000496	0.174748	15.674435	-23.611851	-23.615530	0.000469	0.000064	-0.000036	0.000000	0.000000
2.057143	0.079949	0.079946	-0.091777	-0.091800	0.112260	0.112260	0.031723	0.031723	0.273853	0.364328	0.273853	0.008348	-6.147298	-6.147746	-12.295044	-9.722495	16.104258	0.069324	0.185400	-0.000668	-0.000498	0.176573	15.872889	-23.416362	-23.420359	0.000474	0.000063	-0.000039	0.000000	0.000000
2.071429	0.078635	0.078632	-0.092189	-0.092214	0.112703	0.112703	0.030380	0.030380	0.270173	0.365570	0.270173	0.008507	-6.478930	-6.479440	-12.958370	-9.876003	16.323705	0.054094	0.184168	-0.000676	-0.000500	0.178385	16.067788	-23.214232	-23.218555	0.000480	0.000061	-0.000041	0.000000	0.000000
2.085714	0.077315	0.077312	-0.092584	-0.092610	0.113128	0.113128	0.029025	0.029025	0.266477	0.366758	0.266477	0.008659	-6.807582	-6.808159	-13.615740	-10.015789	16.520642	0.077482	0.182890	-0.000686	-0.000503	0.180193	16.288332	-23.005644	-23.010303	0.000486	0.000060	-0.000044	0.000000	0.000000
2.100000	0.075989	0.075986	-0.092960	-0.092988	0.113533	0.113533	0.027659	0.027659	0.262765	0.367892	0.262765	0.008822	-7.133164	-7.133813	-14.266977	-10.169962	16.745954	0.060495	0.181567	-0.000694	-0.000504	0.182009	16.483068	-22.790786	-22.795790	0.000491	0.000059	-0.000046	0.000000	0.000000
2.114286	0.074659	0.074655	-0.093318	-0.093348	0.113918	0.113918	0.026283	0.026282	0.259039	0.368970	0.259039	0.008976	-7.455591	-7.456316	-14.911906	-10.309159	16.956327	0.075805	0.180198	-0.000703	-0.000507	0.183844	16.709627	-22.569846	-22.575204	0.000498	0.000058	-0.000049	0.000000	0.000000
2.128571	0.073323	0.073319	-0.093658	-0.093690	0.114284	0.114284	0.024895	0.024895	0.255299	0.369994	0.255299	0.009137	-7.774777	-7.775583	-15.550360	-10.456817	17.179589	0.072149	0.178785	-0.000712	-0.000509	0.185708	16.918489	-22.343013	-22.348735	0.000504	0.000057	-0.000052	0.000000	0.000000
2.142857	0.071983	0.071978	-0.093980	-0.094015	0.114629	0.114629	0.023498	0.023498	0.251545	0.370962	0.251545	0.009295	-8.090640	-8.091534	-16.182175	-10.599144	17.393112	0.085941	0.177328	-0.000722	-0.000511	0.187610	17.141860	-22.110478	-22.116573	0.000510	0.000056	-0.000054	0.000000	0.000000
2.157143	0.070638	0.070633	-0.094285	-0.094321	0.114955	0.114955	0.022092	0.022091	0.247779	0.371874	0.247779	0.009460	-8.403104	-8.404090	-16.807194	-10.748855	17.602995	0.098368	0.175826	-0.000731	-0.000513	0.189543	17.354003	-21.872433	-21.878910	0.000516	0.000055	-0.000057	0.000000	0.000000
2.171429	0.069289	0.069283	-0.094571	-0.094610	0.115260	0.115260	0.020676	0.020676	0.244001	0.372729	0.244001	0.009630	-8.712091	-8.713175	-17.425266	-10.904920	17.822956	0.096740	0.174281	-0.000739	-0.000515	0.191496	17.562621	-21.629068	-21.635936	0.000522	0.000053	-0.000060	0.000000	0.000000
2.185714	0.067936	0.067930	-0.094840	-0.094881	0.115546	0.115546	0.019252	0.019252	0.240212	0.373528	0.240212	0.009799	-9.017527	-9.018716	-18.036243	-11.057059	18.037730	0.106598	0.172692	-0.000749	-0.000517	0.193454	17.782518	-21.380577	-21.387845	0.000528	0.000052	-0.000063	0.000000	0.000000
2.200000	0.066580	0.066572	-0.095091	-0.095135	0.115810	0.115810	0.017820	0.017819	0.236413	0.374269	0.236413	0.009972	-9.319344	-9.320642	-18.639986	-11.213487	18.263139	0.103904	0.171061	-0.000758	-0.000519	0.195401	17.996248	-21.127149	-21.134826	0.000534	0.000051	-0.000066	0.000000	0.000000
2.214286	0.065219	0.065212	-0.095324	-0.095371	0.116055	0.116055	0.016380	0.016379	0.232604	0.374953	0.232604	0.010143	-9.617472	-9.618886	-19.236358	-11.364903	18.483794	0.113347	0.169386	-0.000767	-0.000521	0.197337	18.221685	-20.868974	-20.877069	0.000540	0.000050	-0.000068	0.000000	0.000000
2.228571	0.063856	0.063848	-0.095540	-0.095589	0.116278	0.116278	0.014932	0.014931	0.228785	0.375579	0.228785	0.010318	-9.911847	-9.913382	-19.825229	-11.519943	18.710325	0.115659	0.167670	-0.000776	-0.000523	0.199285	18.441331	-20.606242	-20.614763	0.000546	0.000048	-0.000071	0.000000	0.000000
2.242857	0.062490	0.062481	-0.095738	-0.095790	0.116481	0.116481	0.013478	0.013477	0.224959	0.376148	0.224959	0.010493	-10.202406	-10.204069	-20.406475	-11.673275	18.936535	0.122366	0.165911	-0.000786	-0.000525	0.201274	18.667462	-20.339141	-20.348096	0.000552	0.000047	-0.000074	0.000000	0.000000
2.257143	0.061121	0.061111	-0.095918	-0.095973	0.116663	0.116663	0.012017	0.012015	0.221124	0.376657	0.221124	0.010671	-10.489090	-10.490887	-20.979977	-11.827963	19.157495	0.135332	0.164111	-0.000795	-0.000527	0.203316	18.892898	-20.067855	-20.077253	0.000558	0.000046	-0.000077	0.000000	0.000000
2.271429	0.059749	0.059739	-0.096081	-0.096139	0.116825	0.116824	0.010549	0.010548	0.217283	0.377109	0.217283	0.010854	-10.771841	-10.773779	-21.545620	-11.988340	19.385135	0.138292	0.162270	-0.000805	-0.000529	0.205406	19.112548	-19.792570	-19.802419	0.000564	0.000045	-0.000080	0.000000	0.000000
2.285714	0.058376	0.058364	-0.096227	-0.096287	0.116965	0.116965	0.009077	0.009075	0.213436	0.377501	0.213436	0.011037	-11.050604	-11.052690	-22.103294	-12.146904	19.605484	0.152716	0.160389	-0.000814	-0.000531	0.207526	19.339734	-19.513468	-19.523776	0.000570	0.000043	-0.000083	0.000000	0.000000
2.300000	0.057000	0.056988	-0.096356	-0.096419	0.117084	0.117084	0.007599	0.007597	0.209583	0.377835	0.209583	0.011226	-11.325329	-11.327569	-22.652898	-12.311712	19.834143	0.154946	0.158467	-0.000823	-0.000532	0.209667	19.558650	-19.230728	-19.241504	0.000576	0.000042	-0.000086	0.000000	0.000000
2.314286	0.055623	0.055609	-0.096467	-0.096533	0.117182	0.117182	0.006116	0.006114	0.205725	0.378109	0.205725	0.011414	-11.595965	-11.598366	-23.194331	-12.473584	20.061452	0.163818	0.156505	-0.000833	-0.000534	0.240120	19.786917	-18.944529	-18.955779	0.000582	0.000041	-0.000089	0.000000	0.000000
2.328571	0.054244	0.054230	-0.096561	-0.096630	0.117259	0.117258	0.004629	0.004627	0.201863	0.378324	0.201863	0.011605	-11.862466	-11.865034	-23.727500	-12.636975	20.292388	0.169899	0.154505	-0.000843	-0.000536	0.224024	20.013267	-18.655044	-18.666776	0.000589	0.000040	-0.000092	0.000000	0.000000
2.342857	0.052864	0.052849	-0.096638	-0.096711	0.117314	0.117314	0.003138	0.003136	0.197998	0.378479	0.197998	0.011797	-12.124787	-12.127529	-24.252316	-12.799393	20.521197	0.181433	0.152465	-0.000852	-0.000538	0.218759	20.243483	-18.362445	-18.374667	0.000595	0.000038	-0.000095	0.000000	0.000000
2.357143	0.051483	0.051467	-0.096698	-0.096774	0.117348	0.117348	0.001643	0.001641	0.194129	0.378575	0.194129	0.011991	-12.382885	-12.385809	-24.768694	-12.964291	20.750417	0.192426	0.150388	-0.000862	-0.000540	0.217338	20.471106	-18.066900	-18.079620	0.000601	0.000037	-0.000098	0.000000	0.000000
2.371429	0.050101	0.050084	-0.096742	-0.096821	0.117361	0.117361	0.000146	0.000143	0.190259	0.378611	0.190259	0.012189	-12.636722	-12.639835	-25.276557	-13.130715	20.981197	0.202682	0.148272	-0.000872	-0.000542	0.221962	20.699187	-17.768576	-17.781800	0.000607	0.000036	-0.000101	0.000000	0.000000
2.385714	0.048719	0.048700	-0.096768	-0.096851	0.117352	0.117352	-0.001355	-0.001357	0.186387	0.378586	0.186387	0.012388	-12.886260	-12.889569	-25.775828	-13.297534	21.210974	0.215892	0.146120	-0.000881	-0.000544	0.225872	20.928891	-17.467635	-17.481370	0.000613	0.000035	-0.000104	0.000000	0.000000
2.400000	0.047336	0.047317	-0.096778	-0.096864	0.117322	0.117322	-0.002857	-0.002860	0.182514	0.378502	0.182514	0.012590	-13.131463	-13.134976	-26.266439	-13.466219	21.443699	0.226634	0.143930	-0.000891	-0.000546	0.234845	21.157339	-17.164234	-17.178487	0.000619	0.000034	-0.000107	0.000000	0.000000
2.414286	0.045954	0.045933	-0.096771	-0.096861	0.117271	0.117270	-0.004361	-0.004365	0.178642	0.378358	0.178642	0.012793	-13.372299	-13.376023	-26.748322	-13.634209	21.672452	0.244385	0.141705	-0.000901	-0.000548	0.244022	21.388947	-16.858529	-16.873308	0.000625	0.000032	-0.000110	0.000000	0.000000
2.428571	0.044572	0.044549	-0.096748	-0.096841	0.117198	0.117197	-0.005867	-0.005871	0.174769	0.378153	0.174769	0.013000	-13.608737	-13.612680	-27.221417	-13.805691	21.902808	0.259381	0.139444	-0.000910	-0.000549	0.235089	21.615984	-16.550672	-16.565982	0.000631	0.000031	-0.000113	0.000000	0.000000
2.442857	0.043190	0.043166	-0.096708	-0.096805	0.117103	0.117103	-0.007374	-0.007377	0.170898	0.377888	0.170898	0.013208	-13.840749	-13.844918	-27.685667	-13.977607	22.133249	0.276197	0.137147	-0.000920	-0.000551	0.233810	21.844860	-16.240809	-16.256659	0.000638	0.000030	-0.000116	0.000000	0.000000
2.457143	0.041809	0.041784	-0.096652	-0.096753	0.116987	0.116986	-0.008881	-0.008885	0.167029	0.377563	0.167029	0.013418	-14.068307	-14.072711	-28.141018	-14.150104	22.362827	0.295631	0.134816	-0.000930	-0.000553	0.236807	22.073665	-15.929087	-15.945481	0.000644	0.000029	-0.000119	0.000000	0.000000
2.471429	0.040428	0.040402	-0.096580	-0.096684	0.116849	0.116849	-0.010388	-0.010392	0.163162	0.377177	0.163162	0.013631	-14.291388	-14.296033	-28.587421	-14.323736	22.597078	0.311590	0.132451	-0.000939	-0.000555	0.238605	22.301384	-15.615644	-15.632589	0.000650	0.000028	-0.000123	0.000000	0.000000
2.485714	0.039049	0.039021	-0.096492	-0.096600	0.116690	0.116690	-0.011895	-0.011900	0.159299	0.376732	0.159299	0.013843	-14.509968	-14.514863	-29.024831	-14.496574	22.825745	0.336260	0.130053	-0.000949	-0.000557	0.240752	22.534073	-15.300616	-15.318118	0.000656	0.000027	-0.000126	0.000000	0.000000
2.500000	0.037672	0.037642	-0.096388	-0.096500	0.116510	0.116509	-0.013401	-0.013406	0.155439	0.376226	0.155439	0.014058	-14.724027	-14.729181	-29.453208	-14.671212	23.051897	0.363974	0.127622	-0.000959	-0.000559	0.244960	22.760434	-14.984137	-15.002202	0.000662	0.000026	-0.000129	0.000000	0.000000
2.514286	0.036295	0.036264	-0.096268	-0.096384	0.116307	0.116307	-0.014906	-0.014912	0.151583	0.375659	0.151583	0.014275	-14.933546	-14.938966	-29.872512	-14.845563	23.277902	0.394450	0.125158	-0.000968	-0.000560	0.250372	22.984021	-14.666335	-14.684969	0.000668	0.000025	-0.000132	0.000000	0.000000
2.528571	0.034921	0.034888	-0.096132	-0.096252	0.116084	0.116083	-0.016410	-0.016416	0.147733	0.375033	0.147733	0.014496	-15.138508	-15.144202	-30.282710	-15.021016	23.503739	0.426318	0.122663	-0.000978	-0.000562	0.250011	23.207225	-14.347334	-14.366542	0.000673	0.000023	-0.000135	0.000000	0.000000
2.542857	0.033549	0.033514	-0.095981	-0.096105	0.115839	0.115837	-0.017911	-0.017918	0.143888	0.374346	0.143888	0.014718	-15.338897	-15.344874	-30.683772	-15.197550	23.728401	0.460603	0.120137	-0.000987	-0.000564	0.250582	23.430142	-14.027255	-14.047044	0.000679	0.000022	-0.000138	0.000000	0.000000
2.557143	0.032179	0.032142	-0.095814	-0.095942	0.115572	0.115571	-0.019411	-0.019417	0.140050	0.373600	0.140050	0.014942	-15.534701	-15.540968	-31.075669	-15.375092	23.952481	0.496783	0.117580	-0.000997	-0.000566	0.255774	23.651677	-13.706216	-13.726590	0.000685	0.000021	-0.000141	0.000000	0.000000
2.571429	0.030811	0.030773	-0.095632	-0.095764	0.115284	0.115283	-0.020907	-0.020914	0.136218	0.372793	0.136218	0.015165	-15.725905	-15.732473	-31.458378	-15.550836	24.175774	0.537867	0.114993	-0.001006	-0.000567	0.259012	23.872470	-13.384329	-13.405294	0.000691	0.000020	-0.000144	0.000000	0.000000
2.585714	0.029447	0.029406	-0.095435	-0.095571	0.114975	0.114973	-0.022400	-0.022408	0.132394	0.371927	0.132394	0.015389	-15.912501	-15.919376	-31.831877	-15.724805	24.393537	0.588572	0.112377	-0.001015	-0.000569	0.258830	24.092056	-13.061703	-13.083264	0.000697	0.000019	-0.000147	0.000000	0.000000
2.600000	0.028085	0.028043	-0.095223	-0.095363	0.114644	0.114643	-0.023890	-0.023898	0.128578	0.371001	0.128578	0.015616	-16.094479	-16.101671	-32.196150	-15.899966	24.608016	0.643684	0.109733	-0.001025	-0.000571	0.262155	24.305291	-12.738444	-12.760606	0.000702	0.000019	-0.000150	0.000000	0.000000
2.614286	0.026726	0.026682	-0.094996	-0.095140	0.114292	0.114291	-0.025375	-0.025384	0.124771	0.370016	0.124771	0.015843	-16.271831	-16.279348	-32.551179	-16.075405	24.820976	0.702349	0.107060	-0.001034	-0.000572	0.264447	24.514867	-12.414654	-12.437421	0.000708	0.000018	-0.000153	0.000000	0.000000
2.628571	0.025371	0.025324	-0.094753	-0.094903	0.113919	0.113917	-0.026856	-0.026865	0.120973	0.368971	0.120973	0.016071	-16.444551	-16.452403	-32.896954	-16.250136	25.029341	0.768627	0.104361	-0.001042	-0.000574	0.268159	24.722619	-12.090430	-12.113807	0.000713	0.000017	-0.000157	0.000000	0.000000
2.642857	0.024019	0.023970	-0.094497	-0.094650	0.113525	0.113523	-0.028333	-0.028342	0.117185	0.367867	0.117185	0.016298	-16.612635	-16.620829	-33.233464	-16.422187	25.229469	0.848130	0.101634	-0.001051	-0.000575	0.268814	24.925127	-11.765867	-11.789860	0.000719	0.000016	-0.000160	0.000000	0.000000
2.657143	0.022671	0.022620	-0.094225	-0.094383	0.113110	0.113108	-0.029804	-0.029814	0.113407	0.366704	0.113407	0.016527	-16.776079	-16.784624	-33.560703	-16.593372	25.425169	0.935232	0.098882	-0.001060	-0.000576	0.269208	25.118268	-11.441057	-11.465668	0.000724	0.000015	-0.000163	0.000000	0.000000
2.671429	0.021327	0.021274	-0.093940	-0.094102	0.112673	0.112671	-0.031269	-0.031280	0.109641	0.365482	0.109641	0.016756	-16.934880	-16.943786	-33.878666	-16.762886	25.614770	1.032408	0.096104	-0.001068	-0.000577	0.270731	25.306334	-11.116086	-11.141320	0.000729	0.000014	-0.000166	0.000000	0.000000
2.685714	0.019987	0.019931	-0.093640	-0.093807	0.112216	0.112214	-0.032729	-0.032740	0.105886	0.364202	0.105886	0.016985	-17.089038	-17.098313	-34.187351	-16.929945	25.797598	1.141111	0.093302	-0.001076	-0.000578	0.273019	25.487439	-10.791039	-10.816900	0.000733	0.000013	-0.000169	0.000000	0.000000
2.700000	0.018651	0.018594	-0.093325	-0.093497	0.111738	0.111736	-0.034182	-0.034194	0.102143	0.362864	0.102143	0.017213	-17.238552	-17.248206	-34.486758	-17.093143	25.969476	1.266925	0.090476	-0.001083	-0.000579	0.275668	25.660787	-10.465997	-10.492488	0.000738	0.000013	-0.000172	0.000000	0.000000
2.714286	0.017321	0.017260	-0.092997	-0.093174	0.111240	0.111237	-0.035629	-0.035641	0.098413	0.361467	0.098413	0.017440	-17.383424	-17.393465	-34.776889	-17.217308	26.131375	1.444046	0.087626	-0.001091	-0.000580	0.277594	25.821725	-10.141037	-10.168162	0.000742	0.000012	-0.000175	0.000000	0.000000
2.728571	0.015994	0.015932	-0.092656	-0.092837	0.110720	0.110717	-0.037068	-0.037081	0.094696	0.360013	0.094696	0.017681	-17.523656	-17.534094	-35.057750	-17.362564	26.321745	1.573901	0.084753	-0.001098	-0.000580	0.281851	25.968302	-9.816235	-9.843996	0.000746	0.000011	-0.000178	0.000000	0.000000
2.742857	0.014673	0.014608	-0.092300	-0.092486	0.110180	0.110177	-0.038500	-0.038514	0.090993	0.358501	0.090993	0.017904	-17.659251	-17.670095	-35.329346	-17.521497	26.457865	1.746618	0.081859	-0.001106	-0.000581	0.284511	26.147386	-9.491661	-9.520061	0.000751	0.000010	-0.000181	0.000000	0.000000
2.757143	0.013357	0.013289	-0.091931	-0.092122	0.109620	0.109617	-0.039924	-0.039939	0.087305	0.356932	0.087305	0.018118	-17.790214	-17.801472	-35.591686	-17.681866	26.577329	1.936846	0.078944	-0.001111	-0.000581	0.289165	26.268561	-9.167383	-9.196425	0.000754	0.000010	-0.000183	0.000000	0.000000
2.771429	0.012047	0.011976	-0.091549	-0.091744	0.109040	0.109036	-0.041340	-0.041356	0.083632	0.355307	0.083632	0.018320	-17.916549	-17.928232	-35.844781	-17.813350	26.643730	2.211308	0.076008	-0.001116	-0.000580	0.294023	26.371584	-8.843467	-8.873154	0.000757	0.000009	-0.000186	0.000000	0.000000
2.785714	0.010742	0.010668	-0.091153	-0.091354	0.108439	0.108436	-0.042747	-0.042764	0.079974	0.353625	0.079974	0.018532	-18.038263	-18.050379	-36.088642	-17.937089	26.696943	2.508987	0.073052	-0.001119	-0.000578	0.294900	26.414351	-8.519978	-8.550309	0.000758	0.000008	-0.000188	0.000000	0.000000
2.800000	0.009442	0.009366	-0.090745	-0.090950	0.107818	0.107815	-0.044146	-0.044163	0.076331	0.351886	0.076331	0.018745	-18.155363	-18.167921	-36.323284	-18.059111	26.727563	2.833258	0.070077	-0.001121	-0.000576	0.294834	26.441948	-8.196978	-8.227954	0.000759	0.000008	-0.000191	0.000000	0.000000
2.814286	0.008149	0.008069	-0.090323	-0.090533	0.107178	0.107174	-0.045535	-0.045553	0.072706	0.350092	0.072706	0.018949	-18.267856	-18.280866	-36.548722	-18.166616	26.723336	3.209174	0.067083	-0.001123	-0.000573	0.296874	26.444681	-7.874527	-7.906147	0.000759	0.000007	-0.000193	0.000000	0.000000
2.828571	0.006862	0.006779	-0.089889	-0.090104	0.106518	0.106513	-0.046914	-0.046933	0.069097	0.348243	0.069097	0.019141	-18.375751	-18.389222	-36.764974	-18.258275	26.684099	3.638221	0.064072	-0.001122	-0.000570	0.300924	26.408155	-7.552680	-7.584942	0.000758	0.000007	-0.000195	0.000000	0.000000
2.842857	0.005581	0.005495	-0.089443	-0.089663	0.105838	0.105833	-0.048283	-0.048303	0.065506	0.346339	0.065506	0.019316	-18.479058	-18.492999	-36.972058	-18.318738	26.560824	4.184778	0.061044	-0.001121	-0.000565	0.306145	26.332084	-7.231492	-7.264393	0.000756	0.000006	-0.000197	0.000000	0.000000
2.857143	0.004306	0.004217	-0.088984	-0.089209	0.105138	0.105133	-0.049643	-0.049663	0.061933	0.344380	0.061933	0.019490	-18.577787	-18.592207	-37.169994	-18.347337	26.380030	4.822990	0.057999	-0.001116	-0.000559	0.308744	26.161939	-6.911016	-6.944550	0.000752	0.000006	-0.000199	0.000000	0.000000
2.871429	0.003039	0.002946	-0.088513	-0.088742	0.104419	0.104414	-0.050991	-0.051012	0.058379	0.342367	0.058379	0.019655	-18.671948	-18.686857	-37.358805	-18.366441	26.159037	5.513165	0.054939	-0.001108	-0.000551	0.308965	25.926447	-6.591302	-6.625465	0.000746	0.000005	-0.000200	0.000000	0.000000
2.885714	0.001777	0.001682	-0.088030	-0.088264	0.103681	0.103676	-0.052328	-0.052351	0.054843	0.340300	0.054843	0.019781	-18.761554	-18.776960	-37.538514	-18.348285	25.822886	6.358028	0.051864	-0.001099	-0.000543	0.311184	25.646320	-6.272404	-6.307186	0.000739	0.000005	-0.000201	0.000000	0.000000
2.900000	0.000523	0.000425	-0.087536	-0.087774	0.102924	0.102918	-0.053654	-0.053678	0.051327	0.338180	0.051327	0.019872	-18.846617	-18.862527	-37.709144	-18.280285	25.368608	7.373125	0.048776	-0.001085	-0.000532	0.313129	25.237825	-5.954367	-5.989758	0.000728	0.000004	-0.000201	0.000000	0.000000
2.914286	-0.000723	-0.000826	-0.087030	-0.087273	0.102148	0.102142	-0.054968	-0.054993	0.047831	0.336007	0.047831	0.019926	-18.927149	-18.943574	-37.870722	-18.146882	24.730993	8.639224	0.045673	-0.001065	-0.000518	0.314677	24.696664	-5.637239	-5.673226	0.000714	0.000004	-0.000201	0.000000	0.000000
2.928571	-0.001963	-0.002069	-0.086512	-0.086760	0.101354	0.101347	-0.056271	-0.056296	0.044355	0.333781	0.044355	0.019949	-19.003164	-19.020111	-38.023275	-17.960224	23.903451	10.150766	0.042558	-0.001039	-0.000499	0.318104	23.950732	-5.321070	-5.357634	0.000695	0.000003	-0.000199	0.000000	0.000000
2.942857	-0.003195	-0.003305	-0.085984	-0.086236	0.100541	0.100534	-0.057561	-0.057588	0.040900	0.331504	0.040900	0.019921	-19.074677	-19.092154	-38.166831	-17.688599	22.831706	11.993735	0.039431	-0.001004	-0.000477	0.321123	22.993912	-5.005909	-5.043028	0.000670	0.000003	-0.000196	0.000000	0.000000
2.957143	-0.004420	-0.004533	-0.085445	-0.085701	0.099709	0.099702	-0.058838	-0.058866	0.037467	0.329175	0.037467	0.019824	-19.141703	-19.159718	-38.301421	-17.303785	21.469558	14.242552	0.036293	-0.000959	-0.000449	0.323404	21.764585	-4.691809	-4.729452	0.000638	0.000003	-0.000192	0.000000	0.000000
2.971429	-0.005636	-0.005753	-0.084895	-0.085155	0.098860	0.098852	-0.060103	-0.060132	0.034055	0.326796	0.034055	0.019634	-19.204257	-19.222817	-38.427075	-16.767754	19.719399	17.032848	0.033144	-0.000902	-0.000415	0.326545	20.210196	-4.378820	-4.416949	0.000598	0.000002	-0.000186	0.000000	0.000000
2.985714	-0.006845	-0.006966	-0.084335	-0.084599	0.097992	0.097984	-0.061354	-0.061384	0.030665	0.324366	0.030665	0.019331	-19.262357	-19.281468	-38.543826	-16.059927	17.477449	20.488981	0.029986	-0.000828	-0.000371	0.330131	18.221554	-4.066998	-4.105566	0.000546	0.000002	-0.000177	0.000000	0.000000
3.000000	-0.008046	-0.008170	-0.083766	-0.084032	0.097107	0.097098	-0.062591	-0.062623	0.027297	0.321887	0.027297	0.018877	-19.316020	-19.335688	-38.651708	-15.114600	14.577041	24.843319	0.026818	-0.000734	-0.000318	0.333373	15.684259	-3.756402	-3.795348	0.000480	0.000002	-0.000164	0.000000	0.000000
3.014286	-0.009238	-0.009367	-0.083186	-0.083456	0.096204	0.096195	-0.063815	-0.063848	0.023953	0.319358	0.023953	0.018239	-19.365264	-19.385492	-38.750757	-13.881774	10.880871	30.283165	0.023643	-0.000612	-0.000249	0.338269	12.411800	-3.447099	-3.486345	0.000395	0.000002	-0.000147	0.000000	0.000000
3.028571	-0.010423	-0.010555	-0.082598	-0.082870	0.095283	0.095274	-0.065025	-0.065059	0.020632	0.316780	0.020632	0.017349	-19.410110	-19.430901	-38.841011	-12.258925	6.115089	37.184886	0.020459	-0.000457	-0.000164	0.340615	8.250876	-3.139165	-3.178610	0.000286	0.000001	-0.000124	0.000000	0.000000
3.042857	-0.011598	-0.011734	-0.082002	-0.082274	0.094346	0.094336	-0.066220	-0.066256	0.017334	0.314155	0.017334	0.016150	-19.450577	-19.471933	-38.922509	-10.153190	-0.003032	45.924072	0.017269	-0.000257	-0.000056	0.341925	2.895496	-2.832685	-2.872202	0.000147	0.000001	-0.000092	0.000000	0.000000
3.057143	-0.012766	-0.012905	-0.081398	-0.081670	0.093392	0.093381	-0.067401	-0.067437	0.014061	0.311482	0.014061	0.014553	-19.486688	-19.508607	-38.995294	-7.424826	-7.857967	57.024938	0.014072	0.000000	0.000081	0.344240	-3.969141	-2.527764	-2.567187	-0.000032	0.000001	-0.000049	0.000000	0.000000
3.071429	-0.013924	-0.014068	-0.080787	-0.081058	0.092420	0.092409	-0.068566	-0.068605	0.010812	0.308761	0.010812	0.012460	-19.518466	-19.540944	-39.059411	-3.913103	-17.910697	71.109193	0.010870	0.000330	0.000253	0.344139	-12.772279	-2.224525	-2.263641	-0.000262	0.000001	0.000008	0.000000	0.000000
3.085714	-0.015074	-0.015221	-0.080170	-0.080438	0.091433	0.091421	-0.069717	-0.069756	0.007587	0.305995	0.007587	0.009750	-19.545940	-19.568968	-39.114908	0.561316	-30.714823	88.909772	0.007663	0.000752	0.000471	0.346692	-24.027992	-1.923119	-1.961649	-0.000556	0.000001	0.000085	0.000000	0.000000
3.100000	-0.016215	-0.016366	-0.079549	-0.079811	0.090429	0.090416	-0.070852	-0.070893	0.004387	0.303183	0.004387	0.006291	-19.569136	-19.592701	-39.161837	6.204228	-46.914853	111.276976	0.004451	0.001290	0.000743	0.346461	-38.352475	-1.623728	-1.661316	-0.000930	0.000000	0.000187	0.000000	0.000000
3.114286	-0.017347	-0.017501	-0.078924	-0.079177	0.089408	0.089396	-0.071971	-0.072013	0.001213	0.300325	0.001213	0.001940	-19.588087	-19.612169	-39.200256	13.236398	-67.212983	139.133765	0.001236	0.001970	0.001083	0.350435	-56.462851	-1.326576	-1.362760	-0.001403	0.000000	0.000320	0.000000	0.000000
3.128571	-0.018470	-0.018628	-0.078294	-0.078535	0.088372	0.088359	-0.073074	-0.073118	-0.001937	0.297424	0.000000	0.000000	-19.602828	-19.627398	-39.230226	16.513883	-82.946193	158.673172	0.000000	-0.000000	-0.000000	0.350888	0.000000	-1.031864	-1.066051	0.000000	0.000000	0.000000	0.000000	0.000000
3.142857	-0.019583	-0.019745	-0.077603	-0.077841	0.087321	0.087306	-0.074161	-0.074207	-0.005060	0.294478	0.000000	0.000000	-19.613318	-19.638356	-39.251673	16.773690	-94.448160	170.965881	0.000000	-0.000000	-0.000000	0.348786	0.000000	-0.734296	-0.767022	0.000000	0.000000	0.000000	0.000000	0.000000
3.157143	-0.020687	-0.020852	-0.076872	-0.077107	0.086253	0.086239	-0.075232	-0.075279	-0.008154	0.291489	0.000000	0.000000	-19.619473	-19.644970	-39.264443	17.034972	-102.590869	179.903023	0.000000	-0.000000	-0.000000	0.346122	0.000000	-0.430860	-0.463000	0.000000	0.000000	0.000000	0.000000	0.000000
3.171429	-0.021779	-0.021948	-0.076102	-0.076335	0.085171	0.085156	-0.076286	-0.076334	-0.011218	0.288458	0.000000	0.000000	-19.621240	-19.647188	-39.268429	17.302187	-104.948675	183.063414	0.000000	-0.000000	-0.000000	0.343283	0.000000	-0.123721	-0.155273	0.000000	0.000000	0.000000	0.000000	0.000000
3.185714	-0.022861	-0.023033	-0.075295	-0.075525	0.084074	0.084058	-0.077322	-0.077373	-0.014251	0.285385	0.000000	0.000000	-19.618568	-19.644959	-39.263527	17.573335	-103.825724	182.749192	0.000000	-0.000000	-0.000000	0.341038	0.000000	0.187030	0.156067	0.000000	0.000000	0.000000	0.000000	0.000000
3.200000	-0.023930	-0.024106	-0.074450	-0.074678	0.082962	0.082945	-0.078342	-0.078394	-0.017250	0.282270	0.000000	0.000000	-19.611407	-19.638231	-39.249638	17.848821	-99.107270	178.846016	0.000000	-0.000000	-0.000000	0.337959	0.000000	0.501305	0.470934	0.000000	0.000000	0.000000	0.000000	0.000000
3.214286	-0.024988	-0.025166	-0.073568	-0.073794	0.081836	0.081818	-0.079344	-0.079398	-0.020216	0.279115	0.000000	0.000000	-19.599707	-19.626956	-39.226663	18.127573	-89.731103	170.290599	0.000000	-0.000000	-0.000000	0.332373	0.000000	0.819015	0.789237	0.000000	0.000000	0.000000	0.000000	0.000000
3.228571	-0.026032	-0.026214	-0.072650	-0.072873	0.080695	0.080677	-0.080329	-0.080384	-0.023144	0.275921	0.000000	0.000000	-19.583420	-19.611087	-39.194506	18.406864	-75.978792	157.361784	0.000000	-0.000000	-0.000000	0.343307	0.000000	1.140070	1.110886	0.000000	0.000000	0.000000	0.000000	0.000000
3.242857	-0.027063	-0.027248	-0.071697	-0.071917	0.079541	0.079521	-0.081295	-0.081352	-0.026036	0.272687	0.000000	0.000000	-19.562500	-19.590575	-39.153076	18.688024	-57.464455	139.675015	0.000000	-0.000000	-0.000000	0.330634	0.000000	1.464376	1.435790	0.000000	0.000000	0.000000	0.000000	0.000000
3.257143	-0.028081	-0.028268	-0.070709	-0.070926	0.078373	0.078353	-0.082244	-0.082302	-0.028889	0.269415	0.000000	0.000000	-19.536903	-19.565377	-39.102280	18.971634	-39.043829	122.086604	0.000000	-0.000000	-0.000000	0.317341	0.000000	1.791841	1.763854	0.000000	0.000000	0.000000	0.000000	0.000000
3.271429	-0.029083	-0.029274	-0.069686	-0.069901	0.077191	0.077170	-0.083173	-0.083233	-0.031701	0.266105	0.000000	0.000000	-19.506583	-19.535449	-39.042032	19.259351	-24.215212	108.096508	0.000000	-0.000000	-0.000000	0.301766	0.000000	2.122369	2.094982	0.000000	0.000000	0.000000	0.000000	0.000000
3.285714	-0.030071	-0.030265	-0.068630	-0.068842	0.075996	0.075975	-0.084084	-0.084146	-0.034472	0.262759	0.000000	0.000000	-19.471499	-19.500748	-38.972247	19.549751	-10.125271	94.849963	0.000000	-0.000000	-0.000000	0.293277	0.000000	2.455862	2.429079	0.000000	0.000000	0.000000	0.000000	0.000000
3.300000	-0.031044	-0.031241	-0.067541	-0.067751	0.074789	0.074766	-0.084977	-0.085040	-0.037199	0.259377	0.000000	0.000000	-19.431610	-19.461233	-38.892843	19.843389	1.213352	84.360166	0.000000	-0.000000	-0.000000	0.281121	0.000000	2.792224	2.766045	0.000000	0.000000	0.000000	0.000000	0.000000
3.314286	-0.032001	-0.032201	-0.066421	-0.066627	0.073568	0.073545	-0.085850	-0.085915	-0.039883	0.255959	0.000000	0.000000	-19.386877	-19.416865	-38.803741	20.139389	7.824215	78.602679	0.000000	-0.000000	-0.000000	0.268059	0.000000	3.131351	3.105780	0.000000	0.000000	0.000000	0.000000	0.000000
3.328571	-0.032942	-0.033145	-0.065268	-0.065472	0.072336	0.072311	-0.086703	-0.086770	-0.042521	0.252506	0.000000	0.000000	-19.337260	-19.367605	-38.704865	20.438653	12.472084	74.813636	0.000000	-0.000000	-0.000000	0.253522	0.000000	3.473143	3.448181	0.000000	0.000000	0.000000	0.000000	0.000000
3.342857	-0.033866	-0.034072	-0.064085	-0.064286	0.071091	0.071066	-0.087537	-0.087605	-0.045112	0.249020	0.000000	0.000000	-19.282725	-19.313417	-38.596142	20.741858	14.571218	73.579450	0.000000	-0.000000	-0.000000	0.221437	0.000000	3.817495	3.793144	0.000000	0.000000	0.000000	0.000000	0.000000
3.357143	-0.034773	-0.034981	-0.062873	-0.063071	0.069835	0.069808	-0.088351	-0.088421	-0.047655	0.245501	0.000000	0.000000	-19.223235	-19.254266	-38.477501	21.047257	12.476172	76.543820	0.000000	-0.000000	-0.000000	0.189058	0.000000	4.164299	4.140563	0.000000	0.000000	0.000000	0.000000	0.000000
3.371429	-0.035662	-0.035873	-0.061631	-0.061826	0.068567	0.068540	-0.089145	-0.089216	-0.050149	0.241949	0.000000	0.000000	-19.158757	-19.190119	-38.348876	21.355471	5.403827	84.490481	0.000000	-0.000000	-0.000000	0.158255	0.000000	4.513448	4.490328	0.000000	0.000000	0.000000	0.000000	0.000000
3.385714	-0.036533	-0.036748	-0.060361	-0.060553	0.067288	0.067260	-0.089918	-0.089991	-0.052593	0.238367	0.000000	0.000000	-19.089259	-19.120943	-38.210202	21.664310	-6.946648	97.718071	0.000000	-0.000000	-0.000000	0.110397	0.000000	4.864830	4.842329	0.000000	0.000000	0.000000	0.000000	0.000000
3.400000	-0.037386	-0.037603	-0.059064	-0.059253	0.065998	0.065969	-0.090671	-0.090746	-0.054986	0.234753	0.000000	0.000000	-19.014712	-19.046708	-38.061419	21.976090	-21.644268	113.297917	0.000000	-0.000000	-0.000000	0.055099	0.000000	5.218331	5.196453	0.000000	0.000000	0.000000	0.000000	0.000000
3.414286	-0.038221	-0.038440	-0.057740	-0.057926	0.064698	0.064667	-0.091403	-0.091480	-0.057326	0.231110	0.000000	0.000000	-18.935086	-18.967385	-37.902471	22.292197	-37.929884	130.472254	0.000000	-0.000000	-0.000000	-0.010671	0.000000	5.573835	5.552583	0.000000	0.000000	0.000000	0.000000	0.000000
3.428571	-0.039036	-0.039258	-0.056390	-0.056573	0.063387	0.063355	-0.092114	-0.092192	-0.059612	0.227438	0.000000	0.000000	-18.850354	-18.882948	-37.733302	22.610972	-56.400845	149.836772	0.000000	-0.000000	-0.000000	-0.089257	0.000000	5.931224	5.910600	0.000000	0.000000	0.000000	0.000000	0.000000
3.442857	-0.039832	-0.040057	-0.055015	-0.055195	0.062066	0.062033	-0.092803	-0.092883	-0.061844	0.223738	0.000000	0.000000	-18.760491	-18.793371	-37.553862	22.933056	-73.811459	168.146413	0.000000	-0.000000	-0.000000	-0.193412	0.000000	6.290375	6.270384	0.000000	0.000000	0.000000	0.000000	0.000000
3.457143	-0.040608	-0.040835	-0.053616	-0.053794	0.060735	0.060701	-0.093471	-0.093553	-0.064020	0.220011	0.000000	0.000000	-18.665475	-18.698631	-37.364105	23.257522	-88.960929	184.199452	0.000000	-0.000000	-0.000000	-0.322276	0.000000	6.651164	6.631809	0.000000	0.000000	0.000000	0.000000	0.000000
3.471429	-0.041364	-0.041593	-0.052194	-0.052369	0.059395	0.059360	-0.094118	-0.094201	-0.066140	0.216258	0.000000	0.000000	-18.565282	-18.598706	-37.163988	23.583068	-104.033501	200.178831	0.000000	-0.000000	-0.000000	-0.482755	0.000000	7.013464	6.994749	0.000000	0.000000	0.000000	0.000000	0.000000
3.485714	-0.042099	-0.042331	-0.050750	-0.050921	0.058046	0.058010	-0.094742	-0.094827	-0.068202	0.212479	0.000000	0.000000	-18.459895	-18.493576	-36.953471	23.908407	-118.073424	215.127506	0.000000	-0.000000	-0.000000	-0.689233	0.000000	7.377143	7.359072	0.000000	0.000000	0.000000	0.000000	0.000000
3.500000	-0.042813	-0.043048	-0.049284	-0.049452	0.056688	0.056651	-0.095344	-0.095431	-0.070206	0.208675	0.000000	0.000000	-18.349294	-18.383224	-36.732518	24.236142	-129.295367	227.262750	0.000000	-0.000000	-0.000000	-0.953749	0.000000	7.742068	7.724645	0.000000	0.000000	0.000000	0.000000	0.000000
3.514286	-0.043507	-0.043744	-0.047798	-0.047963	0.055322	0.055283	-0.095924	-0.096012	-0.072151	0.204848	0.000000	0.000000	-18.233464	-18.267634	-36.501097	24.567684	-136.727201	235.613838	0.000000	-0.000000	-0.000000	-1.287945	0.000000	8.108101	8.091331	0.000000	0.000000	0.000000	0.000000	0.000000
3.528571	-0.044179	-0.044419	-0.046292	-0.046454	0.053948	0.053908	-0.096481	-0.096571	-0.074037	0.200998	0.000000	0.000000	-18.112391	-18.146791	-36.259182	24.900586	-139.976327	239.785724	0.000000	-0.000000	-0.000000	-1.714582	0.000000	8.475101	8.458988	0.000000	0.000000	0.000000	0.000000	0.000000
3.542857	-0.044829	-0.045071	-0.044768	-0.044926	0.052566	0.052524	-0.097015	-0.097107	-0.075861	0.197126	0.000000	0.000000	-17.986063	-18.020684	-36.006748	25.234482	-139.579603	240.314897	0.000000	-0.000000	-0.000000	-2.259418	0.000000	8.842922	8.827472	0.000000	0.000000	0.000000	0.000000	0.000000
3.557143	-0.045458	-0.045702	-0.043226	-0.043381	0.051176	0.051133	-0.097527	-0.097620	-0.077624	0.193233	0.000000	0.000000	-17.854472	-17.889304	-35.743775	25.571056	-134.224581	235.890588	0.000000	-0.000000	-0.000000	-2.953337	0.000000	9.211417	9.196635	0.000000	0.000000	0.000000	0.000000	0.000000
3.571429	-0.046064	-0.046311	-0.041666	-0.041819	0.049779	0.049735	-0.098015	-0.098110	-0.079325	0.189321	0.000000	0.000000	-17.717608	-17.752642	-35.470250	25.910859	-124.467874	227.069960	0.000000	-0.000000	-0.000000	-3.835002	0.000000	9.580433	9.566324	0.000000	0.000000	0.000000	0.000000	0.000000
3.585714	-0.046648	-0.046897	-0.040091	-0.040240	0.048376	0.048330	-0.098480	-0.098576	-0.080963	0.185389	0.000000	0.000000	-17.575468	-17.610694	-35.186162	26.253197	-113.192960	216.735791	0.000000	-0.000000	-0.000000	-4.946465	0.000000	9.949813	9.936383	0.000000	0.000000	0.000000	0.000000	0.000000
3.600000	-0.047210	-0.047460	-0.038501	-0.038647	0.046966	0.046919	-0.098921	-0.099019	-0.082538	0.181439	0.000000	0.000000	-17.428048	-17.463456	-34.891504	26.596723	-100.479146	204.966042	0.000000	-0.000000	-0.000000	-6.329879	0.000000	10.319397	10.306651	0.000000	0.000000	0.000000	0.000000	0.000000
3.614286	-0.047748	-0.048001	-0.036897	-0.037040	0.045550	0.045501	-0.099339	-0.099438	-0.084049	0.177471	0.000000	0.000000	-17.275348	-17.310928	-34.586276	26.941975	-85.422302	190.857115	0.000000	-0.000000	-0.000000	-8.027077	0.000000	10.689019	10.676964	0.000000	0.000000	0.000000	0.000000	0.000000
3.628571	-0.048264	-0.048519	-0.035280	-0.035419	0.044128	0.044078	-0.099733	-0.099834	-0.085495	0.173488	0.000000	0.000000	-17.117369	-17.153111	-34.270480	27.283515	-69.188271	175.569414	0.000000	-0.000000	-0.000000	-7.403500	0.000000	11.058511	11.047153	0.000000	0.000000	0.000000	0.000000	0.000000
3.642857	-0.048756	-0.049013	-0.033651	-0.033787	0.042700	0.042649	-0.100102	-0.100205	-0.086877	0.169489	0.000000	0.000000	-16.954116	-16.990011	-33.944127	27.630324	-52.949330	160.284192	0.000000	-0.000000	-0.000000	-6.424593	0.000000	11.427697	11.417043	0.000000	0.000000	0.000000	0.000000	0.000000
3.657143	-0.049225	-0.049484	-0.032010	-0.032143	0.041268	0.041215	-0.100448	-0.100552	-0.088193	0.165476	0.000000	0.000000	-16.785596	-16.821633	-33.607229	27.989277	-37.393470	145.696313	0.000000	-0.000000	-0.000000	-6.563982	0.000000	11.796402	11.786457	0.000000	0.000000	0.000000	0.000000	0.000000
3.671429	-0.049671	-0.049931	-0.030359	-0.030489	0.039830	0.039776	-0.100769	-0.100875	-0.089443	0.161449	0.000000	0.000000	-16.611819	-16.647987	-33.259805	28.351160	-23.081397	132.357267	0.000000	-0.000000	-0.000000	-6.198651	0.000000	12.164440	12.155213	0.000000	0.000000	0.000000	0.000000	0.000000
3.685714	-0.050093	-0.050355	-0.028700	-0.028826	0.038389	0.038333	-0.101066	-0.101173	-0.090627	0.157411	0.000000	0.000000	-16.432795	-16.469085	-32.901880	28.723943	-11.268913	121.530822	0.000000	-0.000000	-0.000000	-5.862115	0.000000	12.531626	12.523122	0.000000	0.000000	0.000000	0.000000	0.000000
3.700000	-0.050491	-0.050755	-0.027031	-0.027155	0.036943	0.036886	-0.101338	-0.101447	-0.091744	0.153360	0.000000	0.000000	-16.248542	-16.284942	-32.533484	29.117683	-4.037071	115.308083	0.000000	-0.000000	-0.000000	-5.964788	0.000000	12.897766	12.889993	0.000000	0.000000	0.000000	0.000000	0.000000
3.714286	-0.050865	-0.051131	-0.025356	-0.025476	0.035493	0.035435	-0.101585	-0.101695	-0.092794	0.149300	0.000000	0.000000	-16.059075	-16.095576	-32.154651	29.532909	-0.544733	112.848440	0.000000	-0.000000	-0.000000	-5.177128	0.000000	13.262665	13.255630	0.000000	0.000000	0.000000	0.000000	0.000000
3.728571	-0.051215	-0.051483	-0.023674	-0.023791	0.034041	0.033980	-0.101808	-0.101919	-0.093777	0.145229	0.000000	0.000000	-15.864416	-15.901007	-31.765423	29.967874	0.789111	112.569133	0.000000	-0.000000	-0.000000	-3.228533	0.000000	13.626120	13.619831	0.000000	0.000000	0.000000	0.000000	0.000000
3.742857	-0.051541	-0.051810	-0.021987	-0.022100	0.032585	0.032523	-0.102005	-0.102118	-0.094693	0.141151	0.000000	0.000000	-15.664589	-15.701259	-31.365847	30.426243	-1.126456	115.564739	0.000000	-0.000000	-0.000000	-1.279397	0.000000	13.987925	13.982390	0.000000	0.000000	0.000000	0.000000	0.000000
3.757143	-0.051843	-0.052114	-0.020296	-0.020406	0.031126	0.031063	-0.102178	-0.102292	-0.095540	0.137065	0.000000	0.000000	-15.459619	-15.496357	-30.955976	30.926344	-6.256125	121.818278	0.000000	-0.000000	-0.000000	0.449920	0.000000	14.347870	14.343095	0.000000	0.000000	0.000000	0.000000	0.000000
3.771429	-0.052121	-0.052393	-0.018601	-0.018707	0.029666	0.029600	-0.102325	-0.102441	-0.096321	0.132972	0.000000	0.000000	-15.249537	-15.286333	-30.535870	31.475480	-13.591015	130.328163	0.000000	-0.000000	-0.000000	0.878904	0.000000	14.705740	14.701733	0.000000	0.000000	0.000000	0.000000	0.000000
3.785714	-0.052375	-0.052649	-0.016903	-0.017007	0.028203	0.028136	-0.102447	-0.102564	-0.097033	0.128874	0.000000	0.000000	-15.034375	-15.071217	-30.105592	32.071989	-22.834368	140.795975	0.000000	-0.000000	-0.000000	1.090349	0.000000	15.061313	15.058082	0.000000	0.000000	0.000000	0.000000	0.000000
3.800000	-0.052604	-0.052879	-0.015205	-0.015305	0.026739	0.026670	-0.102543	-0.102662	-0.097677	0.124772	0.000000	0.000000	-14.814170	-14.851047	-29.665217	32.525718	-33.494175	152.539549	0.000000	-0.000000	-0.000000	1.601063	0.000000	15.414366	15.411918	0.000000	0.000000	0.000000	0.000000	0.000000
3.814286	-0.052809	-0.053086	-0.013505	-0.013602	0.025273	0.025203	-0.102614	-0.102734	-0.098253	0.120667	0.000000	0.000000	-14.588961	-14.625861	-29.214822	32.664877	-45.222712	165.039366	0.000000	-0.000000	-0.000000	1.545909	0.000000	15.764669	15.763013	0.000000	0.000000	0.000000	0.000000	0.000000
3.828571	-0.052990	-0.053268	-0.011806	-0.011900	0.023807	0.023735	-0.102660	-0.102781	-0.098761	0.116559	0.000000	0.000000	-14.358789	-14.395702	-28.754491	32.624340	-56.139557	176.549874	0.000000	-0.000000	-0.000000	1.891171	0.000000	16.111989	16.111132	0.000000	0.000000	0.000000	0.000000	0.000000
3.842857	-0.053147	-0.053426	-0.010109	-0.010199	0.022340	0.022266	-0.102680	-0.102802	-0.099201	0.112449	0.000000	0.000000	-14.123702	-14.160616	-28.284318	32.498699	-64.269924	185.190879	0.000000	-0.000000	-0.000000	2.689334	0.000000	16.456089	16.456038	0.000000	0.000000	0.000000	0.000000	0.000000
3.857143	-0.053279	-0.053559	-0.008414	-0.008500	0.020873	0.020798	-0.102674	-0.102797	-0.099574	0.108340	0.000000	0.000000	-13.883749	-13.920652	-27.804401	32.252174	-70.531122	191.843904	0.000000	-0.000000	-0.000000	2.445582	0.000000	16.796727	16.797490	0.000000	0.000000	0.000000	0.000000	0.000000
3.871429	-0.053387	-0.053669	-0.006722	-0.006805	0.019407	0.019330	-0.102642	-0.102767	-0.099878	0.104231	0.000000	0.000000	-13.638983	-13.675862	-27.314845	31.842675	-75.055784	196.599490	0.000000	-0.000000	-0.000000	1.593609	0.000000	17.133658	17.135242	0.000000	0.000000	0.000000	0.000000	0.000000
3.885714	-0.053471	-0.053754	-0.005034	-0.005114	0.017941	0.017862	-0.102585	-0.102711	-0.100115	0.100124	0.000000	0.000000	-13.389459	-13.426305	-26.815764	31.226304	-76.043041	197.612866	0.000000	-0.000000	-0.000000	0.628482	0.000000	17.466634	17.469046	0.000000	0.000000	0.000000	0.000000	0.000000
3.900000	-0.053531	-0.053815	-0.003352	-0.003429	0.016476	0.016395	-0.102502	-0.102629	-0.100284	0.096019	0.000000	0.000000	-13.135239	-13.172038	-26.307277	30.352217	-74.121956	195.462249	0.000000	-0.000000	-0.000000	-0.343288	0.000000	17.795402	17.798649	0.000000	0.000000	0.000000	0.000000	0.000000
3.914286	-0.053567	-0.053852	-0.001676	-0.001749	0.015012	0.014930	-0.102393	-0.102521	-0.100386	0.091919	0.000000	0.000000	-12.876386	-12.913127	-25.789513	29.147114	-70.098375	190.880182	0.000000	-0.000000	-0.000000	-0.846470	0.000000	18.119706	18.123796	0.000000	0.000000	0.000000	0.000000	0.000000
3.928571	-0.053579	-0.053865	-0.000007	-0.000076	0.013550	0.013466	-0.102258	-0.102387	-0.100421	0.087823	0.000000	0.000000	-12.612968	-12.649638	-25.262606	27.512038	-63.327515	183.122918	0.000000	-0.000000	-0.000000	-1.155884	0.000000	18.439290	18.444228	0.000000	0.000000	0.000000	0.000000	0.000000
3.942857	-0.053567	-0.053854	0.001655	0.001588	0.012091	0.012004	-0.102098	-0.102227	-0.100389	0.083733	0.000000	0.000000	-12.345055	-12.381642	-24.726697	25.327086	-53.935268	172.196447	0.000000	-0.000000	-0.000000	-1.098636	0.000000	18.753892	18.759684	0.000000	0.000000	0.000000	0.000000	0.000000
3.957143	-0.053532	-0.053820	0.003307	0.003244	0.010634	0.010545	-0.101911	-0.102042	-0.100291	0.079650	0.000000	0.000000	-12.072723	-12.109215	-24.181938	22.444568	-42.274939	158.306381	0.000000	-0.000000	-0.000000	-0.528172	0.000000	19.063249	19.069902	0.000000	0.000000	0.000000	0.000000	0.000000
3.971429	-0.053473	-0.053761	0.004950	0.004890	0.009179	0.009089	-0.101699	-0.101830	-0.100128	0.075576	0.000000	0.000000	-11.796050	-11.832435	-23.628485	18.679121	-29.924104	142.844926	0.000000	-0.000000	-0.000000	-0.562851	0.000000	19.367098	19.374617	0.000000	0.000000	0.000000	0.000000	0.000000
3.985714	-0.053390	-0.053680	0.006582	0.006525	0.007728	0.007636	-0.101460	-0.101593	-0.099898	0.071510	0.000000	0.000000	-11.515119	-11.551384	-23.066503	13.812103	-17.993703	126.704379	0.000000	-0.000000	-0.000000	-1.223769	0.000000	19.665173	19.673563	0.000000	0.000000	0.000000	0.000000	0.000000
4.000000	-0.053285	-0.053575	0.008202	0.008149	0.006280	0.006187	-0.101196	-0.101330	-0.099603	0.067454	0.000000	0.000000	-11.230016	-11.266149	-22.496165	7.598415	-5.669174	108.825075	0.000000	-0.000000	-0.000000	-1.217830	0.000000	19.957207	19.966472	0.000000	0.000000	0.000000	0.000000	0.000000
4.014286	-0.053156	-0.053447	0.009810	0.009760	0.004837	0.004741	-0.100907	-0.101041	-0.099244	0.063409	0.000000	0.000000	-10.940831	-10.976819	-21.917650	-0.232864	5.998315	89.987258	0.000000	-0.000000	-0.000000	-1.160916	0.000000	20.242932	20.253077	0.000000	0.000000	0.000000	0.000000	0.000000
4.028571	-0.053004	-0.053296	0.011405	0.011358	0.003397	0.003300	-0.100591	-0.100726	-0.098821	0.059376	0.000000	0.000000	-10.647659	-10.683489	-21.331148	-6.570967	15.459385	74.851071	0.000000	-0.000000	-0.000000	-1.030676	0.000000	20.522081	20.533110	0.000000	0.000000	0.000000	0.000000	0.000000
4.042857	-0.052830	-0.053123	0.012985	0.012942	0.001963	0.001863	-0.100250	-0.100386	-0.098334	0.055357	0.000000	0.000000	-10.350596	-10.386256	-20.736852	-8.630209	23.634331	65.281900	0.000000	-0.000000	-0.000000	-0.632679	0.000000	20.794387	20.806303	0.000000	0.000000	0.000000	0.000000	0.000000
4.057143	-0.052633	-0.052927	0.014551	0.014511	0.000533	0.000432	-0.099883	-0.100020	-0.097784	0.051351	0.000000	0.000000	-10.049745	-10.085222	-20.134967	-8.784838	30.571389	58.857259	0.000000	-0.000000	-0.000000	-0.112193	0.000000	21.059585	21.072390	0.000000	0.000000	0.000000	0.000000	0.000000
4.071429	-0.052414	-0.052708	0.016100	0.016064	-0.000891	-0.000994	-0.099491	-0.099628	-0.097172	0.047361	0.000000	0.000000	-9.745210	-9.780492	-19.525702	-8.943143	35.238885	54.700528	0.000000	-0.000000	-0.000000	0.498322	0.000000	21.317409	21.331105	0.000000	0.000000	0.000000	0.000000	0.000000
4.085714	-0.052173	-0.052468	0.017633	0.017600	-0.002309	-0.002415	-0.099073	-0.099211	-0.096498	0.043387	0.000000	0.000000	-9.437102	-9.472175	-18.909277	-9.109028	37.761947	52.682672	0.000000	-0.000000	-0.000000	0.871350	0.000000	21.567597	21.582185	0.000000	0.000000	0.000000	0.000000	0.000000
4.100000	-0.051911	-0.052205	0.019149	0.019119	-0.003721	-0.003829	-0.098630	-0.098769	-0.095763	0.039430	0.000000	0.000000	-9.125532	-9.160384	-18.285916	-9.282543	38.575304	52.368910	0.000000	-0.000000	-0.000000	1.104554	0.000000	21.809889	21.825370	0.000000	0.000000	0.000000	0.000000	0.000000
4.114286	-0.051626	-0.051921	0.020646	0.020620	-0.005127	-0.005236	-0.098162	-0.098301	-0.094967	0.035491	0.000000	0.000000	-8.810617	-8.845235	-17.655853	-9.465433	38.613282	52.823166	0.000000	-0.000000	-0.000000	1.633620	0.000000	22.044027	22.060402	0.000000	0.000000	0.000000	0.000000	0.000000
4.128571	-0.051321	-0.051616	0.022125	0.022101	-0.006526	-0.006637	-0.097668	-0.097808	-0.094112	0.031572	0.000000	0.000000	-8.492478	-8.526849	-17.019327	-9.658647	38.212781	53.707589	0.000000	-0.000000	-0.000000	2.355650	0.000000	22.269759	22.287026	0.000000	0.000000	0.000000	0.000000	0.000000
4.142857	-0.050994	-0.051290	0.023583	0.023563	-0.007917	-0.008031	-0.097149	-0.097290	-0.093198	0.027672	0.000000	0.000000	-8.171237	-8.205349	-16.376587	-9.862876	37.061892	55.333391	0.000000	-0.000000	-0.000000	2.909921	0.000000	22.486836	22.504993	0.000000	0.000000	0.000000	0.000000	0.000000
4.157143	-0.050647	-0.050943	0.025021	0.025004	-0.009301	-0.009417	-0.096606	-0.096747	-0.092227	0.023794	0.000000	0.000000	-7.847023	-7.880863	-15.727886	-10.082225	35.816930	57.040150	0.000000	-0.000000	-0.000000	3.914950	0.000000	22.695012	22.714057	0.000000	0.000000	0.000000	0.000000	0.000000
4.171429	-0.050280	-0.050576	0.026438	0.026424	-0.010678	-0.010795	-0.096038	-0.096179	-0.091198	0.019939	0.000000	0.000000	-7.519965	-7.553520	-15.073485	-10.321007	34.894287	58.407159	0.000000	-0.000000	-0.000000	5.026835	0.000000	22.894050	22.913980	0.000000	0.000000	0.000000	0.000000	0.000000
4.185714	-0.049892	-0.050188	0.027833	0.027822	-0.012045	-0.012165	-0.095445	-0.095586	-0.090112	0.016106	0.000000	0.000000	-7.190198	-7.223455	-14.413653	-10.584977	34.326316	59.396305	0.000000	-0.000000	-0.000000	5.596044	0.000000	23.083717	23.104528	0.000000	0.000000	0.000000	0.000000	0.000000
4.200000	-0.049485	-0.049781	0.029204	0.029197	-0.013404	-0.013526	-0.094827	-0.094969	-0.088972	0.012298	0.000000	0.000000	-6.857858	-6.890806	-13.748664	-10.879208	34.462790	59.652739	0.000000	-0.000000	-0.000000	5.760569	0.000000	23.263786	23.285473	0.000000	0.000000	0.000000	0.000000	0.000000
4.214286	-0.049058	-0.049354	0.030553	0.030549	-0.014755	-0.014878	-0.094186	-0.094328	-0.087777	0.008515	0.000000	0.000000	-6.523086	-6.555712	-13.078798	-11.211246	36.049403	58.423218	0.000000	-0.000000	-0.000000	5.690461	0.000000	23.434039	23.456596	0.000000	0.000000	0.000000	0.000000	0.000000
4.228571	-0.048612	-0.048908	0.031877	0.031877	-0.016095	-0.016221	-0.093520	-0.093662	-0.086528	0.004757	0.000000	0.000000	-6.186025	-6.218316	-12.404341	-11.588518	39.712727	55.073738	0.000000	-0.000000	-0.000000	5.570172	0.000000	23.594265	23.617686	0.000000	0.000000	0.000000	0.000000	0.000000
4.242857	-0.048147	-0.048444	0.033177	0.033180	-0.017426	-0.017554	-0.092830	-0.092972	-0.085227	0.001028	0.000000	0.000000	-5.846821	-5.878766	-11.725587	-12.020340	44.572353	50.475390	0.000000	-0.000000	-0.000000	5.290400	0.000000	23.744261	23.768538	0.000000	0.000000	0.000000	0.000000	0.000000
4.257143	-0.047664	-0.047960	0.034451	0.034457	-0.018747	-0.018877	-0.092112	-0.092255	-0.083874	-0.002674	0.000000	0.000000	-5.505626	-5.537211	-11.042838	-12.406003	49.220788	46.136372	0.000000	-0.000000	-0.000000	4.694094	0.000000	23.883660	23.908786	0.000000	0.000000	0.000000	0.000000	0.000000
4.271429	-0.047163	-0.047459	0.035699	0.035708	-0.020058	-0.020190	-0.091353	-0.091496	-0.082471	-0.006347	0.000000	0.000000	-5.162623	-5.193837	-10.356460	-12.653877	54.188708	41.617635	0.000000	-0.000000	-0.000000	3.974486	0.000000	24.010249	24.036213	0.000000	0.000000	0.000000	0.000000	0.000000
4.285714	-0.046644	-0.046940	0.036921	0.036933	-0.021357	-0.021491	-0.090553	-0.090696	-0.081018	-0.009988	0.000000	0.000000	-4.818014	-4.848846	-9.666860	-12.841579	59.700991	36.616679	0.000000	-0.000000	-0.000000	2.885665	0.000000	24.122596	24.149389	0.000000	0.000000	0.000000	0.000000	0.000000
4.300000	-0.046108	-0.046404	0.038115	0.038130	-0.022645	-0.022781	-0.089713	-0.089856	-0.079517	-0.013596	0.000000	0.000000	-4.472004	-4.502442	-8.974446	-13.029734	65.030187	31.800326	0.000000	-0.000000	-0.000000	1.277614	0.000000	24.220684	24.248295	0.000000	0.000000	0.000000	0.000000	0.000000
4.314286	-0.045555	-0.045851	0.039281	0.039300	-0.023920	-0.024058	-0.088833	-0.088976	-0.077969	-0.017170	0.000000	0.000000	-4.124798	-4.154830	-8.279628	-13.220132	70.658608	26.684473	0.000000	-0.000000	-0.000000	-0.433745	0.000000	24.304422	24.332840	0.000000	0.000000	0.000000	0.000000	0.000000
4.328571	-0.044986	-0.045281	0.040419	0.040441	-0.025183	-0.025323	-0.087914	-0.088057	-0.076374	-0.020708	0.000000	0.000000	-3.776602	-3.806216	-7.582818	-13.413326	76.537590	21.317225	0.000000	-0.000000	-0.000000	-1.706512	0.000000	24.373736	24.402946	0.000000	0.000000	0.000000	0.000000	0.000000
4.342857	-0.044400	-0.044696	0.041529	0.041553	-0.026432	-0.026574	-0.086957	-0.087100	-0.074735	-0.024208	0.000000	0.000000	-3.427623	-3.456808	-6.884431	-13.608074	81.827107	16.539846	0.000000	-0.000000	-0.000000	-2.586784	0.000000	24.428565	24.458554	0.000000	0.000000	0.000000	0.000000	0.000000
4.357143	-0.043799	-0.044094	0.042608	0.042636	-0.027667	-0.027811	-0.085961	-0.086104	-0.073051	-0.027670	0.000000	0.000000	-3.078067	-3.106814	-6.184881	-13.805146	85.466202	13.412520	0.000000	-0.000000	-0.000000	-3.342679	0.000000	24.468866	24.499621	0.000000	0.000000	0.000000	0.000000	0.000000
4.371429	-0.043183	-0.043478	0.043658	0.043689	-0.028888	-0.029034	-0.084929	-0.085072	-0.071325	-0.031090	0.000000	0.000000	-2.728144	-2.756440	-5.484585	-14.003689	86.554402	12.836571	0.000000	-0.000000	-0.000000	-3.895664	0.000000	24.494615	24.526119	0.000000	0.000000	0.000000	0.000000	0.000000
4.385714	-0.042552	-0.042846	0.044677	0.044711	-0.030094	-0.030242	-0.083860	-0.084003	-0.069558	-0.034469	0.000000	0.000000	-2.378061	-2.405897	-4.783958	-14.202649	86.353751	13.551002	0.000000	-0.000000	-0.000000	-4.242537	0.000000	24.505801	24.538037	0.000000	0.000000	0.000000	0.000000	0.000000
4.400000	-0.041907	-0.042200	0.045666	0.045702	-0.031284	-0.031434	-0.082756	-0.082898	-0.067750	-0.037804	0.000000	0.000000	-2.028027	-2.055392	-4.083418	-14.401332	85.877318	14.543439	0.000000	-0.000000	-0.000000	-4.293261	0.000000	24.502433	24.535384	0.000000	0.000000	0.000000	0.000000	0.000000
4.414286	-0.041248	-0.041541	0.046623	0.046662	-0.032458	-0.032610	-0.081616	-0.081758	-0.065903	-0.041095	0.000000	0.000000	-1.678248	-1.705132	-3.383379	-14.601635	84.202869	16.734212	0.000000	-0.000000	-0.000000	-4.429225	0.000000	24.484535	24.518184	0.000000	0.000000	0.000000	0.000000	0.000000
4.428571	-0.040575	-0.040867	0.047548	0.047591	-0.033615	-0.033769	-0.080442	-0.080584	-0.064019	-0.044339	0.000000	0.000000	-1.328931	-1.355325	-2.684256	-14.804484	81.992396	19.460400	0.000000	-0.000000	-0.000000	-3.962158	0.000000	24.452150	24.486477	0.000000	0.000000	0.000000	0.000000	0.000000
4.442857	-0.039889	-0.040181	0.048441	0.048487	-0.034756	-0.034912	-0.079235	-0.079376	-0.062098	-0.047535	0.000000	0.000000	-0.980284	-1.006177	-1.986461	-15.007912	79.786432	22.183434	0.000000	-0.000000	-0.000000	-2.732968	0.000000	24.405336	24.440321	0.000000	0.000000	0.000000	0.000000	0.000000
4.457143	-0.039191	-0.039482	0.049302	0.049350	-0.035879	-0.036037	-0.077994	-0.078135	-0.060142	-0.050683	0.000000	0.000000	-0.632510	-0.657895	-1.290404	-15.211664	76.265040	26.223502	0.000000	-0.000000	-0.000000	-1.405176	0.000000	24.344168	24.379793	0.000000	0.000000	0.000000	0.000000	0.000000
4.471429	-0.038481	-0.038771	0.050129	0.050181	-0.036984	-0.037144	-0.076722	-0.076863	-0.058153	-0.053780	0.000000	0.000000	-0.285813	-0.310681	-0.596494	-15.417169	71.371698	31.635694	0.000000	-0.000000	-0.000000	-0.190231	0.000000	24.268740	24.304983	0.000000	0.000000	0.000000	0.000000	0.000000
4.485714	-0.037759	-0.038049	0.050924	0.050978	-0.038071	-0.038233	-0.075419	-0.075559	-0.056130	-0.056826	0.000000	0.000000	0.059603	0.035262	0.094865	-15.628388	66.042730	37.479720	0.000000	-0.000000	-0.000000	0.907025	0.000000	24.179160	24.215999	0.000000	0.000000	0.000000	0.000000	0.000000
4.500000	-0.037026	-0.037315	0.051685	0.051742	-0.039139	-0.039303	-0.074085	-0.074224	-0.054077	-0.059819	0.000000	0.000000	0.403540	0.379733	0.783273	-15.848124	61.382941	42.647970	0.000000	-0.000000	-0.000000	1.927352	0.000000	24.075551	24.112965	0.000000	0.000000	0.000000	0.000000	0.000000
4.514286	-0.036282	-0.036570	0.052412	0.052472	-0.040188	-0.040354	-0.072722	-0.072860	-0.051994	-0.062758	0.000000	0.000000	0.745798	0.722533	1.468331	-16.073164	58.494705	46.041278	0.000000	-0.000000	-0.000000	2.725330	0.000000	23.958055	23.996022	0.000000	0.000000	0.000000	0.000000	0.000000
4.528571	-0.035529	-0.035816	0.053105	0.053168	-0.041217	-0.041385	-0.071329	-0.071467	-0.049882	-0.065642	0.000000	0.000000	1.086181	1.063467	2.149647	-16.302393	56.571793	48.466985	0.000000	-0.000000	-0.000000	3.050907	0.000000	23.826825	23.865322	0.000000	0.000000	0.000000	0.000000	0.000000
4.542857	-0.034765	-0.035051	0.053764	0.053829	-0.042225	-0.042396	-0.069909	-0.070047	-0.047743	-0.068469	0.000000	0.000000	1.424496	1.402339	2.826834	-16.533723	55.468120	50.073259	0.000000	-0.000000	-0.000000	3.418887	0.000000	23.682033	23.721037	0.000000	0.000000	0.000000	0.000000	0.000000
4.557143	-0.033993	-0.034278	0.054388	0.054456	-0.043214	-0.043386	-0.068462	-0.068599	-0.045579	-0.071240	0.000000	0.000000	1.760551	1.738958	3.499508	-16.774381	55.986821	50.049737	0.000000	-0.000000	-0.000000	4.178943	0.000000	23.523860	23.563349	0.000000	0.000000	0.000000	0.000000	0.000000
4.571429	-0.033212	-0.033496	0.054977	0.055048	-0.044181	-0.044355	-0.066988	-0.067124	-0.043390	-0.073951	0.000000	0.000000	2.094158	2.073136	4.167294	-17.030268	56.575388	49.943019	0.000000	-0.000000	-0.000000	4.450228	0.000000	23.352506	23.392455	0.000000	0.000000	0.000000	0.000000	0.000000
4.585714	-0.032422	-0.032705	0.055531	0.055605	-0.045128	-0.045304	-0.065489	-0.065624	-0.041178	-0.076604	0.000000	0.000000	2.425132	2.404687	4.829819	-17.297419	56.915922	50.074969	0.000000	-0.000000	-0.000000	4.335467	0.000000	23.168180	23.208566	0.000000	0.000000	0.000000	0.000000	0.000000
4.600000	-0.031625	-0.031907	0.056050	0.056127	-0.046052	-0.046230	-0.063966	-0.064100	-0.038945	-0.079196	0.000000	0.000000	2.753291	2.733428	5.486719	-17.583505	58.650949	48.795383	0.000000	-0.000000	-0.000000	4.287317	0.000000	22.971104	23.011904	0.000000	0.000000	0.000000	0.000000	0.000000
4.614286	-0.030821	-0.031102	0.056534	0.056613	-0.046955	-0.047135	-0.062418	-0.062552	-0.036692	-0.081726	0.000000	0.000000	3.078455	3.059181	6.137636	-17.898442	61.686822	46.187989	0.000000	-0.000000	-0.000000	3.834488	0.000000	22.761511	22.802702	0.000000	0.000000	0.000000	0.000000	0.000000
4.628571	-0.030010	-0.030290	0.056982	0.057064	-0.047836	-0.048017	-0.060848	-0.060981	-0.034420	-0.084194	0.000000	0.000000	3.400450	3.381770	6.782220	-18.246885	65.239391	43.032281	0.000000	-0.000000	-0.000000	3.171935	0.000000	22.539648	22.581205	0.000000	0.000000	0.000000	0.000000	0.000000
4.642857	-0.029193	-0.029472	0.057394	0.057479	-0.048694	-0.048877	-0.059256	-0.059388	-0.032130	-0.086599	0.000000	0.000000	3.719104	3.701022	7.420126	-18.633137	68.737804	39.894801	0.000000	-0.000000	-0.000000	2.769480	0.000000	22.305768	22.347668	0.000000	0.000000	0.000000	0.000000	0.000000
4.657143	-0.028370	-0.028648	0.057771	0.057859	-0.049529	-0.049714	-0.057643	-0.057774	-0.029825	-0.088940	0.000000	0.000000	4.034249	4.016770	8.051019	-19.066261	71.288889	37.659654	0.000000	-0.000000	-0.000000	2.509152	0.000000	22.060135	22.102356	0.000000	0.000000	0.000000	0.000000	0.000000
4.671429	-0.027543	-0.027819	0.058112	0.058202	-0.050340	-0.050528	-0.056010	-0.056140	-0.027506	-0.091215	0.000000	0.000000	4.345720	4.328849	8.674569	-19.565714	72.674070	36.525957	0.000000	-0.000000	-0.000000	2.200187	0.000000	21.803022	21.845539	0.000000	0.000000	0.000000	0.000000	0.000000
4.685714	-0.026710	-0.026985	0.058418	0.058510	-0.051129	-0.051318	-0.054358	-0.054487	-0.025173	-0.093425	0.000000	0.000000	4.653359	4.637099	9.290458	-20.144986	71.885076	37.488487	0.000000	-0.000000	-0.000000	1.712615	0.000000	21.534709	21.577500	0.000000	0.000000	0.000000	0.000000	0.000000
4.700000	-0.025874	-0.026147	0.058687	0.058782	-0.051893	-0.052084	-0.052688	-0.052815	-0.022829	-0.095569	0.000000	0.000000	4.957009	4.941364	9.898373	-20.812882	68.327455	41.132886	0.000000	-0.000000	-0.000000	1.017661	0.000000	21.255483	21.298526	0.000000	0.000000	0.000000	0.000000	0.000000
4.714286	-0.025034	-0.025306	0.058921	0.059019	-0.052634	-0.052827	-0.051000	-0.051126	-0.020475	-0.097645	0.000000	0.000000	5.256518	5.241491	10.498009	-21.336505	63.750784	45.942473	0.000000	-0.000000	-0.000000	0.382286	0.000000	20.965638	21.008911	0.000000	0.000000	0.000000	0.000000	0.000000
4.728571	-0.024190	-0.024461	0.059119	0.059219	-0.053351	-0.053545	-0.049296	-0.049421	-0.018112	-0.099654	0.000000	0.000000	5.551739	5.537333	11.089072	-21.506314	58.091073	52.190771	0.000000	-0.000000	-0.000000	-0.093240	0.000000	20.665473	20.708953	0.000000	0.000000	0.000000	0.000000	0.000000
4.742857	-0.023345	-0.023614	0.059281	0.059384	-0.054043	-0.054239	-0.047577	-0.047700	-0.015742	-0.101594	0.000000	0.000000	5.842529	5.828747	11.671276	-21.493567	50.010647	61.044197	0.000000	-0.000000	-0.000000	-0.434729	0.000000	20.355291	20.398957	0.000000	0.000000	0.000000	0.000000	0.000000
4.757143	-0.022497	-0.022765	0.059408	0.059513	-0.054710	-0.054908	-0.045843	-0.045965	-0.013366	-0.103465	0.000000	0.000000	6.128749	6.115593	12.244342	-21.427213	40.056522	71.826780	0.000000	-0.000000	-0.000000	-0.480276	0.000000	20.035399	20.079231	0.000000	0.000000	0.000000	0.000000	0.000000
4.771429	-0.021647	-0.021914	0.059499	0.059606	-0.055352	-0.055552	-0.044095	-0.044216	-0.010985	-0.105266	0.000000	0.000000	6.410265	6.397737	12.808002	-21.284676	28.524566	84.265225	0.000000	-0.000000	-0.000000	-0.480518	0.000000	19.706109	19.750085	0.000000	0.000000	0.000000	0.000000	0.000000
4.785714	-0.020797	-0.021062	0.059555	0.059664	-0.055970	-0.056171	-0.042335	-0.042455	-0.008602	-0.106997	0.000000	0.000000	6.686946	6.675049	13.361996	-21.039547	15.213452	98.587264	0.000000	-0.000000	-0.000000	-0.507955	0.000000	19.367734	19.411834	0.000000	0.000000	0.000000	0.000000	0.000000
4.800000	-0.019946	-0.020209	0.059575	0.059687	-0.056562	-0.056765	-0.040563	-0.040681	-0.006217	-0.108657	0.000000	0.000000	6.958669	6.947403	13.906072	-20.664292	0.873794	114.069814	0.000000	-0.000000	-0.000000	-0.547130	0.000000	19.020588	19.064794	0.000000	0.000000	0.000000	0.000000	0.000000
4.814286	-0.019095	-0.019356	0.059560	0.059674	-0.057128	-0.057333	-0.038780	-0.038897	-0.003832	-0.110247	0.000000	0.000000	7.225312	7.214679	14.439991	-20.126628	-13.238325	129.489069	0.000000	-0.000000	-0.000000	-0.425041	0.000000	18.664988	18.709279	0.000000	0.000000	0.000000	0.000000	0.000000
4.828571	-0.018244	-0.018504	0.059509	0.059626	-0.057670	-0.057876	-0.036988	-0.037103	-0.001448	-0.111764	0.000000	0.000000	7.486758	7.476759	14.963517	-19.380428	-25.403176	143.171424	0.000000	-0.000000	-0.000000	-0.017673	0.000000	18.301230	18.345590	0.000000	0.000000	0.000000	0.000000	0.000000
4.842857	-0.017395	-0.017653	0.059430	0.059548	-0.058185	-0.058393	-0.035187	-0.035301	0.000933	-0.113210	0.000000	0.000000	7.742893	7.733528	15.476421	-18.363517	-35.158408	154.716701	0.000000	-0.003037	-0.003037	0.418306	86.760051	17.929443	17.973853	0.000000	0.000000	0.000000	0.000000	0.000000
4.857143	-0.016546	-0.016803	0.059375	0.059496	-0.058675	-0.058885	-0.033378	-0.033490	0.003311	-0.114584	0.000000	0.000000	7.993709	7.984979	15.978689	-17.000297	-43.417774	165.114245	0.000000	-0.004200	-0.004200	0.740815	120.013588	17.557153	17.601596	0.000000	0.000000	0.000000	0.000000	0.000000
4.871429	-0.015699	-0.015953	0.059313	0.059436	-0.059139	-0.059350	-0.031561	-0.031672	0.005688	-0.115885	0.000000	0.000000	8.239220	8.231125	16.470345	-15.197622	-49.579637	173.855561	0.000000	-0.004286	-0.004286	1.076289	122.470437	17.185754	17.230214	0.000000	0.000000	0.000000	0.000000	0.000000
4.885714	-0.014852	-0.015105	0.059240	0.059365	-0.059577	-0.059790	-0.029739	-0.029849	0.008061	-0.117113	0.000000	0.000000	8.479391	8.471931	16.951322	-12.838623	-52.863994	180.277511	0.000000	-0.004377	-0.004377	1.495723	125.054494	16.811953	16.856414	0.000000	0.000000	0.000000	0.000000	0.000000
4.900000	-0.014006	-0.014257	0.059157	0.059284	-0.059989	-0.060203	-0.027912	-0.028020	0.010432	-0.118268	0.000000	0.000000	8.714190	8.707365	17.421555	-9.785796	-53.870087	185.116839	0.000000	-0.004487	-0.004487	2.014309	128.193925	16.435945	16.480393	0.000000	0.000000	0.000000	0.000000	0.000000
4.914286	-0.013162	-0.013411	0.059064	0.059194	-0.060374	-0.060590	-0.026081	-0.026187	0.012799	-0.119350	0.000000	0.000000	8.943590	8.937400	17.880991	-5.884687	-52.140818	188.070896	0.000000	-0.004621	-0.004621	2.533680	132.028969	16.058020	16.102439	0.000000	0.000000	0.000000	0.000000	0.000000
4.928571	-0.012319	-0.012566	0.058962	0.059093	-0.060734	-0.060951	-0.024246	-0.024350	0.015162	-0.120359	0.000000	0.000000	9.167569	9.162012	18.329581	-0.964410	-46.889080	188.523456	0.000000	-0.004785	-0.004785	2.945795	136.714100	15.678469	15.722845	0.000000	0.000000	0.000000	0.000000	0.000000
4.942857	-0.011477	-0.011722	0.058851	0.058984	-0.061067	-0.061286	-0.022409	-0.022512	0.017521	-0.121294	0.000000	0.000000	9.386105	9.381182	18.767288	3.016966	-38.522752	184.924327	0.000000	-0.004985	-0.004985	3.269660	142.420199	15.297587	15.341907	0.000000	0.000000	0.000000	0.000000	0.000000
4.957143	-0.010637	-0.010881	0.058731	0.058867	-0.061374	-0.061594	-0.020571	-0.020671	0.019875	-0.122156	0.000000	0.000000	9.599187	9.594896	19.194082	4.306082	-28.424345	176.902656	0.000000	-0.005152	-0.005152	3.202894	147.189195	14.915676	14.959927	0.000000	0.000000	0.000000	0.000000	0.000000
4.971429	-0.009799	-0.010041	0.058603	0.058740	-0.061655	-0.061877	-0.018732	-0.018831	0.022225	-0.122944	0.000000	0.000000	9.806800	9.803140	19.609941	4.397587	-18.402919	167.762147	0.000000	-0.005224	-0.005224	2.724729	149.267723	14.532963	14.577132	0.000000	0.000000	0.000000	0.000000	0.000000
4.985714	-0.008963	-0.009202	0.058465	0.058604	-0.061909	-0.062132	-0.016894	-0.016990	0.024569	-0.123658	0.000000	0.000000	10.008936	10.005906	20.014843	4.493146	-8.822487	159.068476	0.000000	-0.005255	-0.005255	2.142508	150.150430	14.149531	14.193607	0.000000	0.000000	0.000000	0.000000	0.000000
5.000000	-0.008129	-0.008366	0.058316	0.058458	-0.062137	-0.062362	-0.015056	-0.015151	0.026907	-0.124299	0.000000	0.000000	10.205586	10.203184	20.408769	4.595899	0.172379	150.969350	0.000000	-0.005286	-0.005286	1.585702	151.038976	13.765449	13.809421	0.000000	0.000000	0.000000	0.000000	0.000000
5.014286	-0.007297	-0.007532	0.058158	0.058302	-0.062339	-0.062565	-0.013221	-0.013314	0.029239	-0.124867	0.000000	0.000000	10.396741	10.394966	20.791707	4.706715	7.385950	144.661363	0.000000	-0.005318	-0.005318	1.084812	151.936497	13.380881	13.424736	0.000000	0.000000	0.000000	0.000000	0.000000
5.028571	-0.006467	-0.006701	0.057991	0.058136	-0.062515	-0.062742	-0.011388	-0.011479	0.031565	-0.125361	0.000000	0.000000	10.582399	10.581248	21.163646	4.827639	12.641428	140.323355	0.000000	-0.005350	-0.005350	0.640977	152.843858	12.996027	13.039757	0.000000	0.000000	0.000000	0.000000	0.000000
5.042857	-0.005640	-0.005871	0.057813	0.057960	-0.062665	-0.062893	-0.009560	-0.009649	0.033884	-0.125781	0.000000	0.000000	10.762557	10.762029	21.524586	4.960294	16.350994	137.544762	0.000000	-0.005382	-0.005382	-0.057775	153.763101	12.611083	12.654677	0.000000	0.000000	0.000000	0.000000	0.000000
5.057143	-0.004815	-0.005045	0.057626	0.057775	-0.062788	-0.063018	-0.007736	-0.007823	0.036196	-0.126129	0.000000	0.000000	10.937218	10.937310	21.874528	5.106648	17.483200	137.358997	0.000000	-0.005414	-0.005414	-0.929614	154.695843	12.226239	12.269686	0.000000	0.000000	0.000000	0.000000	0.000000
5.071429	-0.003993	-0.004221	0.057430	0.057581	-0.062886	-0.063117	-0.005917	-0.006002	0.038500	-0.126404	0.000000	0.000000	11.106384	11.107095	22.213480	5.271359	14.870575	140.938184	0.000000	-0.005448	-0.005448	-1.967039	155.644049	11.841676	11.884969	0.000000	0.000000	0.000000	0.000000	0.000000
5.085714	-0.003174	-0.003399	0.057225	0.057377	-0.062957	-0.063190	-0.004105	-0.004188	0.040797	-0.126606	0.000000	0.000000	11.270064	11.271391	22.541455	5.459638	8.333243	148.467409	0.000000	-0.005481	-0.005481	-3.114536	156.612373	11.457573	11.500702	0.000000	0.000000	0.000000	0.000000	0.000000
5.100000	-0.002358	-0.002581	0.057010	0.057164	-0.063003	-0.063237	-0.002300	-0.002380	0.043084	-0.126735	0.000000	0.000000	11.428265	11.430206	22.858472	5.678089	-1.238024	159.062497	0.000000	-0.005516	-0.005516	-3.864198	157.606022	11.074102	11.117058	0.000000	0.000000	0.000000	0.000000	0.000000
5.114286	-0.001546	-0.001766	0.056786	0.056942	-0.063023	-0.063258	-0.000503	-0.000581	0.045363	-0.126793	0.000000	0.000000	11.581000	11.583552	23.164552	5.933687	-12.810302	171.697496	0.000000	-0.005552	-0.005552	-4.240103	158.631596	10.691427	10.734204	0.000000	0.000000	0.000000	0.000000	0.000000
5.128571	-0.000736	-0.000954	0.056554	0.056711	-0.063018	-0.063253	0.001286	0.001210	0.047633	-0.126779	0.000000	0.000000	11.728282	11.731442	23.459724	6.235752	-26.355006	186.353138	0.000000	-0.005589	-0.005589	-4.544486	159.696066	10.309710	10.352299	0.000000	0.000000	0.000000	0.000000	0.000000
5.142857	0.000070	-0.000146	0.056313	0.056471	-0.062986	-0.063223	0.003065	0.002991	0.049894	-0.126693	0.000000	0.000000	11.870126	11.873892	23.744018	6.594015	-40.784573	201.951584	0.000000	-0.005628	-0.005628	-4.738602	160.808748	9.929107	9.971501	0.000000	0.000000	0.000000	0.000000	0.000000
5.157143	0.000873	0.000659	0.056063	0.056223	-0.062930	-0.063168	0.004834	0.004763	0.052145	-0.126537	0.000000	0.000000	12.006551	12.010920	24.017471	7.019876	-54.647115	217.052344	0.000000	-0.005669	-0.005669	-4.854636	161.979368	9.549769	9.591962	0.000000	0.000000	0.000000	0.000000	0.000000
5.171429	0.001672	0.001460	0.055805	0.055967	-0.062848	-0.063087	0.006592	0.006523	0.054385	-0.126310	0.000000	0.000000	12.137578	12.142546	24.280124	7.385789	-68.513199	232.098434	0.000000	-0.005713	-0.005713	-5.015904	163.219322	9.171842	9.213826	0.000000	0.000000	0.000000	0.000000	0.000000
5.185714	0.002467	0.002258	0.055539	0.055702	-0.062742	-0.062981	0.008339	0.008272	0.056615	-0.126012	0.000000	0.000000	12.263227	12.268792	24.532020	7.576653	-82.412197	247.004122	0.000000	-0.005754	-0.005754	-4.977185	164.401061	8.795468	8.837238	0.000000	0.000000	0.000000	0.000000	0.000000
5.200000	0.003259	0.003052	0.055264	0.055429	-0.062610	-0.062851	0.010073	0.010008	0.058835	-0.125645	0.000000	0.000000	12.383524	12.389683	24.773207	7.690304	-94.767469	260.290599	0.000000	-0.005789	-0.005789	-4.793353	165.409480	8.420781	8.462331	0.000000	0.000000	0.000000	0.000000	0.000000
5.214286	0.004046	0.003842	0.054982	0.055148	-0.062454	-0.062696	0.011794	0.011731	0.061043	-0.125209	0.000000	0.000000	12.498494	12.505243	25.003737	7.804221	-104.547976	271.004303	0.000000	-0.005822	-0.005822	-4.332297	166.342409	8.047900	8.089223	0.000000	0.000000	0.000000	0.000000	0.000000
5.228571	0.004830	0.004627	0.054692	0.054859	-0.062273	-0.062516	0.013501	0.013440	0.063240	-0.124705	0.000000	0.000000	12.608165	12.615501	25.223665	7.919716	-111.207925	278.600745	0.000000	-0.005855	-0.005855	-3.634586	167.277326	7.676939	7.718029	0.000000	0.000000	0.000000	0.000000	0.000000
5.242857	0.005609	0.005409	0.054394	0.054563	-0.062068	-0.062312	0.015193	0.015135	0.065425	-0.124132	0.000000	0.000000	12.712565	12.720485	25.433049	8.036906	-114.497980	282.830705	0.000000	-0.005888	-0.005888	-3.134283	168.215535	7.308014	7.348867	0.000000	0.000000	0.000000	0.000000	0.000000
5.257143	0.006384	0.006186	0.054088	0.054258	-0.061839	-0.062083	0.016870	0.016815	0.067598	-0.123492	0.000000	0.000000	12.811725	12.820225	25.631951	8.154856	-114.251975	283.527076	0.000000	-0.005921	-0.005921	-2.666830	169.157151	6.941240	6.981850	0.000000	0.000000	0.000000	0.000000	0.000000
5.271429	0.007154	0.006959	0.053775	0.053946	-0.061586	-0.061831	0.018531	0.018478	0.069759	-0.122785	0.000000	0.000000	12.905679	12.914755	25.820434	8.274251	-110.334357	280.554988	0.000000	-0.005954	-0.005954	-2.126813	170.101236	6.576729	6.617091	0.000000	0.000000	0.000000	0.000000	0.000000
5.285714	0.007920	0.007728	0.053454	0.053627	-0.061310	-0.061556	0.020176	0.020126	0.071907	-0.122012	0.000000	0.000000	12.994459	13.004108	25.998566	8.394337	-103.939772	275.108327	0.000000	-0.005987	-0.005987	-1.864581	171.048468	6.214586	6.254695	0.000000	0.000000	0.000000	0.000000	0.000000
5.300000	0.008681	0.008491	0.053127	0.053300	-0.061010	-0.061256	0.021804	0.021756	0.074042	-0.121173	0.000000	0.000000	13.078100	13.088319	26.166419	8.514239	-95.851790	267.969783	0.000000	-0.006020	-0.006020	-1.811560	171.998091	5.854915	5.894766	0.000000	0.000000	0.000000	0.000000	0.000000
5.314286	0.009438	0.009250	0.052792	0.052967	-0.060687	-0.060934	0.023414	0.023368	0.076164	-0.120269	0.000000	0.000000	13.156640	13.167425	26.324065	8.633517	-85.205598	258.274102	0.000000	-0.006053	-0.006053	-1.617862	172.949225	5.497816	5.537405	0.000000	0.000000	0.000000	0.000000	0.000000
5.328571	0.010190	0.010005	0.052450	0.052626	-0.060341	-0.060589	0.025005	0.024962	0.078272	-0.119302	0.000000	0.000000	13.230117	13.241463	26.471581	8.753434	-72.392898	246.414241	0.000000	-0.006087	-0.006087	-1.405819	173.901427	5.143384	5.182706	0.000000	0.000000	0.000000	0.000000	0.000000
5.342857	0.010936	0.010754	0.052101	0.052279	-0.059973	-0.060221	0.026577	0.026537	0.080367	-0.118271	0.000000	0.000000	13.298570	13.310474	26.609045	8.874472	-58.742691	233.719682	0.000000	-0.006120	-0.006120	-1.238626	174.855953	4.791712	4.830763	0.000000	0.000000	0.000000	0.000000	0.000000
5.357143	0.011678	0.011498	0.051746	0.051924	-0.059582	-0.059831	0.028130	0.028092	0.082447	-0.117178	0.000000	0.000000	13.362040	13.374498	26.736538	8.994985	-44.836695	220.770491	0.000000	-0.006153	-0.006153	-1.169912	175.813284	4.442889	4.481665	0.000000	0.000000	0.000000	0.000000	0.000000
5.371429	0.012415	0.012238	0.051385	0.051564	-0.059169	-0.059418	0.029663	0.029627	0.084513	-0.116022	0.000000	0.000000	13.420569	13.433577	26.854145	9.114639	-31.474417	208.365839	0.000000	-0.006187	-0.006187	-1.277257	176.771768	4.097004	4.135500	0.000000	0.000000	0.000000	0.000000	0.000000
5.385714	0.013146	0.012972	0.051016	0.051197	-0.058734	-0.058984	0.031175	0.031142	0.086565	-0.114806	0.000000	0.000000	13.474199	13.487753	26.961952	9.234391	-19.655547	197.506366	0.000000	-0.006221	-0.006221	-1.411231	177.731067	3.754137	3.792350	0.000000	0.000000	0.000000	0.000000	0.000000
5.400000	0.013872	0.013700	0.050642	0.050823	-0.058278	-0.058529	0.032665	0.032635	0.088602	-0.113530	0.000000	0.000000	13.522976	13.537071	27.060048	9.361037	-10.402465	189.221244	0.000000	-0.006254	-0.006254	-1.623088	178.692133	3.414372	3.452296	0.000000	0.000000	0.000000	0.000000	0.000000
5.414286	0.014593	0.014424	0.050262	0.050444	-0.057801	-0.058052	0.034134	0.034107	0.090624	-0.112194	0.000000	0.000000	13.566944	13.581577	27.148522	9.500196	-4.245308	184.046227	0.000000	-0.006288	-0.006288	-1.854220	179.661759	3.077786	3.115418	0.000000	0.000000	0.000000	0.000000	0.000000
5.428571	0.015308	0.015141	0.049875	0.050058	-0.057303	-0.057554	0.035581	0.035556	0.092630	-0.110801	0.000000	0.000000	13.606151	13.621317	27.227468	9.646815	-0.664359	181.456538	0.000000	-0.006323	-0.006323	-1.617767	180.645561	2.744456	2.781791	0.000000	0.000000	0.000000	0.000000	0.000000
5.442857	0.016018	0.015854	0.049483	0.049667	-0.056785	-0.057036	0.037005	0.036983	0.094621	-0.109349	0.000000	0.000000	13.640643	13.656339	27.296982	9.798035	0.092884	181.696814	0.000000	-0.006357	-0.006357	-1.176850	181.638478	2.414455	2.451489	0.000000	0.000000	0.000000	0.000000	0.000000
5.457143	0.016722	0.016561	0.049085	0.049270	-0.056246	-0.056498	0.038405	0.038386	0.096596	-0.107841	0.000000	0.000000	13.670470	13.686690	27.357159	9.953395	-2.903043	185.696053	0.000000	-0.006392	-0.006392	-0.827855	182.637650	2.087856	2.124585	0.000000	0.000000	0.000000	0.000000	0.000000
5.471429	0.017421	0.017261	0.048681	0.048867	-0.055688	-0.055940	0.039782	0.039765	0.098555	-0.106278	0.000000	0.000000	13.695680	13.712420	27.408101	10.118431	-9.155206	192.962851	0.000000	-0.006427	-0.006427	-0.551946	183.642610	1.764728	1.801148	0.000000	0.000000	0.000000	0.000000	0.000000
5.485714	0.018113	0.017957	0.048273	0.048459	-0.055110	-0.055362	0.041135	0.041121	0.100498	-0.104660	0.000000	0.000000	13.716325	13.733581	27.449906	10.297845	-17.945375	202.783680	0.000000	-0.006463	-0.006463	-0.389200	184.658891	1.445139	1.481247	0.000000	0.000000	0.000000	0.000000	0.000000
5.500000	0.018800	0.018646	0.047859	0.048045	-0.054512	-0.054765	0.042463	0.042451	0.102424	-0.102988	0.000000	0.000000	13.732456	13.750223	27.482679	10.490317	-29.224564	215.108226	0.000000	-0.006499	-0.006499	-0.289500	185.691189	1.129155	1.164945	0.000000	0.000000	0.000000	0.000000	0.000000
5.514286	0.019480	0.019329	0.047439	0.047627	-0.053896	-0.054149	0.043766	0.043757	0.104334	-0.101264	0.000000	0.000000	13.744125	13.762399	27.506524	10.702351	-42.298937	229.249153	0.000000	-0.006536	-0.006536	-0.146772	186.738182	0.816840	0.852309	0.000000	0.000000	0.000000	0.000000	0.000000
5.528571	0.020155	0.020007	0.047015	0.047203	-0.053262	-0.053515	0.045044	0.045038	0.106227	-0.099487	0.000000	0.000000	13.751386	13.770162	27.521548	10.942446	-55.979886	244.026349	0.000000	-0.006573	-0.006573	0.075618	187.806367	0.508257	0.543400	0.000000	0.000000	0.000000	0.000000	0.000000
5.542857	0.020824	0.020678	0.046586	0.046775	-0.052610	-0.052862	0.046296	0.046292	0.108103	-0.097661	0.000000	0.000000	13.754292	13.773566	27.527858	11.216272	-69.113041	258.291108	0.000000	-0.006612	-0.006612	0.413853	188.904241	0.203468	0.238280	0.000000	0.000000	0.000000	0.000000	0.000000
5.557143	0.021486	0.021343	0.046153	0.046342	-0.051939	-0.052192	0.047521	0.047521	0.109961	-0.095784	0.000000	0.000000	13.752900	13.772666	27.525566	11.529969	-81.072559	271.423725	0.000000	-0.006651	-0.006651	0.764525	190.037470	-0.097469	-0.062990	0.000000	0.000000	0.000000	0.000000	0.000000
5.571429	0.022142	0.022002	0.045714	0.045904	-0.051252	-0.051505	0.048720	0.048722	0.111802	-0.093859	0.000000	0.000000	13.747264	13.767518	27.514783	11.893521	-91.505220	283.080958	0.000000	-0.006692	-0.006692	0.735488	191.212186	-0.394492	-0.360353	0.000000	0.000000	0.000000	0.000000	0.000000
5.585714	0.022792	0.022655	0.045272	0.045462	-0.050548	-0.050800	0.049893	0.049897	0.113626	-0.091887	0.000000	0.000000	13.737442	13.758179	27.495621	12.324171	-99.175484	292.044507	0.000000	-0.006735	-0.006735	0.510266	192.438373	-0.687544	-0.653748	0.000000	0.000000	0.000000	0.000000	0.000000
5.600000	0.023436	0.023301	0.044825	0.045016	-0.049827	-0.050079	0.051038	0.051045	0.115432	-0.089868	0.000000	0.000000	13.723491	13.744706	27.468197	12.836042	-103.104515	297.349652	0.000000	-0.006781	-0.006781	0.275748	193.733267	-0.976568	-0.943120	0.000000	0.000000	0.000000	0.000000	0.000000
5.614286	0.024073	0.023941	0.044374	0.044566	-0.049089	-0.049342	0.052155	0.052165	0.117219	-0.087804	0.000000	0.000000	13.705470	13.727157	27.432627	13.440927	-103.423285	299.139157	0.000000	-0.006829	-0.006829	0.087587	195.110987	-1.261505	-1.228410	0.000000	0.000000	0.000000	0.000000	0.000000
5.628571	0.024704	0.024574	0.043920	0.044111	-0.048337	-0.048589	0.053245	0.053258	0.118989	-0.085696	0.000000	0.000000	13.683437	13.705592	27.389029	13.920703	-100.019939	297.083038	0.000000	-0.006880	-0.006880	-0.019753	196.583323	-1.542301	-1.509563	0.000000	0.000000	0.000000	0.000000	0.000000
5.642857	0.025328	0.025201	0.043461	0.043653	-0.047568	-0.047820	0.054306	0.054322	0.120741	-0.083544	0.000000	0.000000	13.657453	13.680070	27.337523	14.079407	-92.541530	290.632380	0.000000	-0.006928	-0.006928	-0.013601	197.932146	-1.818897	-1.786521	0.000000	0.000000	0.000000	0.000000	0.000000
5.657143	0.025945	0.025821	0.042999	0.043192	-0.046785	-0.047037	0.055339	0.055358	0.122474	-0.081351	0.000000	0.000000	13.627578	13.650652	27.278230	14.079417	-81.321243	280.282743	0.000000	-0.006964	-0.006964	0.124398	198.961490	-2.091245	-2.059237	0.000000	0.000000	0.000000	0.000000	0.000000
5.671429	0.026556	0.026435	0.042533	0.042726	-0.045987	-0.046239	0.056344	0.056365	0.124188	-0.079117	0.000000	0.000000	13.593873	13.617400	27.211273	14.045788	-67.164370	266.964468	0.000000	-0.006994	-0.006994	0.149936	199.833727	-2.359315	-2.327678	0.000000	0.000000	0.000000	0.000000	0.000000
5.685714	0.027161	0.027042	0.042064	0.042257	-0.045175	-0.045427	0.057320	0.057344	0.125884	-0.076843	0.000000	0.000000	13.556401	13.580374	27.136775	13.964325	-50.782299	251.374745	0.000000	-0.007024	-0.007024	-0.087004	200.673909	-2.623076	-2.591816	0.000000	0.000000	0.000000	0.000000	0.000000
5.700000	0.027758	0.027643	0.041591	0.041785	-0.044350	-0.044601	0.058266	0.058293	0.127561	-0.074531	0.000000	0.000000	13.515222	13.539637	27.054859	13.818523	-32.499587	233.821621	0.000000	-0.007051	-0.007051	-0.219687	201.467836	-2.882490	-2.851612	0.000000	0.000000	0.000000	0.000000	0.000000
5.714286	0.028349	0.028236	0.041115	0.041309	-0.043511	-0.043761	0.059184	0.059213	0.129219	-0.072181	0.000000	0.000000	13.470401	13.495251	26.965651	13.591176	-13.104383	215.076035	0.000000	-0.007077	-0.007077	-0.072626	202.198999	-3.137514	-3.107023	0.000000	0.000000	0.000000	0.000000	0.000000
5.728571	0.028933	0.028823	0.040636	0.040830	-0.042659	-0.042909	0.060071	0.060104	0.130858	-0.069795	0.000000	0.000000	13.421999	13.447279	26.869278	13.261866	5.812940	196.707937	0.000000	-0.007100	-0.007100	0.123992	202.850188	-3.388110	-3.358012	0.000000	0.000000	0.000000	0.000000	0.000000
5.742857	0.029510	0.029403	0.040153	0.040347	-0.041795	-0.042044	0.060930	0.060965	0.132478	-0.067374	0.000000	0.000000	13.370081	13.395786	26.765867	12.801674	23.360559	179.580227	0.000000	-0.007119	-0.007119	0.453347	203.400978	-3.634241	-3.604540	0.000000	0.000000	0.000000	0.000000	0.000000
5.757143	0.030080	0.029976	0.039668	0.039862	-0.040918	-0.041167	0.061758	0.061796	0.134078	-0.064920	0.000000	0.000000	13.314712	13.340835	26.655546	12.171683	39.142826	164.049631	0.000000	-0.007134	-0.007134	0.892446	203.822448	-3.875871	-3.846574	0.000000	0.000000	0.000000	0.000000	0.000000
5.771429	0.030643	0.030541	0.039179	0.039373	-0.040030	-0.040279	0.062557	0.062597	0.135659	-0.062433	0.000000	0.000000	13.255955	13.282491	26.538446	11.324410	52.302036	150.926367	0.000000	-0.007143	-0.007143	1.146119	204.075676	-4.112970	-4.084080	0.000000	0.000000	0.000000	0.000000	0.000000
5.785714	0.031199	0.031100	0.038688	0.038882	-0.039131	-0.039379	0.063325	0.063368	0.137220	-0.059914	0.000000	0.000000	13.193876	13.220819	26.414695	10.201326	62.143880	140.846212	0.000000	-0.007144	-0.007144	1.061611	204.113175	-4.345509	-4.317033	0.000000	0.000000	0.000000	0.000000	0.000000
5.800000	0.031749	0.031652	0.038193	0.038387	-0.038221	-0.038468	0.064063	0.064109	0.138761	-0.057365	0.000000	0.000000	13.128541	13.155884	26.284425	8.729026	68.531587	133.872524	0.000000	-0.007136	-0.007136	0.711160	203.876412	-4.573464	-4.545407	0.000000	0.000000	0.000000	0.000000	0.000000
5.814286	0.032291	0.032197	0.037696	0.037890	-0.037301	-0.037547	0.064771	0.064820	0.140283	-0.054788	0.000000	0.000000	13.060015	13.087753	26.147768	6.821358	71.703550	129.680757	0.000000	-0.007115	-0.007115	0.450858	203.291975	-4.796816	-4.769184	0.000000	0.000000	0.000000	0.000000	0.000000
5.828571	0.032826	0.032735	0.037196	0.037390	-0.036371	-0.036616	0.065449	0.065500	0.141785	-0.052182	0.000000	0.000000	12.988365	13.016491	26.004855	4.381357	71.718719	128.114989	0.000000	-0.007080	-0.007080	0.472768	202.273710	-5.015552	-4.988351	0.000000	0.000000	0.000000	0.000000	0.000000
5.842857	0.033353	0.033265	0.036692	0.036886	-0.035431	-0.035676	0.066096	0.066150	0.143266	-0.049550	0.000000	0.000000	12.913655	12.942164	25.855819	1.301639	68.265831	129.379097	0.000000	-0.007025	-0.007025	0.495096	200.724646	-5.229667	-5.202901	0.000000	0.000000	0.000000	0.000000	0.000000
5.857143	0.033874	0.033789	0.036186	0.036380	-0.034482	-0.034727	0.066713	0.066770	0.144728	-0.046893	0.000000	0.000000	12.835953	12.864837	25.700790	-1.189942	61.915318	134.130496	0.000000	-0.006949	-0.006949	0.564325	198.537395	-5.439162	-5.412838	0.000000	0.000000	0.000000	0.000000	0.000000
5.871429	0.034387	0.034305	0.035677	0.035871	-0.033525	-0.033769	0.067299	0.067359	0.146169	-0.044211	0.000000	0.000000	12.755323	12.784578	25.539901	-1.993951	53.820421	142.315377	0.000000	-0.006893	-0.006893	0.683871	196.939808	-5.644048	-5.618172	0.000000	0.000000	0.000000	0.000000	0.000000
5.885714	0.034893	0.034814	0.035164	0.035358	-0.032560	-0.032802	0.067854	0.067917	0.147590	-0.041507	0.000000	0.000000	12.671833	12.701451	25.373285	-2.047763	44.320688	152.656813	0.000000	-0.006896	-0.006896	0.578134	197.031312	-5.844297	-5.818873	0.000000	0.000000	0.000000	0.000000	0.000000
5.900000	0.035392	0.035315	0.034650	0.034844	-0.031587	-0.031828	0.068379	0.068445	0.148990	-0.038781	0.000000	0.000000	12.585551	12.615525	25.201076	-2.105225	34.054548	163.762521	0.000000	-0.006926	-0.006926	0.301490	197.874531	-6.039795	-6.014830	0.000000	0.000000	0.000000	0.000000	0.000000
5.914286	0.035883	0.035809	0.034134	0.034327	-0.030606	-0.030847	0.068874	0.068942	0.150369	-0.036034	0.000000	0.000000	12.496545	12.526869	25.023413	-2.168739	24.356406	174.295693	0.000000	-0.006955	-0.006955	0.102777	198.715613	-6.230427	-6.205927	0.000000	0.000000	0.000000	0.000000	0.000000
5.928571	0.036367	0.036296	0.033617	0.033810	-0.029619	-0.029859	0.069338	0.069408	0.151728	-0.033268	0.000000	0.000000	12.404885	12.435553	24.840439	-2.239387	15.968091	183.513410	0.000000	-0.006984	-0.006984	0.106235	199.552150	-6.416139	-6.392108	0.000000	0.000000	0.000000	0.000000	0.000000
5.942857	0.036844	0.036775	0.033098	0.033290	-0.028625	-0.028864	0.069771	0.069844	0.153067	-0.030485	0.000000	0.000000	12.310644	12.341648	24.652292	-2.319057	9.176952	191.126433	0.000000	-0.007013	-0.007013	0.287769	200.383055	-6.596904	-6.573350	0.000000	0.000000	0.000000	0.000000	0.000000
5.957143	0.037313	0.037247	0.032578	0.032770	-0.027626	-0.027863	0.070174	0.070250	0.154384	-0.027684	0.000000	0.000000	12.213891	12.245225	24.459116	-2.409416	4.142795	196.973283	0.000000	-0.007042	-0.007042	0.436222	201.206437	-6.772702	-6.749629	0.000000	0.000000	0.000000	0.000000	0.000000
5.971429	0.037775	0.037711	0.032056	0.032248	-0.026620	-0.026857	0.070546	0.070625	0.155680	-0.024868	0.000000	0.000000	12.114698	12.146354	24.261053	-2.512676	1.274970	200.642395	0.000000	-0.007071	-0.007071	0.459478	202.020624	-6.943508	-6.920923	0.000000	0.000000	0.000000	0.000000	0.000000
5.985714	0.038229	0.038168	0.031534	0.031725	-0.025610	-0.025845	0.070888	0.070969	0.156956	-0.022038	0.000000	0.000000	12.013137	12.045109	24.058245	-2.633083	1.254211	201.448782	0.000000	-0.007099	-0.007099	0.431188	202.823400	-7.109305	-7.087212	0.000000	0.000000	0.000000	0.000000	0.000000
6.000000	0.038675	0.038618	0.031010	0.031201	-0.024595	-0.024829	0.071200	0.071284	0.158211	-0.019194	0.000000	0.000000	11.909278	11.941559	23.850837	-2.775495	3.902713	199.565388	0.000000	-0.007126	-0.007126	0.135365	203.610513	-7.270072	-7.248478	0.000000	0.000000	0.000000	0.000000	0.000000
6.014286	0.039115	0.039060	0.030486	0.030677	-0.023576	-0.023809	0.071481	0.071568	0.159444	-0.016339	0.000000	0.000000	11.803196	11.835777	23.638973	-2.945950	8.998619	195.208028	0.000000	-0.007153	-0.007153	-0.322530	204.377102	-7.425795	-7.404705	0.000000	0.000000	0.000000	0.000000	0.000000
6.028571	0.039547	0.039494	0.029961	0.030151	-0.022553	-0.022785	0.071733	0.071822	0.160657	-0.013473	0.000000	0.000000	11.694961	11.727836	23.422797	-3.151233	16.918559	187.993282	0.000000	-0.007179	-0.007179	-0.581093	205.117123	-7.576458	-7.555878	0.000000	0.000000	0.000000	0.000000	0.000000
6.042857	0.039971	0.039921	0.029435	0.029624	-0.021527	-0.021757	0.071954	0.072046	0.161849	-0.010597	0.000000	0.000000	11.584646	11.617808	23.202453	-3.400102	27.029386	178.545533	0.000000	-0.007204	-0.007204	-0.743539	205.823788	-7.722050	-7.701985	0.000000	0.000000	0.000000	0.000000	0.000000
6.057143	0.040388	0.040341	0.028908	0.029097	-0.020497	-0.020726	0.072146	0.072240	0.163020	-0.007713	0.000000	0.000000	11.472323	11.505765	22.978088	-3.701882	38.064012	168.122540	0.000000	-0.007227	-0.007227	-0.940871	206.488333	-7.862560	-7.843015	0.000000	0.000000	0.000000	0.000000	0.000000
6.071429	0.040797	0.040753	0.028381	0.028570	-0.019465	-0.019693	0.072308	0.072405	0.164169	-0.004822	0.000000	0.000000	11.358066	11.391780	22.749846	-4.067247	49.520614	157.215451	0.000000	-0.007249	-0.007249	-1.150877	207.101429	-7.997981	-7.978962	0.000000	0.000000	0.000000	0.000000	0.000000
6.085714	0.041198	0.041157	0.027853	0.028042	-0.018431	-0.018658	0.072440	0.072540	0.165298	-0.001925	0.000000	0.000000	11.241948	11.275925	22.517873	-4.375293	61.045163	146.299188	0.000000	-0.007268	-0.007268	-1.346155	207.652398	-8.128305	-8.109817	0.000000	0.000000	0.000000	0.000000	0.000000
6.100000	0.041593	0.041554	0.027326	0.027513	-0.017396	-0.017621	0.072543	0.072645	0.166405	0.000977	0.000977	0.001510	11.124042	11.158275	22.282317	-6.869193	76.342729	129.425508	0.001895	-0.007289	-0.007289	-1.467614	208.258324	-8.253430	-8.235478	0.000000	0.000000	0.000000	0.000000	0.000000
6.114286	0.041979	0.041943	0.026797	0.026984	-0.016359	-0.016582	0.072629	0.072733	0.167491	0.003882	0.003882	0.005387	11.004406	11.038888	22.043294	-12.974287	97.816202	102.766175	0.007548	-0.007232	-0.007232	-1.517832	206.617500	-8.374503	-8.357092	0.000000	0.000000	0.000000	0.000000	0.000000
6.128571	0.042358	0.042325	0.026268	0.026454	-0.015321	-0.015543	0.072699	0.072806	0.168556	0.006791	0.006791	0.008387	10.883076	10.917800	21.800875	-17.713836	118.438279	78.325227	0.013231	-0.007047	-0.007047	-1.386334	201.334748	-8.493090	-8.476224	0.000000	0.000000	0.000000	0.000000	0.000000
6.142857	0.042730	0.042699	0.025736	0.025922	-0.014282	-0.014502	0.072755	0.072864	0.169600	0.009702	0.009702	0.010371	10.760084	10.795040	21.555124	-20.871761	139.303036	55.224661	0.018944	-0.006910	-0.006910	-0.890188	197.426274	-8.609451	-8.593134	0.000000	0.000000	0.000000	0.000000	0.000000
6.157143	0.043093	0.043065	0.025203	0.025388	-0.013242	-0.013461	0.072796	0.072908	0.170622	0.012616	0.012616	0.011230	10.635460	10.670642	21.306102	-22.280004	156.152979	37.890024	0.024685	-0.006830	-0.006830	-0.182442	195.144289	-8.723648	-8.707884	0.000000	0.000000	0.000000	0.000000	0.000000
6.171429	0.043450	0.043424	0.024668	0.024852	-0.012202	-0.012419	0.072822	0.072936	0.171624	0.015530	0.015530	0.011628	10.509238	10.544637	21.053875	-22.970619	167.103084	27.174285	0.030453	-0.006813	-0.006813	0.519061	194.650147	-8.835551	-8.820343	0.000000	0.000000	0.000000	0.000000	0.000000
6.185714	0.043798	0.043776	0.024133	0.024317	-0.011162	-0.011377	0.072833	0.072950	0.172603	0.018446	0.018446	0.011922	10.381452	10.417061	20.798513	-23.500668	173.720066	20.953658	0.036247	-0.006821	-0.006821	1.327628	194.882844	-8.945013	-8.930366	0.000000	0.000000	0.000000	0.000000	0.000000
6.200000	0.044139	0.044119	0.023599	0.023781	-0.010121	-0.010335	0.072829	0.072949	0.173562	0.021361	0.021361	0.012302	10.252139	10.287949	20.540088	-24.164051	176.692350	18.245815	0.042066	-0.006834	-0.006834	2.240441	195.270092	-9.051923	-9.037840	0.000000	0.000000	0.000000	0.000000	0.000000
6.214286	0.044473	0.044455	0.023064	0.023246	-0.009081	-0.009293	0.072811	0.072933	0.174499	0.024277	0.024277	0.013085	10.121336	10.157338	20.278674	-25.453289	177.335648	17.242520	0.047908	-0.006842	-0.006842	3.075258	195.496272	-9.156230	-9.142715	0.000000	0.000000	0.000000	0.000000	0.000000
6.228571	0.044798	0.044783	0.022530	0.022711	-0.008041	-0.008251	0.072778	0.072902	0.175414	0.027191	0.027191	0.014188	9.989080	10.025267	20.014347	-27.241076	173.850660	19.870373	0.053772	-0.006828	-0.006828	3.772863	195.072152	-9.257917	-9.244973	0.000000	0.000000	0.000000	0.000000	0.000000
6.242857	0.045116	0.045104	0.021996	0.022177	-0.007002	-0.007210	0.072731	0.072857	0.176308	0.030104	0.030104	0.016447	9.855408	9.891773	19.747181	-30.828284	166.143755	24.922126	0.059658	-0.006792	-0.006792	4.347048	194.046623	-9.356998	-9.344628	0.000000	0.000000	0.000000	0.000000	0.000000
6.257143	0.045427	0.045417	0.021463	0.021642	-0.005963	-0.006170	0.072669	0.072797	0.177181	0.033014	0.033014	0.019930	9.720358	9.756891	19.477249	-36.322481	159.148379	27.356764	0.065563	-0.006689	-0.006689	4.830235	191.101657	-9.453502	-9.441710	0.000000	0.000000	0.000000	0.000000	0.000000
6.271429	0.045729	0.045722	0.020928	0.021107	-0.004925	-0.005130	0.072593	0.072723	0.178032	0.035922	0.035922	0.023125	9.583965	9.620658	19.204624	-41.366567	152.472179	29.923733	0.071488	-0.006520	-0.006520	5.142719	186.288181	-9.547508	-9.536296	0.000000	0.000000	0.000000	0.000000	0.000000
6.285714	0.046025	0.046020	0.020392	0.020570	-0.003889	-0.004092	0.072502	0.072635	0.178862	0.038827	0.038827	0.026353	9.446263	9.483108	18.929371	-46.459022	146.729317	31.510387	0.077429	-0.006366	-0.006366	5.220095	181.877979	-9.639142	-9.628512	0.000000	0.000000	0.000000	0.000000	0.000000
6.300000	0.046312	0.046310	0.019855	0.020032	-0.002854	-0.003055	0.072397	0.072532	0.179671	0.041727	0.041727	0.029359	9.307286	9.344274	18.651559	-51.205815	143.614735	30.815810	0.083388	-0.006210	-0.006210	5.120270	177.427187	-9.728442	-9.718398	0.000000	0.000000	0.000000	0.000000	0.000000
6.314286	0.046592	0.046592	0.019317	0.019493	-0.001821	-0.002020	0.072278	0.072416	0.180458	0.044624	0.044624	0.031587	9.167066	9.204189	18.371255	-54.747123	142.876428	28.951826	0.089361	-0.006070	-0.006070	4.858492	173.427832	-9.815382	-9.805926	0.000000	0.000000	0.000000	0.000000	0.000000
6.328571	0.046864	0.046867	0.018779	0.018953	-0.000789	-0.000986	0.072145	0.072285	0.181223	0.047515	0.047515	0.033110	9.025638	9.062888	18.088526	-57.206377	142.963690	27.345705	0.095348	-0.005975	-0.005975	4.341063	170.713748	-9.899933	-9.891067	0.000000	0.000000	0.000000	0.000000	0.000000
6.342857	0.047128	0.047134	0.018240	0.018413	0.000241	0.000046	0.071998	0.072140	0.181967	0.050401	0.050401	0.034375	8.883038	8.920406	17.803444	-59.270653	142.616675	26.570212	0.101348	-0.005918	-0.005918	3.637952	169.081056	-9.982017	-9.973743	0.000000	0.000000	0.000000	0.000000	0.000000
6.357143	0.047385	0.047393	0.017701	0.017874	0.001268	0.001075	0.071837	0.071981	0.182689	0.053280	0.053280	0.035756	8.739302	8.776780	17.516082	-61.521294	141.875067	26.004315	0.107359	-0.005873	-0.005873	2.923230	167.789841	-10.061532	-10.053852	0.000000	0.000000	0.000000	0.000000	0.000000
6.371429	0.047634	0.047644	0.017164	0.017335	0.002293	0.002102	0.071662	0.071808	0.183390	0.056153	0.056153	0.037231	8.594467	8.632046	17.226514	-63.921344	141.763585	24.660247	0.113381	-0.005820	-0.005820	2.276385	166.297281	-10.138415	-10.131330	0.000000	0.000000	0.000000	0.000000	0.000000
6.385714	0.047876	0.047888	0.016626	0.016797	0.003315	0.003127	0.071473	0.071621	0.184069	0.059019	0.059019	0.038440	8.448572	8.486244	16.934816	-65.916079	141.364792	24.010163	0.119411	-0.005766	-0.005766	1.650655	164.737226	-10.212649	-10.206162	0.000000	0.000000	0.000000	0.000000	0.000000
6.400000	0.048109	0.048124	0.016090	0.016259	0.004335	0.004148	0.071271	0.071421	0.184727	0.061877	0.061877	0.039722	8.301655	8.339411	16.641065	-68.035124	141.672425	22.530699	0.125450	-0.005723	-0.005723	1.024033	163.521940	-10.284234	-10.278345	0.000000	0.000000	0.000000	0.000000	0.000000
6.414286	0.048335	0.048353	0.015554	0.015722	0.005352	0.005167	0.071055	0.071207	0.185363	0.064726	0.064726	0.040701	8.153753	8.191584	16.345337	-69.695406	142.716821	20.774582	0.131495	-0.005680	-0.005680	0.525597	162.288829	-10.353150	-10.347861	0.000000	0.000000	0.000000	0.000000	0.000000
6.428571	0.048554	0.048574	0.015019	0.015187	0.006365	0.006183	0.070826	0.070980	0.185978	0.067567	0.067567	0.041350	8.004904	8.042803	16.047707	-70.860250	144.417298	18.859167	0.137545	-0.005655	-0.005655	0.154676	161.573854	-10.419376	-10.414688	0.000000	0.000000	0.000000	0.000000	0.000000
6.442857	0.048764	0.048787	0.014486	0.014652	0.007375	0.007195	0.070584	0.070740	0.186571	0.070398	0.070398	0.041680	7.855149	7.893106	15.748254	-71.551022	145.747738	17.789201	0.143600	-0.005649	-0.005649	-0.185481	161.407193	-10.482886	-10.478800	0.000000	0.000000	0.000000	0.000000	0.000000
6.457143	0.048967	0.048992	0.013954	0.014119	0.008382	0.008204	0.070328	0.070486	0.187144	0.073220	0.073220	0.042074	7.704526	7.742532	15.447058	-72.370901	146.315639	17.354004	0.149657	-0.005657	-0.005657	-0.423573	161.620599	-10.543632	-10.540148	0.000000	0.000000	0.000000	0.000000	0.000000
6.471429	0.049163	0.049190	0.013424	0.013588	0.009385	0.009209	0.070059	0.070219	0.187694	0.076031	0.076031	0.042713	7.553074	7.591122	15.144197	-73.606535	146.816692	16.571227	0.155716	-0.005657	-0.005657	-0.508141	161.619447	-10.601574	-10.598692	0.000000	0.000000	0.000000	0.000000	0.000000
6.485714	0.049351	0.049380	0.012896	0.013058	0.010383	0.010210	0.069777	0.069939	0.188224	0.078831	0.078831	0.043346	7.400836	7.438916	14.839752	-74.878012	147.183037	15.888642	0.161776	-0.005644	-0.005644	-0.500395	161.268929	-10.656700	-10.654420	0.000000	0.000000	0.000000	0.000000	0.000000
6.500000	0.049532	0.049563	0.012369	0.012530	0.011378	0.011207	0.069483	0.069646	0.188733	0.081619	0.081619	0.043986	7.247850	7.285954	14.533804	-76.218477	147.714975	14.972796	0.167835	-0.005631	-0.005631	-0.463336	160.877820	-10.709026	-10.707349	0.000000	0.000000	0.000000	0.000000	0.000000
6.514286	0.049704	0.049738	0.011844	0.012004	0.012369	0.012200	0.069175	0.069341	0.189220	0.084396	0.084396	0.044510	7.094156	7.132276	14.226432	-77.449094	148.363635	14.051391	0.173892	-0.005617	-0.005617	-0.380179	160.476507	-10.758565	-10.757489	0.000000	0.000000	0.000000	0.000000	0.000000
6.528571	0.049870	0.049906	0.011321	0.011480	0.013355	0.013188	0.068855	0.069022	0.189687	0.087160	0.087160	0.044920	6.939794	6.977921	13.917715	-78.584684	149.654820	12.583799	0.179946	-0.005607	-0.005607	-0.145598	160.204962	-10.805314	-10.804841	0.000000	0.000000	0.000000	0.000000	0.000000
6.542857	0.050028	0.050066	0.010800	0.010958	0.014336	0.014172	0.068523	0.068692	0.190132	0.089911	0.089911	0.044993	6.784805	6.822929	13.607734	-79.094997	150.805676	11.883121	0.185995	-0.005606	-0.005606	0.180570	160.170327	-10.849269	-10.849397	0.000000	0.000000	0.000000	0.000000	0.000000
6.557143	0.050179	0.050219	0.010281	0.010437	0.015312	0.015151	0.068178	0.068348	0.190557	0.092648	0.092648	0.045096	6.629228	6.667342	13.296569	-79.387421	151.692574	11.665589	0.192039	-0.005621	-0.005621	0.440130	160.614213	-10.890415	-10.891142	0.000000	0.000000	0.000000	0.000000	0.000000
6.571429	0.050322	0.050365	0.009765	0.009920	0.016284	0.016125	0.067821	0.067993	0.190961	0.095372	0.095372	0.045395	6.473103	6.511198	12.984301	-79.858364	152.476804	11.373504	0.198075	-0.005641	-0.005641	0.689214	161.171277	-10.928724	-10.930051	0.000000	0.000000	0.000000	0.000000	0.000000
6.585714	0.050458	0.050503	0.009251	0.009404	0.017250	0.017093	0.067451	0.067625	0.191344	0.098081	0.098081	0.045797	6.316472	6.354539	12.671011	-80.467213	153.115947	11.089890	0.204104	-0.005655	-0.005655	0.998577	161.572969	-10.964176	-10.966100	0.000000	0.000000	0.000000	0.000000	0.000000
6.600000	0.050586	0.050633	0.008739	0.008891	0.018211	0.018057	0.067070	0.067245	0.191707	0.100775	0.100775	0.046266	6.159375	6.197407	12.356782	-81.152576	153.985991	10.500148	0.210124	-0.005664	-0.005664	2.365635	161.840217	-10.996775	-10.999295	0.000000	0.000000	0.000000	0.000000	0.000000
6.614286	0.050707	0.050757	0.008230	0.008381	0.019166	0.019015	0.066677	0.066854	0.192050	0.103453	0.103453	0.046647	6.001853	6.039840	12.041693	-81.660091	155.006733	9.938838	0.216133	-0.005674	-0.005674	4.764714	162.125626	-11.026535	-11.029650	0.000000	0.000000	0.000000	0.000000	0.000000
6.628571	0.050821	0.050873	0.007723	0.007873	0.020116	0.019967	0.066272	0.066450	0.192372	0.106116	0.106116	0.046955	5.843946	5.881881	11.725827	-82.002380	156.325085	9.246421	0.222130	-0.005691	-0.005691	5.273131	162.594974	-11.053464	-11.057171	0.000000	0.000000	0.000000	0.000000	0.000000
6.642857	0.050928	0.050982	0.007220	0.007368	0.021060	0.020913	0.065855	0.066035	0.192673	0.108762	0.108762	0.047133	5.685696	5.723568	11.409264	-82.078520	157.698945	8.765917	0.228115	-0.005715	-0.005715	5.520573	163.285742	-11.077560	-11.081858	0.000000	0.000000	0.000000	0.000000	0.000000
6.657143	0.051027	0.051083	0.006719	0.006865	0.021997	0.021853	0.065427	0.065609	0.192955	0.111391	0.111391	0.047280	5.527141	5.564944	11.092085	-82.024518	158.954305	8.535323	0.234085	-0.005747	-0.005747	5.514293	164.190745	-11.098815	-11.103700	0.000000	0.000000	0.000000	0.000000	0.000000
6.671429	0.051120	0.051178	0.006221	0.006366	0.022929	0.022788	0.064988	0.065171	0.193217	0.114003	0.114003	0.047495	5.368324	5.406049	10.774372	-81.970827	159.976019	8.539324	0.240040	-0.005780	-0.005780	4.933671	165.151850	-11.117218	-11.122688	0.000000	0.000000	0.000000	0.000000	0.000000
6.685714	0.051205	0.051265	0.005726	0.005870	0.023854	0.023715	0.064538	0.064722	0.193459	0.116597	0.116597	0.047858	5.209284	5.246923	10.456207	-82.011500	160.760538	8.687415	0.245979	-0.005811	-0.005811	4.702991	166.033214	-11.132767	-11.138820	0.000000	0.000000	0.000000	0.000000	0.000000
6.700000	0.051284	0.051346	0.005235	0.005377	0.024773	0.024637	0.064077	0.064262	0.193681	0.119173	0.119173	0.048401	5.050063	5.087607	10.137670	-82.159417	161.578958	8.695612	0.251900	-0.005837	-0.005837	5.346568	166.764438	-11.145474	-11.152106	0.000000	0.000000	0.000000	0.000000	0.000000
6.714286	0.051355	0.051419	0.004746	0.004887	0.025685	0.025551	0.063604	0.063791	0.193883	0.121731	0.121731	0.049030	4.890701	4.928142	9.818842	-82.224353	162.165647	9.019770	0.257803	-0.005860	-0.005860	5.944516	167.437863	-11.155357	-11.162565	0.000000	0.000000	0.000000	0.000000	0.000000
6.728571	0.051419	0.051485	0.004261	0.004400	0.026590	0.026459	0.063121	0.063310	0.194066	0.124269	0.124269	0.049868	4.731238	4.768567	9.499805	-82.340802	162.749276	9.296717	0.263685	-0.005882	-0.005882	5.661303	168.063360	-11.162436	-11.170216	0.000000	0.000000	0.000000	0.000000	0.000000
6.742857	0.051477	0.051545	0.003779	0.003917	0.027488	0.027360	0.062628	0.062817	0.194230	0.126788	0.126788	0.050861	4.571713	4.608923	9.180636	-82.367964	163.265472	9.731622	0.269547	-0.005903	-0.005903	5.088518	168.645967	-11.166726	-11.175075	0.000000	0.000000	0.000000	0.000000	0.000000
6.757143	0.051527	0.051597	0.003300	0.003436	0.028379	0.028254	0.062124	0.062315	0.194374	0.129287	0.129287	0.052058	4.412166	4.449249	8.861416	-82.311587	163.737096	10.295870	0.275386	-0.005923	-0.005923	4.175685	169.237818	-11.168245	-11.177158	0.000000	0.000000	0.000000	0.000000	0.000000
6.771429	0.051571	0.051643	0.002824	0.002959	0.029263	0.029141	0.061610	0.061802	0.194499	0.131765	0.131765	0.053489	4.252638	4.289585	8.542223	-83.070368	164.412302	9.842607	0.281202	-0.005944	-0.005944	3.244906	169.838293	-11.167008	-11.176482	0.000000	0.000000	0.000000	0.000000	0.000000
6.785714	0.051608	0.051682	0.002352	0.002485	0.030140	0.030020	0.061086	0.061279	0.194605	0.134223	0.134223	0.054678	4.093166	4.129970	8.223136	-84.725937	163.942178	9.639108	0.286993	-0.005953	-0.005953	2.579882	170.087486	-11.163031	-11.173061	0.000000	0.000000	0.000000	0.000000	0.000000
6.800000	0.051638	0.051714	0.001883	0.002015	0.031008	0.030891	0.060551	0.060746	0.194693	0.136660	0.136660	0.055765	3.933790	3.970443	7.904232	-86.775388	162.420517	10.094482	0.292758	-0.005927	-0.005927	2.374653	169.330876	-11.156342	-11.166923	0.000000	0.000000	0.000000	0.000000	0.000000
6.814286	0.051662	0.051739	0.001417	0.001547	0.031870	0.031755	0.060008	0.060203	0.194761	0.139075	0.139075	0.057052	3.774547	3.811041	7.585587	-89.025336	160.235871	11.013557	0.298497	-0.005875	-0.005875	2.306564	167.850189	-11.147009	-11.158137	0.000000	0.000000	0.000000	0.000000	0.000000
6.828571	0.051679	0.051758	0.000954	0.001082	0.032723	0.032611	0.059454	0.059650	0.194811	0.141468	0.141468	0.058717	3.615474	3.651801	7.267275	-91.739160	157.544885	11.976304	0.304208	-0.005807	-0.005807	1.962062	165.907434	-11.135117	-11.146787	0.000000	0.000000	0.000000	0.000000	0.000000
6.842857	0.051689	0.051770	0.000493	0.000620	0.033568	0.033460	0.058891	0.059088	0.194843	0.143839	0.143839	0.060735	3.456606	3.492759	6.949365	-94.907519	154.797909	12.541708	0.309890	-0.005721	-0.005721	1.534040	163.443310	-11.120730	-11.132937	0.000000	0.000000	0.000000	0.000000	0.000000
6.857143	0.051693	0.051776	0.000034	0.000160	0.034405	0.034300	0.058319	0.058517	0.194856	0.146187	0.146187	0.062891	3.297979	3.333950	6.631929	-98.251191	152.218611	12.765321	0.315541	-0.005625	-0.005625	1.343500	160.712458	-11.103905	-11.116644	0.000000	0.000000	0.000000	0.000000	0.000000
6.871429	0.051690	0.051775	-0.000422	-0.000298	0.035234	0.035131	0.057737	0.057936	0.194851	0.148512	0.148512	0.065019	3.139626	3.175408	6.315034	-101.542536	149.756344	12.925422	0.321162	-0.005529	-0.005529	1.237206	157.982780	-11.084694	-11.097958	0.000000	0.000000	0.000000	0.000000	0.000000
6.885714	0.051681	0.051767	-0.000876	-0.000753	0.036055	0.035955	0.057147	0.057347	0.194827	0.150814	0.150814	0.067097	2.981581	3.017166	5.998747	-104.771820	147.102998	13.339851	0.326750	-0.005437	-0.005437	1.184702	155.333572	-11.063126	-11.076911	0.000000	0.000000	0.000000	0.000000	0.000000
6.900000	0.051665	0.051753	-0.001327	-0.001206	0.036867	0.036770	0.056548	0.056749	0.194785	0.153092	0.153092	0.069244	2.823878	2.859259	5.683137	-108.133967	144.452950	13.619302	0.332305	-0.005340	-0.005340	1.396514	152.581635	-11.039221	-11.053520	0.000000	0.000000	0.000000	0.000000	0.000000
6.914286	0.051643	0.051733	-0.001776	-0.001657	0.037671	0.037576	0.055940	0.056142	0.194726	0.155346	0.155346	0.071392	2.666550	2.701718	5.368268	-111.564271	142.387240	13.247437	0.337825	-0.005242	-0.005242	1.736045	149.765449	-11.013002	-11.027809	0.000000	0.000000	0.000000	0.000000	0.000000
6.928571	0.051614	0.051706	-0.002222	-0.002105	0.038465	0.038374	0.055324	0.055527	0.194648	0.157575	0.157575	0.073258	2.509628	2.544578	5.054207	-114.664605	140.570111	12.958134	0.343310	-0.005155	-0.005155	1.953654	147.295519	-10.984499	-10.999809	0.000000	0.000000	0.000000	0.000000	0.000000
6.942857	0.051579	0.051673	-0.002666	-0.002550	0.039251	0.039163	0.054700	0.054903	0.194553	0.159779	0.159779	0.074910	2.353146	2.387871	4.741017	-117.457522	138.622899	13.107498	0.348758	-0.005079	-0.005079	1.929779	145.112202	-10.953726	-10.969531	0.000000	0.000000	0.000000	0.000000	0.000000
6.957143	0.051538	0.051633	-0.003107	-0.002992	0.040028	0.039942	0.054067	0.054271	0.194440	0.161959	0.161959	0.076569	2.197137	2.231628	4.428765	-120.208131	136.735213	13.240808	0.354169	-0.005003	-0.005003	1.810930	142.941330	-10.920682	-10.936976	0.000000	0.000000	0.000000	0.000000	0.000000
6.971429	0.051490	0.051587	-0.003545	-0.003432	0.040796	0.040713	0.053427	0.053631	0.194309	0.164113	0.164113	0.078225	2.041631	2.075883	4.117514	-122.900670	135.026741	13.254132	0.359541	-0.004929	-0.004929	1.754297	140.816649	-10.885382	-10.902158	0.000000	0.000000	0.000000	0.000000	0.000000
6.985714	0.051437	0.051535	-0.003980	-0.003869	0.041555	0.041475	0.052779	0.052984	0.194161	0.166241	0.166241	0.079827	1.886662	1.920667	3.807329	-125.398862	133.457879	13.323346	0.364874	-0.004859	-0.004859	1.729643	138.830983	-10.847849	-10.865102	0.000000	0.000000	0.000000	0.000000	0.000000
7.000000	0.051377	0.051477	-0.004412	-0.004302	0.042304	0.042227	0.052123	0.052328	0.193995	0.168343	0.168343	0.081405	1.732260	1.766013	3.498273	-126.339116	132.020803	14.819860	0.370165	-0.004795	-0.004795	1.701063	136.995276	-10.808105	-10.825826	0.000000	0.000000	0.000000	0.000000	0.000000
7.014286	0.051311	0.051412	-0.004841	-0.004733	0.043044	0.042970	0.051460	0.051666	0.193812	0.170419	0.170419	0.083591	1.578458	1.611951	3.190409	-124.496631	132.489905	17.194078	0.375416	-0.004746	-0.004746	1.786443	135.609413	-10.766165	-10.784348	0.000000	0.000000	0.000000	0.000000	0.000000
7.028571	0.051239	0.051342	-0.005266	-0.005160	0.043774	0.043703	0.050790	0.050996	0.193612	0.172468	0.172468	0.086703	1.425286	1.458512	2.883799	-122.683281	136.129020	16.370286	0.380623	-0.004769	-0.004769	1.932139	136.247172	-10.722034	-10.740672	0.000000	0.000000	0.000000	0.000000	0.000000
7.042857	0.051160	0.051265	-0.005687	-0.005583	0.044495	0.044427	0.050112	0.050319	0.193395	0.174490	0.174490	0.089226	1.272777	1.305731	2.578507	-121.829519	139.801111	14.555062	0.385787	-0.004878	-0.004878	1.974712	139.359558	-10.675649	-10.694733	0.000000	0.000000	0.000000	0.000000	0.000000
7.057143	0.051076	0.051182	-0.006104	-0.006001	0.045206	0.045141	0.049428	0.049635	0.193161	0.176485	0.176485	0.090793	1.120964	1.153639	2.274604	-121.581882	143.179607	12.428437	0.390907	-0.004983	-0.004983	2.160675	142.371661	-10.626866	-10.646390	0.000000	0.000000	0.000000	0.000000	0.000000
7.071429	0.050986	0.051093	-0.006514	-0.006414	0.045907	0.045845	0.048737	0.048944	0.192911	0.178453	0.178453	0.091374	0.969884	1.002274	1.972158	-121.348349	144.551808	12.295124	0.395981	-0.005079	-0.005079	2.346279	145.117794	-10.575625	-10.595581	0.000000	0.000000	0.000000	0.000000	0.000000
7.085714	0.050890	0.050999	-0.006920	-0.006821	0.046598	0.046539	0.048039	0.048247	0.192644	0.180393	0.180393	0.091957	0.819570	0.851669	1.671239	-121.660152	144.610351	12.931253	0.401008	-0.005117	-0.005117	2.124530	146.189905	-10.521968	-10.542349	0.000000	0.000000	0.000000	0.000000	0.000000
7.100000	0.050788	0.050898	-0.007322	-0.007224	0.047280	0.047223	0.047335	0.047544	0.192361	0.182304	0.182304	0.092878	0.670056	0.701857	1.371913	-122.480044	144.069708	13.659591	0.405989	-0.005111	-0.005111	1.555889	146.029764	-10.466004	-10.486802	0.000000	0.000000	0.000000	0.000000	0.000000
7.114286	0.050681	0.050792	-0.007719	-0.007623	0.047951	0.047898	0.046625	0.046834	0.192062	0.184188	0.184188	0.094138	0.521372	0.552870	1.074242	-123.312339	143.522455	14.383243	0.410921	-0.005084	-0.005084	0.916260	145.247890	-10.407877	-10.429083	0.000000	0.000000	0.000000	0.000000	0.000000
7.128571	0.050568	0.050681	-0.008112	-0.008018	0.048612	0.048561	0.045909	0.046118	0.191748	0.186043	0.186043	0.095698	0.373548	0.404738	0.778286	-123.886059	143.281026	15.060749	0.415803	-0.005055	-0.005055	0.304626	144.424830	-10.347690	-10.369297	0.000000	0.000000	0.000000	0.000000	0.000000
7.142857	0.050449	0.050563	-0.008502	-0.008410	0.049262	0.049215	0.045188	0.045396	0.191417	0.187869	0.187869	0.097505	0.226612	0.257488	0.484100	-123.409087	141.950542	17.879098	0.420636	-0.005035	-0.005035	-0.237548	143.871402	-10.285503	-10.307503	0.000000	0.000000	0.000000	0.000000	0.000000
7.157143	0.050325	0.050440	-0.008887	-0.008797	0.049903	0.049858	0.044460	0.044669	0.191071	0.189666	0.189666	0.100477	0.080593	0.111149	0.191742	-122.418545	141.774176	20.057992	0.425418	-0.004978	-0.004978	-0.867691	142.227450	-10.221339	-10.243724	0.000000	0.000000	0.000000	0.000000	0.000000
7.171429	0.050195	0.050312	-0.009269	-0.009181	0.050533	0.050491	0.043727	0.043936	0.190710	0.191434	0.190710	0.104439	-0.064482	-0.034252	-0.098734	-122.049269	144.946610	18.267909	0.428521	-0.005955	-0.004247	-1.597931	139.974711	-10.155266	-10.178027	0.004238	0.000012	-0.000002	0.000000	0.000000
7.185714	0.050060	0.050178	-0.009636	-0.009568	0.051152	0.051114	0.042989	0.043198	0.190333	0.193172	0.190333	0.107470	-0.208571	-0.178698	-0.387269	-120.477882	148.709768	17.090292	0.428435	-0.006088	-0.004334	-2.287605	143.299924	-10.086225	-10.111215	0.004334	0.000012	-0.000012	0.000000	0.000000
7.200000	0.049920	0.050039	-0.009997	-0.009951	0.051761	0.051726	0.042246	0.042455	0.189942	0.194881	0.189942	0.109639	-0.351629	-0.322171	-0.673800	-117.740490	153.764259	15.788426	0.428311	-0.006246	-0.004437	-3.044812	147.163559	-10.014042	-10.043160	0.004448	0.000012	-0.000022	0.000000	0.000000
7.214286	0.049774	0.049894	-0.010352	-0.010328	0.052359	0.052327	0.041498	0.041707	0.189536	0.196560	0.189536	0.110976	-0.493624	-0.464643	-0.958267	-114.665615	157.576621	16.067243	0.428150	-0.006458	-0.004580	-3.690205	152.329138	-9.939658	-9.972994	0.004600	0.000011	-0.000032	0.000000	0.000000
7.228571	0.049624	0.049744	-0.010700	-0.010699	0.052947	0.052917	0.040745	0.040954	0.189115	0.198209	0.189115	0.112261	-0.634524	-0.606081	-1.240606	-112.897765	159.686232	16.742854	0.427953	-0.006618	-0.004683	-3.929171	156.117598	-9.863024	-9.900692	0.004714	0.000011	-0.000043	0.000000	0.000000
7.242857	0.049469	0.049588	-0.011042	-0.011065	0.053523	0.053497	0.039987	0.040196	0.188680	0.199828	0.188680	0.113671	-0.774298	-0.746457	-1.520755	-112.146823	160.252973	17.945488	0.427719	-0.006707	-0.004735	-3.908029	158.169421	-9.784175	-9.826291	0.004777	0.000011	-0.000054	0.000000	0.000000
7.257143	0.049309	0.049428	-0.011378	-0.011425	0.054089	0.054066	0.039226	0.039434	0.188231	0.201417	0.188231	0.115419	-0.912917	-0.885741	-1.798658	-112.023736	159.931091	19.409945	0.427449	-0.006731	-0.004739	-3.720256	158.633367	-9.703286	-9.749925	0.004793	0.000011	-0.000064	0.000000	0.000000
7.271429	0.049144	0.049262	-0.011711	-0.011782	0.054644	0.054623	0.038460	0.038668	0.187768	0.202974	0.187768	0.117576	-1.050353	-1.023909	-2.074262	-112.397017	159.391447	20.596849	0.427144	-0.006717	-0.004717	-3.287240	158.186331	-9.620544	-9.671739	0.004782	0.000011	-0.000075	0.000000	0.000000
7.285714	0.048974	0.049091	-0.012038	-0.012134	0.055188	0.055170	0.037690	0.037898	0.187291	0.204502	0.187291	0.119964	-1.186583	-1.160935	-2.347518	-113.363150	158.654984	21.388766	0.426803	-0.006694	-0.004689	-2.943247	157.545236	-9.536098	-9.591850	0.004765	0.000011	-0.000086	0.000000	0.000000
7.300000	0.048800	0.048915	-0.012362	-0.012482	0.055721	0.055706	0.036916	0.037124	0.186801	0.205998	0.186801	0.122372	-1.321584	-1.296797	-2.618381	-114.586053	157.174584	22.668891	0.426428	-0.006664	-0.004655	-2.440000	156.741055	-9.450039	-9.510331	0.004742	0.000010	-0.000097	0.000000	0.000000
7.314286	0.048621	0.048734	-0.012682	-0.012825	0.056243	0.056231	0.036139	0.036346	0.186297	0.207463	0.186297	0.125001	-1.455332	-1.431472	-2.886805	-116.376018	157.069554	22.007619	0.426017	-0.006601	-0.004599	-1.564663	155.151244	-9.362422	-9.427230	0.004696	0.000010	-0.000107	0.000000	0.000000
7.328571	0.048437	0.048549	-0.012998	-0.013165	0.056753	0.056745	0.035358	0.035565	0.185781	0.208897	0.185781	0.126963	-1.587809	-1.564938	-3.152747	-117.730185	156.346472	22.401228	0.425571	-0.006597	-0.004587	-0.643610	155.102599	-9.273330	-9.342616	0.004693	0.000010	-0.000116	0.000000	0.000000
7.342857	0.048250	0.048358	-0.013310	-0.013501	0.057253	0.057247	0.034574	0.034780	0.185251	0.210300	0.185251	0.128794	-1.718991	-1.697174	-3.416165	-119.491562	155.801507	22.210537	0.425091	-0.006567	-0.004555	0.279198	154.345814	-9.182774	-9.256502	0.004671	0.000010	-0.000126	0.000000	0.000000
7.357143	0.048057	0.048163	-0.013618	-0.013833	0.057741	0.057738	0.033787	0.033992	0.184708	0.211671	0.184708	0.130247	-1.848859	-1.828158	-3.677017	-120.887857	155.199193	22.443296	0.424577	-0.006544	-0.004529	1.087403	153.817047	-9.090755	-9.168898	0.004655	0.000010	-0.000135	0.000000	0.000000
7.371429	0.047860	0.047963	-0.013921	-0.014160	0.058218	0.058218	0.032998	0.033202	0.184153	0.213011	0.184153	0.131552	-1.977392	-1.957870	-3.935263	-121.695918	154.774359	23.087824	0.424028	-0.006518	-0.004501	1.581466	153.194769	-8.997335	-9.079858	0.004636	0.000009	-0.000145	0.000000	0.000000
7.385714	0.047659	0.047758	-0.014221	-0.014483	0.058684	0.058687	0.032205	0.032408	0.183585	0.214319	0.183585	0.132900	-2.104572	-2.086290	-4.190862	-122.247258	154.479497	23.860112	0.423446	-0.006501	-0.004477	1.906714	152.714806	-8.902546	-8.989414	0.004622	0.000009	-0.000155	0.000000	0.000000
7.400000	0.047454	0.047549	-0.014516	-0.014802	0.059138	0.059144	0.031410	0.031612	0.183005	0.215596	0.183005	0.134335	-2.230378	-2.213399	-4.443777	-122.883100	154.031674	24.701863	0.422830	-0.006488	-0.004457	2.222818	152.353905	-8.806421	-8.897601	0.004613	0.000009	-0.000165	0.000000	0.000000
7.414286	0.047245	0.047335	-0.014807	-0.015117	0.059581	0.059590	0.030613	0.030814	0.182412	0.216840	0.182412	0.135868	-2.354792	-2.339177	-4.693969	-123.760722	153.911020	24.975666	0.422181	-0.006469	-0.004432	2.779019	151.834112	-8.708985	-8.804447	0.004598	0.000009	-0.000175	0.000000	0.000000
7.428571	0.047031	0.047117	-0.015094	-0.015427	0.060013	0.060025	0.029813	0.030013	0.181808	0.218053	0.181808	0.137232	-2.477796	-2.463605	-4.941401	-124.569940	153.939211	25.170022	0.421498	-0.006464	-0.004418	3.229352	151.689989	-8.610279	-8.709993	0.004594	0.000009	-0.000185	0.000000	0.000000
7.442857	0.046814	0.046895	-0.015376	-0.015733	0.060433	0.060448	0.029012	0.029210	0.181192	0.219233	0.181192	0.138409	-2.599372	-2.586666	-5.186038	-125.522419	153.724832	25.464676	0.420783	-0.006465	-0.004408	3.463014	151.701498	-8.510333	-8.614267	0.004594	0.000009	-0.000194	0.000000	0.000000
7.457143	0.046592	0.046668	-0.015654	-0.016034	0.060842	0.060859	0.028208	0.028405	0.180564	0.220382	0.180564	0.139463	-2.719503	-2.708342	-5.427845	-126.711847	153.706808	25.327009	0.420036	-0.006456	-0.004392	3.543824	151.461871	-8.409165	-8.517291	0.004587	0.000008	-0.000204	0.000000	0.000000
7.471429	0.046366	0.046437	-0.015927	-0.016331	0.061239	0.061259	0.027403	0.027599	0.179924	0.221498	0.179924	0.140221	-2.838172	-2.828615	-5.666786	-127.436697	153.640311	25.703374	0.419256	-0.006456	-0.004382	3.453475	151.455521	-8.306816	-8.419105	0.004586	0.000008	-0.000212	0.000000	0.000000
7.485714	0.046137	0.046201	-0.016196	-0.016624	0.061625	0.061648	0.026597	0.026791	0.179273	0.222582	0.179273	0.140942	-2.955362	-2.947468	-5.902830	-127.921201	153.842297	26.052573	0.418444	-0.006453	-0.004370	3.252264	151.356799	-8.203329	-8.319747	0.004583	0.000008	-0.000222	0.000000	0.000000
7.500000	0.045904	0.045962	-0.016461	-0.016912	0.061999	0.062025	0.025790	0.025982	0.178611	0.223633	0.178611	0.141618	-3.071058	-3.064886	-6.135944	-128.202360	153.668369	26.982002	0.417600	-0.006461	-0.004365	2.986600	151.528881	-8.098735	-8.219249	0.004589	0.000008	-0.000231	0.000000	0.000000
7.514286	0.045667	0.045718	-0.016721	-0.017195	0.062362	0.062390	0.024981	0.025171	0.177938	0.224652	0.177938	0.142498	-3.185245	-3.180852	-6.366097	-128.886247	153.333777	27.670328	0.416725	-0.006454	-0.004348	3.263079	151.275498	-7.993062	-8.117643	0.004582	0.000008	-0.000241	0.000000	0.000000
7.528571	0.045426	0.045470	-0.016976	-0.017474	0.062713	0.062744	0.024172	0.024360	0.177255	0.225639	0.177255	0.143442	-3.297907	-3.295352	-6.593259	-129.886231	152.841152	28.201551	0.415819	-0.006440	-0.004328	4.297969	150.882041	-7.886354	-8.014971	0.004571	0.000007	-0.000251	0.000000	0.000000
7.542857	0.045182	0.045219	-0.017228	-0.017749	0.063052	0.063086	0.023361	0.023547	0.176560	0.226594	0.176560	0.144367	-3.409031	-3.408370	-6.817401	-131.100080	152.160454	28.707933	0.414882	-0.006419	-0.004303	4.416599	150.343968	-7.778674	-7.911289	0.004556	0.000007	-0.000260	0.000000	0.000000
7.557143	0.044934	0.044963	-0.017475	-0.018019	0.063380	0.063417	0.022551	0.022734	0.175856	0.227516	0.175856	0.145258	-3.518603	-3.519894	-7.038497	-132.475335	151.260038	29.273574	0.413915	-0.006391	-0.004273	4.031442	149.619944	-7.670073	-7.806640	0.004534	0.000007	-0.000269	0.000000	0.000000
7.571429	0.044682	0.044704	-0.017718	-0.018285	0.063697	0.063736	0.021739	0.021921	0.175141	0.228405	0.175141	0.146139	-3.626612	-3.629909	-7.256521	-133.872606	150.475669	29.702094	0.412917	-0.006353	-0.004236	3.424432	148.671142	-7.560606	-7.701072	0.004506	0.000007	-0.000277	0.000000	0.000000
7.585714	0.044427	0.044441	-0.017956	-0.018547	0.064001	0.064043	0.020928	0.021107	0.174416	0.229262	0.174416	0.146948	-3.733045	-3.738404	-7.471449	-135.022603	149.890811	30.179315	0.411889	-0.006320	-0.004204	2.794125	147.850097	-7.450328	-7.594635	0.004482	0.000007	-0.000285	0.000000	0.000000
7.600000	0.044169	0.044174	-0.018191	-0.018805	0.064294	0.064339	0.020117	0.020293	0.173681	0.230086	0.173681	0.147710	-3.837892	-3.845366	-7.683259	-135.838802	149.402418	30.894800	0.410832	-0.006295	-0.004177	2.343305	147.224406	-7.339281	-7.487365	0.004464	0.000006	-0.000293	0.000000	0.000000
7.614286	0.043908	0.043904	-0.018422	-0.019058	0.064576	0.064623	0.019305	0.019479	0.172936	0.230878	0.172936	0.148530	-3.941142	-3.950785	-7.891927	-136.555692	149.057133	31.567413	0.409745	-0.006275	-0.004152	2.466717	146.674831	-7.227488	-7.379290	0.004448	0.000006	-0.000302	0.000000	0.000000
7.628571	0.043643	0.043630	-0.018648	-0.019307	0.064846	0.064895	0.018495	0.018665	0.172182	0.231638	0.172182	0.149371	-4.042784	-4.054648	-8.097433	-137.142477	148.693351	32.389550	0.408630	-0.006260	-0.004132	2.808695	146.272026	-7.114972	-7.270437	0.004437	0.000006	-0.000311	0.000000	0.000000
7.642857	0.043375	0.043352	-0.018870	-0.019551	0.065104	0.065156	0.017684	0.017851	0.171418	0.232365	0.171418	0.150288	-4.142810	-4.156946	-8.299755	-137.660547	148.347941	33.262945	0.407485	-0.006245	-0.004110	2.684066	145.837956	-7.001759	-7.160833	0.004424	0.000006	-0.000320	0.000000	0.000000
7.657143	0.043104	0.043071	-0.019088	-0.019791	0.065351	0.065405	0.016874	0.017038	0.170645	0.233059	0.170645	0.151281	-4.241208	-4.257667	-8.498875	-138.154172	148.118131	34.046096	0.406312	-0.006231	-0.004089	2.772279	145.417880	-6.887878	-7.050511	0.004413	0.000006	-0.000329	0.000000	0.000000
7.671429	0.042830	0.042787	-0.019301	-0.020027	0.065587	0.065643	0.016065	0.016226	0.169863	0.233721	0.169863	0.152289	-4.337970	-4.356803	-8.694773	-138.501145	148.187328	34.677797	0.405111	-0.006221	-0.004072	3.163528	145.121112	-6.773366	-6.939506	0.004405	0.000006	-0.000338	0.000000	0.000000
7.685714	0.042552	0.042499	-0.019511	-0.020258	0.065810	0.065869	0.015257	0.015414	0.169072	0.234351	0.169072	0.153238	-4.433088	-4.454344	-8.887432	-138.468433	148.724301	35.222308	0.403882	-0.006224	-0.004064	2.879341	145.136285	-6.658252	-6.827850	0.004406	0.000005	-0.000348	0.000000	0.000000
7.700000	0.042272	0.042208	-0.019715	-0.020485	0.066023	0.066083	0.014450	0.014603	0.168272	0.234948	0.168272	0.154092	-4.526553	-4.550280	-9.076834	-137.773095	149.773451	35.918162	0.402625	-0.006246	-0.004069	2.929364	145.626681	-6.542553	-6.715561	0.004421	0.000005	-0.000357	0.000000	0.000000
7.714286	0.041989	0.041914	-0.019915	-0.020707	0.066223	0.066286	0.013645	0.013794	0.167464	0.235513	0.167464	0.154926	-4.618357	-4.644604	-9.262961	-136.562013	151.350180	36.603072	0.401342	-0.006290	-0.004089	3.391083	146.616328	-6.426268	-6.602651	0.004451	0.000005	-0.000368	0.000000	0.000000
7.728571	0.041703	0.041616	-0.020110	-0.020924	0.066412	0.066477	0.012841	0.012986	0.166647	0.236046	0.166647	0.155731	-4.708491	-4.737306	-9.445797	-134.781910	153.274102	37.510692	0.400031	-0.006357	-0.004123	3.993487	148.134491	-6.309389	-6.489123	0.004497	0.000005	-0.000379	0.000000	0.000000
7.742857	0.041415	0.041316	-0.020300	-0.021136	0.066590	0.066657	0.012038	0.012179	0.165822	0.236546	0.165822	0.156598	-4.796947	-4.828377	-9.625324	-132.425736	155.624176	38.569112	0.398694	-0.006438	-0.004166	4.478862	149.980827	-6.191902	-6.374980	0.004554	0.000005	-0.000392	0.000000	0.000000
7.757143	0.041123	0.041012	-0.020485	-0.021344	0.066756	0.066825	0.011238	0.011374	0.164990	0.237014	0.164990	0.157569	-4.883715	-4.917809	-9.801524	-129.816353	158.258389	39.597475	0.397331	-0.006536	-0.004220	5.057544	152.240438	-6.073803	-6.260230	0.004622	0.000005	-0.000407	0.000000	0.000000
7.771429	0.040829	0.040706	-0.020664	-0.021545	0.066911	0.066982	0.010439	0.010571	0.164149	0.237451	0.164149	0.158602	-4.968788	-5.005593	-9.974381	-127.265193	161.130992	40.330093	0.395943	-0.006647	-0.004283	5.618415	154.786754	-5.955090	-6.144884	0.004700	0.000004	-0.000421	0.000000	0.000000
7.785714	0.040533	0.040397	-0.020837	-0.021742	0.067055	0.067127	0.009642	0.009769	0.163301	0.237855	0.163301	0.159549	-5.052156	-5.091721	-10.143877	-124.708623	164.194979	40.877601	0.394529	-0.006768	-0.004353	5.767566	157.596718	-5.835767	-6.028956	0.004784	0.000004	-0.000436	0.000000	0.000000
7.800000	0.040234	0.040085	-0.021005	-0.021933	0.067187	0.067261	0.008848	0.008970	0.162446	0.238227	0.162446	0.160341	-5.133811	-5.176185	-10.309996	-121.900538	167.182455	41.753992	0.393091	-0.006896	-0.004429	5.633477	160.613874	-5.715843	-5.912462	0.004875	0.000004	-0.000450	0.000000	0.000000
7.814286	0.039933	0.039770	-0.021167	-0.022119	0.067307	0.067384	0.008055	0.008173	0.161584	0.238568	0.161584	0.161138	-5.213744	-5.258976	-10.472721	-119.013788	170.287478	42.592353	0.391628	-0.007022	-0.004502	5.397154	163.526434	-5.595332	-5.795419	0.004963	0.000004	-0.000465	0.000000	0.000000
7.828571	0.039629	0.039453	-0.021323	-0.022300	0.067417	0.067495	0.007266	0.007378	0.160715	0.238876	0.160715	0.161913	-5.291948	-5.340089	-10.632037	-116.348169	173.279045	43.323887	0.390142	-0.007152	-0.004578	4.911336	166.559789	-5.474264	-5.677857	0.005054	0.000004	-0.000480	0.000000	0.000000
7.842857	0.039324	0.039133	-0.021473	-0.022475	0.067515	0.067594	0.006479	0.006586	0.159839	0.239153	0.159839	0.162616	-5.368415	-5.419514	-10.787929	-114.020920	175.452140	44.536364	0.388632	-0.007278	-0.004651	4.425364	169.488811	-5.352669	-5.559810	0.005143	0.000004	-0.000495	0.000000	0.000000
7.857143	0.039016	0.038811	-0.021618	-0.022644	0.067602	0.067683	0.005695	0.005796	0.158957	0.239399	0.158957	0.163453	-5.443138	-5.497247	-10.940385	-112.055608	177.002262	46.010715	0.387100	-0.007369	-0.004700	3.915746	171.558290	-5.230581	-5.441309	0.005206	0.000003	-0.000510	0.000000	0.000000
7.871429	0.038706	0.038486	-0.021757	-0.022809	0.067678	0.067760	0.004914	0.005010	0.158069	0.239613	0.158069	0.164491	-5.516110	-5.573282	-11.089392	-110.334320	178.012845	47.781409	0.385545	-0.007434	-0.004730	3.395798	172.982431	-5.108076	-5.322415	0.005250	0.000003	-0.000524	0.000000	0.000000
7.885714	0.038394	0.038159	-0.021891	-0.022969	0.067742	0.067826	0.004136	0.004226	0.157175	0.239796	0.157175	0.165795	-5.587328	-5.647613	-11.234941	-109.022649	178.668821	49.497922	0.383968	-0.007477	-0.004743	2.781352	173.841727	-4.985250	-5.203207	0.005279	0.000003	-0.000538	0.000000	0.000000
7.900000	0.038080	0.037830	-0.022021	-0.023124	0.067796	0.067881	0.003362	0.003445	0.156275	0.239948	0.156275	0.167265	-5.656788	-5.720238	-11.377026	-108.095697	179.247591	50.907741	0.382370	-0.007504	-0.004748	2.036796	174.351043	-4.862190	-5.083753	0.005296	0.000003	-0.000552	0.000000	0.000000
7.914286	0.037765	0.037498	-0.022146	-0.023275	0.067838	0.067925	0.002591	0.002668	0.155369	0.240068	0.155369	0.168719	-5.724487	-5.791154	-11.515642	-107.575922	179.752060	51.985500	0.380750	-0.007528	-0.004751	1.273387	174.809345	-4.738965	-4.964112	0.005312	0.000003	-0.000564	0.000000	0.000000
7.928571	0.037448	0.037165	-0.022266	-0.023421	0.067870	0.067957	0.001823	0.001894	0.154458	0.240158	0.154458	0.170006	-5.790425	-5.860359	-11.650784	-107.685453	179.752074	52.939216	0.379110	-0.007550	-0.004754	0.437036	175.221704	-4.615628	-4.844324	0.005325	0.000003	-0.000574	0.000000	0.000000
7.942857	0.037129	0.036829	-0.022383	-0.023562	0.067891	0.067979	0.001059	0.001124	0.153541	0.240217	0.153541	0.171099	-5.854599	-5.927851	-11.782450	-108.083195	178.493245	54.864370	0.377450	-0.007550	-0.004744	-0.263028	175.140203	-4.492216	-4.724421	0.005324	0.000003	-0.000583	0.000000	0.000000
7.957143	0.036808	0.036492	-0.022495	-0.023700	0.067900	0.067989	0.000299	0.000357	0.152620	0.240245	0.152620	0.172425	-5.917011	-5.993628	-11.910639	-109.193938	176.700165	56.611572	0.375769	-0.007497	-0.004695	-0.866721	173.716897	-4.368784	-4.604448	0.005284	0.000003	-0.000592	0.000000	0.000000
7.971429	0.036486	0.036152	-0.022603	-0.023834	0.067899	0.067989	-0.000457	-0.000406	0.151694	0.240243	0.151694	0.173835	-5.977660	-6.057693	-12.035352	-111.023360	174.369940	58.178033	0.374069	-0.007421	-0.004632	-1.187124	171.774539	-4.245442	-4.484488	0.005229	0.000002	-0.000600	0.000000	0.000000
7.985714	0.036162	0.035811	-0.022709	-0.023963	0.067887	0.067978	-0.001208	-0.001165	0.150763	0.240211	0.150763	0.175214	-6.036550	-6.120044	-12.156594	-112.801673	171.622524	60.213585	0.372350	-0.007324	-0.004555	-1.216165	169.310471	-4.122301	-4.364628	0.005158	0.000002	-0.000605	0.000000	0.000000
8.000000	0.035837	0.035468	-0.022811	-0.024090	0.067865	0.067956	-0.001956	-0.001920	0.149827	0.240148	0.149827	0.176738	-6.093685	-6.180686	-12.274371	-114.110901	168.995076	62.599034	0.370611	-0.007208	-0.004465	-1.311432	166.389152	-3.999437	-4.244924	0.005074	0.000002	-0.000611	0.000000	0.000000
8.014286	0.035511	0.035123	-0.022910	-0.024213	0.067831	0.067923	-0.002699	-0.002670	0.148887	0.240056	0.148887	0.178489	-6.149069	-6.239621	-12.388690	-115.096706	166.697830	64.978483	0.368854	-0.007098	-0.004377	-1.562491	163.557921	-3.876921	-4.125433	0.004993	0.000002	-0.000618	0.000000	0.000000
8.028571	0.035183	0.034776	-0.023007	-0.024333	0.067788	0.067879	-0.003438	-0.003417	0.147942	0.239934	0.147942	0.180377	-6.202709	-6.296852	-12.499561	-115.985409	164.963233	66.893156	0.367078	-0.007001	-0.004298	-1.882942	161.057404	-3.754793	-4.006194	0.004922	0.000002	-0.000626	0.000000	0.000000
8.042857	0.034853	0.034427	-0.023101	-0.024450	0.067733	0.067825	-0.004172	-0.004159	0.146993	0.239782	0.146993	0.182149	-6.254610	-6.352384	-12.606994	-116.590793	163.215272	69.105279	0.365283	-0.006928	-0.004238	-2.105545	159.159229	-3.633059	-3.887221	0.004869	0.000002	-0.000633	0.000000	0.000000
8.057143	0.034523	0.034077	-0.023192	-0.024562	0.067668	0.067761	-0.004901	-0.004896	0.146040	0.239601	0.146040	0.183929	-6.304777	-6.406220	-12.710997	-116.714246	161.485982	71.781424	0.363471	-0.006855	-0.004176	-2.172684	157.222289	-3.511706	-3.768509	0.004814	0.000002	-0.000640	0.000000	0.000000
8.071429	0.034191	0.033726	-0.023280	-0.024672	0.067593	0.067685	-0.005626	-0.005629	0.145083	0.239390	0.145083	0.185870	-6.353216	-6.458364	-12.811580	-116.447720	160.817496	73.787501	0.361641	-0.006782	-0.004112	-2.029546	155.264391	-3.390733	-3.650068	0.004760	0.000002	-0.000650	0.000000	0.000000
8.085714	0.033858	0.033372	-0.023364	-0.024778	0.067508	0.067600	-0.006345	-0.006357	0.144122	0.239150	0.144122	0.187628	-6.399933	-6.508820	-12.908753	-116.434012	160.529871	75.160649	0.359794	-0.006754	-0.004081	-1.794126	154.424522	-3.270168	-3.531924	0.004739	0.000001	-0.000659	0.000000	0.000000
8.100000	0.033523	0.033018	-0.023445	-0.024879	0.067412	0.067504	-0.007059	-0.007079	0.143157	0.238882	0.143157	0.188977	-6.444933	-6.557592	-13.002525	-117.391359	160.006013	75.799719	0.357930	-0.006742	-0.004064	-1.482362	154.019567	-3.149984	-3.414070	0.004729	0.000001	-0.000666	0.000000	0.000000
8.114286	0.033188	0.032661	-0.023522	-0.024977	0.067306	0.067398	-0.007768	-0.007797	0.142189	0.238585	0.142189	0.189728	-6.488220	-6.604685	-13.092905	-118.963379	158.684727	76.622284	0.356049	-0.006720	-0.004043	-1.096217	153.441069	-3.030143	-3.296481	0.004712	0.000001	-0.000670	0.000000	0.000000
8.128571	0.032851	0.032304	-0.023595	-0.025071	0.067190	0.067281	-0.008472	-0.008510	0.141217	0.238259	0.141217	0.190119	-6.529801	-6.650101	-13.179903	-120.241508	155.968567	79.134348	0.354151	-0.006665	-0.004000	-0.775653	152.049473	-2.910662	-3.179169	0.004672	0.000001	-0.000673	0.000000	0.000000
8.142857	0.032514	0.031945	-0.023666	-0.025162	0.067064	0.067154	-0.009170	-0.009217	0.140242	0.237906	0.140242	0.190909	-6.569681	-6.693847	-13.263528	-121.196164	152.656256	82.566766	0.352237	-0.006551	-0.003912	-0.430977	149.118722	-2.791611	-3.062187	0.004588	0.000001	-0.000678	0.000000	0.000000
8.157143	0.032175	0.031585	-0.023733	-0.025249	0.066928	0.067018	-0.009862	-0.009919	0.139264	0.237524	0.139264	0.192308	-6.607869	-6.735927	-13.343796	-122.131957	149.471926	85.890789	0.350308	-0.006412	-0.003804	-0.038906	145.513221	-2.673114	-2.945629	0.004487	0.000001	-0.000684	0.000000	0.000000
8.171429	0.031836	0.031224	-0.023799	-0.025333	0.066782	0.066871	-0.010549	-0.010615	0.138283	0.237115	0.138283	0.194046	-6.644373	-6.776350	-13.420723	-122.802651	147.448309	88.319917	0.348363	-0.006278	-0.003700	0.384543	142.044959	-2.555284	-2.829590	0.004389	0.000001	-0.000691	0.000000	0.000000
8.185714	0.031495	0.030861	-0.023862	-0.025414	0.066627	0.066714	-0.011230	-0.011306	0.137299	0.236678	0.137299	0.195628	-6.679204	-6.815123	-13.494327	-122.705815	146.178620	90.763359	0.346403	-0.006193	-0.003632	0.882668	139.813833	-2.438163	-2.714109	0.004327	0.000001	-0.000696	0.000000	0.000000
8.200000	0.031154	0.030498	-0.023922	-0.025493	0.066461	0.066548	-0.011905	-0.011991	0.136312	0.236213	0.136312	0.197081	-6.712371	-6.852254	-13.564625	-122.047825	145.029146	93.648446	0.344428	-0.006140	-0.003584	1.382461	138.335414	-2.321715	-2.599163	0.004287	0.000001	-0.000703	0.000000	0.000000
8.214286	0.030812	0.030133	-0.023980	-0.025567	0.066287	0.066372	-0.012575	-0.012671	0.135322	0.235722	0.135322	0.198584	-6.743884	-6.887750	-13.631633	-121.099550	144.545693	96.158500	0.342438	-0.006091	-0.003539	1.756302	136.939495	-2.205876	-2.484713	0.004250	0.000001	-0.000712	0.000000	0.000000
8.228571	0.030469	0.029767	-0.024034	-0.025638	0.066102	0.066186	-0.013238	-0.013344	0.134330	0.235203	0.134330	0.199943	-6.773750	-6.921618	-13.695368	-120.207574	144.574900	98.100291	0.340434	-0.006071	-0.003513	2.023315	136.241624	-2.090626	-2.370757	0.004234	0.000001	-0.000721	0.000000	0.000000
8.242857	0.030125	0.029400	-0.024084	-0.025706	0.065908	0.065991	-0.013894	-0.014011	0.133336	0.234659	0.133336	0.200959	-6.801978	-6.953865	-13.755842	-119.170957	144.341368	100.450154	0.338416	-0.006072	-0.003505	2.207263	136.104943	-1.975952	-2.257292	0.004233	0.000001	-0.000729	0.000000	0.000000
8.257143	0.029781	0.029033	-0.024131	-0.025769	0.065705	0.065786	-0.014545	-0.014672	0.132339	0.234087	0.132339	0.201883	-6.828575	-6.984498	-13.813073	-118.091780	144.137638	102.813460	0.336383	-0.006062	-0.003487	2.201108	135.670675	-1.861820	-2.144300	0.004224	0.000001	-0.000737	0.000000	0.000000
8.271429	0.029436	0.028664	-0.024174	-0.025829	0.065493	0.065571	-0.015189	-0.015327	0.131340	0.233490	0.131340	0.202727	-6.853550	-7.013523	-13.867073	-117.249798	143.166673	105.707486	0.334338	-0.006054	-0.003471	2.041489	135.265061	-1.748240	-2.031792	0.004216	0.000001	-0.000746	0.000000	0.000000
8.285714	0.029090	0.028295	-0.024214	-0.025885	0.065271	0.065348	-0.015827	-0.015976	0.130339	0.232867	0.130339	0.203690	-6.876910	-7.040949	-13.917859	-116.899777	141.442372	108.863560	0.332280	-0.006013	-0.003431	1.721756	134.046889	-1.635243	-1.919796	0.004184	0.000000	-0.000753	0.000000	0.000000
8.300000	0.028744	0.027925	-0.024251	-0.025937	0.065041	0.065115	-0.016458	-0.016618	0.129336	0.232218	0.129336	0.204795	-6.898666	-7.066783	-13.965449	-116.822401	138.978029	112.487702	0.330209	-0.005941	-0.003371	1.367396	132.053003	-1.522882	-1.808355	0.004131	0.000000	-0.000760	0.000000	0.000000
8.314286	0.028397	0.027554	-0.024285	-0.025986	0.064801	0.064873	-0.017082	-0.017254	0.128331	0.231544	0.128331	0.206124	-6.918827	-7.091033	-14.009860	-116.962315	136.267431	116.141472	0.328125	-0.005837	-0.003288	1.082418	129.279102	-1.411244	-1.697538	0.004054	0.000000	-0.000766	0.000000	0.000000
8.328571	0.028050	0.027182	-0.024317	-0.026033	0.064553	0.064622	-0.017700	-0.017883	0.127325	0.230845	0.127325	0.207560	-6.937404	-7.113710	-14.051114	-117.335999	133.477279	119.641686	0.326030	-0.005723	-0.003200	1.011588	126.256416	-1.300416	-1.587408	0.003971	0.000000	-0.000771	0.000000	0.000000
8.342857	0.027702	0.026810	-0.024346	-0.026076	0.064295	0.064362	-0.018311	-0.018506	0.126317	0.230121	0.126317	0.208960	-6.954411	-7.134825	-14.089235	-117.930543	130.437151	123.171667	0.323922	-0.005606	-0.003110	0.998543	123.167291	-1.190461	-1.478014	0.003885	0.000000	-0.000775	0.000000	0.000000
8.357143	0.027354	0.026437	-0.024373	-0.026117	0.064029	0.064093	-0.018915	-0.019122	0.125308	0.229372	0.125308	0.210305	-6.969859	-7.154388	-14.124247	-118.470974	127.248311	126.905120	0.321803	-0.005478	-0.003013	1.014632	119.825648	-1.081410	-1.369383	0.003792	0.000000	-0.000779	0.000000	0.000000
8.371429	0.027006	0.026064	-0.024399	-0.026155	0.063755	0.063816	-0.019512	-0.019731	0.124298	0.228599	0.124298	0.211650	-6.983763	-7.172410	-14.156173	-119.103135	124.298161	130.308796	0.319673	-0.005344	-0.002912	1.036690	116.317917	-0.973296	-1.261540	0.003694	0.000000	-0.000782	0.000000	0.000000
8.385714	0.026657	0.025690	-0.024422	-0.026191	0.063472	0.063530	-0.020102	-0.020333	0.123286	0.227802	0.123286	0.212829	-6.996137	-7.188903	-14.185040	-119.750781	120.859000	134.186634	0.317532	-0.005221	-0.002820	1.016978	113.077039	-0.866154	-1.154514	0.003603	0.000000	-0.000784	0.000000	0.000000
8.400000	0.026308	0.025316	-0.024443	-0.026223	0.063181	0.063235	-0.020684	-0.020928	0.122273	0.226982	0.122273	0.214044	-7.006994	-7.203879	-14.210873	-120.605172	117.398114	137.880082	0.315379	-0.005076	-0.002712	1.065588	109.306657	-0.759996	-1.048317	0.003498	0.000000	-0.000786	0.000000	0.000000
8.414286	0.025959	0.024941	-0.024463	-0.026254	0.062881	0.062932	-0.021260	-0.021516	0.121259	0.226138	0.121259	0.215166	-7.016349	-7.217350	-14.233699	-121.208302	113.871543	141.891103	0.313217	-0.004931	-0.002605	1.193566	105.530298	-0.654848	-0.942974	0.003392	0.000000	-0.000787	0.000000	0.000000
8.428571	0.025609	0.024565	-0.024481	-0.026282	0.062573	0.062620	-0.021828	-0.022097	0.120244	0.225271	0.120244	0.216307	-7.024217	-7.229328	-14.253545	-121.495783	110.638715	145.924649	0.311043	-0.004783	-0.002495	1.300994	101.661133	-0.550751	-0.838516	0.003284	0.000000	-0.000789	0.000000	0.000000
8.442857	0.025259	0.024190	-0.024497	-0.026307	0.062257	0.062300	-0.022389	-0.022671	0.119229	0.224381	0.119229	0.217420	-7.030613	-7.239828	-14.270441	-121.541030	107.621778	149.985152	0.308860	-0.004647	-0.002394	1.567727	98.083788	-0.447722	-0.734960	0.003185	0.000000	-0.000791	0.000000	0.000000
8.457143	0.024909	0.023814	-0.024512	-0.026330	0.061934	0.061973	-0.022943	-0.023237	0.118212	0.223469	0.118212	0.218480	-7.035553	-7.248861	-14.284413	-121.408727	104.973617	153.855040	0.306666	-0.004520	-0.002299	2.067820	94.720034	-0.345766	-0.632316	0.003092	0.000000	-0.000794	0.000000	0.000000
8.471429	0.024559	0.023438	-0.024524	-0.026350	0.061602	0.061637	-0.023489	-0.023796	0.117195	0.222534	0.117195	0.219399	-7.039051	-7.256441	-14.295491	-120.966383	102.773650	157.587377	0.304463	-0.004409	-0.002215	2.540078	91.741333	-0.244874	-0.530583	0.003011	0.000000	-0.000796	0.000000	0.000000
8.485714	0.024209	0.023061	-0.024535	-0.026368	0.061263	0.061293	-0.024027	-0.024348	0.116177	0.221577	0.116177	0.220151	-7.041123	-7.262580	-14.303703	-120.317459	100.885965	161.214610	0.302250	-0.004316	-0.002144	2.797065	89.222574	-0.145034	-0.429757	0.002942	0.000000	-0.000799	0.000000	0.000000
8.500000	0.023858	0.022684	-0.024543	-0.026383	0.060916	0.060941	-0.024558	-0.024892	0.115159	0.220599	0.115159	0.220740	-7.041783	-7.267292	-14.309075	-119.623434	98.907818	164.977999	0.300028	-0.004237	-0.002082	2.960223	87.025073	-0.046222	-0.329826	0.002883	0.000000	-0.000801	0.000000	0.000000
8.514286	0.023507	0.022307	-0.024549	-0.026395	0.060561	0.060582	-0.025082	-0.025429	0.114140	0.219599	0.114140	0.221253	-7.041046	-7.270589	-14.311635	-118.980874	97.030600	168.589581	0.297797	-0.004154	-0.002018	3.078178	84.725483	0.051582	-0.230781	0.002822	0.000000	-0.000804	0.000000	0.000000
8.528571	0.023157	0.021930	-0.024553	-0.026405	0.060199	0.060214	-0.025598	-0.025959	0.113121	0.218579	0.113121	0.221636	-7.038926	-7.272483	-14.311410	-118.198624	95.286019	172.208796	0.295557	-0.004075	-0.001957	3.189933	82.539788	0.148375	-0.132627	0.002763	0.000000	-0.000806	0.000000	0.000000
8.542857	0.022806	0.021553	-0.024555	-0.026411	0.059830	0.059840	-0.026105	-0.026480	0.112102	0.217537	0.112102	0.221921	-7.035439	-7.272989	-14.308427	-117.291197	93.761332	175.733873	0.293309	-0.004002	-0.001901	3.307857	80.486077	0.244146	-0.035378	0.002709	0.000000	-0.000808	0.000000	0.000000
8.557143	0.022455	0.021175	-0.024554	-0.026415	0.059453	0.059458	-0.026606	-0.026994	0.111083	0.216475	0.111083	0.222089	-7.030597	-7.272118	-14.302715	-116.196944	92.271503	179.411486	0.291052	-0.003938	-0.001851	3.403715	78.660300	0.338892	0.060963	0.002661	0.000000	-0.000810	0.000000	0.000000
8.571429	0.022104	0.020798	-0.024551	-0.026416	0.059069	0.059069	-0.027098	-0.027501	0.110063	0.215393	0.110063	0.222218	-7.024417	-7.269884	-14.294301	-115.074963	90.900571	182.998496	0.288788	-0.003875	-0.001801	3.538244	76.856355	0.432617	0.156393	0.002614	0.000000	-0.000812	0.000000	0.000000
8.585714	0.021754	0.020421	-0.024546	-0.026414	0.058679	0.058672	-0.027582	-0.027999	0.109044	0.214292	0.109044	0.222261	-7.016913	-7.266299	-14.283212	-113.986258	89.587600	186.494828	0.286516	-0.003818	-0.001756	3.697262	75.179045	0.525321	0.250909	0.002570	0.000000	-0.000814	0.000000	0.000000
8.600000	0.021403	0.020043	-0.024538	-0.026410	0.058281	0.058269	-0.028059	-0.028490	0.108025	0.213170	0.108025	0.222201	-7.008098	-7.261378	-14.269476	-113.076393	88.074573	190.012930	0.284236	-0.003763	-0.001713	3.453076	73.567441	0.616999	0.344502	0.002529	0.000000	-0.000816	0.000000	0.000000
8.614286	0.021053	0.019666	-0.024527	-0.026402	0.057877	0.057858	-0.028528	-0.028973	0.107006	0.212030	0.107006	0.222066	-6.997989	-7.255133	-14.253122	-112.512442	86.245100	193.502112	0.281950	-0.003699	-0.001665	2.968495	71.753922	0.707649	0.437168	0.002481	0.000000	-0.000816	0.000000	0.000000
8.628571	0.020702	0.019289	-0.024515	-0.026392	0.057466	0.057441	-0.028988	-0.029448	0.105988	0.210870	0.105988	0.221857	-6.986600	-7.247577	-14.234177	-112.214760	84.229448	196.911748	0.279656	-0.003622	-0.001609	2.417267	69.626427	0.797252	0.528892	0.002424	0.000000	-0.000816	0.000000	0.000000
8.642857	0.020352	0.018912	-0.024500	-0.026379	0.057049	0.057017	-0.029441	-0.029915	0.104970	0.209692	0.104970	0.221556	-6.973946	-7.238725	-14.212671	-112.100734	82.071260	200.280801	0.277356	-0.003538	-0.001548	2.099799	67.319546	0.885776	0.619648	0.002362	0.000000	-0.000814	0.000000	0.000000
8.657143	0.020002	0.018535	-0.024484	-0.026363	0.056625	0.056586	-0.029885	-0.030374	0.103953	0.208496	0.103953	0.221171	-6.960043	-7.228590	-14.188633	-112.131495	79.716900	203.701771	0.275050	-0.003447	-0.001484	1.879480	64.873596	0.973187	0.709412	0.002295	0.000000	-0.000811	0.000000	0.000000
8.671429	0.019653	0.018159	-0.024465	-0.026345	0.056195	0.056149	-0.030322	-0.030825	0.102936	0.207282	0.102936	0.220738	-6.944908	-7.217188	-14.162096	-112.186747	77.113288	207.348029	0.272738	-0.003348	-0.001415	1.645366	62.227041	1.059461	0.798165	0.002223	0.000000	-0.000808	0.000000	0.000000
8.685714	0.019303	0.017783	-0.024445	-0.026324	0.055759	0.055706	-0.030750	-0.031268	0.101920	0.206050	0.101920	0.220327	-6.928557	-7.204533	-14.133089	-112.316919	74.293789	211.135773	0.270421	-0.003239	-0.001338	1.271804	59.311994	1.144573	0.885888	0.002143	0.000000	-0.000804	0.000000	0.000000
8.700000	0.018954	0.017407	-0.024423	-0.026301	0.055317	0.055256	-0.031170	-0.031703	0.100905	0.204801	0.100905	0.219939	-6.911007	-7.190639	-14.101646	-112.630845	71.159869	215.054701	0.268097	-0.003120	-0.001256	0.668904	56.168979	1.228495	0.972556	0.002056	0.000000	-0.000800	0.000000	0.000000
8.714286	0.018605	0.017031	-0.024399	-0.026276	0.054868	0.054800	-0.031582	-0.032130	0.099891	0.203536	0.099891	0.219566	-6.892276	-7.175523	-14.067798	-113.116535	67.690612	219.137710	0.265769	-0.002989	-0.001165	0.016910	52.700339	1.311195	1.058147	0.001960	0.000000	-0.000795	0.000000	0.000000
8.728571	0.018257	0.016656	-0.024374	-0.026249	0.054414	0.054338	-0.031986	-0.032549	0.098878	0.202253	0.098878	0.219217	-6.872381	-7.159199	-14.031580	-113.706211	64.017768	223.320825	0.263435	-0.002843	-0.001064	-0.571285	48.882351	1.392642	1.142634	0.001854	0.000000	-0.000789	0.000000	0.000000
8.742857	0.017909	0.016281	-0.024348	-0.026220	0.053955	0.053870	-0.032382	-0.032960	0.097866	0.200954	0.097866	0.218871	-6.851341	-7.141685	-13.993026	-114.228424	60.316953	227.599873	0.261097	-0.002689	-0.000958	-1.216924	44.852228	1.472800	1.225990	0.001741	0.000000	-0.000783	0.000000	0.000000
8.757143	0.017561	0.015907	-0.024321	-0.026189	0.053489	0.053396	-0.032769	-0.033362	0.096856	0.199639	0.096856	0.218518	-6.829174	-7.122997	-13.952171	-114.371962	56.696451	232.177775	0.258753	-0.002533	-0.000852	-1.612854	40.785940	1.551636	1.308190	0.001628	0.000000	-0.000777	0.000000	0.000000
8.771429	0.017214	0.015533	-0.024293	-0.026156	0.053018	0.052917	-0.033148	-0.033757	0.095846	0.198309	0.095846	0.218217	-6.805901	-7.103151	-13.909052	-114.155797	53.201589	236.990228	0.256406	-0.002381	-0.000746	-1.833386	36.774445	1.629133	1.389218	0.001517	0.000000	-0.000771	0.000000	0.000000
8.785714	0.016867	0.015160	-0.024264	-0.026122	0.052542	0.052432	-0.033519	-0.034143	0.094838	0.196963	0.094838	0.217965	-6.781540	-7.082164	-13.863704	-113.600838	49.854764	241.993921	0.254053	-0.002234	-0.000644	-1.928015	32.868559	1.705286	1.469069	0.001410	0.000000	-0.000766	0.000000	0.000000
8.800000	0.016521	0.014787	-0.024234	-0.026085	0.052061	0.051941	-0.033882	-0.034520	0.093831	0.195603	0.093831	0.217744	-6.756110	-7.060053	-13.816163	-112.673616	46.727665	247.150627	0.251697	-0.002094	-0.000545	-1.937447	29.094379	1.780099	1.547738	0.001306	0.000000	-0.000761	0.000000	0.000000
8.814286	0.016175	0.014414	-0.024203	-0.026047	0.051574	0.051445	-0.034236	-0.034890	0.092825	0.194227	0.092825	0.217533	-6.729630	-7.036836	-13.766466	-111.552238	43.744419	252.358106	0.249337	-0.001963	-0.000453	-1.814042	25.526858	1.853578	1.625227	0.001210	0.000000	-0.000757	0.000000	0.000000
8.828571	0.015829	0.014042	-0.024171	-0.026006	0.051083	0.050944	-0.034582	-0.035251	0.091821	0.192838	0.091821	0.217293	-6.702120	-7.012528	-13.714648	-110.325583	40.848534	257.583967	0.246973	-0.001837	-0.000364	-1.618787	22.098854	1.925734	1.701537	0.001117	0.000000	-0.000753	0.000000	0.000000
8.842857	0.015484	0.013671	-0.024137	-0.025964	0.050586	0.050438	-0.034920	-0.035604	0.090818	0.191434	0.090818	0.217001	-6.673597	-6.987147	-13.660744	-108.845004	38.126952	262.889909	0.244605	-0.001716	-0.000278	-1.458339	18.756642	1.996578	1.776673	0.001027	0.000000	-0.000749	0.000000	0.000000
8.857143	0.015140	0.013301	-0.024102	-0.025920	0.050085	0.049927	-0.035249	-0.035949	0.089817	0.190017	0.089817	0.216670	-6.644081	-6.960709	-13.604791	-106.884377	35.554425	268.527299	0.242234	-0.001601	-0.000197	-1.240856	15.581895	2.066117	1.850637	0.000942	0.000000	-0.000745	0.000000	0.000000
8.871429	0.014796	0.012931	-0.024066	-0.025874	0.049579	0.049411	-0.035571	-0.036286	0.088817	0.188586	0.088817	0.216376	-6.613590	-6.933232	-13.546822	-104.424253	33.223495	274.423036	0.239860	-0.001493	-0.000119	-0.991976	12.527897	2.134356	1.923429	0.000861	0.000000	-0.000742	0.000000	0.000000
8.885714	0.014452	0.012561	-0.024029	-0.025826	0.049069	0.048891	-0.035884	-0.036614	0.087819	0.187143	0.087819	0.216117	-6.582143	-6.904731	-13.486874	-101.585268	31.129831	280.460812	0.237483	-0.001395	-0.000048	-0.818806	9.693434	2.201307	1.995054	0.000788	0.000000	-0.000740	0.000000	0.000000
8.900000	0.014109	0.012193	-0.023990	-0.025776	0.048554	0.048365	-0.036188	-0.036934	0.086823	0.185687	0.086823	0.215854	-6.549758	-6.875224	-13.424981	-98.613323	29.125758	286.542394	0.235103	-0.001307	0.000017	-0.552865	7.084108	2.266984	2.065515	0.000721	0.000000	-0.000739	0.000000	0.000000
8.914286	0.013767	0.011825	-0.023949	-0.025724	0.048035	0.047835	-0.036484	-0.037245	0.085828	0.184218	0.085828	0.215548	-6.516452	-6.844726	-13.361178	-95.631184	27.118954	292.637333	0.232720	-0.001223	0.000079	-0.218212	4.560632	2.331403	2.134821	0.000657	0.000000	-0.000737	0.000000	0.000000
8.928571	0.013425	0.011458	-0.023907	-0.025670	0.047511	0.047301	-0.036772	-0.037549	0.084836	0.182737	0.084836	0.215178	-6.482244	-6.813255	-13.295499	-92.616101	24.928254	298.949540	0.230335	-0.001139	0.000141	0.102797	2.033285	2.394577	2.202977	0.000593	0.000001	-0.000735	0.000000	0.000000
8.942857	0.013084	0.011091	-0.023864	-0.025614	0.046984	0.046763	-0.037052	-0.037844	0.083845	0.181245	0.083845	0.214801	-6.447151	-6.780827	-13.227978	-89.761510	22.479213	305.360015	0.227948	-0.001047	0.000209	0.291069	-0.696513	2.456506	2.269982	0.000523	0.000001	-0.000732	0.000000	0.000000
8.957143	0.012743	0.010726	-0.023819	-0.025556	0.046453	0.046220	-0.037324	-0.038130	0.082857	0.179742	0.082857	0.214391	-6.411191	-6.747458	-13.158649	-87.047570	19.744304	311.916123	0.225559	-0.000944	0.000283	0.368709	-3.693043	2.517180	2.335825	0.000445	0.000001	-0.000729	0.000000	0.000000
8.971429	0.012403	0.010361	-0.023772	-0.025496	0.045918	0.045673	-0.037587	-0.038409	0.081870	0.178227	0.081870	0.213959	-6.374383	-6.713165	-13.087548	-84.466452	16.714979	318.634235	0.223168	-0.000829	0.000365	0.393423	-6.987878	2.576575	2.400489	0.000359	0.000001	-0.000724	0.000000	0.000000
8.985714	0.012064	0.009998	-0.023725	-0.025434	0.045379	0.045122	-0.037842	-0.038679	0.080886	0.176702	0.080886	0.213507	-6.336745	-6.677966	-13.014711	-82.294300	13.152745	325.476692	0.220776	-0.000702	0.000455	0.381675	-10.590963	2.634665	2.463955	0.000264	0.000001	-0.000719	0.000000	0.000000
9.000000	0.011725	0.009635	-0.023677	-0.025371	0.044837	0.044568	-0.038089	-0.038941	0.079904	0.175167	0.079904	0.213027	-6.298296	-6.641877	-12.940173	-80.318643	8.870929	332.842636	0.218382	-0.000552	0.000560	0.340446	-14.737575	2.691422	2.526202	0.000153	0.000001	-0.000713	0.000000	0.000000
9.014286	0.011387	0.009273	-0.023628	-0.025307	0.044291	0.044010	-0.038327	-0.039194	0.078924	0.173621	0.078924	0.212621	-6.259056	-6.604917	-12.863973	-78.427827	4.179652	340.533593	0.215987	-0.000373	0.000685	0.273483	-19.648476	2.746807	2.587202	0.000020	0.000001	-0.000705	0.000000	0.000000
9.028571	0.011050	0.008912	-0.023578	-0.025241	0.043742	0.043448	-0.038558	-0.039440	0.077947	0.172066	0.077947	0.212249	-6.219045	-6.567104	-12.786149	-76.546212	-1.010016	348.714126	0.213592	-0.000176	0.000822	0.252255	-24.996593	2.800763	2.646915	-0.000126	0.000001	-0.000697	0.000000	0.000000
9.042857	0.010714	0.008551	-0.023529	-0.025174	0.043189	0.042883	-0.038780	-0.039677	0.076971	0.170501	0.076971	0.211942	-6.178284	-6.528457	-12.706741	-74.549790	-6.497256	357.307422	0.211195	0.000042	0.000974	0.202250	-30.884909	2.853238	2.705302	-0.000286	0.000001	-0.000688	0.000000	0.000000
9.057143	0.010378	0.008192	-0.023480	-0.025106	0.042634	0.042315	-0.038994	-0.039906	0.075998	0.168928	0.075998	0.211677	-6.136796	-6.488995	-12.625791	-72.216551	-12.195349	366.448762	0.208797	0.000273	0.001135	0.055454	-37.106048	2.904191	2.762335	-0.000456	0.000001	-0.000679	0.000000	0.000000
9.071429	0.010043	0.007834	-0.023431	-0.025038	0.042075	0.041743	-0.039200	-0.040127	0.075028	0.167345	0.075028	0.211481	-6.094602	-6.448738	-12.543340	-69.664580	-17.970736	375.886500	0.206399	0.000512	0.001302	-0.138102	-43.584841	2.953586	2.817985	-0.000633	0.000001	-0.000670	0.000000	0.000000
9.085714	0.009709	0.007477	-0.023382	-0.024969	0.041514	0.041168	-0.039398	-0.040339	0.074060	0.165755	0.074060	0.211285	-6.051725	-6.407706	-12.459431	-67.421113	-23.834317	385.104292	0.204000	0.000755	0.001472	-0.390879	-50.166241	3.001401	2.872234	-0.000812	0.000001	-0.000661	0.000000	0.000000
9.100000	0.009375	0.007121	-0.023334	-0.024900	0.040949	0.040590	-0.039588	-0.040544	0.073094	0.164156	0.073094	0.210947	-6.008187	-6.365920	-12.374107	-65.545236	-30.097533	394.354488	0.201600	0.001001	0.001644	-0.665645	-56.817049	3.047625	2.925072	-0.000994	0.000001	-0.000651	0.000000	0.000000
9.114286	0.009042	0.006766	-0.023286	-0.024830	0.040383	0.040010	-0.039770	-0.040740	0.072130	0.162549	0.072130	0.210520	-5.964012	-6.323398	-12.287410	-63.809576	-36.643650	403.747723	0.199200	0.001264	0.001826	-0.942372	-63.870261	3.092252	2.976493	-0.001187	0.000001	-0.000639	0.000000	0.000000
9.128571	0.008710	0.006411	-0.023240	-0.024759	0.039813	0.039427	-0.039944	-0.040928	0.071169	0.160936	0.071169	0.210039	-5.919223	-6.280163	-12.199385	-62.300475	-43.205710	412.930690	0.196799	0.001539	0.002016	-1.223835	-71.218589	3.135261	3.026485	-0.001390	0.000001	-0.000627	0.000000	0.000000
9.142857	0.008378	0.006058	-0.023194	-0.024689	0.039241	0.038841	-0.040109	-0.041108	0.070210	0.159315	0.070210	0.209422	-5.873842	-6.236234	-12.110076	-60.868213	-49.964179	422.233568	0.194397	0.001815	0.002205	-1.485327	-78.564902	3.176626	3.075028	-0.001592	0.000001	-0.000614	0.000000	0.000000
9.157143	0.008047	0.005706	-0.023149	-0.024618	0.038667	0.038252	-0.040267	-0.041280	0.069254	0.157687	0.069254	0.208748	-5.827895	-6.191632	-12.019527	-59.509951	-56.703194	431.443330	0.191995	0.002098	0.002400	-1.689619	-86.117864	3.216335	3.122115	-0.001801	0.000001	-0.000600	0.000000	0.000000
9.171429	0.007716	0.005355	-0.023105	-0.024547	0.038091	0.037661	-0.040417	-0.041444	0.068300	0.156053	0.068300	0.207970	-5.781403	-6.146379	-11.927782	-58.087498	-63.617381	440.892786	0.189592	0.002382	0.002594	-1.807400	-93.643419	3.254382	3.167740	-0.002009	0.000001	-0.000586	0.000000	0.000000
9.185714	0.007387	0.005005	-0.023062	-0.024476	0.037513	0.037068	-0.040560	-0.041600	0.067348	0.154413	0.067348	0.207169	-5.734393	-6.100494	-11.834887	-56.359538	-70.580336	450.696843	0.187188	0.002672	0.002793	-1.859989	-101.364616	3.290764	3.211901	-0.002222	0.000001	-0.000572	0.000000	0.000000
9.200000	0.007058	0.004655	-0.023020	-0.024405	0.036932	0.036473	-0.040694	-0.041748	0.066398	0.152767	0.066398	0.206372	-5.686886	-6.054000	-11.740886	-54.186614	-77.478216	460.881110	0.184784	0.002964	0.002993	-1.923482	-109.164864	3.325477	3.254595	-0.002437	0.000001	-0.000558	0.000000	0.000000
9.214286	0.006729	0.004307	-0.022979	-0.024334	0.036350	0.035875	-0.040821	-0.041889	0.065451	0.151115	0.065451	0.205579	-5.638907	-6.006917	-11.645824	-51.631320	-84.107783	471.179748	0.182379	0.003254	0.003193	-2.001828	-116.932505	3.358518	3.295817	-0.002651	0.000001	-0.000544	0.000000	0.000000
9.228571	0.006401	0.003960	-0.022940	-0.024263	0.035766	0.035276	-0.040940	-0.042021	0.064506	0.149458	0.064506	0.204728	-5.590480	-5.959266	-11.549746	-48.739282	-90.049831	481.127919	0.179974	0.003533	0.003385	-2.018948	-124.441601	3.389891	3.335568	-0.002856	0.000001	-0.000530	0.000000	0.000000
9.242857	0.006073	0.003614	-0.022901	-0.024192	0.035180	0.034675	-0.041051	-0.042145	0.063563	0.147797	0.063563	0.203718	-5.541628	-5.911068	-11.452696	-45.475848	-95.355479	490.811389	0.177567	0.003782	0.003557	-1.925257	-131.233247	3.419619	3.373861	-0.003041	0.000001	-0.000517	0.000000	0.000000
9.257143	0.005747	0.003269	-0.022864	-0.024120	0.034593	0.034072	-0.041155	-0.042262	0.062622	0.146131	0.062622	0.202575	-5.492375	-5.862343	-11.354718	-41.914351	-100.176969	500.309063	0.175160	0.004005	0.003711	-1.680640	-137.365887	3.447750	3.410728	-0.003207	0.000001	-0.000505	0.000000	0.000000
9.271429	0.005420	0.002925	-0.022826	-0.024048	0.034004	0.033467	-0.041251	-0.042371	0.061683	0.144460	0.061683	0.201325	-5.442741	-5.813112	-11.255853	-38.206895	-104.459465	509.413994	0.172752	0.004207	0.003850	-1.299925	-142.998502	3.474351	3.446215	-0.003358	0.000001	-0.000494	0.000000	0.000000
9.285714	0.005094	0.002582	-0.022789	-0.023975	0.033414	0.032861	-0.041339	-0.042472	0.060747	0.142786	0.060747	0.199925	-5.392748	-5.763392	-11.156141	-34.362225	-108.464835	518.379298	0.170344	0.004387	0.003974	-0.919612	-148.058582	3.499480	3.480360	-0.003493	0.000001	-0.000482	0.000000	0.000000
9.300000	0.004769	0.002240	-0.022751	-0.023902	0.032823	0.032254	-0.041421	-0.042566	0.059813	0.141108	0.059813	0.198441	-5.342417	-5.713204	-11.055621	-30.338132	-112.247222	527.301323	0.167935	0.004556	0.004089	-0.639141	-152.829612	3.523191	3.513201	-0.003619	0.000001	-0.000471	0.000000	0.000000
9.314286	0.004444	0.001899	-0.022714	-0.023828	0.032231	0.031645	-0.041494	-0.042652	0.058881	0.139426	0.058881	0.196890	-5.291767	-5.662564	-10.954331	-26.185577	-115.778542	536.101019	0.165525	0.004714	0.004198	-0.510022	-157.373961	3.545528	3.544767	-0.003739	0.000001	-0.000460	0.000000	0.000000
9.328571	0.004120	0.001559	-0.022676	-0.023752	0.031638	0.031035	-0.041561	-0.042730	0.057951	0.137742	0.057951	0.195258	-5.240816	-5.611492	-10.852308	-22.068041	-119.113925	544.670029	0.163115	0.004863	0.004299	-0.479916	-161.656797	3.566522	3.575079	-0.003851	0.000001	-0.000449	0.000000	0.000000
9.342857	0.003796	0.001220	-0.022638	-0.023676	0.031044	0.030424	-0.041620	-0.042801	0.057024	0.136055	0.057024	0.193528	-5.189585	-5.560004	-10.749589	-18.036826	-122.265917	552.969590	0.160704	0.005003	0.004394	-0.509296	-165.723995	3.586202	3.604157	-0.003957	0.000001	-0.000438	0.000000	0.000000
9.357143	0.003473	0.000883	-0.022599	-0.023599	0.030449	0.029812	-0.041672	-0.042864	0.056098	0.134365	0.056098	0.191698	-5.138091	-5.508118	-10.646208	-14.068830	-125.368813	561.157095	0.158294	0.005135	0.004483	-0.555525	-169.584790	3.604596	3.632021	-0.004058	0.000001	-0.000427	0.000000	0.000000
9.371429	0.003151	0.000546	-0.022560	-0.023520	0.029853	0.029200	-0.041716	-0.042920	0.055176	0.132674	0.055176	0.189806	-5.086352	-5.455851	-10.542202	-10.268256	-128.517048	569.222769	0.155883	0.005265	0.004571	-0.608790	-173.386919	3.621730	3.658689	-0.004157	0.000001	-0.000415	0.000000	0.000000
9.385714	0.002829	0.000211	-0.022520	-0.023441	0.029257	0.028586	-0.041754	-0.042969	0.054255	0.130980	0.054255	0.187847	-5.034386	-5.403220	-10.437605	-6.736854	-131.853230	577.207465	0.153472	0.005398	0.004659	-0.666796	-177.223982	3.637625	3.684174	-0.004257	0.000002	-0.000403	0.000000	0.000000
9.400000	0.002507	-0.000124	-0.022479	-0.023360	0.028660	0.027972	-0.041785	-0.043010	0.053337	0.129285	0.053337	0.185833	-4.982210	-5.350241	-10.332452	-3.421879	-135.454921	585.241485	0.151062	0.005538	0.004752	-0.854174	-181.242077	3.652287	3.708483	-0.004363	0.000002	-0.000391	0.000000	0.000000
9.414286	0.002187	-0.000457	-0.022438	-0.023279	0.028063	0.027357	-0.041808	-0.043044	0.052422	0.127588	0.052422	0.183788	-4.929843	-5.296933	-10.226775	-0.157378	-139.306541	593.475196	0.148652	0.005689	0.004853	-1.232433	-185.529892	3.665717	3.731616	-0.004477	0.000002	-0.000378	0.000000	0.000000
9.428571	0.001866	-0.000789	-0.022397	-0.023196	0.027466	0.026742	-0.041825	-0.043071	0.051509	0.125891	0.051509	0.181736	-4.877301	-5.243310	-10.120611	3.039746	-143.401495	601.885093	0.146242	0.005851	0.004961	-1.726934	-190.084690	3.677904	3.753567	-0.004599	0.000002	-0.000364	0.000000	0.000000
9.442857	0.001547	-0.001120	-0.022356	-0.023113	0.026868	0.026127	-0.041835	-0.043091	0.050598	0.124193	0.050598	0.179667	-4.824604	-5.189391	-10.013995	6.101009	-147.819559	610.482464	0.143833	0.006023	0.005076	-2.209554	-194.897867	3.688833	3.774325	-0.004727	0.000002	-0.000350	0.000000	0.000000
9.457143	0.001228	-0.001449	-0.022314	-0.023029	0.026270	0.025511	-0.041838	-0.043104	0.049690	0.122494	0.049690	0.177584	-4.771768	-5.135193	-9.906961	9.008568	-152.486914	619.175641	0.141424	0.006208	0.005200	-2.593454	-200.050163	3.698492	3.793882	-0.004866	0.000002	-0.000336	0.000000	0.000000
9.471429	0.000909	-0.001777	-0.022273	-0.022944	0.025673	0.024895	-0.041834	-0.043109	0.048784	0.120795	0.048784	0.175469	-4.718813	-5.080733	-9.799545	11.823936	-157.395919	628.018491	0.139016	0.006404	0.005332	-2.843017	-205.459932	3.706867	3.812227	-0.005012	0.000002	-0.000321	0.000000	0.000000
9.485714	0.000591	-0.002105	-0.022232	-0.022859	0.025075	0.024279	-0.041824	-0.043108	0.047881	0.119096	0.047881	0.173335	-4.665757	-5.026027	-9.691784	14.583609	-162.571913	637.072841	0.136609	0.006611	0.005470	-3.046993	-211.124133	3.713941	3.829351	-0.005166	0.000002	-0.000306	0.000000	0.000000
9.500000	0.000274	-0.002431	-0.022191	-0.022774	0.024478	0.023663	-0.041807	-0.043100	0.046981	0.117398	0.046981	0.171188	-4.612618	-4.971095	-9.583713	17.288934	-168.014659	646.339799	0.134203	0.006828	0.005617	-3.224103	-217.073384	3.719704	3.845245	-0.005328	0.000002	-0.000290	0.000000	0.000000
9.514286	-0.000043	-0.002755	-0.022151	-0.022688	0.023881	0.023048	-0.041784	-0.043085	0.046082	0.115700	0.046082	0.169025	-4.559416	-4.915954	-9.475370	20.063113	-173.645701	655.864102	0.131797	0.007057	0.005771	-3.330862	-223.307544	3.724143	3.859902	-0.005498	0.000002	-0.000275	0.000000	0.000000
9.528571	-0.000359	-0.003079	-0.022111	-0.022602	0.023284	0.022433	-0.041754	-0.043063	0.045187	0.114003	0.045187	0.166853	-4.506170	-4.860621	-9.366790	23.009190	-179.368744	665.652495	0.129392	0.007293	0.005930	-3.459712	-229.751976	3.727247	3.873312	-0.005674	0.000002	-0.000259	0.000000	0.000000
9.542857	-0.000675	-0.003401	-0.022072	-0.022516	0.022688	0.021818	-0.041718	-0.043035	0.044294	0.112307	0.044294	0.164669	-4.452898	-4.805114	-9.258012	26.068626	-185.145425	675.608070	0.126988	0.007533	0.006093	-3.646231	-236.310962	3.729006	3.885471	-0.005852	0.000002	-0.000243	0.000000	0.000000
9.557143	-0.000990	-0.003722	-0.022034	-0.022430	0.022092	0.021203	-0.041675	-0.042999	0.043403	0.110613	0.043403	0.162456	-4.399621	-4.749452	-9.149072	29.217940	-190.974373	685.705969	0.124585	0.007776	0.006258	-3.803220	-242.937862	3.729421	3.896376	-0.006033	0.000002	-0.000227	0.000000	0.000000
9.571429	-0.001304	-0.004042	-0.021996	-0.022344	0.021497	0.020589	-0.041627	-0.042958	0.042515	0.108920	0.042515	0.160214	-4.346356	-4.693651	-9.040008	32.462310	-196.721268	695.817046	0.122183	0.008021	0.006424	-3.838371	-249.629184	3.728497	3.906033	-0.006215	0.000002	-0.000211	0.000000	0.000000
9.585714	-0.001618	-0.004361	-0.021959	-0.022258	0.020903	0.019976	-0.041572	-0.042910	0.041630	0.107230	0.041630	0.157924	-4.293124	-4.637731	-8.930855	35.820853	-202.329394	705.903693	0.119781	0.008262	0.006588	-3.810843	-256.239579	3.726243	3.914446	-0.006395	0.000002	-0.000195	0.000000	0.000000
9.600000	-0.001932	-0.004678	-0.021924	-0.022173	0.020309	0.019363	-0.041511	-0.042855	0.040747	0.105541	0.040747	0.155586	-4.239943	-4.581707	-8.821651	39.316944	-207.798048	715.988581	0.117380	0.008498	0.006748	-3.773232	-262.709116	3.722673	3.921627	-0.006570	0.000002	-0.000180	0.000000	0.000000
9.614286	-0.002245	-0.004994	-0.021888	-0.022087	0.019717	0.018751	-0.041444	-0.042794	0.039866	0.103855	0.039866	0.153205	-4.186832	-4.525599	-8.712430	43.001783	-213.074010	726.069681	0.114980	0.008728	0.006905	-3.694055	-269.039031	3.717811	3.927592	-0.006742	0.000002	-0.000165	0.000000	0.000000
9.628571	-0.002557	-0.005309	-0.021854	-0.022000	0.019125	0.018140	-0.041372	-0.042727	0.038988	0.102172	0.038988	0.150781	-4.133808	-4.469422	-8.603230	46.871541	-218.074042	736.059921	0.112581	0.008949	0.007056	-3.585819	-275.175931	3.711683	3.932359	-0.006908	0.000002	-0.000150	0.000000	0.000000
9.642857	-0.002869	-0.005623	-0.021820	-0.021914	0.018535	0.017531	-0.041293	-0.042653	0.038112	0.100491	0.038112	0.148303	-4.080889	-4.413194	-8.494083	50.887461	-222.784496	745.906890	0.110183	0.009159	0.007199	-3.462748	-281.029140	3.704320	3.935949	-0.007065	0.000002	-0.000135	0.000000	0.000000
9.657143	-0.003180	-0.005935	-0.021786	-0.021828	0.017945	0.016922	-0.041209	-0.042574	0.037238	0.098814	0.037238	0.145770	-4.028092	-4.356932	-8.385024	54.933346	-227.235235	755.524249	0.107785	0.009357	0.007333	-3.343441	-286.580536	3.695755	3.938388	-0.007214	0.000002	-0.000121	0.000000	0.000000
9.671429	-0.003491	-0.006246	-0.021753	-0.021741	0.017357	0.016314	-0.041119	-0.042488	0.036367	0.097140	0.036367	0.143174	-3.975435	-4.300650	-8.276085	58.870524	-231.449758	764.796819	0.105388	0.009544	0.007460	-3.228160	-291.852607	3.686031	3.939702	-0.007354	0.000002	-0.000108	0.000000	0.000000
9.685714	-0.003802	-0.006556	-0.021720	-0.021654	0.016771	0.015708	-0.041023	-0.042396	0.035498	0.095470	0.035498	0.140507	-3.922932	-4.244366	-8.167298	62.721509	-235.444054	773.763099	0.102992	0.009721	0.007580	-3.132358	-296.859017	3.675186	3.939922	-0.007488	0.000002	-0.000094	0.000000	0.000000
9.700000	-0.004112	-0.006865	-0.021687	-0.021567	0.016185	0.015103	-0.040922	-0.042299	0.034632	0.093804	0.034632	0.137782	-3.870600	-4.188093	-8.058693	66.468512	-239.275748	782.462918	0.100597	0.009889	0.007694	-3.018531	-301.619042	3.663258	3.939074	-0.007615	0.000002	-0.000081	0.000000	0.000000
9.714286	-0.004422	-0.007173	-0.021654	-0.021479	0.015601	0.014499	-0.040816	-0.042195	0.033768	0.092141	0.033768	0.135004	-3.818453	-4.131848	-7.950301	70.066613	-243.049761	790.956270	0.098203	0.010050	0.007803	-2.873359	-306.193710	3.650283	3.937185	-0.007736	0.000002	-0.000068	0.000000	0.000000
9.728571	-0.004731	-0.007479	-0.021620	-0.021391	0.015019	0.013897	-0.040704	-0.042086	0.032907	0.090483	0.032907	0.132182	-3.766506	-4.075644	-7.842150	73.580534	-246.745393	799.287173	0.095810	0.010208	0.007909	-2.688989	-310.693063	3.636293	3.934277	-0.007856	0.000002	-0.000055	0.000000	0.000000
9.742857	-0.005039	-0.007784	-0.021587	-0.021302	0.014439	0.013297	-0.040587	-0.041971	0.032048	0.088830	0.032048	0.129321	-3.714773	-4.019496	-7.734268	77.048103	-250.356042	807.486848	0.093418	0.010363	0.008014	-2.506109	-315.100162	3.621314	3.930371	-0.007973	0.000002	-0.000042	0.000000	0.000000
9.757143	-0.005347	-0.008087	-0.021553	-0.021212	0.013860	0.012698	-0.040465	-0.041850	0.031191	0.087181	0.031191	0.126424	-3.663267	-3.963417	-7.626685	80.383548	-253.996175	815.583982	0.091028	0.010515	0.008116	-2.379341	-319.411070	3.605368	3.925483	-0.008088	0.000002	-0.000030	0.000000	0.000000
9.771429	-0.005655	-0.008390	-0.021519	-0.021122	0.013282	0.012101	-0.040338	-0.041724	0.030337	0.085537	0.030337	0.123496	-3.612004	-3.907423	-7.519426	83.501389	-257.775026	823.602326	0.088638	0.010668	0.008219	-2.322503	-323.742705	3.588476	3.919629	-0.008203	0.000002	-0.000017	0.000000	0.000000
9.785714	-0.005962	-0.008691	-0.021485	-0.021032	0.012707	0.011506	-0.040205	-0.041593	0.029486	0.083898	0.029486	0.120540	-3.560994	-3.851525	-7.412519	86.374734	-261.772045	831.594430	0.086250	0.010827	0.008326	-2.338829	-328.206329	3.570659	3.912824	-0.008323	0.000002	-0.000005	0.000000	0.000000
9.800000	-0.006269	-0.008991	-0.021451	-0.020941	0.012134	0.010913	-0.040068	-0.041456	0.028637	0.082265	0.028637	0.117560	-3.510252	-3.795738	-7.305991	89.039477	-266.078388	839.687340	0.083864	0.010994	0.008439	-2.476989	-332.885879	3.551923	3.905075	-0.008449	0.000002	0.000008	0.000000	0.000000
9.814286	-0.006575	-0.009289	-0.021417	-0.020850	0.011562	0.010322	-0.039926	-0.041314	0.027790	0.080638	0.027790	0.114570	-3.459791	-3.740076	-7.199867	91.595090	-270.708098	847.994564	0.081479	0.011175	0.008562	-2.671749	-337.883363	3.532268	3.896382	-0.008584	0.000002	0.000021	0.000000	0.000000
9.828571	-0.006881	-0.009586	-0.021383	-0.020758	0.010993	0.009733	-0.039780	-0.041166	0.026946	0.079016	0.026946	0.111573	-3.409624	-3.684551	-7.094175	94.094460	-275.605579	856.513389	0.079095	0.011370	0.008694	-2.886746	-343.222514	3.511686	3.886743	-0.008730	0.000002	0.000034	0.000000	0.000000
9.842857	-0.007186	-0.009882	-0.021349	-0.020666	0.010426	0.009146	-0.039628	-0.041014	0.026104	0.077400	0.026104	0.108566	-3.359765	-3.629177	-6.988942	96.588201	-280.679241	865.202832	0.076713	0.011575	0.008835	-3.101434	-348.847508	3.490165	3.876148	-0.008883	0.000002	0.000047	0.000000	0.000000
9.857143	-0.007491	-0.010177	-0.021315	-0.020574	0.009861	0.008561	-0.039472	-0.040856	0.025265	0.075790	0.025265	0.105545	-3.310226	-3.573969	-6.884195	99.181549	-285.885210	874.124250	0.074333	0.011789	0.008981	-3.344598	-354.663252	3.467694	3.864592	-0.009042	0.000002	0.000060	0.000000	0.000000
9.871429	-0.007795	-0.010470	-0.021282	-0.020482	0.009298	0.007978	-0.039312	-0.040694	0.024429	0.074187	0.024429	0.102516	-3.261023	-3.518939	-6.779962	101.865202	-291.271338	883.316187	0.071954	0.012007	0.009131	-3.629971	-360.631113	3.444269	3.852073	-0.009205	0.000002	0.000072	0.000000	0.000000
9.885714	-0.008099	-0.010762	-0.021250	-0.020391	0.008738	0.007398	-0.039147	-0.040526	0.023595	0.072590	0.023595	0.099478	-3.212167	-3.464102	-6.676269	104.643158	-296.879614	892.824624	0.069577	0.012233	0.009287	-3.947770	-366.802235	3.419894	3.838594	-0.009373	0.000002	0.000085	0.000000	0.000000
9.900000	-0.008402	-0.011053	-0.021218	-0.020299	0.008180	0.006820	-0.038978	-0.040354	0.022763	0.071000	0.022763	0.096434	-3.163673	-3.409471	-6.573144	107.671773	-302.639000	902.734875	0.067201	0.012469	0.009450	-4.258217	-373.222534	3.394570	3.824157	-0.009549	0.000002	0.000098	0.000000	0.000000
9.914286	-0.008705	-0.011342	-0.021187	-0.020208	0.007624	0.006245	-0.038805	-0.040177	0.021934	0.069417	0.021934	0.093386	-3.115555	-3.355060	-6.470615	110.919331	-308.448412	912.914132	0.064827	0.012711	0.009617	-4.497318	-379.828257	3.368297	3.808763	-0.009729	0.000002	0.000110	0.000000	0.000000
9.928571	-0.009008	-0.011630	-0.021156	-0.020116	0.007071	0.005672	-0.038628	-0.039995	0.021107	0.067841	0.021107	0.090318	-3.067825	-3.300883	-6.368708	114.299084	-314.191627	923.159420	0.062455	0.012955	0.009787	-4.659302	-386.506979	3.341074	3.792413	-0.009911	0.000002	0.000122	0.000000	0.000000
9.942857	-0.009310	-0.011917	-0.021127	-0.020026	0.006520	0.005102	-0.038446	-0.039809	0.020283	0.066272	0.020283	0.087222	-3.020498	-3.246953	-6.267451	117.801727	-319.647096	933.239880	0.060084	0.013196	0.009956	-4.761739	-393.125142	3.312910	3.775112	-0.010091	0.000002	0.000134	0.000000	0.000000
9.957143	-0.009611	-0.012202	-0.021098	-0.019935	0.005972	0.004535	-0.038261	-0.039618	0.019461	0.064710	0.019461	0.084086	-2.973586	-3.193283	-6.166869	121.344978	-324.723039	942.981441	0.057714	0.013425	0.010116	-4.786176	-399.441483	3.283823	3.756876	-0.010263	0.000002	0.000145	0.000000	0.000000
9.971429	-0.009912	-0.012486	-0.021070	-0.019845	0.005427	0.003971	-0.038071	-0.039423	0.018642	0.063157	0.018642	0.080908	-2.927102	-3.139887	-6.066990	124.814483	-329.438850	952.289141	0.055346	0.013638	0.010265	-4.742167	-405.349354	3.253848	3.737727	-0.010422	0.000002	0.000156	0.000000	0.000000
9.985714	-0.010213	-0.012769	-0.021042	-0.019755	0.004885	0.003409	-0.037878	-0.039224	0.017824	0.061611	0.017824	0.077686	-2.881059	-3.086777	-5.967836	128.216236	-333.861874	961.236312	0.052980	0.013836	0.010403	-4.659250	-410.860042	3.223031	3.717703	-0.010571	0.000002	0.000166	0.000000	0.000000
10.000000	-0.010514	-0.013051	-0.021015	-0.019665	0.004345	0.002850	-0.037682	-0.039020	0.017010	0.060073	0.017010	0.074432	-2.835467	-3.033965	-5.869432	131.724733	-338.030054	970.035386	0.050615	0.014022	0.010534	-4.579588	-416.047153	3.191426	3.696841	-0.010711	0.000002	0.000176	0.000000	0.000000
10.014286	-0.010814	-0.013331	-0.020987	-0.019575	0.003808	0.002294	-0.037481	-0.038812	0.016197	0.058543	0.016197	0.071157	-2.790338	-2.981463	-5.771800	135.407562	-341.857519	978.668077	0.048252	0.014197	0.010656	-4.507128	-420.966773	3.159078	3.675177	-0.010843	0.000002	0.000185	0.000000	0.000000
10.028571	-0.011113	-0.013610	-0.020960	-0.019484	0.003274	0.001741	-0.037278	-0.038600	0.015387	0.057021	0.015387	0.067853	-2.745680	-2.929281	-5.674961	139.163932	-345.253456	986.942773	0.045890	0.014358	0.010770	-4.407771	-425.531468	3.126032	3.652741	-0.010964	0.000002	0.000193	0.000000	0.000000
10.042857	-0.011413	-0.013888	-0.020932	-0.019394	0.002743	0.001191	-0.037070	-0.038384	0.014580	0.055508	0.014580	0.064517	-2.701504	-2.877430	-5.578933	142.976478	-348.193823	994.818062	0.043529	0.014501	0.010870	-4.298053	-429.634062	3.092332	3.629567	-0.011073	0.000002	0.000201	0.000000	0.000000
10.057143	-0.011711	-0.014164	-0.020904	-0.019303	0.002215	0.000644	-0.036860	-0.038165	0.013774	0.054003	0.013774	0.061154	-2.657818	-2.825920	-5.483737	146.818829	-350.618867	1002.207816	0.041171	0.014624	0.010958	-4.204467	-433.246975	3.058032	3.605695	-0.011167	0.000001	0.000208	0.000000	0.000000
10.071429	-0.012010	-0.014439	-0.020876	-0.019211	0.001690	0.000101	-0.036646	-0.037941	0.012971	0.052507	0.012971	0.057761	-2.614629	-2.774760	-5.389389	150.646737	-352.558317	1009.097509	0.038814	0.014726	0.011030	-4.125669	-436.303101	3.023188	3.581167	-0.011246	0.000001	0.000214	0.000000	0.000000
10.085714	-0.012308	-0.014713	-0.020846	-0.019119	0.001168	-0.000440	-0.036429	-0.037714	0.012171	0.051019	0.012171	0.054345	-2.571945	-2.723960	-5.295905	154.443285	-354.168679	1015.626723	0.036459	0.014807	0.011088	-4.044611	-438.830927	2.987864	3.556028	-0.011309	0.000001	0.000220	0.000000	0.000000
10.100000	-0.012605	-0.014986	-0.020816	-0.019026	0.000649	-0.000977	-0.036209	-0.037483	0.011373	0.049541	0.011373	0.050911	-2.529772	-2.673527	-5.203299	158.076539	-355.602645	1021.816211	0.034106	0.014875	0.011136	-3.979979	-440.998880	2.952122	3.530325	-0.011363	0.000001	0.000225	0.000000	0.000000
10.114286	-0.012903	-0.015257	-0.020784	-0.018932	0.000133	-0.001511	-0.035986	-0.037248	0.010577	0.048072	0.010577	0.047462	-2.488115	-2.623468	-5.111583	161.460073	-356.904531	1027.623861	0.031755	0.014935	0.011179	-3.962780	-442.961423	2.916017	3.504099	-0.011411	0.000001	0.000230	0.000000	0.000000
10.128571	-0.013199	-0.015526	-0.020751	-0.018837	-0.000379	-0.002041	-0.035760	-0.037010	0.009784	0.046612	0.009784	0.043998	-2.446978	-2.573791	-5.020769	164.569699	-358.068630	1033.019767	0.029406	0.014990	0.011219	-4.009492	-444.759279	2.879589	3.477381	-0.011454	0.000001	0.000235	0.000000	0.000000
10.142857	-0.013495	-0.015795	-0.020717	-0.018741	-0.000888	-0.002568	-0.035532	-0.036769	0.008994	0.045161	0.008994	0.040522	-2.406365	-2.524503	-4.930868	167.331094	-359.141727	1037.976388	0.027060	0.015039	0.011254	-4.121615	-446.384182	2.842869	3.450194	-0.011494	0.000001	0.000239	0.000000	0.000000
10.157143	-0.013791	-0.016062	-0.020681	-0.018644	-0.001394	-0.003092	-0.035300	-0.036524	0.008206	0.043720	0.008206	0.037036	-2.366281	-2.475609	-4.841890	169.744807	-360.167134	1042.537579	0.024717	0.015084	0.011286	-4.272121	-447.880569	2.805886	3.422562	-0.011530	0.000001	0.000243	0.000000	0.000000
10.171429	-0.014086	-0.016328	-0.020644	-0.018545	-0.001897	-0.003612	-0.035066	-0.036277	0.007421	0.042288	0.007421	0.033543	-2.326729	-2.427116	-4.753845	171.873121	-361.181864	1046.802630	0.022376	0.015127	0.011317	-4.441344	-449.295495	2.768668	3.394507	-0.011565	0.000001	0.000246	0.000000	0.000000
10.185714	-0.014381	-0.016592	-0.020605	-0.018446	-0.002396	-0.004128	-0.034830	-0.036026	0.006638	0.040866	0.006638	0.030049	-2.287711	-2.379030	-4.666741	173.764271	-362.290861	1050.924716	0.020039	0.015170	0.011348	-4.582872	-450.674454	2.731236	3.366047	-0.011599	0.000001	0.000250	0.000000	0.000000
10.200000	-0.014675	-0.016855	-0.020564	-0.018345	-0.002892	-0.004641	-0.034591	-0.035771	0.005859	0.039454	0.005859	0.026556	-2.249231	-2.331355	-4.580586	175.479990	-363.628898	1055.100336	0.017705	0.015216	0.011381	-4.694596	-452.135470	2.693610	3.337199	-0.011635	0.000001	0.000253	0.000000	0.000000
10.214286	-0.014968	-0.017116	-0.020522	-0.018244	-0.003384	-0.005150	-0.034349	-0.035514	0.005082	0.038052	0.005082	0.023069	-2.211291	-2.284098	-4.495390	177.012188	-365.236875	1059.362293	0.015374	0.015272	0.011421	-4.824211	-453.830098	2.655803	3.307974	-0.011679	0.000001	0.000256	0.000000	0.000000
10.228571	-0.015261	-0.017376	-0.020479	-0.018141	-0.003873	-0.005656	-0.034106	-0.035255	0.004308	0.036659	0.004308	0.019584	-2.173894	-2.237265	-4.411158	178.385352	-367.089207	1063.709485	0.013047	0.015340	0.011470	-4.999997	-455.802038	2.617815	3.278375	-0.011730	0.000001	0.000259	0.000000	0.000000
10.242857	-0.015554	-0.017634	-0.020434	-0.018038	-0.004359	-0.006157	-0.033860	-0.034992	0.003537	0.035277	0.003537	0.016104	-2.137042	-2.190859	-4.327901	179.686878	-369.158377	1068.201786	0.010724	0.015418	0.011526	-5.211491	-458.025611	2.579640	3.248400	-0.011790	0.000001	0.000262	0.000000	0.000000
10.257143	-0.015845	-0.017891	-0.020389	-0.017933	-0.004841	-0.006655	-0.033612	-0.034726	0.002769	0.033905	0.002769	0.012627	-2.100738	-2.144887	-4.245625	180.946563	-371.446877	1072.871478	0.008404	0.015505	0.011589	-5.451637	-460.478415	2.541270	3.218046	-0.011855	0.000001	0.000265	0.000000	0.000000
10.271429	-0.016136	-0.018147	-0.020342	-0.017828	-0.005319	-0.007150	-0.033362	-0.034458	0.002004	0.032544	0.002004	0.009154	-2.064985	-2.099354	-4.164339	182.185611	-373.931312	1077.716365	0.006089	0.015601	0.011659	-5.686822	-463.165697	2.502699	3.187311	-0.011928	0.000001	0.000268	0.000000	0.000000
10.285714	-0.016426	-0.018401	-0.020294	-0.017723	-0.005794	-0.007640	-0.033110	-0.034188	0.001242	0.031193	0.001242	0.005684	-2.029786	-2.054265	-4.084051	183.467581	-376.555100	1082.743418	0.003779	0.015705	0.011734	-5.874900	-466.063875	2.463924	3.156196	-0.012006	0.000001	0.000271	0.000000	0.000000
10.300000	-0.016716	-0.018653	-0.020246	-0.017617	-0.006265	-0.008126	-0.032856	-0.033914	0.000483	0.029852	0.000483	0.002216	-1.995144	-2.009627	-4.004771	184.868930	-379.317151	1088.027999	0.001472	0.015815	0.011815	-6.011590	-469.116963	2.424941	3.124698	-0.012089	0.000001	0.000273	0.000000	0.000000
10.314286	-0.017005	-0.018904	-0.020196	-0.017510	-0.006733	-0.008609	-0.032600	-0.033639	-0.000272	0.028522	0.000000	0.000000	-1.961062	-1.965444	-3.926506	184.435484	-378.793462	1088.191925	0.000000	-0.000000	-0.000000	-6.093918	0.000000	2.385750	3.092821	0.000000	0.000000	0.000000	0.000000	0.000000
10.328571	-0.017292	-0.019152	-0.019961	-0.017263	-0.007197	-0.009087	-0.032342	-0.033361	-0.001022	0.027202	0.000000	0.000000	-1.927291	-1.921532	-3.848823	180.578950	-371.734454	1078.397318	0.000000	-0.000000	-0.000000	-6.132833	0.000000	2.363982	3.073804	0.000000	0.000000	0.000000	0.000000	0.000000
10.342857	-0.017575	-0.019397	-0.019715	-0.017007	-0.007657	-0.009562	-0.032083	-0.033081	-0.001761	0.025894	0.000000	0.000000	-1.893567	-1.877694	-3.771262	176.744046	-361.894515	1065.843278	0.000000	-0.000000	-0.000000	-6.152130	0.000000	2.360651	3.068637	0.000000	0.000000	0.000000	0.000000	0.000000
10.357143	-0.017855	-0.019638	-0.019460	-0.016742	-0.008113	-0.010033	-0.031823	-0.032799	-0.002490	0.024596	0.000000	0.000000	-1.859869	-1.833911	-3.693780	172.971544	-347.264859	1048.561786	0.000000	-0.000000	-0.000000	-6.152519	0.000000	2.358892	3.064829	0.000000	0.000000	0.000000	0.000000	0.000000
10.371429	-0.018131	-0.019875	-0.019196	-0.016469	-0.008566	-0.010499	-0.031560	-0.032514	-0.003209	0.023309	0.000000	0.000000	-1.826175	-1.790164	-3.616339	169.252769	-329.511452	1028.210128	0.000000	-0.000000	-0.000000	-6.133302	0.000000	2.358594	3.062269	0.000000	0.000000	0.000000	0.000000	0.000000
10.385714	-0.018403	-0.020109	-0.018924	-0.016188	-0.009015	-0.010962	-0.031296	-0.032227	-0.003917	0.022033	0.000000	0.000000	-1.792465	-1.746438	-3.538903	165.560926	-310.028115	1006.155323	0.000000	-0.000000	-0.000000	-6.075702	0.000000	2.359653	3.060856	0.000000	0.000000	0.000000	0.000000	0.000000
10.400000	-0.018672	-0.020338	-0.018643	-0.015898	-0.009460	-0.011420	-0.031031	-0.031938	-0.004613	0.020768	0.000000	0.000000	-1.758722	-1.702716	-3.461438	161.879455	-288.162424	981.728381	0.000000	-0.000000	-0.000000	-5.973446	0.000000	2.362010	3.060533	0.000000	0.000000	0.000000	0.000000	0.000000
10.414286	-0.018936	-0.020563	-0.018354	-0.015602	-0.009902	-0.011874	-0.030764	-0.031648	-0.005298	0.019514	0.000000	0.000000	-1.724928	-1.658984	-3.383911	158.208299	-264.698929	955.713791	0.000000	-0.000000	-0.000000	-5.835014	0.000000	2.365631	3.061268	0.000000	0.000000	0.000000	0.000000	0.000000
10.428571	-0.019196	-0.020784	-0.018058	-0.015298	-0.010339	-0.012324	-0.030495	-0.031355	-0.005972	0.018272	0.000000	0.000000	-1.691063	-1.615226	-3.306289	154.479119	-240.185339	928.590918	0.000000	-0.000000	-0.000000	-5.666409	0.000000	2.370485	3.063032	0.000000	0.000000	0.000000	0.000000	0.000000
10.442857	-0.019452	-0.021000	-0.017753	-0.014986	-0.010773	-0.012770	-0.030225	-0.031060	-0.006633	0.017040	0.000000	0.000000	-1.657113	-1.571429	-3.228542	150.620401	-216.709341	902.375927	0.000000	-0.000000	-0.000000	-5.441867	0.000000	2.376544	3.065800	0.000000	0.000000	0.000000	0.000000	0.000000
10.457143	-0.019703	-0.021212	-0.017441	-0.014668	-0.011203	-0.013211	-0.029954	-0.030763	-0.007281	0.015820	0.000000	0.000000	-1.623059	-1.527578	-3.150637	146.650151	-197.767220	880.583104	0.000000	-0.000000	-0.000000	-5.197635	0.000000	2.383780	3.069546	0.000000	0.000000	0.000000	0.000000	0.000000
10.471429	-0.019950	-0.021419	-0.017122	-0.014343	-0.011629	-0.013649	-0.029681	-0.030465	-0.007917	0.014612	0.000000	0.000000	-1.588885	-1.483660	-3.072546	142.584891	-181.798690	861.668681	0.000000	-0.000000	-0.000000	-4.997994	0.000000	2.392163	3.074242	0.000000	0.000000	0.000000	0.000000	0.000000
10.485714	-0.020192	-0.021622	-0.016796	-0.014012	-0.012051	-0.014082	-0.029407	-0.030164	-0.008540	0.013414	0.000000	0.000000	-1.554576	-1.439662	-2.994238	138.403081	-168.215833	845.023192	0.000000	-0.000000	-0.000000	-4.855575	0.000000	2.401662	3.079860	0.000000	0.000000	0.000000	0.000000	0.000000
10.500000	-0.020430	-0.021819	-0.016462	-0.013673	-0.012469	-0.014511	-0.029131	-0.029862	-0.009149	0.012229	0.000000	0.000000	-1.520115	-1.395571	-2.915686	134.098490	-159.098615	832.720367	0.000000	-0.000000	-0.000000	-4.757925	0.000000	2.412247	3.086372	0.000000	0.000000	0.000000	0.000000	0.000000
10.514286	-0.020663	-0.022012	-0.016122	-0.013329	-0.012883	-0.014935	-0.028854	-0.029558	-0.009745	0.011055	0.000000	0.000000	-1.485488	-1.351375	-2.836863	129.664689	-152.541092	822.847829	0.000000	-0.000000	-0.000000	-4.686843	0.000000	2.423885	3.093747	0.000000	0.000000	0.000000	0.000000	0.000000
10.528571	-0.020891	-0.022200	-0.015775	-0.012979	-0.013293	-0.015355	-0.028576	-0.029252	-0.010327	0.009892	0.000000	0.000000	-1.450680	-1.307061	-2.757742	125.073254	-147.564125	814.398008	0.000000	-0.000000	-0.000000	-4.612165	0.000000	2.436543	3.101955	0.000000	0.000000	0.000000	0.000000	0.000000
10.542857	-0.021113	-0.022383	-0.015422	-0.012622	-0.013699	-0.015771	-0.028297	-0.028944	-0.010895	0.008742	0.000000	0.000000	-1.415678	-1.262619	-2.678297	120.319247	-145.415952	808.614198	0.000000	-0.000000	-0.000000	-4.523872	0.000000	2.450188	3.110965	0.000000	0.000000	0.000000	0.000000	0.000000
10.557143	-0.021331	-0.022561	-0.015063	-0.012261	-0.014102	-0.016182	-0.028016	-0.028635	-0.011449	0.007603	0.000000	0.000000	-1.380466	-1.218037	-2.598503	115.423292	-145.925430	805.345875	0.000000	-0.000000	-0.000000	-4.425175	0.000000	2.464783	3.120744	0.000000	0.000000	0.000000	0.000000	0.000000
10.571429	-0.021544	-0.022733	-0.014698	-0.011893	-0.014500	-0.016589	-0.027734	-0.028324	-0.011988	0.006476	0.000000	0.000000	-1.345034	-1.173305	-2.518338	110.450629	-148.884209	804.449924	0.000000	-0.000000	-0.000000	-4.331237	0.000000	2.480295	3.131260	0.000000	0.000000	0.000000	0.000000	0.000000
10.585714	-0.021751	-0.022900	-0.014327	-0.011521	-0.014894	-0.016991	-0.027451	-0.028012	-0.012512	0.005360	0.000000	0.000000	-1.309367	-1.128412	-2.437779	105.488160	-152.533680	804.254631	0.000000	-0.000000	-0.000000	-4.280725	0.000000	2.496686	3.142479	0.000000	0.000000	0.000000	0.000000	0.000000
10.600000	-0.021953	-0.023062	-0.013950	-0.011143	-0.015284	-0.017389	-0.027166	-0.027697	-0.013022	0.004257	0.000000	0.000000	-1.273454	-1.083350	-2.356803	100.534285	-155.099062	802.983611	0.000000	-0.000000	-0.000000	-4.304719	0.000000	2.513919	3.154366	0.000000	0.000000	0.000000	0.000000	0.000000
10.614286	-0.022150	-0.023219	-0.013568	-0.010760	-0.015670	-0.017783	-0.026881	-0.027382	-0.013516	0.003166	0.000000	0.000000	-1.237283	-1.038109	-2.275391	95.600740	-157.141352	801.209590	0.000000	-0.000000	-0.000000	-4.376395	0.000000	2.531957	3.166886	0.000000	0.000000	0.000000	0.000000	0.000000
10.628571	-0.022341	-0.023370	-0.013182	-0.010373	-0.016052	-0.018172	-0.026594	-0.027064	-0.013995	0.002087	0.000000	0.000000	-1.200843	-0.992680	-2.193523	90.725309	-157.140874	797.450670	0.000000	-0.000000	-0.000000	-4.445988	0.000000	2.550762	3.180005	0.000000	0.000000	0.000000	0.000000	0.000000
10.642857	-0.022526	-0.023515	-0.012790	-0.009982	-0.016430	-0.018556	-0.026306	-0.026745	-0.014458	0.001020	0.000000	0.000000	-1.164125	-0.947056	-2.111181	85.868415	-153.457996	790.027638	0.000000	-0.000000	-0.000000	-4.489168	0.000000	2.570294	3.193684	0.000000	0.000000	0.000000	0.000000	0.000000
10.657143	-0.022706	-0.023655	-0.012393	-0.009586	-0.016804	-0.018936	-0.026016	-0.026425	-0.014906	-0.000035	0.000000	0.000000	-1.127117	-0.901229	-2.028346	81.004171	-147.549220	780.371102	0.000000	-0.000000	-0.000000	-4.498994	0.000000	2.590514	3.207889	0.000000	0.000000	0.000000	0.000000	0.000000
10.671429	-0.022880	-0.023789	-0.011992	-0.009187	-0.017173	-0.019311	-0.025724	-0.026101	-0.015337	-0.001078	0.000000	0.000000	-1.089813	-0.855193	-1.945007	76.187663	-139.701075	768.822671	0.000000	-0.000000	-0.000000	-4.494634	0.000000	2.611293	3.222492	0.000000	0.000000	0.000000	0.000000	0.000000
10.685714	-0.023049	-0.023917	-0.011587	-0.008783	-0.017539	-0.019681	-0.025426	-0.025771	-0.015753	-0.002108	0.000000	0.000000	-1.052214	-0.808953	-1.861167	71.482191	-128.488376	754.020457	0.000000	-0.000000	-0.000000	-4.509272	0.000000	2.631960	3.236826	0.000000	0.000000	0.000000	0.000000	0.000000
10.700000	-0.023211	-0.024040	-0.011178	-0.008376	-0.017900	-0.020047	-0.025120	-0.025434	-0.016152	-0.003126	0.000000	0.000000	-1.014326	-0.762517	-1.776844	66.913941	-113.739845	735.819360	0.000000	-0.000000	-0.000000	-4.552860	0.000000	2.652118	3.250495	0.000000	0.000000	0.000000	0.000000	0.000000
10.714286	-0.023368	-0.024157	-0.010765	-0.007966	-0.018256	-0.020408	-0.024809	-0.025090	-0.016535	-0.004130	0.000000	0.000000	-0.976158	-0.715895	-1.692052	62.467304	-95.479114	714.227398	0.000000	-0.000000	-0.000000	-4.611279	0.000000	2.671823	3.263560	0.000000	0.000000	0.000000	0.000000	0.000000
10.728571	-0.023519	-0.024268	-0.010348	-0.007553	-0.018609	-0.020764	-0.024492	-0.024740	-0.016901	-0.005122	0.000000	0.000000	-0.937713	-0.669094	-1.606808	58.083430	-74.463765	689.943297	0.000000	-0.000000	-0.000000	-4.638943	0.000000	2.691100	3.276047	0.000000	0.000000	0.000000	0.000000	0.000000
10.742857	-0.023664	-0.024373	-0.009928	-0.007137	-0.018956	-0.021115	-0.024169	-0.024385	-0.017251	-0.006100	0.000000	0.000000	-0.899000	-0.622124	-1.521123	53.723219	-50.866280	663.100434	0.000000	-0.000000	-0.000000	-4.621360	0.000000	2.709938	3.287950	0.000000	0.000000	0.000000	0.000000	0.000000
10.757143	-0.023803	-0.024471	-0.009505	-0.006718	-0.019299	-0.021461	-0.023841	-0.024023	-0.017584	-0.007064	0.000000	0.000000	-0.860024	-0.574991	-1.435015	49.348730	-24.765115	633.739319	0.000000	-0.000000	-0.000000	-4.548006	0.000000	2.728320	3.299254	0.000000	0.000000	0.000000	0.000000	0.000000
10.771429	-0.023935	-0.024564	-0.009079	-0.006297	-0.019637	-0.021801	-0.023508	-0.023656	-0.017900	-0.008014	0.000000	0.000000	-0.820792	-0.527706	-1.348498	44.898290	1.541796	604.096206	0.000000	-0.000000	-0.000000	-4.420979	0.000000	2.746229	3.309944	0.000000	0.000000	0.000000	0.000000	0.000000
10.785714	-0.024062	-0.024651	-0.008651	-0.005874	-0.019971	-0.022137	-0.023169	-0.023284	-0.018199	-0.008950	0.000000	0.000000	-0.781311	-0.480278	-1.261589	40.371847	27.118797	575.106693	0.000000	-0.000000	-0.000000	-4.260171	0.000000	2.763645	3.320005	0.000000	0.000000	0.000000	0.000000	0.000000
10.800000	-0.024182	-0.024732	-0.008220	-0.005449	-0.020299	-0.022467	-0.022825	-0.022906	-0.018481	-0.009872	0.000000	0.000000	-0.741589	-0.432715	-1.174304	35.768499	52.582196	546.153567	0.000000	-0.000000	-0.000000	-4.111374	0.000000	2.780549	3.329418	0.000000	0.000000	0.000000	0.000000	0.000000
10.814286	-0.024297	-0.024807	-0.007787	-0.005022	-0.020623	-0.022791	-0.022476	-0.022523	-0.018745	-0.010779	0.000000	0.000000	-0.701633	-0.385027	-1.086660	30.993870	77.219569	517.854867	0.000000	-0.000000	-0.000000	-3.033079	0.000000	2.796921	3.338170	0.000000	0.000000	0.000000	0.000000	0.000000
10.828571	-0.024405	-0.024876	-0.007352	-0.004593	-0.020941	-0.023110	-0.022122	-0.022135	-0.018993	-0.011672	0.000000	0.000000	-0.661451	-0.337223	-0.998674	26.049373	99.880096	491.362823	0.000000	-0.000000	-0.000000	-0.856234	0.000000	2.812743	3.346244	0.000000	0.000000	0.000000	0.000000	0.000000
10.842857	-0.024507	-0.024938	-0.006915	-0.004164	-0.021255	-0.023423	-0.021763	-0.021742	-0.019223	-0.012550	0.000000	0.000000	-0.621051	-0.289314	-0.910365	20.982029	120.174620	467.113606	0.000000	-0.000000	-0.000000	0.191366	0.000000	2.827995	3.353623	0.000000	0.000000	0.000000	0.000000	0.000000
10.857143	-0.024603	-0.024995	-0.006477	-0.003733	-0.021563	-0.023731	-0.021400	-0.021344	-0.019436	-0.013412	0.000000	0.000000	-0.580442	-0.241310	-0.821752	15.789084	137.753352	445.454247	0.000000	-0.000000	-0.000000	1.344029	0.000000	2.842659	3.360292	0.000000	0.000000	0.000000	0.000000	0.000000
10.871429	-0.024692	-0.025045	-0.006038	-0.003302	-0.021866	-0.024033	-0.021032	-0.020942	-0.019632	-0.014259	0.000000	0.000000	-0.539632	-0.193221	-0.732853	10.520594	152.216219	426.834867	0.000000	-0.000000	-0.000000	2.685966	0.000000	2.856716	3.366235	0.000000	0.000000	0.000000	0.000000	0.000000
10.885714	-0.024775	-0.025089	-0.005597	-0.002870	-0.022164	-0.024330	-0.020660	-0.020535	-0.019810	-0.015091	0.000000	0.000000	-0.498630	-0.145058	-0.643687	5.249495	162.641231	412.250388	0.000000	-0.000000	-0.000000	3.588299	0.000000	2.870145	3.371436	0.000000	0.000000	0.000000	0.000000	0.000000
10.900000	-0.024852	-0.025127	-0.005156	-0.002437	-0.022457	-0.024620	-0.020284	-0.020124	-0.019970	-0.015907	0.000000	0.000000	-0.457445	-0.096831	-0.554275	-0.016030	169.292735	401.444640	0.000000	-0.000000	-0.000000	4.734151	0.000000	2.882930	3.375880	0.000000	0.000000	0.000000	0.000000	0.000000
10.914286	-0.024922	-0.025159	-0.004714	-0.002005	-0.022744	-0.024904	-0.019904	-0.019709	-0.020113	-0.016707	0.000000	0.000000	-0.416087	-0.048551	-0.464638	-5.372974	173.908022	392.583333	0.000000	-0.000000	-0.000000	6.551449	0.000000	2.895049	3.379550	0.000000	0.000000	0.000000	0.000000	0.000000
10.928571	-0.024987	-0.025184	-0.004272	-0.001573	-0.023025	-0.025183	-0.019520	-0.019289	-0.020239	-0.017492	0.000000	0.000000	-0.374566	-0.000231	-0.374797	-10.866155	176.441522	385.667215	0.000000	-0.000000	-0.000000	8.234666	0.000000	2.906486	3.382432	0.000000	0.000000	0.000000	0.000000	0.000000
10.942857	-0.025044	-0.025204	-0.003830	-0.001141	-0.023301	-0.025456	-0.019132	-0.018866	-0.020347	-0.018260	0.000000	0.000000	-0.332891	0.048119	-0.284772	-16.435368	176.676739	380.972980	0.000000	-0.000000	-0.000000	9.364857	0.000000	2.917222	3.384510	0.000000	0.000000	0.000000	0.000000	0.000000
10.957143	-0.025096	-0.025217	-0.003388	-0.000710	-0.023572	-0.025722	-0.018741	-0.018439	-0.020438	-0.019011	0.000000	0.000000	-0.291073	0.096487	-0.194586	-22.065739	175.769357	377.359812	0.000000	-0.000000	-0.000000	9.766919	0.000000	2.927238	3.385769	0.000000	0.000000	0.000000	0.000000	0.000000
10.971429	-0.025141	-0.025224	-0.002947	-0.000279	-0.023837	-0.025982	-0.018346	-0.018009	-0.020511	-0.019747	0.000000	0.000000	-0.249123	0.144862	-0.104262	-27.742743	174.178439	374.383169	0.000000	-0.000000	-0.000000	9.446469	0.000000	2.936516	3.386195	0.000000	0.000000	0.000000	0.000000	0.000000
10.985714	-0.025180	-0.025225	-0.002506	0.000150	-0.024096	-0.026237	-0.017947	-0.017575	-0.020567	-0.020466	0.000000	0.000000	-0.207051	0.193230	-0.013822	-33.500230	172.303778	371.609401	0.000000	-0.000000	-0.000000	9.511387	0.000000	2.945038	3.385772	0.000000	0.000000	0.000000	0.000000	0.000000
11.000000	-0.025213	-0.025220	-0.002066	0.000579	-0.024350	-0.026485	-0.017546	-0.017138	-0.020605	-0.021168	0.000000	0.000000	-0.164869	0.241580	0.076711	-39.448092	170.639934	368.434051	0.000000	-0.000000	-0.000000	9.245387	0.000000	2.952787	3.384486	0.000000	0.000000	0.000000	0.000000	0.000000
11.014286	-0.025239	-0.025208	-0.001627	0.001005	-0.024597	-0.026726	-0.017141	-0.016698	-0.020626	-0.021853	0.000000	0.000000	-0.122587	0.289898	0.167312	-45.435188	169.976504	364.218657	0.000000	-0.000000	-0.000000	8.955132	0.000000	2.959745	3.382323	0.000000	0.000000	0.000000	0.000000	0.000000
11.028571	-0.025259	-0.025191	-0.001189	0.001430	-0.024839	-0.026962	-0.016733	-0.016255	-0.020630	-0.022521	0.000000	0.000000	-0.080217	0.338174	0.257957	-51.279899	171.696821	357.761500	0.000000	-0.000000	-0.000000	9.110150	0.000000	2.965894	3.379270	0.000000	0.000000	0.000000	0.000000	0.000000
11.042857	-0.025273	-0.025167	-0.000753	0.001853	-0.025075	-0.027191	-0.016323	-0.015809	-0.020617	-0.023172	0.000000	0.000000	-0.037771	0.386392	0.348622	-56.966915	175.425228	349.453541	0.000000	-0.000000	-0.000000	8.782402	0.000000	2.971219	3.375312	0.000000	0.000000	0.000000	0.000000	0.000000
11.057143	-0.025281	-0.025138	-0.000319	0.002274	-0.025306	-0.027413	-0.015910	-0.015360	-0.020586	-0.023806	0.000000	0.000000	0.004739	0.434542	0.439281	-62.447020	180.286340	340.219376	0.000000	-0.000000	-0.000000	7.825049	0.000000	2.975703	3.370436	0.000000	0.000000	0.000000	0.000000	0.000000
11.071429	-0.025282	-0.025102	0.000114	0.002693	-0.025530	-0.027629	-0.015494	-0.014909	-0.020539	-0.024423	0.000000	0.000000	0.047301	0.482608	0.529909	-67.715849	187.104553	329.238968	0.000000	-0.000000	-0.000000	6.980878	0.000000	2.979328	3.364630	0.000000	0.000000	0.000000	0.000000	0.000000
11.085714	-0.025278	-0.025061	0.000544	0.003109	-0.025748	-0.027839	-0.015076	-0.014455	-0.020474	-0.025022	0.000000	0.000000	0.089902	0.530577	0.620480	-72.809840	195.804500	316.551240	0.000000	-0.000000	-0.000000	6.179710	0.000000	2.982080	3.357881	0.000000	0.000000	0.000000	0.000000	0.000000
11.100000	-0.025267	-0.025014	0.000972	0.003522	-0.025961	-0.028042	-0.014655	-0.013999	-0.020393	-0.025604	0.000000	0.000000	0.132530	0.578437	0.710967	-77.753867	205.173019	303.344475	0.000000	-0.000000	-0.000000	5.735070	0.000000	2.983943	3.350177	0.000000	0.000000	0.000000	0.000000	0.000000
11.114286	-0.025250	-0.024960	0.001397	0.003932	-0.026167	-0.028239	-0.014233	-0.013541	-0.020294	-0.026169	0.000000	0.000000	0.175172	0.626173	0.801345	-82.584373	215.398568	289.393766	0.000000	-0.000000	-0.000000	5.605062	0.000000	2.984902	3.341506	0.000000	0.000000	0.000000	0.000000	0.000000
11.128571	-0.025227	-0.024901	0.001819	0.004339	-0.026367	-0.028429	-0.013808	-0.013082	-0.020179	-0.026715	0.000000	0.000000	0.217814	0.673771	0.891584	-87.300041	226.421952	274.759621	0.000000	-0.000000	-0.000000	5.614014	0.000000	2.984941	3.331856	0.000000	0.000000	0.000000	0.000000	0.000000
11.142857	-0.025198	-0.024836	0.002239	0.004743	-0.026562	-0.028613	-0.013382	-0.012620	-0.020048	-0.027244	0.000000	0.000000	0.260443	0.721217	0.981660	-91.917950	237.663455	260.004669	0.000000	-0.000000	-0.000000	5.976834	0.000000	2.984048	3.321216	0.000000	0.000000	0.000000	0.000000	0.000000
11.157143	-0.025163	-0.024766	0.002655	0.005143	-0.026750	-0.028790	-0.012954	-0.012157	-0.019900	-0.027755	0.000000	0.000000	0.303046	0.768496	1.071542	-96.494548	248.337892	245.857641	0.000000	-0.000000	-0.000000	6.146188	0.000000	2.982207	3.309577	0.000000	0.000000	0.000000	0.000000	0.000000
11.171429	-0.025122	-0.024689	0.003068	0.005539	-0.026932	-0.028960	-0.012524	-0.011692	-0.019736	-0.028249	0.000000	0.000000	0.345609	0.815595	1.161204	-101.047820	257.342119	233.403695	0.000000	-0.000000	-0.000000	5.757712	0.000000	2.979405	3.296927	0.000000	0.000000	0.000000	0.000000	0.000000
11.185714	-0.025075	-0.024608	0.003477	0.005931	-0.027107	-0.029124	-0.012093	-0.011226	-0.019556	-0.028724	0.000000	0.000000	0.388118	0.862499	1.250617	-105.591747	265.045311	222.259664	0.000000	-0.000000	-0.000000	5.649350	0.000000	2.975630	3.283258	0.000000	0.000000	0.000000	0.000000	0.000000
11.200000	-0.025023	-0.024520	0.003882	0.006319	-0.027277	-0.029281	-0.011660	-0.010759	-0.019360	-0.029181	0.000000	0.000000	0.430559	0.909193	1.339752	-110.166746	271.428917	212.403681	0.000000	-0.000000	-0.000000	5.892057	0.000000	2.970868	3.268559	0.000000	0.000000	0.000000	0.000000	0.000000
11.214286	-0.024964	-0.024427	0.004283	0.006703	-0.027441	-0.029431	-0.011227	-0.010291	-0.019148	-0.029621	0.000000	0.000000	0.472917	0.955662	1.428579	-113.591715	275.356681	206.153095	0.000000	-0.000000	-0.000000	5.976859	0.000000	2.965109	3.252822	0.000000	0.000000	0.000000	0.000000	0.000000
11.228571	-0.024900	-0.024329	0.004679	0.007082	-0.027598	-0.029575	-0.010792	-0.009821	-0.018920	-0.030042	0.000000	0.000000	0.515179	1.001891	1.517070	-113.682816	277.272910	205.247433	0.000000	-0.000000	-0.000000	6.332627	0.000000	2.958340	3.236040	0.000000	0.000000	0.000000	0.000000	0.000000
11.242857	-0.024831	-0.024225	0.005072	0.007456	-0.027749	-0.029712	-0.010356	-0.009352	-0.018678	-0.030445	0.000000	0.000000	0.557330	1.047865	1.605195	-111.613332	277.840202	207.850809	0.000000	-0.000000	-0.000000	6.707185	0.000000	2.950550	3.218204	0.000000	0.000000	0.000000	0.000000	0.000000
11.257143	-0.024755	-0.024116	0.005460	0.007825	-0.027894	-0.029842	-0.009920	-0.008881	-0.018419	-0.030830	0.000000	0.000000	0.599355	1.093570	1.692924	-109.555690	276.388572	212.460773	0.000000	-0.000000	-0.000000	7.126530	0.000000	2.941729	3.199307	0.000000	0.000000	0.000000	0.000000	0.000000
11.271429	-0.024675	-0.024001	0.005842	0.008189	-0.028032	-0.029966	-0.009483	-0.008410	-0.018146	-0.031197	0.000000	0.000000	0.641239	1.138989	1.780227	-107.532057	272.913610	219.059565	0.000000	-0.000000	-0.000000	7.401041	0.000000	2.931868	3.179342	0.000000	0.000000	0.000000	0.000000	0.000000
11.285714	-0.024589	-0.023882	0.006220	0.008548	-0.028165	-0.030082	-0.009046	-0.007939	-0.017858	-0.031546	0.000000	0.000000	0.682967	1.184107	1.867074	-105.535400	267.915223	227.154306	0.000000	-0.000000	-0.000000	7.468587	0.000000	2.920956	3.158304	0.000000	0.000000	0.000000	0.000000	0.000000
11.300000	-0.024497	-0.023757	0.006593	0.008901	-0.028291	-0.030193	-0.008608	-0.007468	-0.017556	-0.031877	0.000000	0.000000	0.724524	1.228910	1.953434	-103.548187	261.857370	236.298560	0.000000	-0.000000	-0.000000	7.604562	0.000000	2.908986	3.136187	0.000000	0.000000	0.000000	0.000000	0.000000
11.314286	-0.024400	-0.023627	0.006960	0.009249	-0.028411	-0.030296	-0.008170	-0.006996	-0.017239	-0.032189	0.000000	0.000000	0.765894	1.273381	2.039276	-101.559753	255.230443	246.012597	0.000000	-0.000000	-0.000000	7.829863	0.000000	2.895948	3.112987	0.000000	0.000000	0.000000	0.000000	0.000000
11.328571	-0.024298	-0.023493	0.007322	0.009591	-0.028524	-0.030392	-0.007731	-0.006525	-0.016907	-0.032483	0.000000	0.000000	0.807063	1.317506	2.124569	-99.572303	247.807566	256.521082	0.000000	-0.000000	-0.000000	7.858729	0.000000	2.881836	3.088697	0.000000	0.000000	0.000000	0.000000	0.000000
11.342857	-0.024191	-0.023353	0.007678	0.009926	-0.028632	-0.030482	-0.007293	-0.006054	-0.016562	-0.032759	0.000000	0.000000	0.848015	1.361267	2.209283	-97.544697	239.789048	267.664841	0.000000	-0.000000	-0.000000	7.863615	0.000000	2.866643	3.063316	0.000000	0.000000	0.000000	0.000000	0.000000
11.357143	-0.024079	-0.023209	0.008028	0.010256	-0.028733	-0.030565	-0.006855	-0.005583	-0.016203	-0.033017	0.000000	0.000000	0.888735	1.404651	2.293385	-95.429625	231.566160	279.099906	0.000000	-0.000000	-0.000000	7.998422	0.000000	2.850361	3.036840	0.000000	0.000000	0.000000	0.000000	0.000000
11.371429	-0.023962	-0.023060	0.008373	0.010579	-0.028827	-0.030642	-0.006417	-0.005113	-0.015831	-0.033257	0.000000	0.000000	0.929206	1.447640	2.376846	-93.236749	222.985451	290.970063	0.000000	-0.000000	-0.000000	7.655340	0.000000	2.832987	3.009266	0.000000	0.000000	0.000000	0.000000	0.000000
11.385714	-0.023840	-0.022907	0.008711	0.010896	-0.028916	-0.030711	-0.005980	-0.004644	-0.015445	-0.033478	0.000000	0.000000	0.969413	1.490220	2.459633	-90.977414	214.138391	303.172488	0.000000	-0.000000	-0.000000	6.930689	0.000000	2.814514	2.980592	0.000000	0.000000	0.000000	0.000000	0.000000
11.400000	-0.023713	-0.022749	0.009042	0.011206	-0.028998	-0.030774	-0.005543	-0.004175	-0.015047	-0.033682	0.000000	0.000000	1.009341	1.532375	2.541716	-88.639133	205.333827	315.410817	0.000000	-0.000000	-0.000000	6.000910	0.000000	2.794939	2.950818	0.000000	0.000000	0.000000	0.000000	0.000000
11.414286	-0.023581	-0.022587	0.009367	0.011510	-0.029074	-0.030831	-0.005107	-0.003708	-0.014635	-0.033867	0.000000	0.000000	1.048973	1.574088	2.623061	-86.220550	196.910019	327.348142	0.000000	-0.000000	-0.000000	4.978332	0.000000	2.774257	2.919942	0.000000	0.000000	0.000000	0.000000	0.000000
11.428571	-0.023445	-0.022420	0.009686	0.011806	-0.029144	-0.030880	-0.004672	-0.003241	-0.014212	-0.034034	0.000000	0.000000	1.088294	1.615345	2.703639	-83.720323	188.501799	339.350967	0.000000	-0.000000	-0.000000	3.907037	0.000000	2.752465	2.887965	0.000000	0.000000	0.000000	0.000000	0.000000
11.442857	-0.023305	-0.022249	0.009998	0.012096	-0.029208	-0.030923	-0.004238	-0.002776	-0.013776	-0.034184	0.000000	0.000000	1.127288	1.656129	2.783417	-81.083439	179.141043	352.442421	0.000000	-0.000000	-0.000000	2.688703	0.000000	2.729562	2.854886	0.000000	0.000000	0.000000	0.000000	0.000000
11.457143	-0.023160	-0.022075	0.010302	0.012378	-0.029265	-0.030960	-0.003805	-0.002313	-0.013328	-0.034315	0.000000	0.000000	1.165939	1.696425	2.862363	-78.238021	168.890271	366.631860	0.000000	-0.000000	-0.000000	1.460798	0.000000	2.705546	2.820709	0.000000	0.000000	0.000000	0.000000	0.000000
11.471429	-0.023010	-0.021896	0.010600	0.012653	-0.029317	-0.030989	-0.003373	-0.001850	-0.012869	-0.034428	0.000000	0.000000	1.204230	1.736216	2.940447	-75.235262	158.345359	381.272204	0.000000	-0.000000	-0.000000	0.251682	0.000000	2.680415	2.785433	0.000000	0.000000	0.000000	0.000000	0.000000
11.485714	-0.022857	-0.021713	0.010891	0.012921	-0.029362	-0.031013	-0.002942	-0.001390	-0.012398	-0.034524	0.000000	0.000000	1.242147	1.775489	3.017636	-72.187113	147.094411	396.663396	0.000000	-0.000000	-0.000000	-1.117993	0.000000	2.654170	2.749063	0.000000	0.000000	0.000000	0.000000	0.000000
11.500000	-0.022699	-0.021527	0.011174	0.013181	-0.029401	-0.031029	-0.002513	-0.000931	-0.011916	-0.034602	0.000000	0.000000	1.279673	1.814226	3.093899	-69.152726	135.298760	412.584946	0.000000	-0.000000	-0.000000	-2.382744	0.000000	2.626810	2.711601	0.000000	0.000000	0.000000	0.000000	0.000000
11.514286	-0.022538	-0.021337	0.011450	0.013433	-0.029433	-0.031039	-0.002086	-0.000475	-0.011424	-0.034662	0.000000	0.000000	1.316792	1.852412	3.169204	-66.130807	123.366936	428.629609	0.000000	-0.000000	-0.000000	-3.219818	0.000000	2.598338	2.673052	0.000000	0.000000	0.000000	0.000000	0.000000
11.528571	-0.022372	-0.021143	0.011718	0.013678	-0.029460	-0.031043	-0.001660	-0.000020	-0.010921	-0.034704	0.000000	0.000000	1.353488	1.890033	3.243521	-63.126515	110.840770	445.250394	0.000000	-0.000000	-0.000000	-3.587446	0.000000	2.568754	2.633419	0.000000	0.000000	0.000000	0.000000	0.000000
11.542857	-0.022203	-0.020946	0.011979	0.013915	-0.029481	-0.031040	-0.001236	0.000432	-0.010408	-0.034729	0.000000	0.000000	1.389746	1.927071	3.316818	-60.163519	97.353102	462.790782	0.000000	-0.000000	-0.000000	-3.744940	0.000000	2.538061	2.592709	0.000000	0.000000	0.000000	0.000000	0.000000
11.557143	-0.022030	-0.020745	0.012232	0.014143	-0.029496	-0.031030	-0.000814	0.000883	-0.009885	-0.034736	0.000000	0.000000	1.425550	1.963513	3.389063	-57.215027	82.555743	481.625752	0.000000	-0.000000	-0.000000	-3.707857	0.000000	2.506264	2.550928	0.000000	0.000000	0.000000	0.000000	0.000000
11.571429	-0.021853	-0.020542	0.012477	0.014364	-0.029504	-0.031015	-0.000394	0.001330	-0.009353	-0.034726	0.000000	0.000000	1.460884	1.999343	3.460227	-54.260671	67.089833	501.134526	0.000000	-0.000000	-0.000000	-3.442201	0.000000	2.473365	2.508081	0.000000	0.000000	0.000000	0.000000	0.000000
11.585714	-0.021673	-0.020335	0.012714	0.014577	-0.029507	-0.030992	0.000024	0.001775	-0.008812	-0.034699	0.000000	0.000000	1.495732	2.034546	3.530278	-51.333489	52.135318	520.104112	0.000000	-0.000000	-0.000000	-2.981071	0.000000	2.439369	2.464178	0.000000	0.000000	0.000000	0.000000	0.000000
11.600000	-0.021490	-0.020125	0.012943	0.014781	-0.029504	-0.030964	0.000439	0.002217	-0.008262	-0.034654	0.000000	0.000000	1.530079	2.069106	3.599185	-48.477381	37.343666	538.839140	0.000000	-0.000000	-0.000000	-2.443186	0.000000	2.404282	2.419224	0.000000	0.000000	0.000000	0.000000	0.000000
11.614286	-0.021304	-0.019913	0.013164	0.014977	-0.029494	-0.030929	0.000852	0.002657	-0.007703	-0.034593	0.000000	0.000000	1.563909	2.103009	3.666918	-45.710914	22.666242	557.369669	0.000000	-0.000000	-0.000000	-1.808484	0.000000	2.368110	2.373230	0.000000	0.000000	0.000000	0.000000	0.000000
11.628571	-0.021114	-0.019697	0.013376	0.015165	-0.029479	-0.030888	0.001262	0.003093	-0.007136	-0.034514	0.000000	0.000000	1.597207	2.136241	3.733448	-43.021623	8.854071	574.957136	0.000000	-0.000000	-0.000000	-0.657024	0.000000	2.330860	2.326205	0.000000	0.000000	0.000000	0.000000	0.000000
11.642857	-0.020922	-0.019480	0.013581	0.015344	-0.029458	-0.030841	0.001669	0.003526	-0.006562	-0.034419	0.000000	0.000000	1.629958	2.168786	3.798744	-40.371669	-4.801552	592.348080	0.000000	-0.000000	-0.000000	0.436289	0.000000	2.292539	2.278159	0.000000	0.000000	0.000000	0.000000	0.000000
11.657143	-0.020726	-0.019259	0.013776	0.015514	-0.029432	-0.030787	0.002074	0.003956	-0.005979	-0.034306	0.000000	0.000000	1.662146	2.200630	3.862776	-37.735729	-18.702837	609.970027	0.000000	-0.000000	-0.000000	1.273810	0.000000	2.253156	2.229103	0.000000	0.000000	0.000000	0.000000	0.000000
11.671429	-0.020528	-0.019036	0.013964	0.015676	-0.029399	-0.030728	0.002476	0.004383	-0.005390	-0.034177	0.000000	0.000000	1.693756	2.231759	3.925515	-35.089223	-32.142135	627.139903	0.000000	-0.000000	-0.000000	1.875746	0.000000	2.212720	2.179048	0.000000	0.000000	0.000000	0.000000	0.000000
11.685714	-0.020327	-0.018811	0.014143	0.015830	-0.029361	-0.030662	0.002875	0.004806	-0.004794	-0.034032	0.000000	0.000000	1.724774	2.262159	3.986933	-32.394751	-44.615347	643.391003	0.000000	-0.000000	-0.000000	2.290004	0.000000	2.171240	2.128006	0.000000	0.000000	0.000000	0.000000	0.000000
11.700000	-0.020124	-0.018584	0.014313	0.015974	-0.029317	-0.030590	0.003270	0.005225	-0.004191	-0.033870	0.000000	0.000000	1.755184	2.291816	4.047000	-29.648472	-55.602345	658.207035	0.000000	-0.000000	-0.000000	2.505752	0.000000	2.128726	2.075989	0.000000	0.000000	0.000000	0.000000	0.000000
11.714286	-0.019918	-0.018355	0.014475	0.016110	-0.029267	-0.030513	0.003662	0.005641	-0.003582	-0.033692	0.000000	0.000000	1.784972	2.320717	4.105689	-26.846877	-65.472327	671.960701	0.000000	-0.000000	-0.000000	2.397682	0.000000	2.085188	2.023009	0.000000	0.000000	0.000000	0.000000	0.000000
11.728571	-0.019710	-0.018124	0.014628	0.016237	-0.029212	-0.030429	0.004051	0.006052	-0.002968	-0.033498	0.000000	0.000000	1.814124	2.348846	4.162971	-23.931587	-75.009203	685.494284	0.000000	-0.000000	-0.000000	2.138526	0.000000	2.040633	1.969077	0.000000	0.000000	0.000000	0.000000	0.000000
11.742857	-0.019500	-0.017891	0.014772	0.016354	-0.029152	-0.030340	0.004436	0.006460	-0.002348	-0.033288	0.000000	0.000000	1.842625	2.376192	4.218817	-20.901675	-83.796253	698.391986	0.000000	-0.000000	-0.000000	2.093032	0.000000	1.995061	1.914192	0.000000	0.000000	0.000000	0.000000	0.000000
11.757143	-0.019288	-0.017657	0.014907	0.016463	-0.029086	-0.030245	0.004818	0.006864	-0.001723	-0.033062	0.000000	0.000000	1.870460	2.402740	4.273200	-17.786915	-92.474574	711.265123	0.000000	-0.000000	-0.000000	1.848089	0.000000	1.948451	1.858339	0.000000	0.000000	0.000000	0.000000	0.000000
11.771429	-0.019075	-0.017421	0.015032	0.016562	-0.029014	-0.030144	0.005196	0.007263	-0.001093	-0.032821	0.000000	0.000000	1.897614	2.428475	4.326089	-14.587655	-101.949387	725.018565	0.000000	-0.000000	-0.000000	1.133078	0.000000	1.900749	1.801464	0.000000	0.000000	0.000000	0.000000	0.000000
11.785714	-0.018859	-0.017183	0.015147	0.016650	-0.028937	-0.030037	0.005570	0.007658	-0.000459	-0.032564	0.000000	0.000000	1.924069	2.453382	4.377451	-11.335611	-111.199817	738.599714	0.000000	-0.000000	-0.000000	0.459654	0.000000	1.851895	1.743510	0.000000	0.000000	0.000000	0.000000	0.000000
11.800000	-0.018642	-0.016945	0.015263	0.016739	-0.028855	-0.029925	0.005940	0.008049	0.000178	-0.032292	0.000000	0.000000	1.949814	2.477449	4.427263	-8.077614	-119.984197	751.720066	0.000000	-0.003885	-0.003885	-0.355063	110.989926	1.802101	1.684690	0.000000	0.000000	0.000000	0.000000	0.000000
11.814286	-0.018422	-0.016705	0.015481	0.016930	-0.028767	-0.029807	0.006306	0.008435	0.000822	-0.032005	0.000000	0.000000	1.974990	2.500820	4.475810	-4.819870	-129.037744	765.108628	0.000000	-0.014978	-0.014978	-1.378326	427.948531	1.762320	1.635952	0.000000	0.000000	0.000000	0.000000	0.000000
11.828571	-0.018199	-0.016461	0.015787	0.017210	-0.028675	-0.029684	0.006668	0.008817	0.001476	-0.031702	0.000000	0.000000	1.999903	2.523801	4.523704	-1.503023	-138.628271	779.092564	0.000000	-0.020087	-0.020087	-2.175385	573.900937	1.743949	1.608686	0.000000	0.000000	0.000000	0.000000	0.000000
11.842857	-0.017971	-0.016213	0.016127	0.017522	-0.028577	-0.029555	0.007026	0.009193	0.002143	-0.031385	0.000000	0.000000	2.024724	2.546563	4.571288	1.898652	-149.127086	794.068898	0.000000	-0.021844	-0.021844	-2.779106	624.107850	1.737459	1.593372	0.000000	0.000000	0.000000	0.000000	0.000000
11.857143	-0.017738	-0.015960	0.016475	0.017843	-0.028474	-0.029421	0.007379	0.009565	0.002822	-0.031054	0.000000	0.000000	2.049515	2.569171	4.618686	5.346794	-160.624429	810.089509	0.000000	-0.022451	-0.022451	-3.385804	641.462498	1.735373	1.582539	0.000000	0.000000	0.000000	0.000000	0.000000
11.871429	-0.017500	-0.015703	0.016825	0.018166	-0.028366	-0.029282	0.007728	0.009933	0.003515	-0.030708	0.000000	0.000000	2.074300	2.591649	4.665949	8.832713	-173.093869	827.119267	0.000000	-0.022729	-0.022729	-4.071106	649.389724	1.734929	1.573432	0.000000	0.000000	0.000000	0.000000	0.000000
11.885714	-0.017258	-0.015441	0.017173	0.018487	-0.028253	-0.029138	0.008073	0.010295	0.004222	-0.030347	0.000000	0.000000	2.099090	2.614009	4.713099	12.346572	-186.844203	845.457127	0.000000	-0.022919	-0.022919	-4.855193	654.817059	1.735313	1.565236	0.000000	0.000000	0.000000	0.000000	0.000000
11.900000	-0.017010	-0.015175	0.017521	0.018807	-0.028135	-0.028988	0.008413	0.010652	0.004942	-0.029973	0.000000	0.000000	2.123894	2.636263	4.760157	15.953372	-200.707163	863.999816	0.000000	-0.023087	-0.023087	-5.580851	659.618546	1.736306	1.557735	0.000000	0.000000	0.000000	0.000000	0.000000
11.914286	-0.016757	-0.014904	0.017866	0.019125	-0.028013	-0.028833	0.008749	0.011005	0.005675	-0.029585	0.000000	0.000000	2.148721	2.658418	4.807139	19.802976	-213.776547	881.990993	0.000000	-0.023252	-0.023252	-6.089090	664.349199	1.737851	1.550876	0.000000	0.000000	0.000000	0.000000	0.000000
11.928571	-0.016499	-0.014628	0.018211	0.019442	-0.027886	-0.028674	0.009081	0.011352	0.006421	-0.029183	0.000000	0.000000	2.173577	2.680484	4.854062	23.757344	-226.806869	900.047122	0.000000	-0.023425	-0.023425	-6.425152	669.282344	1.739939	1.544648	0.000000	0.000000	0.000000	0.000000	0.000000
11.942857	-0.016237	-0.014348	0.018553	0.019757	-0.027753	-0.028509	0.009408	0.011694	0.007181	-0.028767	0.000000	0.000000	2.198471	2.702471	4.900942	27.622944	-239.433114	917.609653	0.000000	-0.023601	-0.023601	-6.533503	674.310159	1.742576	1.539063	0.000000	0.000000	0.000000	0.000000	0.000000
11.957143	-0.015969	-0.014064	0.018894	0.020071	-0.027617	-0.028340	0.009731	0.012032	0.007954	-0.028339	0.000000	0.000000	2.223411	2.724387	4.947798	31.391178	-250.866508	933.881210	0.000000	-0.023774	-0.023774	-6.480010	679.246300	1.745774	1.534131	0.000000	0.000000	0.000000	0.000000	0.000000
11.971429	-0.015697	-0.013775	0.019234	0.020383	-0.027475	-0.028165	0.010049	0.012364	0.008740	-0.027897	0.000000	0.000000	2.248404	2.746242	4.994646	35.031175	-261.125451	948.849314	0.000000	-0.023943	-0.023943	-6.463464	684.083830	1.749530	1.529854	0.000000	0.000000	0.000000	0.000000	0.000000
11.985714	-0.015420	-0.013482	0.019571	0.020693	-0.027330	-0.027986	0.010362	0.012691	0.009538	-0.027442	0.000000	0.000000	2.273459	2.768045	5.041504	38.539839	-269.745969	962.046890	0.000000	-0.024108	-0.024108	-6.409421	688.792250	1.753836	1.526223	0.000000	0.000000	0.000000	0.000000	0.000000
12.000000	-0.015138	-0.013184	0.019907	0.021001	-0.027179	-0.027803	0.010671	0.013013	0.010350	-0.026975	0.000000	0.000000	2.298583	2.789806	5.088389	41.940612	-275.921988	972.691301	0.000000	-0.024268	-0.024268	-6.299763	693.368539	1.758680	1.523228	0.000000	0.000000	0.000000	0.000000	0.000000
12.014286	-0.014851	-0.012882	0.020241	0.021307	-0.027025	-0.027615	0.010975	0.013330	0.011175	-0.026495	0.000000	0.000000	2.323783	2.811532	5.135316	45.248130	-278.866607	980.010277	0.000000	-0.024424	-0.024424	-5.997442	697.836152	1.764047	1.520858	0.000000	0.000000	0.000000	0.000000	0.000000
12.028571	-0.014559	-0.012575	0.020573	0.021611	-0.026866	-0.027422	0.011274	0.013641	0.012012	-0.026003	0.000000	0.000000	2.349068	2.833234	5.182302	48.485431	-278.265723	983.712748	0.000000	-0.024577	-0.024577	-5.643479	702.209724	1.769927	1.519102	0.000000	0.000000	0.000000	0.000000	0.000000
12.042857	-0.014263	-0.012264	0.020903	0.021913	-0.026703	-0.027225	0.011569	0.013948	0.012862	-0.025498	0.000000	0.000000	2.374444	2.854919	5.229363	51.653191	-275.029159	984.709207	0.000000	-0.024728	-0.024728	-5.387103	706.512288	1.776307	1.517949	0.000000	0.000000	0.000000	0.000000	0.000000
12.057143	-0.013962	-0.011949	0.021231	0.022213	-0.026535	-0.027023	0.011859	0.014249	0.013725	-0.024982	0.000000	0.000000	2.399918	2.876596	5.276514	54.763805	-269.540372	983.395500	0.000000	-0.024876	-0.024876	-5.170555	710.744515	1.783176	1.517391	0.000000	0.000000	0.000000	0.000000	0.000000
12.071429	-0.013656	-0.011629	0.021556	0.022511	-0.026364	-0.026818	0.012145	0.014544	0.014600	-0.024454	0.000000	0.000000	2.425497	2.898273	5.323770	57.853430	-261.470386	979.478805	0.000000	-0.025022	-0.025022	-4.932348	714.918793	1.790526	1.517418	0.000000	0.000000	0.000000	0.000000	0.000000
12.085714	-0.013346	-0.011306	0.021880	0.022806	-0.026188	-0.026608	0.012425	0.014835	0.015487	-0.023915	0.000000	0.000000	2.451187	2.919959	5.371147	60.932657	-251.528829	973.679333	0.000000	-0.025167	-0.025167	-4.693764	719.071276	1.798345	1.518024	0.000000	0.000000	0.000000	0.000000	0.000000
12.100000	-0.013031	-0.010978	0.022201	0.023100	-0.026009	-0.026394	0.012701	0.015120	0.016387	-0.023364	0.000000	0.000000	2.476996	2.941662	5.418659	64.010105	-240.250115	966.540112	0.000000	-0.025312	-0.025312	-4.498281	723.212549	1.806627	1.519200	0.000000	0.000000	0.000000	0.000000	0.000000
12.114286	-0.012712	-0.010646	0.022519	0.023390	-0.025826	-0.026176	0.012972	0.015400	0.017299	-0.022802	0.000000	0.000000	2.502930	2.963390	5.466320	67.111088	-227.423237	957.875444	0.000000	-0.025457	-0.025457	-4.434579	727.351224	1.815363	1.520942	0.000000	0.000000	0.000000	0.000000	0.000000
12.128571	-0.012388	-0.010310	0.022835	0.023679	-0.025638	-0.025954	0.013239	0.015674	0.018224	-0.022229	0.000000	0.000000	2.528995	2.985151	5.514146	69.492009	-213.644766	947.538299	0.000000	-0.025603	-0.025603	-4.487371	731.512612	1.824549	1.523245	0.000000	0.000000	0.000000	0.000000	0.000000
12.142857	-0.012059	-0.009969	0.023149	0.023965	-0.025447	-0.025728	0.013500	0.015944	0.019160	-0.021645	0.000000	0.000000	2.555198	3.006952	5.562150	69.777856	-200.038033	935.276988	0.000000	-0.025723	-0.025723	-4.731379	734.953110	1.834179	1.526105	0.000000	0.000000	0.000000	0.000000	0.000000
12.157143	-0.011727	-0.009625	0.023460	0.024248	-0.025253	-0.025498	0.013757	0.016208	0.020108	-0.021051	0.000000	0.000000	2.581544	3.028802	5.610346	68.705038	-187.873970	923.098851	0.000000	-0.025770	-0.025770	-5.259333	736.297698	1.844219	1.529489	0.000000	0.000000	0.000000	0.000000	0.000000
12.171429	-0.011389	-0.009276	0.023768	0.024528	-0.025054	-0.025265	0.014010	0.016466	0.021068	-0.020447	0.000000	0.000000	2.608037	3.050706	5.658743	67.638475	-177.702303	912.918524	0.000000	-0.025770	-0.025770	-5.820321	736.282783	1.854557	1.533286	0.000000	0.000000	0.000000	0.000000	0.000000
12.185714	-0.011047	-0.008924	0.024071	0.024803	-0.024852	-0.025028	0.014257	0.016719	0.022040	-0.019832	0.000000	0.000000	2.634681	3.072668	5.707349	66.589778	-169.284561	904.509144	0.000000	-0.025770	-0.025770	-6.296174	736.273279	1.865053	1.537358	0.000000	0.000000	0.000000	0.000000	0.000000
12.200000	-0.010701	-0.008568	0.024370	0.025074	-0.024647	-0.024787	0.014500	0.016967	0.023023	-0.019208	0.000000	0.000000	2.661476	3.094692	5.756168	65.553538	-163.084832	898.329384	0.000000	-0.025770	-0.025770	-6.683899	736.280792	1.875651	1.541649	0.000000	0.000000	0.000000	0.000000	0.000000
12.214286	-0.010351	-0.008208	0.024664	0.025342	-0.024438	-0.024543	0.014738	0.017210	0.024018	-0.018574	0.000000	0.000000	2.688424	3.116780	5.805203	64.518371	-159.244538	894.509276	0.000000	-0.025770	-0.025770	-6.983009	736.299906	1.886344	1.546155	0.000000	0.000000	0.000000	0.000000	0.000000
12.228571	-0.009997	-0.007844	0.024955	0.025604	-0.024226	-0.024296	0.014971	0.017447	0.025023	-0.017930	0.000000	0.000000	2.715526	3.138935	5.854461	63.477427	-157.074111	892.352399	0.000000	-0.025771	-0.025771	-7.319675	736.319232	1.897127	1.550870	0.000000	0.000000	0.000000	0.000000	0.000000
12.242857	-0.009638	-0.007476	0.025241	0.025863	-0.024010	-0.024045	0.015199	0.017679	0.026040	-0.017277	0.000000	0.000000	2.742783	3.161161	5.903943	62.433550	-156.596239	891.884278	0.000000	-0.025772	-0.025772	-7.763138	736.331916	1.907994	1.555790	0.000000	0.000000	0.000000	0.000000	0.000000
12.257143	-0.009276	-0.007105	0.025523	0.026117	-0.023792	-0.023791	0.015423	0.017905	0.027067	-0.016615	0.000000	0.000000	2.770196	3.183459	5.953655	61.362182	-158.256555	893.525982	0.000000	-0.025772	-0.025772	-8.152147	736.340796	1.918938	1.560909	0.000000	0.000000	0.000000	0.000000	0.000000
12.271429	-0.008909	-0.006730	0.025800	0.026367	-0.023570	-0.023533	0.015642	0.018126	0.028105	-0.015944	0.000000	0.000000	2.797767	3.205834	6.003601	60.232198	-161.705624	896.896948	0.000000	-0.025771	-0.025771	-8.523797	736.321308	1.929952	1.566219	0.000000	0.000000	0.000000	0.000000	0.000000
12.285714	-0.008539	-0.006352	0.026073	0.026613	-0.023345	-0.023273	0.015856	0.018342	0.029154	-0.015264	0.000000	0.000000	2.825496	3.228287	6.053783	59.048529	-166.012063	901.070716	0.000000	-0.025768	-0.025768	-8.601704	736.242323	1.941026	1.571714	0.000000	0.000000	0.000000	0.000000	0.000000
12.300000	-0.008164	-0.005970	0.026341	0.026854	-0.023117	-0.023009	0.016065	0.018553	0.030213	-0.014576	0.000000	0.000000	2.853384	3.250821	6.104205	57.818859	-170.020420	904.899515	0.000000	-0.025764	-0.025764	-8.283027	736.108765	1.952152	1.577384	0.000000	0.000000	0.000000	0.000000	0.000000
12.314286	-0.007786	-0.005584	0.026605	0.027091	-0.022886	-0.022743	0.016270	0.018758	0.031282	-0.013880	0.000000	0.000000	2.881431	3.273438	6.154869	56.536080	-173.243287	907.888824	0.000000	-0.025757	-0.025757	-7.850803	735.928315	1.963316	1.583218	0.000000	0.000000	0.000000	0.000000	0.000000
12.328571	-0.007404	-0.005196	0.026865	0.027323	-0.022652	-0.022473	0.016470	0.018958	0.032361	-0.013175	0.000000	0.000000	2.909638	3.296141	6.205780	55.200983	-175.173713	909.532475	0.000000	-0.025749	-0.025749	-7.346919	735.693859	1.974508	1.589205	0.000000	0.000000	0.000000	0.000000	0.000000
12.342857	-0.007018	-0.004804	0.027119	0.027551	-0.022415	-0.022201	0.016665	0.019153	0.033449	-0.012463	0.000000	0.000000	2.938006	3.318932	6.256937	53.814458	-174.640846	908.660501	0.000000	-0.025739	-0.025739	-6.748659	735.406181	1.985717	1.595334	0.000000	0.000000	0.000000	0.000000	0.000000
12.357143	-0.006629	-0.004408	0.027369	0.027774	-0.022176	-0.021926	0.016856	0.019343	0.034547	-0.011743	0.000000	0.000000	2.966533	3.341812	6.308345	52.318399	-171.714654	905.284761	0.000000	-0.025727	-0.025727	-6.151924	735.066167	1.996930	1.601596	0.000000	0.000000	0.000000	0.000000	0.000000
12.371429	-0.006236	-0.004010	0.027615	0.027992	-0.021934	-0.021648	0.017042	0.019527	0.035655	-0.011015	0.000000	0.000000	2.995221	3.364783	6.360004	50.623961	-166.862121	899.783389	0.000000	-0.025712	-0.025712	-5.471395	734.615705	2.008136	1.607978	0.000000	0.000000	0.000000	0.000000	0.000000
12.385714	-0.005840	-0.003609	0.027855	0.028206	-0.021689	-0.021368	0.017223	0.019706	0.036772	-0.010280	0.000000	0.000000	3.024068	3.387847	6.411915	48.787631	-159.285838	891.415455	0.000000	-0.025689	-0.025689	-4.625893	733.965947	2.019322	1.614468	0.000000	0.000000	0.000000	0.000000	0.000000
12.400000	-0.005441	-0.003204	0.028091	0.028415	-0.021442	-0.021085	0.017400	0.019880	0.037897	-0.009538	0.000000	0.000000	3.053075	3.411004	6.464079	46.924772	-148.394505	879.705019	0.000000	-0.025661	-0.025661	-3.698279	733.173372	2.030467	1.621046	0.000000	0.000000	0.000000	0.000000	0.000000
12.414286	-0.005038	-0.002797	0.028322	0.028620	-0.021192	-0.020800	0.017572	0.020049	0.039032	-0.008789	0.000000	0.000000	3.082240	3.434257	6.516497	45.075323	-134.303670	864.807561	0.000000	-0.025632	-0.025632	-2.605107	732.353340	2.041551	1.627692	0.000000	0.000000	0.000000	0.000000	0.000000
12.428571	-0.004631	-0.002387	0.028548	0.028819	-0.020940	-0.020513	0.017740	0.020213	0.040175	-0.008033	0.000000	0.000000	3.111562	3.457606	6.569168	43.238324	-117.242475	846.951258	0.000000	-0.025604	-0.025604	-1.640547	731.545783	2.052559	1.634392	0.000000	0.000000	0.000000	0.000000	0.000000
12.442857	-0.004222	-0.001973	0.028768	0.029014	-0.020685	-0.020223	0.017903	0.020371	0.041326	-0.007271	0.000000	0.000000	3.141041	3.481050	6.622091	41.415590	-97.685345	826.612347	0.000000	-0.025576	-0.025576	-0.838830	730.749736	2.063484	1.641138	0.000000	0.000000	0.000000	0.000000	0.000000
12.457143	-0.003809	-0.001558	0.028984	0.029203	-0.020428	-0.019931	0.018061	0.020524	0.042486	-0.006502	0.000000	0.000000	3.170674	3.504592	6.675266	39.621872	-76.052857	804.226148	0.000000	-0.025549	-0.025549	-0.010347	729.967009	2.074318	1.647924	0.000000	0.000000	0.000000	0.000000	0.000000
12.471429	-0.003394	-0.001139	0.029195	0.029388	-0.020169	-0.019636	0.018215	0.020673	0.043654	-0.005727	0.000000	0.000000	3.200460	3.528231	6.728692	37.839151	-53.301206	780.730833	0.000000	-0.025522	-0.025522	0.651465	729.212348	2.085054	1.654742	0.000000	0.000000	0.000000	0.000000	0.000000
12.485714	-0.002975	-0.000718	0.029400	0.029568	-0.019908	-0.019340	0.018365	0.020816	0.044829	-0.004947	0.000000	0.000000	3.230399	3.551968	6.782367	36.052040	-30.603233	757.283851	0.000000	-0.025496	-0.025496	1.091626	728.467729	2.095686	1.661588	0.000000	0.000000	0.000000	0.000000	0.000000
12.500000	-0.002554	-0.000294	0.029601	0.029743	-0.019644	-0.019042	0.018510	0.020954	0.046012	-0.004160	0.000000	0.000000	3.260487	3.575803	6.836291	34.280217	-7.887519	733.833455	0.000000	-0.025470	-0.025470	1.567620	727.717759	2.106207	1.668454	0.000000	0.000000	0.000000	0.000000	0.000000
12.514286	-0.002130	0.000132	0.029797	0.029912	-0.019379	-0.018741	0.018650	0.021088	0.047203	-0.003368	0.000000	0.000000	3.290725	3.599737	6.890461	32.553783	14.700606	710.555072	0.000000	-0.025444	-0.025444	2.094432	726.982112	2.116612	1.675335	0.000000	0.000000	0.000000	0.000000	0.000000
12.528571	-0.001703	0.000560	0.029987	0.030077	-0.019111	-0.018439	0.018786	0.021216	0.048401	-0.002571	0.000000	0.000000	3.321109	3.623769	6.944877	30.885674	35.954136	688.668637	0.000000	-0.025420	-0.025420	2.540239	726.290882	2.126897	1.682228	0.000000	0.000000	0.000000	0.000000	0.000000
12.542857	-0.001273	0.000991	0.030173	0.030237	-0.018842	-0.018135	0.018918	0.021339	0.049605	-0.001768	0.000000	0.000000	3.351638	3.647899	6.999538	29.266377	55.253749	668.783955	0.000000	-0.025398	-0.025398	2.935593	725.657001	2.137072	1.689143	0.000000	0.000000	0.000000	0.000000	0.000000
12.557143	-0.000841	0.001424	0.030353	0.030393	-0.018571	-0.017829	0.019044	0.021457	0.050817	-0.000960	0.000000	0.000000	3.382312	3.672130	7.054442	27.671650	72.217759	651.258465	0.000000	-0.025377	-0.025377	3.201591	725.070951	2.147180	1.696122	0.000000	0.000000	0.000000	0.000000	0.000000
12.571429	-0.000406	0.001859	0.030528	0.030543	-0.018298	-0.017522	0.019166	0.021569	0.052035	-0.000148	0.000000	0.000000	3.413130	3.696461	7.109591	26.085135	86.255936	636.666032	0.000000	-0.025358	-0.025358	3.404616	724.508483	2.157258	1.703204	0.000000	0.000000	0.000000	0.000000	0.000000
12.585714	0.000032	0.002297	0.030698	0.030688	-0.018023	-0.017213	0.019286	0.021679	0.053260	0.000669	0.000669	0.002219	3.444088	3.720891	7.164979	21.036718	103.078406	615.826414	0.002351	-0.025336	-0.025336	3.579607	723.894469	2.167020	1.710100	0.000000	0.000000	0.000000	0.000000	0.000000
12.600000	0.000471	0.002736	0.030863	0.030828	-0.017747	-0.016903	0.019406	0.021788	0.054491	0.001490	0.001490	0.004863	3.475173	3.745410	7.220583	15.298276	118.556876	595.639772	0.005242	-0.025183	-0.025183	3.683016	719.518133	2.175957	1.716305	0.000000	0.000000	0.000000	0.000000	0.000000
12.614286	0.000913	0.003178	0.031022	0.030962	-0.017469	-0.016591	0.019526	0.021897	0.055727	0.002317	0.002317	0.007441	3.506370	3.770004	7.276374	9.628609	134.421994	575.134256	0.008154	-0.024998	-0.024998	3.959027	714.214620	2.183822	1.721570	0.000000	0.000000	0.000000	0.000000	0.000000
12.628571	0.001358	0.003621	0.031173	0.031089	-0.017189	-0.016277	0.019645	0.022004	0.056970	0.003147	0.003147	0.009927	3.537662	3.794657	7.332319	4.064604	150.915988	554.104519	0.011086	-0.024809	-0.024809	4.424579	708.832445	2.190435	1.725715	0.000000	0.000000	0.000000	0.000000	0.000000
12.642857	0.001804	0.004066	0.031317	0.031209	-0.016908	-0.015962	0.019764	0.022111	0.058218	0.003983	0.003983	0.012338	3.569030	3.819352	7.388383	-1.460092	165.688236	534.834824	0.014038	-0.024621	-0.024621	4.733980	703.451653	2.195760	1.728705	0.000000	0.000000	0.000000	0.000000	0.000000
12.657143	0.002252	0.004512	0.031454	0.031322	-0.016624	-0.015645	0.019882	0.022217	0.059471	0.004822	0.004822	0.014696	3.600456	3.844074	7.444530	-6.977678	179.646766	516.384938	0.017010	-0.024431	-0.024431	4.946145	698.026325	2.199795	1.730536	0.000000	0.000000	0.000000	0.000000	0.000000
12.671429	0.002703	0.004961	0.031585	0.031428	-0.016340	-0.015327	0.020001	0.022322	0.060729	0.005667	0.005667	0.016970	3.631921	3.868806	7.500727	-12.421910	193.424172	498.188509	0.020003	-0.024239	-0.024239	5.040390	692.552072	2.202538	1.731207	0.000000	0.000000	0.000000	0.000000	0.000000
12.685714	0.003155	0.005410	0.031708	0.031527	-0.016053	-0.015008	0.020119	0.022427	0.061991	0.006515	0.006515	0.019178	3.663406	3.893530	7.556937	-17.820202	206.835369	480.403199	0.023016	-0.024049	-0.024049	5.034588	687.122590	2.203988	1.730716	0.000000	0.000000	0.000000	0.000000	0.000000
12.700000	0.003609	0.005861	0.031824	0.031620	-0.015765	-0.014686	0.020236	0.022530	0.063258	0.007368	0.007368	0.021305	3.694894	3.918231	7.613125	-23.128408	220.243668	462.709840	0.026048	-0.023861	-0.023861	5.004484	681.729761	2.204145	1.729064	0.000000	0.000000	0.000000	0.000000	0.000000
12.714286	0.004064	0.006314	0.031932	0.031705	-0.015475	-0.014364	0.020354	0.022633	0.064529	0.008226	0.008226	0.023350	3.726366	3.942892	7.669258	-28.316787	230.870350	447.916887	0.029101	-0.023675	-0.023675	4.992777	676.439840	2.203014	1.726254	0.000000	0.000000	0.000000	0.000000	0.000000
12.728571	0.004521	0.006767	0.032034	0.031784	-0.015183	-0.014040	0.020471	0.022735	0.065803	0.009088	0.009088	0.025454	3.757803	3.967496	7.725299	-33.598060	239.609894	434.917134	0.032173	-0.023494	-0.023494	5.012712	671.245595	2.200604	1.722295	0.000000	0.000000	0.000000	0.000000	0.000000
12.742857	0.004979	0.007222	0.032129	0.031856	-0.014890	-0.013714	0.020588	0.022836	0.067081	0.009954	0.009954	0.027472	3.789188	3.992028	7.781215	-38.783704	248.836040	421.525360	0.035265	-0.023308	-0.023308	5.051612	665.948040	2.196924	1.717196	0.000000	0.000000	0.000000	0.000000	0.000000
12.757143	0.005439	0.007677	0.032217	0.031921	-0.014595	-0.013387	0.020704	0.022937	0.068363	0.010825	0.010825	0.029422	3.820502	4.016470	7.836971	-43.916096	256.731375	409.516595	0.038377	-0.023128	-0.023128	4.930919	660.786067	2.191977	1.710959	0.000000	0.000000	0.000000	0.000000	0.000000
12.771429	0.005900	0.008134	0.032298	0.031979	-0.014298	-0.013059	0.020820	0.023036	0.069647	0.011700	0.011700	0.031397	3.851727	4.040807	7.892534	-49.114364	264.350642	397.716962	0.041509	-0.022949	-0.022949	4.641507	655.680778	2.185767	1.703587	0.000000	0.000000	0.000000	0.000000	0.000000
12.785714	0.006362	0.008591	0.032372	0.032031	-0.014000	-0.012729	0.020936	0.023135	0.070934	0.012579	0.012579	0.033256	3.882845	4.065022	7.947868	-54.156846	273.746491	384.295469	0.044660	-0.022769	-0.022769	4.437736	650.545190	2.178305	1.695093	0.000000	0.000000	0.000000	0.000000	0.000000
12.800000	0.006825	0.009049	0.032440	0.032076	-0.013700	-0.012398	0.021051	0.023233	0.072223	0.013463	0.013463	0.034967	3.913840	4.089101	8.002940	-58.984995	283.705414	370.524166	0.047831	-0.022598	-0.022598	4.290018	645.669657	2.169597	1.685479	0.000000	0.000000	0.000000	0.000000	0.000000
12.814286	0.007288	0.009507	0.032500	0.032114	-0.013399	-0.012065	0.021166	0.023330	0.073514	0.014350	0.014350	0.036625	3.944692	4.113026	8.057718	-63.814493	293.833839	356.580938	0.051022	-0.022438	-0.022438	4.246756	641.086710	2.159656	1.674760	0.000000	0.000000	0.000000	0.000000	0.000000
12.828571	0.007753	0.009966	0.032554	0.032146	-0.013095	-0.011731	0.021281	0.023426	0.074807	0.015242	0.015242	0.038161	3.975385	4.136782	8.112167	-68.686786	303.606736	342.949363	0.054232	-0.022280	-0.022280	4.287633	636.582372	2.148508	1.662960	0.000000	0.000000	0.000000	0.000000	0.000000
12.842857	0.008218	0.010426	0.032601	0.032172	-0.012791	-0.011396	0.021395	0.023522	0.076102	0.016139	0.016139	0.039660	4.005902	4.160355	8.166257	-73.616750	313.438196	329.200470	0.057462	-0.022123	-0.022123	4.434551	632.099983	2.136172	1.650097	0.000000	0.000000	0.000000	0.000000	0.000000
12.857143	0.008685	0.010886	0.032641	0.032191	-0.012484	-0.011059	0.021509	0.023616	0.077398	0.017039	0.017039	0.041022	4.036225	4.183729	8.219955	-78.277528	324.265639	314.723690	0.060710	-0.021968	-0.021968	4.571935	627.646256	2.122659	1.636182	0.000000	0.000000	0.000000	0.000000	0.000000
12.871429	0.009151	0.011346	0.032675	0.032204	-0.012176	-0.010721	0.021623	0.023710	0.078695	0.017944	0.017944	0.042236	4.066339	4.206890	8.273229	-82.648849	334.931414	300.696940	0.063978	-0.021825	-0.021825	4.556344	623.584444	2.107975	1.621221	0.000000	0.000000	0.000000	0.000000	0.000000
12.885714	0.009618	0.011806	0.032703	0.032210	-0.011866	-0.010382	0.021736	0.023803	0.079993	0.018852	0.018852	0.043416	4.096227	4.229822	8.326049	-86.888745	345.444396	286.953307	0.067266	-0.021696	-0.021696	4.543763	619.880035	2.092144	1.605236	0.000000	0.000000	0.000000	0.000000	0.000000
12.900000	0.010085	0.012266	0.032724	0.032211	-0.011555	-0.010041	0.021848	0.023895	0.081292	0.019765	0.019765	0.044477	4.125873	4.252511	8.378384	-90.860811	356.733065	272.700713	0.070572	-0.021573	-0.021573	4.727819	616.382503	2.075201	1.588261	0.000000	0.000000	0.000000	0.000000	0.000000
12.914286	0.010553	0.012726	0.032739	0.032205	-0.011242	-0.009699	0.021960	0.023986	0.082591	0.020682	0.020682	0.045366	4.155261	4.274944	8.430205	-94.498774	367.414634	259.388212	0.073897	-0.021465	-0.021465	4.944072	613.276900	2.057174	1.570323	0.000000	0.000000	0.000000	0.000000	0.000000
12.928571	0.011021	0.013186	0.032748	0.032194	-0.010928	-0.009356	0.022072	0.024076	0.083889	0.021603	0.021603	0.046279	4.184377	4.297108	8.481484	-98.116928	376.178058	248.012550	0.077242	-0.021369	-0.021369	5.134662	610.540565	2.038093	1.551453	0.000000	0.000000	0.000000	0.000000	0.000000
12.942857	0.011489	0.013646	0.032752	0.032177	-0.010612	-0.009011	0.022183	0.024165	0.085188	0.022528	0.022528	0.047267	4.213205	4.318989	8.532194	-101.809635	383.767218	237.735479	0.080605	-0.021272	-0.021272	5.365844	607.780668	2.017995	1.531685	0.000000	0.000000	0.000000	0.000000	0.000000
12.957143	0.011957	0.014105	0.032749	0.032155	-0.010294	-0.008666	0.022293	0.024253	0.086486	0.023457	0.023457	0.048228	4.241732	4.340575	8.582307	-105.417468	390.343617	228.554917	0.083987	-0.021173	-0.021173	5.452625	604.944513	1.996901	1.511039	0.000000	0.000000	0.000000	0.000000	0.000000
12.971429	0.012424	0.014564	0.032741	0.032127	-0.009975	-0.008318	0.022403	0.024341	0.087784	0.024390	0.024390	0.049230	4.269944	4.361854	8.631798	-109.056195	396.297044	219.965303	0.087388	-0.021076	-0.021076	5.296979	602.180532	1.974814	1.489520	0.000000	0.000000	0.000000	0.000000	0.000000
12.985714	0.012892	0.015023	0.032727	0.032093	-0.009654	-0.007970	0.022512	0.024427	0.089081	0.025327	0.025327	0.050188	4.297826	4.382813	8.680639	-112.615562	400.988310	212.716074	0.090807	-0.020979	-0.020979	4.961420	599.402485	1.951744	1.467133	0.000000	0.000000	0.000000	0.000000	0.000000
13.000000	0.013359	0.015481	0.032707	0.032054	-0.009331	-0.007620	0.022621	0.024512	0.090377	0.026267	0.026267	0.051266	4.325364	4.403440	8.728805	-116.359886	404.907023	206.053302	0.094244	-0.020883	-0.020883	4.642946	596.651339	1.927699	1.443888	0.000000	0.000000	0.000000	0.000000	0.000000
13.014286	0.013826	0.015939	0.032682	0.032010	-0.009007	-0.007270	0.022729	0.024596	0.091672	0.027212	0.027212	0.052308	4.352546	4.423723	8.776269	-120.048339	408.558251	199.712739	0.097701	-0.020780	-0.020780	4.520732	593.714928	1.902692	1.419795	0.000000	0.000000	0.000000	0.000000	0.000000
13.028571	0.014293	0.016396	0.032650	0.031960	-0.008682	-0.006918	0.022836	0.024679	0.092965	0.028160	0.028160	0.053334	4.379356	4.443649	8.823005	-123.729558	410.880309	194.707429	0.101175	-0.020680	-0.020680	4.446607	590.852179	1.876723	1.394854	0.000000	0.000000	0.000000	0.000000	0.000000
13.042857	0.014759	0.016852	0.032613	0.031904	-0.008355	-0.006565	0.022943	0.024762	0.094256	0.029113	0.029113	0.054523	4.405782	4.463208	8.868989	-127.214556	411.658458	191.441096	0.104667	-0.020577	-0.020577	4.312246	587.914483	1.849799	1.369071	0.000000	0.000000	0.000000	0.000000	0.000000
13.057143	0.015225	0.017307	0.032570	0.031843	-0.008026	-0.006210	0.023048	0.024843	0.095545	0.030069	0.030069	0.055924	4.431809	4.482385	8.914195	-129.718985	411.899198	189.691578	0.108178	-0.020476	-0.020476	4.215767	585.036392	1.821929	1.342455	0.000000	0.000000	0.000000	0.000000	0.000000
13.071429	0.015690	0.017762	0.032522	0.031777	-0.007696	-0.005855	0.023154	0.024922	0.096832	0.031028	0.031028	0.057520	4.457425	4.501171	8.958597	-131.676711	412.204818	188.422719	0.111707	-0.020405	-0.020405	3.988227	583.006173	1.793124	1.315012	0.000000	0.000000	0.000000	0.000000	0.000000
13.085714	0.016154	0.018215	0.032468	0.031705	-0.007365	-0.005498	0.023258	0.025001	0.098117	0.031992	0.031992	0.059151	4.482617	4.519554	9.002171	-133.690758	412.158658	187.448146	0.115253	-0.020352	-0.020352	5.337240	581.483640	1.763427	1.286788	0.000000	0.000000	0.000000	0.000000	0.000000
13.100000	0.016617	0.018668	0.032409	0.031629	-0.007032	-0.005141	0.023361	0.025079	0.099399	0.032959	0.032959	0.060827	4.507373	4.537523	9.044896	-135.783665	411.864112	186.641926	0.118817	-0.020296	-0.020296	5.988413	579.881073	1.732900	1.257842	0.000000	0.000000	0.000000	0.000000	0.000000
13.114286	0.017080	0.019119	0.032345	0.031548	-0.006697	-0.004782	0.023464	0.025155	0.100678	0.033929	0.033929	0.062525	4.531681	4.555069	9.086750	-137.917514	411.268114	186.095035	0.122398	-0.020237	-0.020237	6.389460	578.187070	1.701571	1.228201	0.000000	0.000000	0.000000	0.000000	0.000000
13.128571	0.017542	0.019569	0.032276	0.031461	-0.006362	-0.004422	0.023565	0.025230	0.101955	0.034903	0.034903	0.064273	4.555530	4.572181	9.127712	-140.124747	410.343917	185.801773	0.125997	-0.020175	-0.020175	7.256552	576.427068	1.669444	1.197867	0.000000	0.000000	0.000000	0.000000	0.000000
13.142857	0.018002	0.020018	0.032202	0.031370	-0.006024	-0.004061	0.023666	0.025304	0.103228	0.035881	0.035881	0.066068	4.578909	4.588851	9.167760	-142.399050	408.420797	186.439172	0.129613	-0.020110	-0.020110	7.809061	574.566494	1.636524	1.166845	0.000000	0.000000	0.000000	0.000000	0.000000
13.157143	0.018462	0.020465	0.032123	0.031274	-0.005685	-0.003699	0.023766	0.025377	0.104498	0.036862	0.036862	0.068055	4.601807	4.605067	9.206873	-144.968611	405.450848	187.826949	0.133247	-0.020038	-0.020038	8.072804	572.524647	1.602817	1.135138	0.000000	0.000000	0.000000	0.000000	0.000000
13.171429	0.018920	0.020911	0.032038	0.031174	-0.005345	-0.003336	0.023865	0.025448	0.105764	0.037847	0.037847	0.070190	4.624211	4.620820	9.245032	-147.749663	402.426550	189.056382	0.136897	-0.019953	-0.019953	8.848345	570.086306	1.568322	1.102747	0.000000	0.000000	0.000000	0.000000	0.000000
13.185714	0.019377	0.021356	0.031948	0.031068	-0.005004	-0.002972	0.023963	0.025519	0.107026	0.038835	0.038835	0.072298	4.646112	4.636101	9.282213	-150.448654	399.140795	190.628127	0.140564	-0.019861	-0.019861	9.818522	567.446719	1.533030	1.069660	0.000000	0.000000	0.000000	0.000000	0.000000
13.200000	0.019833	0.021799	0.031853	0.030957	-0.004661	-0.002607	0.024060	0.025587	0.108284	0.039826	0.039826	0.074505	4.667496	4.650899	9.318396	-153.265446	395.244130	192.691771	0.144248	-0.019769	-0.019769	10.243473	564.833386	1.496931	1.035864	0.000000	0.000000	0.000000	0.000000	0.000000
13.214286	0.020287	0.022240	0.031753	0.030841	-0.004316	-0.002241	0.024155	0.025655	0.109538	0.040821	0.040821	0.076834	4.688354	4.665204	9.353558	-156.241254	391.213288	194.729362	0.147948	-0.019671	-0.019671	10.553385	562.021915	1.460030	1.001365	0.000000	0.000000	0.000000	0.000000	0.000000
13.228571	0.020740	0.022680	0.031647	0.030720	-0.003970	-0.001874	0.024250	0.025721	0.110788	0.041818	0.041818	0.079176	4.708673	4.679007	9.387680	-159.201718	386.819110	197.144411	0.151665	-0.019566	-0.019566	10.109056	559.039506	1.422333	0.966166	0.000000	0.000000	0.000000	0.000000	0.000000
13.242857	0.021191	0.023118	0.031536	0.030594	-0.003623	-0.001506	0.024343	0.025786	0.112033	0.042819	0.042819	0.081630	4.728442	4.692296	9.420738	-162.302078	382.137297	199.705973	0.155398	-0.019460	-0.019460	9.890116	556.001782	1.383840	0.930267	0.000000	0.000000	0.000000	0.000000	0.000000
13.257143	0.021641	0.023554	0.031419	0.030462	-0.003275	-0.001137	0.024435	0.025849	0.113273	0.043823	0.043823	0.084140	4.747650	4.705063	9.452713	-165.583827	376.981493	202.558908	0.159146	-0.019347	-0.019347	9.634014	552.783905	1.344554	0.893670	0.000000	0.000000	0.000000	0.000000	0.000000
13.271429	0.022089	0.023988	0.031297	0.030326	-0.002925	-0.000767	0.024527	0.025911	0.114508	0.044831	0.044831	0.086746	4.766285	4.717297	9.483582	-169.078777	371.495858	205.527238	0.162911	-0.019226	-0.019226	9.171265	549.320502	1.304480	0.856377	0.000000	0.000000	0.000000	0.000000	0.000000
13.285714	0.022535	0.024421	0.031170	0.030184	-0.002574	-0.000397	0.024616	0.025971	0.115738	0.045841	0.045841	0.089407	4.784337	4.728988	9.513325	-172.513764	366.256087	208.308426	0.166691	-0.019096	-0.019096	9.082755	545.604110	1.263616	0.818385	0.000000	0.000000	0.000000	0.000000	0.000000
13.300000	0.022979	0.024851	0.031037	0.030037	-0.002222	-0.000025	0.024705	0.026030	0.116962	0.046854	0.046854	0.092058	4.801794	4.740127	9.541920	-175.807359	361.170559	211.075519	0.170487	-0.018968	-0.018968	9.016380	541.955073	1.221957	0.779688	0.000000	0.000000	0.000000	0.000000	0.000000
13.314286	0.023422	0.025279	0.030899	0.029885	-0.001868	0.000347	0.024792	0.026087	0.118181	0.047870	0.047870	0.094739	4.818644	4.750702	9.569346	-179.123334	355.687058	214.216953	0.174297	-0.018845	-0.018845	8.414628	538.428309	1.179509	0.740292	0.000000	0.000000	0.000000	0.000000	0.000000
13.328571	0.023862	0.025705	0.030755	0.029728	-0.001513	0.000720	0.024878	0.026143	0.119393	0.048889	0.048889	0.097539	4.834877	4.760705	9.595582	-182.628911	350.054636	217.316453	0.178123	-0.018718	-0.018718	7.929453	534.794920	1.136295	0.700215	0.000000	0.000000	0.000000	0.000000	0.000000
13.342857	0.024300	0.026128	0.030606	0.029565	-0.001157	0.001094	0.024962	0.026197	0.120600	0.049911	0.049911	0.100362	4.850481	4.770126	9.620608	-186.173202	344.326490	220.471702	0.181964	-0.018583	-0.018583	7.568792	530.954778	1.092328	0.659472	0.000000	0.000000	0.000000	0.000000	0.000000
13.357143	0.024737	0.026549	0.030451	0.029398	-0.000800	0.001469	0.025045	0.026249	0.121800	0.050936	0.050936	0.103233	4.865447	4.778956	9.644403	-189.793435	338.032884	224.115206	0.185819	-0.018446	-0.018446	7.273535	527.041965	1.047612	0.618065	0.000000	0.000000	0.000000	0.000000	0.000000
13.371429	0.025170	0.026968	0.030291	0.029225	-0.000442	0.001844	0.025127	0.026300	0.122994	0.051963	0.051963	0.106253	4.879764	4.787184	9.666948	-193.659113	331.423975	227.827297	0.189688	-0.018303	-0.018303	7.146586	522.941263	1.002152	0.575995	0.000000	0.000000	0.000000	0.000000	0.000000
13.385714	0.025602	0.027384	0.030126	0.029047	-0.000082	0.002220	0.025207	0.026349	0.124181	0.052993	0.052993	0.109327	4.893420	4.794802	9.688222	-197.607598	324.705309	231.565064	0.193572	-0.018149	-0.018149	7.090846	518.554100	0.955952	0.533268	0.000000	0.000000	0.000000	0.000000	0.000000
13.400000	0.026031	0.027798	0.029955	0.028864	0.000278	0.002597	0.025285	0.026396	0.125361	0.054025	0.054025	0.112444	4.906406	4.801801	9.708207	-201.619467	318.097302	235.127508	0.197469	-0.017992	-0.017992	7.076206	514.050113	0.909009	0.489877	0.000000	0.000000	0.000000	0.000000	0.000000
13.414286	0.026458	0.028209	0.029778	0.028676	0.000640	0.002974	0.025362	0.026442	0.126533	0.055060	0.055060	0.115557	4.918711	4.808170	9.726880	-205.630382	311.429291	238.749627	0.201380	-0.017832	-0.017832	6.888057	509.486267	0.861325	0.445824	0.000000	0.000000	0.000000	0.000000	0.000000
13.428571	0.026882	0.028617	0.029596	0.028482	0.001003	0.003352	0.025437	0.026486	0.127699	0.056097	0.056097	0.118719	4.930323	4.813900	9.744223	-209.738686	304.446584	242.587764	0.205305	-0.017671	-0.017671	6.217921	504.883205	0.812907	0.401114	0.000000	0.000000	0.000000	0.000000	0.000000
13.442857	0.027303	0.029023	0.029409	0.028283	0.001367	0.003731	0.025511	0.026528	0.128856	0.057137	0.057137	0.121970	4.941234	4.818982	9.760217	-214.021428	297.442803	246.271243	0.209243	-0.017504	-0.017504	5.340157	500.110928	0.763768	0.355758	0.000000	0.000000	0.000000	0.000000	0.000000
13.457143	0.027722	0.029425	0.029216	0.028079	0.001732	0.004110	0.025583	0.026568	0.130006	0.058179	0.058179	0.125223	4.951433	4.823407	9.774841	-218.331504	290.573675	249.791436	0.213193	-0.017331	-0.017331	4.699076	495.163974	0.713917	0.309764	0.000000	0.000000	0.000000	0.000000	0.000000
13.471429	0.028138	0.029825	0.029018	0.027870	0.002098	0.004490	0.025653	0.026606	0.131148	0.059223	0.059223	0.128470	4.960910	4.827166	9.788076	-222.633336	283.661463	253.361652	0.217157	-0.017157	-0.017157	3.850833	490.192602	0.663356	0.263133	0.000000	0.000000	0.000000	0.000000	0.000000
13.485714	0.028551	0.030222	0.028814	0.027655	0.002465	0.004870	0.025721	0.026642	0.132282	0.060269	0.060269	0.131762	4.969654	4.830250	9.799904	-224.816335	277.004096	258.794548	0.221132	-0.016982	-0.016982	3.032979	485.189593	0.612094	0.215872	0.000000	0.000000	0.000000	0.000000	0.000000
13.500000	0.028961	0.030615	0.028605	0.027436	0.002833	0.005251	0.025788	0.026677	0.133407	0.061317	0.061317	0.135555	4.977656	4.832650	9.810306	-225.162690	272.374323	264.035183	0.225120	-0.016866	-0.016866	2.236540	481.881729	0.560147	0.167995	0.000000	0.000000	0.000000	0.000000	0.000000
13.514286	0.029368	0.031005	0.028391	0.027212	0.003201	0.005632	0.025852	0.026709	0.134523	0.062368	0.062368	0.139370	4.984907	4.834358	9.819266	-225.166941	268.730063	268.631089	0.229120	-0.016814	-0.016814	1.423610	480.407593	0.507592	0.119579	0.000000	0.000000	0.000000	0.000000	0.000000
13.528571	0.029772	0.031392	0.028173	0.026984	0.003571	0.006014	0.025915	0.026740	0.135631	0.063420	0.063420	0.143065	4.991401	4.835369	9.826771	-225.109579	266.014505	272.358583	0.233131	-0.016778	-0.016778	0.543770	479.373323	0.454582	0.070774	0.000000	0.000000	0.000000	0.000000	0.000000
13.542857	0.030173	0.031776	0.027951	0.026753	0.003942	0.006396	0.025976	0.026768	0.136730	0.064474	0.064474	0.146570	4.997133	4.835679	9.832812	-224.877222	263.878060	275.680632	0.237153	-0.016749	-0.016749	-0.223293	478.554974	0.401218	0.021680	0.000000	0.000000	0.000000	0.000000	0.000000
13.557143	0.030571	0.032157	0.027726	0.026518	0.004313	0.006779	0.026035	0.026795	0.137819	0.065529	0.065529	0.149992	5.002098	4.835284	9.837382	-224.580810	262.034499	278.772519	0.241187	-0.016729	-0.016729	-0.748670	477.970614	0.347542	-0.027662	0.000000	0.000000	0.000000	0.000000	0.000000
13.571429	0.030966	0.032534	0.027498	0.026281	0.004686	0.007162	0.026092	0.026819	0.138899	0.066587	0.066587	0.153380	5.006292	4.834181	9.840473	-224.306643	260.621123	281.410640	0.245231	-0.016712	-0.016712	-1.088014	477.473242	0.293587	-0.077220	0.000000	0.000000	0.000000	0.000000	0.000000
13.585714	0.031357	0.032908	0.027266	0.026040	0.005059	0.007545	0.026146	0.026841	0.139970	0.067646	0.067646	0.156676	5.009712	4.832367	9.842079	-223.983630	259.350434	283.953575	0.249285	-0.016696	-0.016696	-1.357506	477.031067	0.239382	-0.126968	0.000000	0.000000	0.000000	0.000000	0.000000
13.600000	0.031745	0.033278	0.027031	0.025796	0.005433	0.007929	0.026199	0.026861	0.141031	0.068706	0.068706	0.159967	5.012354	4.829840	9.842194	-223.749103	258.452795	286.033630	0.253349	-0.016682	-0.016682	-1.580454	476.634898	0.184949	-0.176886	0.000000	0.000000	0.000000	0.000000	0.000000
13.614286	0.032129	0.033645	0.026793	0.025550	0.005807	0.008313	0.026250	0.026879	0.142083	0.069768	0.069768	0.163161	5.014216	4.826598	9.840813	-223.505927	257.192685	288.483452	0.257423	-0.016668	-0.016668	-1.534500	476.236855	0.130307	-0.226954	0.000000	0.000000	0.000000	0.000000	0.000000
13.628571	0.032510	0.034008	0.026551	0.025300	0.006183	0.008697	0.026298	0.026894	0.143125	0.070831	0.070831	0.166464	5.015294	4.822638	9.837932	-223.450843	255.102432	291.573969	0.261507	-0.016651	-0.016651	-1.534190	475.735130	0.075474	-0.277156	0.000000	0.000000	0.000000	0.000000	0.000000
13.642857	0.032888	0.034368	0.026307	0.025048	0.006559	0.009081	0.026344	0.026908	0.144157	0.071896	0.071896	0.169969	5.015586	4.817960	9.833546	-223.735609	252.741384	294.594070	0.265599	-0.016620	-0.016620	-1.719471	474.861090	0.020463	-0.327481	0.000000	0.000000	0.000000	0.000000	0.000000
13.657143	0.033262	0.034724	0.026059	0.024793	0.006935	0.009466	0.026388	0.026919	0.145179	0.072961	0.072961	0.173504	5.015090	4.812561	9.827651	-224.194087	250.032477	297.786951	0.269701	-0.016577	-0.016577	-1.829691	473.634917	-0.034728	-0.377934	0.000000	0.000000	0.000000	0.000000	0.000000
13.671429	0.033632	0.035076	0.025808	0.024534	0.007313	0.009850	0.026430	0.026928	0.146191	0.074028	0.074028	0.177114	5.013803	4.806439	9.820242	-224.784182	247.275553	300.894862	0.273810	-0.016526	-0.016526	-1.962689	472.160862	-0.090110	-0.428525	0.000000	0.000000	0.000000	0.000000	0.000000
13.685714	0.033999	0.035425	0.025553	0.024273	0.007691	0.010235	0.026469	0.026934	0.147193	0.075096	0.075096	0.180737	5.011721	4.799593	9.811314	-225.471355	244.645946	303.777002	0.277928	-0.016469	-0.016469	-2.294950	470.545757	-0.145690	-0.479264	0.000000	0.000000	0.000000	0.000000	0.000000
13.700000	0.034362	0.035769	0.025296	0.024008	0.008069	0.010620	0.026506	0.026938	0.148184	0.076164	0.076164	0.184327	5.008843	4.792019	9.800862	-226.349275	241.809264	306.674090	0.282053	-0.016410	-0.016410	-2.640802	468.861961	-0.201465	-0.530151	0.000000	0.000000	0.000000	0.000000	0.000000
13.714286	0.034722	0.036110	0.025034	0.023741	0.008448	0.011005	0.026541	0.026940	0.149165	0.077233	0.077233	0.187940	5.005166	4.783717	9.788882	-227.390701	238.648932	309.729938	0.286186	-0.016343	-0.016343	-2.934145	466.953552	-0.257429	-0.581177	0.000000	0.000000	0.000000	0.000000	0.000000
13.728571	0.035077	0.036448	0.024770	0.023470	0.008827	0.011389	0.026573	0.026939	0.150135	0.078303	0.078303	0.191624	5.000686	4.774683	9.775369	-228.578245	235.640848	312.486030	0.290325	-0.016268	-0.016268	-3.271554	464.808110	-0.313575	-0.632340	0.000000	0.000000	0.000000	0.000000	0.000000
13.742857	0.035429	0.036781	0.024502	0.023196	0.009207	0.011774	0.026603	0.026936	0.151095	0.079374	0.079374	0.195260	4.995402	4.764917	9.760319	-229.666272	232.366145	315.606864	0.294471	-0.016190	-0.016190	-3.647001	462.567302	-0.369904	-0.683642	0.000000	0.000000	0.000000	0.000000	0.000000
13.757143	0.035777	0.037110	0.024231	0.022919	0.009587	0.012159	0.026630	0.026930	0.152043	0.080445	0.080445	0.199011	4.989310	4.754416	9.743726	-231.017298	229.600189	317.954552	0.298623	-0.016110	-0.016110	-3.978691	460.293919	-0.426412	-0.735080	0.000000	0.000000	0.000000	0.000000	0.000000
13.771429	0.036122	0.037436	0.023956	0.022639	0.009968	0.012544	0.026655	0.026922	0.152981	0.081516	0.081516	0.202592	4.982409	4.743178	9.725587	-232.429102	227.000769	320.073523	0.302781	-0.016028	-0.016028	-4.194506	457.943777	-0.483088	-0.786645	0.000000	0.000000	0.000000	0.000000	0.000000
13.785714	0.036462	0.037757	0.023678	0.022355	0.010349	0.012928	0.026677	0.026911	0.153907	0.082588	0.082588	0.206105	4.974696	4.731202	9.705898	-233.956286	224.616220	321.860834	0.306945	-0.015945	-0.015945	-4.133811	455.571231	-0.539920	-0.838325	0.000000	0.000000	0.000000	0.000000	0.000000
13.800000	0.036798	0.038075	0.023397	0.022069	0.010730	0.013313	0.026696	0.026898	0.154822	0.083660	0.083660	0.209533	4.966169	4.718486	9.684655	-235.560698	222.367834	323.433340	0.311113	-0.015860	-0.015860	-4.025261	453.154140	-0.596894	-0.890109	0.000000	0.000000	0.000000	0.000000	0.000000
13.814286	0.037130	0.038388	0.023112	0.021780	0.011112	0.013697	0.026713	0.026882	0.155725	0.084732	0.084732	0.212904	4.956826	4.705029	9.661855	-237.423372	219.978069	324.887547	0.315286	-0.015774	-0.015774	-3.788672	450.699746	-0.653997	-0.941984	0.000000	0.000000	0.000000	0.000000	0.000000
13.828571	0.037459	0.038697	0.022825	0.021487	0.011493	0.014081	0.026727	0.026864	0.156617	0.085804	0.085804	0.216247	4.946666	4.690830	9.637496	-239.445764	217.662445	326.106472	0.319464	-0.015680	-0.015680	-3.270324	448.000347	-0.711215	-0.993940	0.000000	0.000000	0.000000	0.000000	0.000000
13.842857	0.037783	0.039002	0.022534	0.021192	0.011875	0.014464	0.026739	0.026843	0.157498	0.086875	0.086875	0.219533	4.935687	4.675888	9.611574	-241.340311	215.742340	327.056295	0.323645	-0.015582	-0.015582	-2.808895	445.191211	-0.768542	-1.045970	0.000000	0.000000	0.000000	0.000000	0.000000
13.857143	0.038102	0.039302	0.022239	0.020894	0.012257	0.014848	0.026748	0.026819	0.158366	0.087947	0.087947	0.222744	4.923887	4.660201	9.584088	-243.106076	214.077930	327.877774	0.327829	-0.015490	-0.015490	-2.229194	442.572926	-0.825975	-1.098074	0.000000	0.000000	0.000000	0.000000	0.000000
13.871429	0.038418	0.039599	0.021942	0.020593	0.012639	0.015231	0.026754	0.026793	0.159223	0.089018	0.089018	0.225915	4.911266	4.643769	9.555034	-244.825545	212.587743	328.569889	0.332017	-0.015404	-0.015404	-1.628922	440.105488	-0.883495	-1.150233	0.000000	0.000000	0.000000	0.000000	0.000000
13.885714	0.038729	0.039891	0.021642	0.020289	0.013022	0.015613	0.026757	0.026764	0.160068	0.090089	0.090089	0.229049	4.897822	4.626591	9.524413	-246.528502	211.463263	328.911368	0.336207	-0.015320	-0.015320	-0.841795	437.708060	-0.941072	-1.202420	0.000000	0.000000	0.000000	0.000000	0.000000
13.900000	0.039036	0.040178	0.021339	0.019983	0.013404	0.015995	0.026758	0.026732	0.160900	0.091159	0.091159	0.232085	4.883555	4.608668	9.492223	-248.014496	210.379569	329.427580	0.340399	-0.015240	-0.015240	-0.005984	435.423244	-0.998681	-1.254611	0.000000	0.000000	0.000000	0.000000	0.000000
13.914286	0.039339	0.040462	0.021033	0.019674	0.013786	0.016377	0.026756	0.026697	0.161721	0.092228	0.092228	0.235154	4.868465	4.590000	9.458465	-249.481104	209.522918	329.734682	0.344593	-0.015165	-0.015165	0.701594	433.284832	-1.056300	-1.306784	0.000000	0.000000	0.000000	0.000000	0.000000
13.928571	0.039637	0.040740	0.020724	0.019362	0.014168	0.016758	0.026750	0.026660	0.162529	0.093297	0.093297	0.238176	4.852552	4.570587	9.423139	-250.940612	208.824505	329.889192	0.348788	-0.015093	-0.015093	1.272343	431.219250	-1.113901	-1.358914	0.000000	0.000000	0.000000	0.000000	0.000000
13.942857	0.039931	0.041015	0.020413	0.019048	0.014550	0.017139	0.026742	0.026620	0.163324	0.094365	0.094365	0.241147	4.835817	4.550430	9.386247	-252.182287	208.548856	329.837312	0.352983	-0.015022	-0.015022	1.789660	429.197803	-1.171461	-1.410979	0.000000	0.000000	0.000000	0.000000	0.000000
13.957143	0.040220	0.041285	0.020099	0.018732	0.014932	0.017519	0.026731	0.026577	0.164107	0.095431	0.095431	0.244051	4.818260	4.529531	9.347791	-253.244577	208.948429	329.288131	0.357180	-0.014961	-0.014961	2.170974	427.451177	-1.228958	-1.462959	0.000000	0.000000	0.000000	0.000000	0.000000
13.971429	0.040505	0.041550	0.019783	0.018414	0.015314	0.017898	0.026717	0.026531	0.164877	0.096497	0.096497	0.246795	4.799884	4.507890	9.307774	-254.484385	209.661832	328.246132	0.361376	-0.014912	-0.014912	2.417032	426.043067	-1.286365	-1.514827	0.000000	0.000000	0.000000	0.000000	0.000000
13.985714	0.040786	0.041811	0.019465	0.018094	0.015696	0.018277	0.026700	0.026483	0.165635	0.097561	0.097561	0.249358	4.780689	4.485511	9.266200	-255.751734	210.352703	327.197650	0.365571	-0.014862	-0.014862	2.573210	424.621400	-1.343643	-1.566545	0.000000	0.000000	0.000000	0.000000	0.000000
14.000000	0.041061	0.042067	0.019145	0.017772	0.016077	0.018655	0.026680	0.026431	0.166380	0.098624	0.098624	0.251868	4.760678	4.462396	9.223073	-256.877183	211.386413	325.946753	0.369766	-0.014811	-0.014811	3.265213	423.171694	-1.400762	-1.618087	0.000000	0.000000	0.000000	0.000000	0.000000
14.014286	0.041333	0.042318	0.018822	0.017448	0.016458	0.019032	0.026657	0.026377	0.167111	0.099686	0.099686	0.254300	4.739853	4.438546	9.178400	-257.822058	212.599058	324.696012	0.373959	-0.014768	-0.014768	3.883832	421.933117	-1.457709	-1.669440	0.000000	0.000000	0.000000	0.000000	0.000000
14.028571	0.041599	0.042565	0.018498	0.017123	0.016839	0.019408	0.026631	0.026320	0.167830	0.100745	0.100745	0.256703	4.718218	4.413967	9.132185	-258.659524	214.053020	323.309875	0.378150	-0.014731	-0.014731	4.244135	420.874005	-1.514462	-1.720583	0.000000	0.000000	0.000000	0.000000	0.000000
14.042857	0.041861	0.042808	0.018172	0.016796	0.017219	0.019784	0.026602	0.026260	0.168536	0.101804	0.101804	0.259050	4.695775	4.388660	9.084435	-259.337980	215.909467	321.678772	0.382338	-0.014699	-0.014699	4.624621	419.970603	-1.570989	-1.771485	0.000000	0.000000	0.000000	0.000000	0.000000
14.057143	0.042118	0.043045	0.017845	0.016467	0.017599	0.020158	0.026570	0.026196	0.169229	0.102860	0.102860	0.261298	4.672529	4.362629	9.035158	-259.650108	218.322751	319.855664	0.386524	-0.014676	-0.014676	4.974044	419.316805	-1.627263	-1.822122	0.000000	0.000000	0.000000	0.000000	0.000000
14.071429	0.042371	0.043278	0.017516	0.016138	0.017978	0.020532	0.026534	0.026130	0.169909	0.103914	0.103914	0.263451	4.648482	4.335880	8.984362	-259.484321	221.202123	318.042881	0.390706	-0.014669	-0.014669	5.130512	419.103484	-1.683254	-1.872463	0.000000	0.000000	0.000000	0.000000	0.000000
14.085714	0.042619	0.043506	0.017185	0.015807	0.018357	0.020905	0.026496	0.026061	0.170575	0.104966	0.104966	0.265566	4.623641	4.308416	8.932057	-259.155660	224.341165	316.131798	0.394885	-0.014678	-0.014678	5.425586	419.368300	-1.738919	-1.922469	0.000000	0.000000	0.000000	0.000000	0.000000
14.100000	0.042862	0.043730	0.016854	0.015476	0.018735	0.021277	0.026454	0.025989	0.171228	0.106016	0.106016	0.267627	4.598009	4.280243	8.878253	-258.699538	227.728449	314.098423	0.399059	-0.014694	-0.014694	6.013846	419.837762	-1.794209	-1.972091	0.000000	0.000000	0.000000	0.000000	0.000000
14.114286	0.043100	0.043949	0.016522	0.015144	0.019113	0.021647	0.026409	0.025914	0.171868	0.107064	0.107064	0.269619	4.571594	4.251368	8.822962	-257.952109	231.462912	312.007662	0.403228	-0.014717	-0.014717	6.395041	420.487220	-1.849084	-2.021290	0.000000	0.000000	0.000000	0.000000	0.000000
14.128571	0.043334	0.044162	0.016189	0.014811	0.019490	0.022017	0.026361	0.025836	0.172495	0.108109	0.108109	0.271558	4.544401	4.221796	8.766196	-257.011874	235.356056	309.949507	0.407392	-0.014751	-0.014751	6.594912	421.456852	-1.903514	-2.070038	0.000000	0.000000	0.000000	0.000000	0.000000
14.142857	0.043563	0.044372	0.015855	0.014478	0.019866	0.022386	0.026310	0.025755	0.173108	0.109152	0.109152	0.273474	4.516437	4.191534	8.707971	-255.933603	239.209108	308.067957	0.411549	-0.014791	-0.014791	6.617718	422.613308	-1.957466	-2.118303	0.000000	0.000000	0.000000	0.000000	0.000000
14.157143	0.043787	0.044576	0.015521	0.014145	0.020241	0.022753	0.026255	0.025671	0.173708	0.110192	0.110192	0.275420	4.487710	4.160591	8.648300	-254.762246	243.320118	306.020007	0.415701	-0.014835	-0.014835	6.471435	423.843528	-2.010908	-2.166053	0.000000	0.000000	0.000000	0.000000	0.000000
14.171429	0.044006	0.044776	0.015187	0.013811	0.020616	0.023119	0.026197	0.025584	0.174295	0.111229	0.111229	0.277308	4.458226	4.128973	8.587199	-253.238630	247.634895	304.119017	0.419846	-0.014883	-0.014883	6.277277	425.239810	-2.063814	-2.213267	0.000000	0.000000	0.000000	0.000000	0.000000
14.185714	0.044221	0.044971	0.014853	0.013478	0.020990	0.023484	0.026136	0.025494	0.174868	0.112263	0.112263	0.279206	4.427996	4.096688	8.524684	-251.473058	252.101357	302.306761	0.423983	-0.014943	-0.014943	6.131095	426.934738	-2.116164	-2.259922	0.000000	0.000000	0.000000	0.000000	0.000000
14.200000	0.044431	0.045161	0.014518	0.013145	0.021363	0.023847	0.026072	0.025400	0.175428	0.113294	0.113294	0.281118	4.397025	4.063745	8.460771	-249.772797	256.530288	300.465183	0.428112	-0.015009	-0.015009	6.056893	428.840263	-2.167925	-2.305989	0.000000	0.000000	0.000000	0.000000	0.000000
14.214286	0.044636	0.045346	0.014184	0.012812	0.021735	0.024210	0.026004	0.025304	0.175975	0.114322	0.114322	0.283010	4.365324	4.030153	8.395478	-248.097640	261.075959	298.480215	0.432233	-0.015074	-0.015074	6.016306	430.697764	-2.219065	-2.351436	0.000000	0.000000	0.000000	0.000000	0.000000
14.228571	0.044836	0.045527	0.013849	0.012480	0.022106	0.024570	0.025933	0.025205	0.176508	0.115346	0.115346	0.284833	4.332902	3.995921	8.328823	-246.171842	265.709973	296.655995	0.436345	-0.015141	-0.015141	5.791639	432.596734	-2.269565	-2.396247	0.000000	0.000000	0.000000	0.000000	0.000000
14.242857	0.045031	0.045703	0.013515	0.012148	0.022475	0.024930	0.025859	0.025102	0.177028	0.116367	0.116367	0.286667	4.299767	3.961058	8.260826	-244.113660	270.335142	294.971450	0.440447	-0.015214	-0.015214	5.448606	434.683817	-2.319413	-2.440410	0.000000	0.000000	0.000000	0.000000	0.000000
14.257143	0.045222	0.045874	0.013182	0.011816	0.022844	0.025288	0.025781	0.024996	0.177535	0.117385	0.117385	0.288533	4.265930	3.925574	8.191505	-242.027237	275.179698	293.094199	0.444540	-0.015290	-0.015290	5.146941	436.847684	-2.368588	-2.483905	0.000000	0.000000	0.000000	0.000000	0.000000
14.271429	0.045408	0.046041	0.012848	0.011485	0.023212	0.025644	0.025700	0.024888	0.178028	0.118398	0.118398	0.290333	4.231401	3.889478	8.120879	-239.637654	280.317363	291.225436	0.448622	-0.015370	-0.015370	4.841741	439.129214	-2.417067	-2.526711	0.000000	0.000000	0.000000	0.000000	0.000000
14.285714	0.045589	0.046202	0.012515	0.011155	0.023579	0.025999	0.025615	0.024776	0.178508	0.119408	0.119408	0.292095	4.196189	3.852781	8.048970	-236.972074	285.714777	289.371352	0.452693	-0.015460	-0.015460	4.555436	441.716430	-2.464832	-2.568810	0.000000	0.000000	0.000000	0.000000	0.000000
14.300000	0.045766	0.046359	0.012183	0.010826	0.023944	0.026352	0.025528	0.024661	0.178975	0.120414	0.120414	0.293831	4.160305	3.815493	7.975798	-234.166111	291.249479	287.518790	0.456752	-0.015560	-0.015560	4.354972	444.579410	-2.511854	-2.610176	0.000000	0.000000	0.000000	0.000000	0.000000
14.314286	0.045937	0.046512	0.011852	0.010497	0.024308	0.026703	0.025436	0.024543	0.179428	0.121416	0.121416	0.295542	4.123761	3.777624	7.901386	-231.299343	296.733297	285.776342	0.460799	-0.015666	-0.015666	4.189192	447.588522	-2.558101	-2.650777	0.000000	0.000000	0.000000	0.000000	0.000000
14.328571	0.046104	0.046659	0.011522	0.010170	0.024671	0.027053	0.025342	0.024422	0.179869	0.122413	0.122413	0.297261	4.086568	3.739187	7.825755	-228.410744	302.232896	284.038362	0.464834	-0.015771	-0.015771	4.043056	450.614063	-2.603544	-2.690587	0.000000	0.000000	0.000000	0.000000	0.000000
14.342857	0.046266	0.046802	0.011193	0.009844	0.025032	0.027401	0.025244	0.024297	0.180296	0.123406	0.123406	0.298968	4.048737	3.700193	7.748930	-225.358556	307.760646	282.434233	0.468855	-0.015878	-0.015878	3.910153	453.664996	-2.648168	-2.729591	0.000000	0.000000	0.000000	0.000000	0.000000
14.357143	0.046424	0.046940	0.010864	0.009520	0.025392	0.027747	0.025143	0.024170	0.180710	0.124395	0.124395	0.300698	4.010280	3.660654	7.670934	-222.231969	313.190447	281.000864	0.472863	-0.015989	-0.015989	3.750093	456.821892	-2.691961	-2.767777	0.000000	0.000000	0.000000	0.000000	0.000000
14.371429	0.046577	0.047074	0.010537	0.009196	0.025750	0.028092	0.025038	0.024040	0.181111	0.125379	0.125379	0.302477	3.971210	3.620580	7.591790	-219.167835	318.587802	279.535892	0.476857	-0.016099	-0.016099	3.597230	459.975904	-2.734906	-2.805131	0.000000	0.000000	0.000000	0.000000	0.000000
14.385714	0.046725	0.047203	0.010212	0.008875	0.026107	0.028434	0.024930	0.023906	0.181500	0.126358	0.126358	0.304249	3.931539	3.579985	7.511524	-216.058221	323.874517	278.225442	0.480836	-0.016208	-0.016208	3.410534	463.085663	-2.776991	-2.841642	0.000000	0.000000	0.000000	0.000000	0.000000
14.400000	0.046869	0.047328	0.009887	0.008554	0.026463	0.028775	0.024819	0.023770	0.181875	0.127332	0.127332	0.306056	3.891279	3.538881	7.430160	-213.850630	328.926913	276.245684	0.484799	-0.016316	-0.016316	3.173942	466.168561	-2.818208	-2.877302	0.000000	0.000000	0.000000	0.000000	0.000000
14.414286	0.047008	0.047448	0.009564	0.008235	0.026816	0.029113	0.024704	0.023630	0.182237	0.128301	0.128301	0.307640	3.850442	3.497280	7.347722	-212.432565	332.733280	274.720822	0.488747	-0.016404	-0.016404	2.997271	468.683058	-2.858550	-2.912107	0.000000	0.000000	0.000000	0.000000	0.000000
14.428571	0.047142	0.047563	0.009242	0.007917	0.027168	0.029450	0.024586	0.023487	0.182587	0.129265	0.129265	0.309268	3.809042	3.455193	7.264235	-211.420700	335.820266	273.507528	0.492678	-0.016457	-0.016457	2.821390	470.189486	-2.898031	-2.946071	0.000000	0.000000	0.000000	0.000000	0.000000
14.442857	0.047272	0.047674	0.008921	0.007601	0.027519	0.029784	0.024464	0.023341	0.182924	0.130224	0.130224	0.311001	3.767089	3.412632	7.179721	-210.800699	338.179221	272.628786	0.496592	-0.016490	-0.016490	2.609473	471.136396	-2.936702	-2.979247	0.000000	0.000000	0.000000	0.000000	0.000000
14.457143	0.047397	0.047780	0.008600	0.007285	0.027867	0.030117	0.024339	0.023192	0.183248	0.131178	0.131178	0.312875	3.724594	3.369608	7.094202	-210.587045	340.053278	271.826974	0.500489	-0.016503	-0.016503	2.471453	471.521233	-2.974614	-3.011686	0.000000	0.000000	0.000000	0.000000	0.000000
14.471429	0.047517	0.047882	0.008279	0.006969	0.028214	0.030447	0.024211	0.023041	0.183559	0.132125	0.132125	0.314822	3.681569	3.326131	7.007699	-210.556076	341.611296	271.156891	0.504368	-0.016501	-0.016501	2.328428	471.457400	-3.011801	-3.043425	0.000000	0.000000	0.000000	0.000000	0.000000
14.485714	0.047633	0.047979	0.007959	0.006654	0.028559	0.030775	0.024079	0.022886	0.183858	0.133068	0.133068	0.316832	3.638022	3.282209	6.920231	-210.696115	342.856424	270.627061	0.508228	-0.016490	-0.016490	2.073037	471.138587	-3.048293	-3.074494	0.000000	0.000000	0.000000	0.000000	0.000000
14.500000	0.047745	0.048072	0.007639	0.006339	0.028902	0.031101	0.023945	0.022728	0.184144	0.134004	0.134004	0.318906	3.593963	3.237853	6.831816	-210.973805	343.902936	270.156562	0.512070	-0.016470	-0.016470	1.843262	470.569720	-3.084110	-3.104913	0.000000	0.000000	0.000000	0.000000	0.000000
14.514286	0.047852	0.048160	0.007320	0.006025	0.029243	0.031424	0.023806	0.022567	0.184417	0.134934	0.134934	0.321017	3.549402	3.193072	6.742474	-211.343536	344.677701	269.864130	0.515892	-0.016444	-0.016444	1.610873	469.825057	-3.119261	-3.134695	0.000000	0.000000	0.000000	0.000000	0.000000
14.528571	0.047954	0.048244	0.007000	0.005711	0.029582	0.031745	0.023665	0.022403	0.184677	0.135859	0.135859	0.323195	3.504348	3.147874	6.652222	-211.703497	344.972051	270.060243	0.519693	-0.016411	-0.016411	1.427360	468.884906	-3.153756	-3.163849	0.000000	0.000000	0.000000	0.000000	0.000000
14.542857	0.048052	0.048324	0.006681	0.005397	0.029919	0.032064	0.023520	0.022236	0.184925	0.136777	0.136777	0.325558	3.458811	3.102269	6.561080	-212.026353	345.640610	269.917604	0.523474	-0.016369	-0.016369	1.337978	467.678078	-3.187601	-3.192383	0.000000	0.000000	0.000000	0.000000	0.000000
14.557143	0.048145	0.048398	0.006361	0.005084	0.030254	0.032381	0.023372	0.022066	0.185161	0.137689	0.137689	0.327882	3.412800	3.056264	6.469064	-212.037485	346.460676	269.933532	0.527234	-0.016334	-0.016334	1.248437	466.680669	-3.220806	-3.220308	0.000000	0.000000	0.000000	0.000000	0.000000
14.571429	0.048233	0.048469	0.006042	0.004771	0.030587	0.032695	0.023220	0.021893	0.185383	0.138595	0.138595	0.330233	3.366323	3.009870	6.376193	-211.897416	347.304806	270.074941	0.530972	-0.016306	-0.016306	1.203186	465.895283	-3.253366	-3.247620	0.000000	0.000000	0.000000	0.000000	0.000000
14.585714	0.048317	0.048535	0.005723	0.004458	0.030918	0.033006	0.023065	0.021717	0.185593	0.139493	0.139493	0.332632	3.319391	2.963094	6.282485	-211.725748	348.212451	270.182777	0.534688	-0.016281	-0.016281	1.231326	465.177181	-3.285258	-3.274297	0.000000	0.000000	0.000000	0.000000	0.000000
14.600000	0.048397	0.048596	0.005405	0.004146	0.031246	0.033315	0.022907	0.021538	0.185790	0.140386	0.140386	0.335033	3.272013	2.915947	6.187959	-211.525204	349.026897	270.411022	0.538381	-0.016257	-0.016257	1.245510	464.495231	-3.316464	-3.300322	0.000000	0.000000	0.000000	0.000000	0.000000
14.614286	0.048472	0.048653	0.005087	0.003835	0.031572	0.033622	0.022746	0.021357	0.185975	0.141271	0.141271	0.337470	3.224199	2.868437	6.092635	-211.230201	349.540705	271.032697	0.542051	-0.016232	-0.016232	1.310774	463.758384	-3.346974	-3.325685	0.000000	0.000000	0.000000	0.000000	0.000000
14.628571	0.048542	0.048706	0.004769	0.003524	0.031896	0.033925	0.022582	0.021172	0.186147	0.142150	0.142150	0.340049	3.175959	2.820574	5.996533	-211.001774	349.637601	272.003037	0.545697	-0.016200	-0.016200	1.539233	462.870723	-3.376781	-3.350383	0.000000	0.000000	0.000000	0.000000	0.000000
14.642857	0.048608	0.048754	0.004452	0.003213	0.032217	0.034227	0.022414	0.020985	0.186307	0.143021	0.143021	0.342807	3.127303	2.772368	5.899672	-211.027142	349.553677	272.898725	0.549319	-0.016159	-0.016159	1.812320	461.690223	-3.405888	-3.374417	0.000000	0.000000	0.000000	0.000000	0.000000
14.657143	0.048670	0.048798	0.004136	0.002904	0.032536	0.034525	0.022243	0.020795	0.186454	0.143886	0.143886	0.345617	3.078242	2.723828	5.802070	-211.090990	349.429945	273.794061	0.552915	-0.016110	-0.016110	2.166520	460.275116	-3.434305	-3.397800	0.000000	0.000000	0.000000	0.000000	0.000000
14.671429	0.048726	0.048837	0.003819	0.002594	0.032853	0.034821	0.022069	0.020602	0.186589	0.144743	0.144743	0.348446	3.028784	2.674963	5.703747	-211.189668	349.100445	274.858650	0.556487	-0.016058	-0.016058	2.564115	458.797200	-3.462046	-3.420546	0.000000	0.000000	0.000000	0.000000	0.000000
14.685714	0.048779	0.048872	0.003503	0.002286	0.033167	0.035114	0.021892	0.020406	0.186711	0.145593	0.145593	0.351336	2.978940	2.625782	5.604722	-211.409760	348.547691	276.023391	0.560032	-0.016000	-0.016000	2.954475	457.156800	-3.489118	-3.442662	0.000000	0.000000	0.000000	0.000000	0.000000
14.700000	0.048826	0.048902	0.003188	0.001977	0.033478	0.035404	0.021711	0.020208	0.186820	0.146435	0.146435	0.354284	2.928718	2.576294	5.505012	-211.723850	347.876725	277.210651	0.563552	-0.015936	-0.015936	3.357173	455.306370	-3.515522	-3.464152	0.000000	0.000000	0.000000	0.000000	0.000000
14.714286	0.048870	0.048928	0.002873	0.001669	0.033787	0.035691	0.021528	0.020006	0.186917	0.147269	0.147269	0.357262	2.878128	2.526508	5.404637	-212.087082	346.892484	278.660348	0.567044	-0.015866	-0.015866	3.753904	453.319364	-3.541268	-3.485026	0.000000	0.000000	0.000000	0.000000	0.000000
14.728571	0.048909	0.048950	0.002558	0.001362	0.034093	0.035975	0.021341	0.019802	0.187002	0.148096	0.148096	0.360339	2.827180	2.476433	5.303613	-212.459200	345.680084	280.327617	0.570509	-0.015788	-0.015788	4.067520	451.089481	-3.566363	-3.505293	0.000000	0.000000	0.000000	0.000000	0.000000
14.742857	0.048943	0.048967	0.002243	0.001055	0.034397	0.036257	0.021152	0.019595	0.187074	0.148915	0.148915	0.363533	2.775883	2.426076	5.201959	-212.951427	344.400167	281.940587	0.573946	-0.015704	-0.015704	4.390606	448.680051	-3.590817	-3.524962	0.000000	0.000000	0.000000	0.000000	0.000000
14.757143	0.048973	0.048980	0.001929	0.000748	0.034698	0.036535	0.020959	0.019386	0.187134	0.149726	0.149726	0.366758	2.724245	2.375447	5.099692	-213.624535	343.141618	283.349600	0.577354	-0.015615	-0.015615	4.610586	446.149332	-3.614642	-3.544046	0.000000	0.000000	0.000000	0.000000	0.000000
14.771429	0.048998	0.048989	0.001614	0.000442	0.034996	0.036811	0.020763	0.019174	0.187181	0.150529	0.150529	0.369924	2.672276	2.324553	4.996829	-214.305527	341.919279	284.712805	0.580734	-0.015524	-0.015524	4.754141	443.534065	-3.637843	-3.562553	0.000000	0.000000	0.000000	0.000000	0.000000
14.785714	0.049019	0.048993	0.001300	0.000136	0.035291	0.037083	0.020565	0.018959	0.187216	0.151323	0.151323	0.373039	2.619984	2.273404	4.893388	-214.956314	340.692616	286.108819	0.584084	-0.015432	-0.015432	4.851830	440.907616	-3.660424	-3.580487	0.000000	0.000000	0.000000	0.000000	0.000000
14.800000	0.049035	0.048992	0.000987	-0.000169	0.035583	0.037352	0.020363	0.018742	0.187238	0.152110	0.152110	0.376135	2.567379	2.222006	4.789384	-215.666115	339.381859	287.528193	0.587404	-0.015339	-0.015339	4.907347	438.256780	-3.682384	-3.597846	0.000000	0.000000	0.000000	0.000000	0.000000
14.814286	0.049047	0.048988	0.000673	-0.000475	0.035873	0.037618	0.020158	0.018522	0.187249	0.152888	0.152888	0.379224	2.514468	2.170368	4.684837	-216.456452	338.020987	288.915419	0.590694	-0.015242	-0.015242	4.968974	435.497660	-3.703720	-3.614630	0.000000	0.000000	0.000000	0.000000	0.000000
14.828571	0.049054	0.048979	0.000360	-0.000779	0.036159	0.037881	0.019951	0.018299	0.187246	0.153657	0.153657	0.382292	2.461262	2.118499	4.579761	-217.268477	336.458950	290.480391	0.593953	-0.015143	-0.015143	5.038373	432.645308	-3.724432	-3.630840	0.000000	0.000000	0.000000	0.000000	0.000000
14.842857	0.049057	0.048966	0.000047	-0.001084	0.036443	0.038141	0.019740	0.018074	0.187232	0.154418	0.154418	0.385404	2.407769	2.066406	4.474176	-218.192379	334.807752	292.020912	0.597181	-0.015037	-0.015037	5.095108	429.616117	-3.744525	-3.646480	0.000000	0.000000	0.000000	0.000000	0.000000
14.857143	0.049056	0.048948	-0.000265	-0.001387	0.036723	0.038398	0.019527	0.017847	0.187205	0.155169	0.155169	0.388522	2.353998	2.014099	4.368096	-219.313657	333.080390	293.438484	0.600377	-0.014926	-0.014926	5.155471	426.454819	-3.764004	-3.661557	0.000000	0.000000	0.000000	0.000000	0.000000
14.871429	0.049050	0.048926	-0.000577	-0.001691	0.037001	0.038651	0.019310	0.017617	0.187166	0.155912	0.155912	0.391593	2.299956	1.961583	4.261540	-220.622937	331.164455	294.854884	0.603541	-0.014810	-0.014810	5.238228	423.144390	-3.782879	-3.676080	0.000000	0.000000	0.000000	0.000000	0.000000
14.885714	0.049039	0.048900	-0.000889	-0.001994	0.037275	0.038901	0.019091	0.017384	0.187114	0.156646	0.156646	0.394634	2.245654	1.908868	4.154522	-221.951545	329.182007	296.316722	0.606671	-0.014686	-0.014686	5.319237	419.611024	-3.801155	-3.690058	0.000000	0.000000	0.000000	0.000000	0.000000
14.900000	0.049024	0.048869	-0.001201	-0.002297	0.037546	0.039148	0.018869	0.017149	0.187050	0.157371	0.157371	0.397667	2.191099	1.855961	4.047060	-223.299480	327.215031	297.742009	0.609769	-0.014560	-0.014560	5.361345	415.990044	-3.818843	-3.703500	0.000000	0.000000	0.000000	0.000000	0.000000
14.914286	0.049005	0.048834	-0.001512	-0.002599	0.037814	0.039391	0.018645	0.016912	0.186974	0.158087	0.158087	0.400676	2.136300	1.802869	3.939169	-224.769682	325.159361	299.131970	0.612833	-0.014432	-0.014432	5.198731	412.338707	-3.835953	-3.716418	0.000000	0.000000	0.000000	0.000000	0.000000
14.928571	0.048981	0.048795	-0.001823	-0.002901	0.038079	0.039631	0.018417	0.016672	0.186886	0.158794	0.158794	0.403652	2.081265	1.749600	3.830865	-226.328463	323.079368	300.455915	0.615862	-0.014299	-0.014299	5.115821	408.553558	-3.852484	-3.728811	0.000000	0.000000	0.000000	0.000000	0.000000
14.942857	0.048953	0.048751	-0.002134	-0.003203	0.038340	0.039867	0.018187	0.016430	0.186785	0.159491	0.159491	0.406581	2.026001	1.696162	3.722163	-227.932027	320.968115	301.764574	0.618857	-0.014164	-0.014164	5.041601	404.691000	-3.868441	-3.740685	0.000000	0.000000	0.000000	0.000000	0.000000
14.957143	0.048920	0.048703	-0.002445	-0.003504	0.038598	0.040100	0.017954	0.016186	0.186673	0.160178	0.160178	0.409471	1.970518	1.642561	3.613079	-229.656142	318.866868	302.940909	0.621817	-0.014027	-0.014027	4.913470	400.758481	-3.883828	-3.752045	0.000000	0.000000	0.000000	0.000000	0.000000
14.971429	0.048883	0.048651	-0.002755	-0.003805	0.038853	0.040330	0.017719	0.015940	0.186547	0.160856	0.160856	0.412287	1.914823	1.588806	3.503629	-231.577688	316.776878	303.906785	0.624741	-0.013887	-0.013887	4.722970	396.767166	-3.898648	-3.762894	0.000000	0.000000	0.000000	0.000000	0.000000
14.985714	0.048841	0.048594	-0.003065	-0.004106	0.039105	0.040556	0.017480	0.015691	0.186410	0.161525	0.161525	0.414984	1.858924	1.534902	3.393827	-233.649242	314.603439	304.804327	0.627630	-0.013745	-0.013745	4.439736	392.701309	-3.912903	-3.773235	0.000000	0.000000	0.000000	0.000000	0.000000
15.000000	0.048795	0.048534	-0.003375	-0.004406	0.039353	0.040778	0.017240	0.015440	0.186261	0.162183	0.162183	0.417586	1.802830	1.480859	3.283689	-235.733510	312.494600	305.622776	0.630482	-0.013598	-0.013598	4.028968	388.504801	-3.926596	-3.783071	0.000000	0.000000	0.000000	0.000000	0.000000
15.014286	0.048745	0.048469	-0.003685	-0.004706	0.039597	0.040997	0.016996	0.015187	0.186099	0.162832	0.162832	0.420104	1.746548	1.426681	3.173229	-237.833565	310.546287	306.263129	0.633297	-0.013451	-0.013451	3.582014	384.324297	-3.939731	-3.792408	0.000000	0.000000	0.000000	0.000000	0.000000
15.028571	0.048690	0.048399	-0.003994	-0.005005	0.039838	0.041212	0.016751	0.014931	0.185925	0.163470	0.163470	0.422506	1.690087	1.372378	3.062464	-239.989214	308.598776	306.845299	0.636074	-0.013308	-0.013308	3.184621	380.234634	-3.952312	-3.801249	0.000000	0.000000	0.000000	0.000000	0.000000
15.042857	0.048631	0.048326	-0.004302	-0.005304	0.040076	0.041424	0.016502	0.014674	0.185739	0.164099	0.164099	0.424819	1.633453	1.317955	2.951408	-242.153234	306.725424	307.343147	0.638815	-0.013164	-0.013164	2.861787	376.106039	-3.964330	-3.809587	0.000000	0.000000	0.000000	0.000000	0.000000
15.057143	0.048567	0.048248	-0.004610	-0.005603	0.040310	0.041631	0.016251	0.014415	0.185541	0.164717	0.164717	0.427045	1.576656	1.263420	2.840077	-244.244146	304.990129	307.774252	0.641517	-0.013020	-0.013020	2.608250	372.007296	-3.975783	-3.817419	0.000000	0.000000	0.000000	0.000000	0.000000
15.071429	0.048499	0.048165	-0.004918	-0.005900	0.040540	0.041835	0.015998	0.014153	0.185330	0.165326	0.165326	0.429192	1.519704	1.208781	2.728485	-246.330111	303.279438	308.183901	0.644180	-0.012880	-0.012880	2.353889	368.007469	-3.986669	-3.824743	0.000000	0.000000	0.000000	0.000000	0.000000
15.085714	0.048427	0.048079	-0.005225	-0.006198	0.040767	0.042036	0.015742	0.013889	0.185108	0.165923	0.165923	0.431279	1.462604	1.154045	2.616649	-248.562186	301.617731	308.396652	0.646804	-0.012740	-0.012740	2.119899	364.003206	-3.996981	-3.831554	0.000000	0.000000	0.000000	0.000000	0.000000
15.100000	0.048350	0.047988	-0.005532	-0.006494	0.040990	0.042232	0.015484	0.013624	0.184873	0.166511	0.166511	0.433254	1.405365	1.099218	2.504584	-250.797871	299.961244	308.598768	0.649390	-0.012600	-0.012600	1.920117	359.985925	-4.006713	-3.837847	0.000000	0.000000	0.000000	0.000000	0.000000
15.114286	0.048269	0.047894	-0.005837	-0.006790	0.041209	0.042425	0.015224	0.013356	0.184627	0.167088	0.167088	0.435156	1.347996	1.044310	2.392305	-252.920328	298.448888	308.768168	0.651935	-0.012458	-0.012458	1.800837	355.949850	-4.015864	-3.843621	0.000000	0.000000	0.000000	0.000000	0.000000
15.128571	0.048183	0.047794	-0.006143	-0.007085	0.041425	0.042614	0.014961	0.013087	0.184368	0.167654	0.167654	0.436995	1.290504	0.989326	2.279830	-255.019880	297.047190	308.848000	0.654440	-0.012321	-0.012321	1.817921	352.030008	-4.024435	-3.848876	0.000000	0.000000	0.000000	0.000000	0.000000
15.142857	0.048093	0.047691	-0.006447	-0.007379	0.041637	0.042799	0.014696	0.012816	0.184098	0.168210	0.168210	0.438756	1.232898	0.934274	2.167172	-257.171581	295.611593	308.907765	0.656905	-0.012186	-0.012186	1.935618	348.184004	-4.032421	-3.853608	0.000000	0.000000	0.000000	0.000000	0.000000
15.157143	0.047999	0.047584	-0.006750	-0.007672	0.041845	0.042980	0.014429	0.012543	0.183815	0.168754	0.168754	0.440457	1.175186	0.879162	2.054349	-259.296516	294.133623	309.034846	0.659329	-0.012050	-0.012050	2.043102	344.280044	-4.039813	-3.857809	0.000000	0.000000	0.000000	0.000000	0.000000
15.171429	0.047900	0.047472	-0.007053	-0.007964	0.042049	0.043157	0.014160	0.012268	0.183521	0.169288	0.169288	0.442137	1.117378	0.823999	1.941376	-261.484509	292.638978	309.113717	0.661711	-0.011911	-0.011911	2.125639	340.322870	-4.046609	-3.861477	0.000000	0.000000	0.000000	0.000000	0.000000
15.185714	0.047797	0.047356	-0.007355	-0.008255	0.042249	0.043330	0.013888	0.011991	0.183215	0.169812	0.169812	0.443774	1.059480	0.768790	1.828270	-263.848028	290.975611	309.183955	0.664052	-0.011771	-0.011771	2.137643	336.319952	-4.052812	-3.864617	0.000000	0.000000	0.000000	0.000000	0.000000
15.200000	0.047690	0.047236	-0.007655	-0.008545	0.042446	0.043500	0.013615	0.011712	0.182897	0.170324	0.170324	0.445371	1.001503	0.713544	1.715046	-266.367356	289.143018	309.265774	0.666350	-0.011624	-0.011624	2.104096	332.125358	-4.058427	-3.867231	0.000000	0.000000	0.000000	0.000000	0.000000
15.214286	0.047579	0.047112	-0.007955	-0.008835	0.042638	0.043665	0.013339	0.011432	0.182567	0.170825	0.170825	0.446938	0.943453	0.658267	1.601721	-268.973859	287.249253	309.319753	0.668606	-0.011471	-0.011471	1.989593	327.740987	-4.063462	-3.869329	0.000000	0.000000	0.000000	0.000000	0.000000
15.228571	0.047463	0.046984	-0.008254	-0.009123	0.042827	0.043826	0.013061	0.011150	0.182225	0.171314	0.171314	0.448463	0.885340	0.602968	1.488309	-271.548172	285.321457	309.438111	0.670820	-0.011314	-0.011314	1.825766	323.269682	-4.067930	-3.870925	0.000000	0.000000	0.000000	0.000000	0.000000
15.242857	0.047343	0.046851	-0.008552	-0.009411	0.043011	0.043984	0.012781	0.010867	0.181872	0.171793	0.171793	0.449975	0.827171	0.547654	1.374825	-274.122264	283.312835	309.635669	0.672990	-0.011156	-0.011156	1.638991	318.748866	-4.071841	-3.872029	0.000000	0.000000	0.000000	0.000000	0.000000
15.257143	0.047218	0.046715	-0.008850	-0.009698	0.043192	0.044137	0.012500	0.010582	0.181506	0.172260	0.172260	0.451493	0.768954	0.492330	1.261284	-276.791882	281.168217	309.871848	0.675117	-0.010995	-0.010995	1.420558	314.131213	-4.075202	-3.872647	0.000000	0.000000	0.000000	0.000000	0.000000
15.271429	0.047090	0.046574	-0.009146	-0.009983	0.043369	0.044286	0.012216	0.010295	0.181130	0.172716	0.172716	0.453013	0.710696	0.437005	1.147701	-279.466875	278.927869	310.196528	0.677200	-0.010827	-0.010827	1.206978	309.355450	-4.078016	-3.872784	0.000000	0.000000	0.000000	0.000000	0.000000
15.285714	0.046957	0.046430	-0.009442	-0.010268	0.043541	0.044431	0.011930	0.010007	0.180741	0.173161	0.173161	0.454550	0.652406	0.381684	1.034091	-282.137740	276.635741	310.575260	0.679239	-0.010656	-0.010656	1.029137	304.464517	-4.080295	-3.872450	0.000000	0.000000	0.000000	0.000000	0.000000
15.300000	0.046820	0.046281	-0.009737	-0.010552	0.043709	0.044572	0.011643	0.009717	0.180341	0.173594	0.173594	0.456100	0.594092	0.326375	0.920466	-284.832743	274.207442	311.064163	0.681233	-0.010482	-0.010482	0.905573	299.497076	-4.082048	-3.871656	0.000000	0.000000	0.000000	0.000000	0.000000
15.314286	0.046679	0.046128	-0.010031	-0.010836	0.043874	0.044709	0.011353	0.009426	0.179930	0.174015	0.174015	0.457680	0.535759	0.271083	0.806842	-287.243045	271.747549	311.867496	0.683182	-0.010303	-0.010303	0.822989	294.370456	-4.083284	-3.870410	0.000000	0.000000	0.000000	0.000000	0.000000
15.328571	0.046534	0.045971	-0.010324	-0.011118	0.044034	0.044841	0.011062	0.009134	0.179507	0.174425	0.174425	0.459373	0.477416	0.215816	0.693232	-289.304028	269.601040	312.704894	0.685086	-0.010122	-0.010122	0.819137	289.197196	-4.084011	-3.868721	0.000000	0.000000	0.000000	0.000000	0.000000
15.342857	0.046384	0.045810	-0.010617	-0.011400	0.044190	0.044970	0.010769	0.008840	0.179072	0.174823	0.174823	0.461121	0.419070	0.160579	0.579648	-291.093074	267.600579	313.666309	0.686945	-0.009951	-0.009951	0.909983	284.300146	-4.084237	-3.866598	0.000000	0.000000	0.000000	0.000000	0.000000
15.357143	0.046230	0.045646	-0.010908	-0.011680	0.044341	0.045094	0.010475	0.008544	0.178626	0.175209	0.175209	0.462927	0.360727	0.105378	0.466106	-292.592270	265.742229	314.773588	0.688758	-0.009783	-0.009783	1.046892	279.513812	-4.083955	-3.864032	0.000000	0.000000	0.000000	0.000000	0.000000
15.371429	0.046072	0.045477	-0.011198	-0.011960	0.044489	0.045214	0.010178	0.008248	0.178169	0.175584	0.175584	0.464800	0.302397	0.050221	0.352618	-293.879899	263.998961	315.975471	0.690525	-0.009619	-0.009619	1.208451	274.830847	-4.083150	-3.861009	0.000000	0.000000	0.000000	0.000000	0.000000
15.385714	0.045910	0.045304	-0.011488	-0.012238	0.044632	0.045329	0.009881	0.007950	0.177700	0.175946	0.175910	0.466701	0.244085	-0.004887	0.239198	-295.040145	262.243079	317.315467	0.692105	-0.009462	-0.009462	1.465656	270.344917	-4.081815	-3.857522	0.000000	0.000000	0.000000	0.000000	0.000000
15.400000	0.045744	0.045127	-0.011775	-0.012515	0.044771	0.045441	0.009581	0.007651	0.177220	0.176297	0.175858	0.468364	0.185800	-0.059937	0.125863	-295.669324	259.771395	319.900445	0.692190	-0.009349	-0.009349	1.800074	267.113063	-4.079920	-3.853541	0.000000	0.000000	0.000000	0.000000	0.000000
15.414286	0.045574	0.044946	-0.012061	-0.012790	0.044906	0.045548	0.009280	0.007351	0.176728	0.176636	0.175793	0.470066	0.127552	-0.114923	0.012629	-296.249837	257.121317	322.710591	0.692229	-0.009210	-0.009210	2.101959	263.155218	-4.077395	-3.848997	0.000000	0.000000	0.000000	0.000000	0.000000
15.428571	0.045399	0.044762	-0.012346	-0.013063	0.045036	0.045651	0.008977	0.007049	0.176226	0.176962	0.175717	0.477289	0.069348	-0.169836	-0.100487	-305.316716	269.002021	302.501693	0.692222	-0.007499	-0.010799	2.354526	229.498800	-4.074255	-3.843904	0.007475	0.000002	0.000022	0.000000	0.000000
15.442857	0.045221	0.044573	-0.012647	-0.013315	0.045162	0.045749	0.008673	0.006747	0.175712	0.177277	0.175630	0.478943	0.011174	-0.224641	-0.213468	-305.543784	267.512501	304.500932	0.692169	-0.007852	-0.011298	2.551875	243.105503	-4.072225	-3.836389	0.007846	0.000002	0.000003	0.000000	0.000000
15.457143	0.045038	0.044381	-0.012940	-0.013558	0.045284	0.045844	0.008368	0.006443	0.175187	0.177579	0.175187	0.479848	-0.046980	-0.279295	-0.326275	-304.663994	269.307604	304.320503	0.690713	-0.007788	-0.011236	2.704878	241.445411	-4.070746	-3.825744	0.007800	0.000002	-0.000014	0.000000	0.000000
15.471429	0.044851	0.044186	-0.013231	-0.013799	0.045402	0.045933	0.008061	0.006139	0.174652	0.177869	0.174652	0.479531	-0.105095	-0.333778	-0.438873	-302.050700	265.191480	311.782900	0.688890	-0.007824	-0.011311	2.818827	243.256085	-4.068060	-3.813819	0.007854	0.000002	-0.000032	0.000000	0.000000
15.485714	0.044660	0.043987	-0.013518	-0.014035	0.045514	0.046019	0.007753	0.005833	0.174106	0.178147	0.174106	0.481273	-0.163159	-0.388079	-0.551238	-302.698049	259.777146	317.280954	0.687022	-0.007676	-0.011138	2.873925	238.502837	-4.064513	-3.801079	0.007725	0.000002	-0.000051	0.000000	0.000000
15.500000	0.044465	0.043785	-0.013804	-0.014271	0.045623	0.046100	0.007443	0.005527	0.173550	0.178412	0.173550	0.483389	-0.221162	-0.442188	-0.663351	-303.944818	255.322484	321.218000	0.685111	-0.007491	-0.010911	2.932477	232.619133	-4.060200	-3.787650	0.007559	0.000002	-0.000069	0.000000	0.000000
15.514286	0.044266	0.043579	-0.014088	-0.014505	0.045727	0.046177	0.007133	0.005219	0.172983	0.178666	0.172983	0.485105	-0.279096	-0.496101	-0.775197	-304.557466	249.724164	326.930911	0.683156	-0.007337	-0.010724	2.997527	227.828412	-4.055361	-3.773866	0.007422	0.000002	-0.000087	0.000000	0.000000
15.528571	0.044063	0.043370	-0.014371	-0.014739	0.045827	0.046249	0.006821	0.004911	0.172406	0.178907	0.172406	0.487203	-0.336953	-0.549811	-0.886765	-305.687285	246.087769	330.162803	0.681157	-0.007146	-0.010488	2.986254	221.742374	-4.050008	-3.759747	0.007250	0.000002	-0.000106	0.000000	0.000000
15.542857	0.043855	0.043158	-0.014652	-0.014972	0.045922	0.046317	0.006507	0.004602	0.171819	0.179135	0.171819	0.488579	-0.394727	-0.603316	-0.998043	-305.467522	240.306088	336.887639	0.679115	-0.007016	-0.010336	2.968196	217.830141	-4.044147	-3.745305	0.007138	0.000002	-0.000124	0.000000	0.000000
15.557143	0.043644	0.042943	-0.014932	-0.015204	0.046013	0.046381	0.006193	0.004292	0.171221	0.179351	0.171221	0.490776	-0.452409	-0.656609	-1.109018	-306.301729	228.298176	348.782807	0.677029	-0.006819	-0.010093	2.982990	211.474325	-4.037753	-3.730506	0.006960	0.000002	-0.000143	0.000000	0.000000
15.571429	0.043429	0.042724	-0.015211	-0.015435	0.046099	0.046440	0.005877	0.003981	0.170613	0.179554	0.170613	0.495175	-0.509992	-0.709685	-1.219678	-310.512542	224.465580	349.124122	0.674900	-0.006430	-0.009589	3.003613	198.450732	-4.030835	-3.715363	0.006591	0.000002	-0.000162	0.000000	0.000000
15.585714	0.043209	0.042502	-0.015490	-0.015668	0.046181	0.046494	0.005561	0.003670	0.169995	0.179745	0.169995	0.496574	-0.567473	-0.762546	-1.330020	-309.955014	220.689396	354.175429	0.672728	-0.006298	-0.009428	3.032398	194.589153	-4.023677	-3.700263	0.006476	0.000002	-0.000180	0.000000	0.000000
15.600000	0.042986	0.042276	-0.015767	-0.015900	0.046258	0.046545	0.005243	0.003358	0.169367	0.179924	0.169367	0.498051	-0.624848	-0.815191	-1.440039	-309.376898	217.278279	358.880319	0.670513	-0.006162	-0.009269	3.048963	190.381755	-4.016209	-3.685120	0.006358	0.000002	-0.000198	0.000000	0.000000
15.614286	0.042759	0.042047	-0.016043	-0.016131	0.046330	0.046590	0.004925	0.003046	0.168728	0.180089	0.168728	0.499403	-0.682107	-0.867613	-1.549720	-308.511260	213.677254	364.060696	0.668255	-0.006037	-0.009126	3.063381	186.569007	-4.008159	-3.669560	0.006253	0.000002	-0.000217	0.000000	0.000000
15.628571	0.042528	0.041815	-0.016316	-0.016359	0.046399	0.046632	0.004605	0.002733	0.168080	0.180242	0.168080	0.500816	-0.739243	-0.919807	-1.659050	-307.606076	211.255230	368.099673	0.665954	-0.005906	-0.008974	3.082669	182.525744	-3.999518	-3.653567	0.006141	0.000002	-0.000236	0.000000	0.000000
15.642857	0.042293	0.041580	-0.016587	-0.016586	0.046462	0.046669	0.004285	0.002420	0.167421	0.180383	0.167421	0.501819	-0.796247	-0.971766	-1.768013	-305.937553	208.172389	373.560854	0.663610	-0.005812	-0.008873	3.045538	179.758958	-3.990285	-3.637138	0.006065	0.000002	-0.000255	0.000000	0.000000
15.657143	0.042054	0.041341	-0.016856	-0.016811	0.046521	0.046701	0.003963	0.002106	0.166753	0.180510	0.166753	0.503071	-0.853111	-1.023484	-1.876594	-304.547368	204.143692	379.687601	0.661224	-0.005695	-0.008743	2.969133	176.209901	-3.980429	-3.620232	0.005968	0.000002	-0.000275	0.000000	0.000000
15.671429	0.041811	0.041100	-0.017122	-0.017033	0.046575	0.046729	0.003641	0.001791	0.166075	0.180626	0.166075	0.504632	-0.909824	-1.074953	-1.984777	-303.576154	198.867334	386.641080	0.658796	-0.005550	-0.008574	2.866256	171.658147	-3.969937	-3.602830	0.005843	0.000002	-0.000294	0.000000	0.000000
15.685714	0.041565	0.040855	-0.017386	-0.017254	0.046625	0.046752	0.003318	0.001477	0.165387	0.180728	0.165387	0.506577	-0.966379	-1.126167	-2.092546	-303.246214	197.022262	389.520039	0.656327	-0.005367	-0.008352	2.638670	165.788131	-3.958866	-3.585009	0.005679	0.000002	-0.000314	0.000000	0.000000
15.700000	0.041314	0.040607	-0.017649	-0.017474	0.046670	0.046771	0.002994	0.001162	0.164689	0.180817	0.164689	0.507253	-1.022769	-1.177122	-2.199891	-300.977103	193.030639	396.482755	0.653816	-0.005291	-0.008275	2.335363	163.697364	-3.947293	-3.566876	0.005622	0.000002	-0.000333	0.000000	0.000000
15.714286	0.041060	0.040355	-0.017909	-0.017692	0.046711	0.046785	0.002670	0.000846	0.163982	0.180894	0.163982	0.508682	-1.078985	-1.227813	-2.306798	-299.849156	191.032509	400.308847	0.651264	-0.005146	-0.008107	1.996659	159.111294	-3.935145	-3.548333	0.005497	0.000002	-0.000353	0.000000	0.000000
15.728571	0.040803	0.040101	-0.018166	-0.017907	0.046746	0.046795	0.002345	0.000531	0.163265	0.180958	0.163265	0.509344	-1.135020	-1.278232	-2.413251	-297.493422	188.047268	406.347866	0.648671	-0.005064	-0.008023	1.621273	156.786585	-3.922385	-3.529327	0.005434	0.000002	-0.000372	0.000000	0.000000
15.742857	0.040541	0.039844	-0.018421	-0.018120	0.046777	0.046800	0.002019	0.000215	0.162539	0.181009	0.162539	0.510358	-1.190863	-1.328373	-2.519236	-295.620567	186.116140	410.847917	0.646038	-0.004949	-0.007898	1.257182	153.285781	-3.909022	-3.509870	0.005340	0.000002	-0.000392	0.000000	0.000000
15.757143	0.040276	0.039583	-0.018673	-0.018331	0.046804	0.046801	0.001693	-0.000101	0.161804	0.181047	0.161804	0.510964	-1.246506	-1.378229	-2.624735	-293.029992	183.763909	416.484814	0.643365	-0.004869	-0.007817	0.907835	150.970519	-3.895026	-3.489921	0.005279	0.000002	-0.000412	0.000000	0.000000
15.771429	0.040008	0.039320	-0.018923	-0.018540	0.046826	0.046798	0.001366	-0.000417	0.161059	0.181073	0.161059	0.511724	-1.301940	-1.427793	-2.729733	-290.590898	180.063348	423.316577	0.640652	-0.004773	-0.007718	0.570631	148.137066	-3.880399	-3.469481	0.005204	0.000002	-0.000432	0.000000	0.000000
15.785714	0.039736	0.039054	-0.019169	-0.018745	0.046843	0.046789	0.001039	-0.000733	0.160305	0.181085	0.160305	0.512908	-1.357156	-1.477058	-2.834214	-288.712336	177.613746	428.334866	0.637900	-0.004637	-0.007563	0.259373	143.853244	-3.865125	-3.448528	0.005088	0.000002	-0.000453	0.000000	0.000000
15.800000	0.039460	0.038784	-0.019413	-0.018949	0.046856	0.046777	0.000711	-0.001049	0.159542	0.181085	0.159542	0.513618	-1.412146	-1.526017	-2.938163	-286.082620	175.012999	434.253463	0.635109	-0.004540	-0.007460	-0.021847	140.975250	-3.849269	-3.427146	0.005010	0.000002	-0.000473	0.000000	0.000000
15.814286	0.039181	0.038512	-0.019655	-0.019151	0.046863	0.046759	0.000383	-0.001365	0.158771	0.181072	0.158771	0.514371	-1.466901	-1.574665	-3.041565	-283.521864	173.441835	439.071525	0.632279	-0.004437	-0.007351	-0.216065	137.869227	-3.832837	-3.405347	0.004928	0.000002	-0.000493	0.000000	0.000000
15.828571	0.038898	0.038237	-0.019894	-0.019349	0.046866	0.046738	0.000054	-0.001681	0.157990	0.181046	0.157990	0.514724	-1.521412	-1.622994	-3.144406	-280.287552	170.920721	445.511098	0.629411	-0.004366	-0.007285	-0.255971	135.886771	-3.815796	-3.383085	0.004877	0.000002	-0.000513	0.000000	0.000000
15.842857	0.038613	0.037959	-0.020129	-0.019545	0.046865	0.046711	-0.000275	-0.001996	0.157201	0.181007	0.157201	0.515396	-1.575671	-1.670999	-3.246670	-277.534820	169.570142	450.296557	0.626505	-0.004264	-0.007179	-0.252507	132.815890	-3.798123	-3.360325	0.004797	0.000002	-0.000534	0.000000	0.000000
15.857143	0.038323	0.037679	-0.020362	-0.019739	0.046859	0.046681	-0.000604	-0.002312	0.156403	0.180955	0.156403	0.515603	-1.629668	-1.718671	-3.348340	-274.064739	167.635840	456.381085	0.623562	-0.004200	-0.007122	-0.214549	131.056804	-3.779820	-3.337069	0.004752	0.000002	-0.000554	0.000000	0.000000
15.871429	0.038031	0.037396	-0.020591	-0.019929	0.046848	0.046645	-0.000933	-0.002628	0.155597	0.180890	0.155597	0.515996	-1.683395	-1.766004	-3.449400	-270.879246	165.106148	462.774409	0.620581	-0.004117	-0.007041	-0.122431	128.603056	-3.760885	-3.313314	0.004690	0.000002	-0.000575	0.000000	0.000000
15.885714	0.037735	0.037109	-0.020818	-0.020117	0.046832	0.046605	-0.001263	-0.002943	0.154782	0.180812	0.154782	0.516516	-1.736843	-1.812991	-3.549833	-267.886170	162.606875	468.942888	0.617565	-0.004015	-0.006934	-0.056080	125.527546	-3.741305	-3.289039	0.004609	0.000002	-0.000596	0.000000	0.000000
15.900000	0.037436	0.036821	-0.021041	-0.020302	0.046812	0.046561	-0.001592	-0.003258	0.153960	0.180722	0.153960	0.516962	-1.790001	-1.859624	-3.649625	-264.772468	159.549984	475.787597	0.614512	-0.003915	-0.006829	-0.197257	122.501658	-3.721124	-3.264303	0.004530	0.000002	-0.000616	0.000000	0.000000
15.914286	0.037134	0.036529	-0.021262	-0.020484	0.046786	0.046512	-0.001922	-0.003572	0.153129	0.180618	0.153129	0.517542	-1.842864	-1.905897	-3.748761	-261.944600	157.159880	481.677670	0.611424	-0.003797	-0.006701	-0.198052	118.860402	-3.700366	-3.239138	0.004433	0.000002	-0.000637	0.000000	0.000000
15.928571	0.036829	0.036236	-0.021480	-0.020665	0.046757	0.046459	-0.002252	-0.003887	0.152290	0.180502	0.152290	0.517809	-1.895422	-1.951805	-3.847227	-258.734202	154.414233	488.303796	0.608300	-0.003701	-0.006601	4.067062	115.967460	-3.679054	-3.213575	0.004357	0.000002	-0.000657	0.000000	0.000000
15.942857	0.036520	0.035939	-0.021695	-0.020842	0.046722	0.046401	-0.002582	-0.004200	0.151443	0.180373	0.151443	0.518135	-1.947667	-1.997343	-3.945010	-255.671156	151.700212	494.748921	0.605142	-0.003593	-0.006485	1.290038	112.656115	-3.657190	-3.187614	0.004269	0.000002	-0.000678	0.000000	0.000000
15.957143	0.036209	0.035640	-0.021907	-0.021017	0.046683	0.046339	-0.002912	-0.004514	0.150588	0.180231	0.150588	0.518369	-1.999593	-2.042503	-4.042096	-252.544569	148.594965	501.646787	0.601949	-0.003486	-0.006371	0.350691	109.391855	-3.634769	-3.161249	0.004183	0.000002	-0.000698	0.000000	0.000000
15.971429	0.035894	0.035339	-0.022116	-0.021190	0.046639	0.046272	-0.003241	-0.004827	0.149726	0.180076	0.149726	0.518656	-2.051190	-2.087282	-4.138472	-249.622838	145.184028	508.643457	0.598722	-0.003367	-0.006241	0.120430	105.697704	-3.611808	-3.134499	0.004085	0.000001	-0.000719	0.000000	0.000000
15.985714	0.035577	0.035035	-0.022322	-0.021360	0.046590	0.046201	-0.003571	-0.005139	0.148856	0.179908	0.148856	0.518936	-2.102452	-2.131673	-4.234125	-246.751604	141.603168	515.757521	0.595462	-0.003239	-0.006098	0.052879	101.689427	-3.588323	-3.107388	0.003977	0.000001	-0.000739	0.000000	0.000000
16.000000	0.035257	0.034728	-0.022526	-0.021528	0.046537	0.046126	-0.003900	-0.005450	0.147979	0.179727	0.147979	0.519189	-2.153371	-2.175672	-4.329043	-243.851264	137.673025	523.247937	0.592168	-0.003106	-0.005947	-0.087774	97.501200	-3.564345	-3.079954	0.003864	0.000001	-0.000760	0.000000	0.000000
16.014286	0.034933	0.034420	-0.022727	-0.021694	0.046479	0.046045	-0.004229	-0.005762	0.147094	0.179534	0.147094	0.519490	-2.203941	-2.219276	-4.423216	-241.083162	134.318786	530.028171	0.588841	-0.002963	-0.005782	0.827698	92.931551	-3.539895	-3.052224	0.003741	0.000001	-0.000780	0.000000	0.000000
16.028571	0.034607	0.034108	-0.022925	-0.021858	0.046416	0.045961	-0.004558	-0.006072	0.146202	0.179328	0.146202	0.519521	-2.254155	-2.262479	-4.516634	-238.019745	130.300001	537.766223	0.585482	-0.002837	-0.005641	1.720586	88.998455	-3.514995	-3.024229	0.003635	0.000001	-0.000799	0.000000	0.000000
16.042857	0.034278	0.033795	-0.023121	-0.022019	0.046349	0.045872	-0.004887	-0.006382	0.145303	0.179109	0.145303	0.519694	-2.304007	-2.305278	-4.609285	-235.262267	126.234555	545.242951	0.582091	-0.002691	-0.005473	0.148852	84.319017	-3.489643	-2.995965	0.003509	0.000001	-0.000820	0.000000	0.000000
16.057143	0.033947	0.033479	-0.023314	-0.022179	0.046276	0.045779	-0.005215	-0.006691	0.144396	0.178877	0.144396	0.519770	-2.353491	-2.347670	-4.701161	-232.373072	122.040415	552.978040	0.578668	-0.002544	-0.005302	-0.403929	79.615234	-3.463850	-2.967442	0.003381	0.000001	-0.000839	0.000000	0.000000
16.071429	0.033612	0.033161	-0.023505	-0.022336	0.046200	0.045681	-0.005543	-0.006999	0.143483	0.178633	0.143483	0.519828	-2.402600	-2.389652	-4.792252	-229.474815	117.331236	561.235177	0.575214	-0.002393	-0.005126	-0.863468	74.760695	-3.437643	-2.938699	0.003250	0.000001	-0.000859	0.000000	0.000000
16.085714	0.033275	0.032841	-0.023693	-0.022492	0.046118	0.045579	-0.005871	-0.007306	0.142563	0.178375	0.142563	0.519975	-2.451329	-2.431220	-4.882548	-226.699675	113.215509	568.773690	0.571728	-0.002226	-0.004928	-0.658040	69.346533	-3.411036	-2.909749	0.003103	0.000001	-0.000878	0.000000	0.000000
16.100000	0.032935	0.032519	-0.023879	-0.022647	0.046032	0.045472	-0.006198	-0.007612	0.141636	0.178106	0.141636	0.519859	-2.499672	-2.472372	-4.972044	-223.753855	108.451189	577.129415	0.568212	-0.002078	-0.004755	-0.531530	64.587194	-3.384055	-2.880629	0.002974	0.000001	-0.000897	0.000000	0.000000
16.114286	0.032593	0.032194	-0.024062	-0.022799	0.045941	0.045361	-0.006524	-0.007918	0.140702	0.177823	0.140702	0.519841	-2.547625	-2.513105	-5.060730	-220.884833	103.440571	585.652578	0.564665	-0.001909	-0.004555	-0.069594	59.109473	-3.356703	-2.851341	0.002825	0.000001	-0.000917	0.000000	0.000000
16.128571	0.032248	0.031867	-0.024243	-0.022949	0.045845	0.045246	-0.006850	-0.008222	0.139761	0.177528	0.139761	0.519835	-2.595182	-2.553418	-5.148600	-217.656207	98.459049	594.504183	0.561088	-0.001734	-0.004345	0.393124	53.371154	-3.328989	-2.821893	0.002668	0.000001	-0.000935	0.000000	0.000000
16.142857	0.031900	0.031538	-0.024421	-0.023098	0.045745	0.045126	-0.007175	-0.008526	0.138814	0.177220	0.138814	0.519858	-2.642339	-2.593308	-5.235647	-214.401577	93.289828	603.567422	0.557481	-0.001559	-0.004135	0.174602	47.633884	-3.300948	-2.792333	0.002512	0.000001	-0.000955	0.000000	0.000000
16.157143	0.031550	0.031207	-0.024598	-0.023246	0.045640	0.045002	-0.007500	-0.008828	0.137860	0.176900	0.137860	0.519879	-2.689090	-2.632775	-5.321865	-211.193826	87.760762	612.941555	0.553845	-0.001378	-0.003918	-0.165247	41.690840	-3.272595	-2.762676	0.002350	0.000001	-0.000974	0.000000	0.000000
16.171429	0.031197	0.030874	-0.024772	-0.023392	0.045531	0.044874	-0.007824	-0.009129	0.136900	0.176567	0.136900	0.519915	-2.735432	-2.671817	-5.407249	-208.087529	82.328839	622.115014	0.550180	-0.001186	-0.003686	0.175758	35.361402	-3.243941	-2.732936	0.002178	0.000001	-0.000992	0.000000	0.000000
16.185714	0.030842	0.030539	-0.024944	-0.023537	0.045417	0.044741	-0.008147	-0.009430	0.135934	0.176222	0.135934	0.519814	-2.781361	-2.710433	-5.491794	-204.750829	77.182082	631.231632	0.546485	-0.000999	-0.003458	0.434193	29.146245	-3.215010	-2.703142	0.002008	0.000001	-0.001011	0.000000	0.000000
16.200000	0.030485	0.030202	-0.025113	-0.023680	0.045298	0.044605	-0.008469	-0.009729	0.134961	0.175864	0.134961	0.519577	-2.826873	-2.748623	-5.575496	-201.194789	71.505762	641.095072	0.542762	-0.000819	-0.003242	0.435500	23.221108	-3.185817	-2.673314	0.001847	0.000001	-0.001029	0.000000	0.000000
16.214286	0.030125	0.029863	-0.025281	-0.023822	0.045175	0.044464	-0.008790	-0.010027	0.133982	0.175494	0.133982	0.519443	-2.871963	-2.786387	-5.658350	-197.733633	65.895880	650.795105	0.539010	-0.000624	-0.003003	0.546186	16.702630	-3.156354	-2.643438	0.001670	0.000001	-0.001047	0.000000	0.000000
16.228571	0.029762	0.029521	-0.025446	-0.023962	0.045047	0.044318	-0.009111	-0.010323	0.132997	0.175111	0.132997	0.519206	-2.916630	-2.823723	-5.740353	-194.178363	60.326999	660.546160	0.535230	-0.000430	-0.002768	0.740952	10.264544	-3.126636	-2.613532	0.001494	0.000001	-0.001065	0.000000	0.000000
16.242857	0.029398	0.029178	-0.025609	-0.024102	0.044915	0.044169	-0.009431	-0.010619	0.132006	0.174717	0.132006	0.518871	-2.960868	-2.860632	-5.821500	-190.802981	54.795794	670.077562	0.531423	-0.000239	-0.002534	0.893185	3.863104	-3.096686	-2.583622	0.001320	0.000001	-0.001083	0.000000	0.000000
16.257143	0.029031	0.028833	-0.025770	-0.024239	0.044778	0.044015	-0.009749	-0.010913	0.131009	0.174309	0.131009	0.518364	-3.004675	-2.897113	-5.901789	-187.230201	48.988458	680.080398	0.527588	-0.000049	-0.002301	0.679696	-2.481903	-3.066504	-2.553709	0.001148	0.000001	-0.001099	0.000000	0.000000
16.271429	0.028661	0.028485	-0.025929	-0.024376	0.044636	0.043857	-0.010067	-0.011205	0.130006	0.173890	0.130006	0.517866	-3.048048	-2.933168	-5.981216	-183.624146	43.246214	690.049319	0.523725	0.000149	-0.002058	0.257782	-9.143300	-3.036094	-2.523794	0.000966	0.000001	-0.001116	0.000000	0.000000
16.285714	0.028290	0.028136	-0.026085	-0.024511	0.044490	0.043695	-0.010384	-0.011497	0.128997	0.173459	0.128997	0.517275	-3.090983	-2.968795	-6.059778	-179.972849	37.734128	699.831223	0.519835	0.000345	-0.001816	0.124246	-15.736709	-3.005468	-2.493894	0.000787	0.000001	-0.001133	0.000000	0.000000
16.300000	0.027916	0.027785	-0.026240	-0.024645	0.044339	0.043528	-0.010699	-0.011787	0.127982	0.173015	0.127982	0.516523	-3.133478	-3.003995	-6.137473	-176.379776	32.261557	709.513284	0.515919	0.000533	-0.001585	0.288133	-22.083989	-2.974640	-2.464024	0.000614	0.000001	-0.001149	0.000000	0.000000
16.314286	0.027540	0.027432	-0.026392	-0.024778	0.044184	0.043358	-0.011014	-0.012075	0.126961	0.172559	0.126961	0.515622	-3.175529	-3.038769	-6.214298	-172.826323	26.496397	719.446206	0.511976	0.000720	-0.001355	0.166336	-28.383226	-2.943606	-2.434174	0.000443	0.000001	-0.001164	0.000000	0.000000
16.328571	0.027162	0.027077	-0.026542	-0.024909	0.044025	0.043183	-0.011327	-0.012362	0.125935	0.172091	0.125935	0.514674	-3.217135	-3.073117	-6.290251	-163.783675	20.782319	734.815131	0.508007	0.000915	-0.001113	0.224259	-34.996476	-2.912362	-2.404338	0.000263	0.000001	-0.001179	0.000000	0.000000
16.342857	0.026782	0.026720	-0.026690	-0.025039	0.043861	0.043005	-0.011639	-0.012648	0.124903	0.171612	0.124903	0.515151	-3.258291	-3.107039	-6.365329	-157.100911	18.987223	743.903078	0.504012	0.001121	-0.000873	0.440965	-42.022877	-2.880921	-2.374533	0.000081	0.000001	-0.001203	0.000000	0.000000
16.357143	0.026400	0.026362	-0.026835	-0.025167	0.043692	0.042822	-0.011950	-0.012931	0.123866	0.171120	0.123866	0.514058	-3.298995	-3.140535	-6.439530	-154.333618	13.529564	752.736000	0.499991	0.001199	-0.000797	0.484285	-44.593901	-2.849311	-2.344773	0.000020	0.000001	-0.001220	0.000000	0.000000
16.371429	0.026015	0.026001	-0.026977	-0.025293	0.043519	0.042635	-0.012260	-0.013214	0.122823	0.170616	0.122823	0.512493	-3.339244	-3.173605	-6.512849	-152.685415	8.585590	759.934027	0.495945	0.001381	-0.000568	0.617047	-50.805709	-2.817410	-2.314884	-0.000150	0.000001	-0.001233	0.000000	0.000000
16.385714	0.025629	0.025639	-0.027117	-0.025416	0.043342	0.042444	-0.012568	-0.013494	0.121775	0.170101	0.121775	0.510313	-3.379032	-3.206246	-6.585278	-149.119763	1.708384	770.980613	0.491875	0.001544	-0.000361	0.762947	-56.364212	-2.785200	-2.284857	-0.000303	0.000001	-0.001242	0.000000	0.000000
16.400000	0.025240	0.025275	-0.027254	-0.025539	0.043160	0.042250	-0.012875	-0.013773	0.120722	0.169574	0.120722	0.509002	-3.418358	-3.238458	-6.656816	-144.478505	-4.840886	782.772743	0.487779	0.001771	-0.000072	0.518381	-64.184614	-2.752781	-2.254844	-0.000517	0.000001	-0.001255	0.000000	0.000000
16.414286	0.024850	0.024909	-0.027389	-0.025660	0.042974	0.042051	-0.013180	-0.014051	0.119663	0.169035	0.119663	0.507961	-3.457218	-3.270242	-6.727460	-140.243560	-11.013432	793.779708	0.483660	0.001990	0.000203	0.011230	-71.740748	-2.720206	-2.224912	-0.000722	0.000001	-0.001269	0.000000	0.000000
16.428571	0.024458	0.024542	-0.027522	-0.025780	0.042784	0.041848	-0.013484	-0.014327	0.118600	0.168485	0.118600	0.506656	-3.495611	-3.301602	-6.797213	-135.618896	-17.401992	805.390275	0.479516	0.002196	0.000463	-0.131252	-78.853105	-2.687544	-2.195140	-0.000915	0.000001	-0.001282	0.000000	0.000000
16.442857	0.024064	0.024173	-0.027654	-0.025900	0.042589	0.041642	-0.013787	-0.014600	0.117531	0.167923	0.117531	0.505376	-3.533537	-3.332537	-6.866074	-131.397294	-22.874425	815.679517	0.475349	0.002408	0.000731	-0.188967	-86.233024	-2.654776	-2.165501	-0.001115	0.000001	-0.001295	0.000000	0.000000
16.457143	0.023668	0.023802	-0.027783	-0.026018	0.042390	0.041431	-0.014088	-0.014873	0.116458	0.167349	0.116458	0.503653	-3.570993	-3.363051	-6.934044	-126.562860	-31.297903	829.530499	0.471158	0.002591	0.000961	-0.017757	-92.583974	-2.621903	-2.135990	-0.001286	0.000001	-0.001306	0.000000	0.000000
16.471429	0.023270	0.023429	-0.027909	-0.026134	0.042186	0.041217	-0.014387	-0.015143	0.115379	0.166764	0.115379	0.502712	-3.607977	-3.393145	-7.001122	-120.111907	-39.354369	844.628847	0.466944	0.002866	0.001315	-0.381193	-102.190140	-2.588906	-2.106581	-0.001548	0.000001	-0.001319	0.000000	0.000000
16.485714	0.022870	0.023055	-0.028035	-0.026251	0.041979	0.040998	-0.014685	-0.015412	0.114296	0.166168	0.114296	0.502090	-3.644489	-3.422822	-7.067311	-114.955626	-44.195541	855.215086	0.462707	0.003133	0.001653	-1.102187	-111.535820	-2.555858	-2.077371	-0.001801	0.000001	-0.001333	0.000000	0.000000
16.500000	0.022469	0.022679	-0.028159	-0.026367	0.041767	0.040776	-0.014981	-0.015678	0.113208	0.165560	0.113208	0.500216	-3.680530	-3.452086	-7.132616	-110.771138	-50.283820	866.074492	0.458447	0.003296	0.001856	-1.424527	-117.280871	-2.522857	-2.048481	-0.001953	0.000001	-0.001344	0.000000	0.000000
16.514286	0.022066	0.022302	-0.028280	-0.026482	0.041551	0.040550	-0.015276	-0.015943	0.112115	0.164942	0.112115	0.498168	-3.716098	-3.480940	-7.197038	-106.448007	-55.636240	876.334533	0.454164	0.003495	0.002112	-1.876281	-124.296358	-2.489788	-2.019751	-0.002143	0.000001	-0.001352	0.000000	0.000000
16.528571	0.021661	0.021923	-0.028399	-0.026595	0.041330	0.040321	-0.015569	-0.016206	0.111017	0.164312	0.111017	0.495859	-3.751192	-3.509384	-7.260576	-101.839611	-62.263159	888.152186	0.449859	0.003671	0.002337	-2.328288	-130.524800	-2.456583	-1.991096	-0.002311	0.000001	-0.001361	0.000000	0.000000
16.542857	0.021254	0.021542	-0.028516	-0.026707	0.041106	0.040087	-0.015860	-0.016467	0.109915	0.163671	0.109915	0.493829	-3.785810	-3.537420	-7.323231	-98.090836	-69.861590	900.079574	0.445532	0.003886	0.002615	-2.485081	-138.160761	-2.423261	-1.962543	-0.002518	0.000001	-0.001369	0.000000	0.000000
16.557143	0.020846	0.021160	-0.028630	-0.026818	0.040877	0.039850	-0.016149	-0.016726	0.108808	0.163019	0.108808	0.491757	-3.819951	-3.565051	-7.385002	-94.354167	-78.374384	912.907060	0.441184	0.004129	0.002934	-2.592505	-146.777604	-2.389848	-1.934119	-0.002754	0.000001	-0.001375	0.000000	0.000000
16.571429	0.020436	0.020776	-0.028743	-0.026928	0.040644	0.039610	-0.016437	-0.016983	0.107697	0.162356	0.107697	0.489806	-3.853614	-3.592278	-7.445892	-90.333761	-85.906983	925.035928	0.436813	0.004399	0.003292	-2.875756	-156.385679	-2.356420	-1.905932	-0.003018	0.000001	-0.001381	0.000000	0.000000
16.585714	0.020025	0.020390	-0.028854	-0.027038	0.040408	0.039365	-0.016722	-0.017238	0.106582	0.161682	0.106582	0.487587	-3.886801	-3.619108	-7.505908	-85.461461	-93.726255	938.301198	0.432422	0.004638	0.003608	-3.036478	-164.953897	-2.323044	-1.878071	-0.003253	0.000001	-0.001386	0.000000	0.000000
16.600000	0.019612	0.020003	-0.028964	-0.027148	0.040167	0.039117	-0.017006	-0.017491	0.105461	0.160997	0.105461	0.485526	-3.919511	-3.645544	-7.565055	-81.733231	-100.306529	949.181234	0.428009	0.004888	0.003937	-3.013072	-173.905835	-2.289722	-1.850535	-0.003496	0.000001	-0.001392	0.000000	0.000000
16.614286	0.019198	0.019615	-0.029072	-0.027257	0.039922	0.038865	-0.017288	-0.017742	0.104337	0.160302	0.104337	0.482789	-3.951746	-3.671591	-7.623337	-77.395033	-108.813298	962.595562	0.423575	0.005096	0.004213	-2.965677	-181.415078	-2.256437	-1.823295	-0.003701	0.000001	-0.001396	0.000000	0.000000
16.628571	0.018781	0.019224	-0.029177	-0.027365	0.039673	0.038610	-0.017568	-0.017991	0.103208	0.159596	0.103208	0.480533	-3.983505	-3.697253	-7.680758	-73.761812	-115.993467	973.976141	0.419121	0.005364	0.004570	-2.585271	-191.067243	-2.223160	-1.796311	-0.003965	0.000001	-0.001399	0.000000	0.000000
16.642857	0.018364	0.018833	-0.029282	-0.027473	0.039420	0.038351	-0.017846	-0.018238	0.102075	0.158880	0.102075	0.477706	-4.014790	-3.722533	-7.737323	-69.668933	-124.687187	987.327753	0.414645	0.005589	0.004872	-2.607884	-199.219126	-2.189917	-1.769618	-0.004188	0.000001	-0.001401	0.000000	0.000000
16.657143	0.017945	0.018440	-0.029384	-0.027580	0.039163	0.038089	-0.018122	-0.018482	0.100938	0.158153	0.100938	0.475229	-4.045600	-3.747436	-7.793037	-66.225716	-133.385637	1000.032255	0.410150	0.005860	0.005237	-2.670831	-209.052885	-2.156731	-1.743244	-0.004458	0.000001	-0.001403	0.000000	0.000000
16.671429	0.017524	0.018045	-0.029485	-0.027687	0.038902	0.037823	-0.018396	-0.018725	0.099797	0.157415	0.099797	0.472501	-4.075937	-3.771968	-7.847905	-62.707239	-141.732267	1012.458016	0.405634	0.006129	0.005602	-2.505274	-218.836111	-2.123613	-1.717201	-0.004728	0.000001	-0.001402	0.000000	0.000000
16.685714	0.017102	0.017648	-0.029584	-0.027794	0.038637	0.037554	-0.018668	-0.018965	0.098651	0.156668	0.098651	0.469600	-4.105803	-3.796133	-7.901936	-58.409829	-149.823202	1025.404830	0.401098	0.006387	0.005953	-2.689569	-228.243713	-2.090614	-1.691561	-0.004986	0.000001	-0.001401	0.000000	0.000000
16.700000	0.016679	0.017251	-0.029682	-0.027901	0.038369	0.037281	-0.018938	-0.019203	0.097502	0.155910	0.097502	0.466716	-4.135199	-3.819937	-7.955137	-54.147056	-157.923031	1038.323714	0.396541	0.006638	0.006293	-2.458809	-237.440117	-2.057726	-1.666308	-0.005238	0.000000	-0.001401	0.000000	0.000000
16.714286	0.016254	0.016851	-0.029778	-0.028007	0.038096	0.037005	-0.019206	-0.019439	0.096348	0.155142	0.096348	0.463720	-4.164127	-3.843386	-8.007513	-50.167244	-166.730856	1051.665444	0.391965	0.006888	0.006633	-2.716174	-246.643029	-2.024933	-1.641418	-0.005490	0.000000	-0.001399	0.000000	0.000000
16.728571	0.015828	0.016450	-0.029873	-0.028114	0.037820	0.036726	-0.019472	-0.019673	0.095190	0.154364	0.095190	0.460714	-4.192587	-3.866485	-8.059072	-46.623747	-175.415218	1064.445203	0.387370	0.007158	0.007003	-2.316250	-256.590048	-1.992232	-1.616880	-0.005763	0.000000	-0.001396	0.000000	0.000000
16.742857	0.015401	0.016048	-0.029966	-0.028220	0.037540	0.036443	-0.019735	-0.019905	0.094028	0.153577	0.094028	0.457475	-4.220582	-3.889238	-8.109820	-42.827739	-184.565593	1077.941290	0.382755	0.007423	0.007367	-2.399059	-266.365613	-1.959649	-1.592729	-0.006032	0.000000	-0.001392	0.000000	0.000000
16.757143	0.014972	0.015644	-0.030057	-0.028326	0.037256	0.036157	-0.019996	-0.020134	0.092863	0.152779	0.092863	0.454297	-4.248114	-3.911652	-8.159766	-39.286866	-193.843849	1091.307926	0.378120	0.007701	0.007752	-2.760757	-276.668363	-1.927204	-1.568993	-0.006315	0.000000	-0.001387	0.000000	0.000000
16.771429	0.014542	0.015239	-0.030147	-0.028432	0.036969	0.035868	-0.020255	-0.020361	0.091693	0.151971	0.091693	0.450978	-4.275184	-3.933733	-8.208917	-35.802930	-203.292590	1104.785908	0.373466	0.007982	0.008141	-3.146342	-287.087940	-1.894912	-1.545688	-0.006602	0.000000	-0.001380	0.000000	0.000000
16.785714	0.014111	0.014832	-0.030236	-0.028538	0.036677	0.035576	-0.020512	-0.020586	0.090520	0.151154	0.090520	0.447582	-4.301795	-3.955488	-8.257284	-31.893633	-212.395591	1118.341309	0.368793	0.008267	0.008538	-3.438983	-297.687510	-1.862795	-1.522842	-0.006895	0.000000	-0.001373	0.000000	0.000000
16.800000	0.013678	0.014423	-0.030324	-0.028645	0.036382	0.035280	-0.020766	-0.020809	0.089342	0.150327	0.089342	0.444097	-4.327951	-3.976923	-8.304874	-27.786985	-221.217857	1131.811119	0.364101	0.008542	0.008921	-3.574392	-307.947952	-1.830863	-1.500471	-0.007177	0.000000	-0.001365	0.000000	0.000000
16.814286	0.013244	0.014013	-0.030410	-0.028751	0.036084	0.034981	-0.021019	-0.021029	0.088161	0.149491	0.088161	0.440490	-4.353652	-3.998046	-8.351698	-23.407845	-230.487496	1145.998586	0.359390	0.008807	0.009291	-3.836985	-317.920349	-1.799114	-1.478565	-0.007450	0.000000	-0.001357	0.000000	0.000000
16.828571	0.012809	0.013602	-0.030494	-0.028858	0.035782	0.034679	-0.021268	-0.021247	0.086976	0.148646	0.086976	0.436933	-4.378903	-4.018861	-8.397764	-19.262431	-240.007614	1160.200592	0.354660	0.009086	0.009680	-4.292035	-328.401407	-1.767532	-1.457097	-0.007738	0.000000	-0.001348	0.000000	0.000000
16.842857	0.012373	0.013189	-0.030578	-0.028964	0.035476	0.034374	-0.021516	-0.021463	0.085787	0.147791	0.085787	0.433259	-4.403705	-4.039377	-8.443081	-15.136458	-249.648526	1174.501738	0.349911	0.009370	0.010080	-2.768432	-339.134185	-1.736124	-1.436075	-0.008033	0.000000	-0.001338	0.000000	0.000000
16.857143	0.011936	0.012774	-0.030659	-0.029071	0.035167	0.034066	-0.021761	-0.021676	0.084594	0.146926	0.084594	0.429502	-4.428060	-4.059599	-8.487659	-10.872302	-259.302352	1188.951763	0.345143	0.009658	0.010485	-3.412576	-349.996223	-1.704917	-1.415531	-0.008331	0.000000	-0.001327	0.000000	0.000000
16.871429	0.011497	0.012358	-0.030740	-0.029179	0.034855	0.033755	-0.022004	-0.021887	0.083397	0.146053	0.083397	0.425667	-4.451974	-4.079534	-8.531508	-6.474470	-269.442129	1204.019196	0.340358	0.009945	0.010891	-4.018813	-360.883889	-1.673922	-1.395481	-0.008630	0.000000	-0.001315	0.000000	0.000000
16.885714	0.011057	0.011941	-0.030819	-0.029286	0.034539	0.033441	-0.022244	-0.022096	0.082197	0.145171	0.082197	0.421848	-4.475447	-4.099190	-8.574637	-1.978234	-279.569291	1219.170195	0.335553	0.010246	0.011317	-4.304605	-372.310232	-1.643148	-1.375930	-0.008945	0.000000	-0.001302	0.000000	0.000000
16.900000	0.010617	0.011521	-0.030898	-0.029394	0.034219	0.033123	-0.022482	-0.022302	0.080993	0.144280	0.080993	0.417920	-4.498485	-4.118575	-8.617059	2.684369	-289.447657	1234.236540	0.330730	0.010546	0.011742	-4.272198	-383.731097	-1.612612	-1.356902	-0.009258	0.000000	-0.001288	0.000000	0.000000
16.914286	0.010175	0.011101	-0.030975	-0.029502	0.033896	0.032803	-0.022718	-0.022506	0.079786	0.143380	0.079786	0.413868	-4.521089	-4.137695	-8.658784	7.594707	-299.796880	1250.019250	0.325889	0.010837	0.012157	-4.480831	-394.895936	-1.582331	-1.338417	-0.009564	0.000000	-0.001273	0.000000	0.000000
16.928571	0.009732	0.010679	-0.031051	-0.029611	0.033570	0.032480	-0.022951	-0.022707	0.078574	0.142471	0.078574	0.409850	-4.543265	-4.156559	-8.699824	12.272902	-310.300968	1265.722451	0.321030	0.011142	0.012591	-4.093998	-406.592810	-1.552300	-1.320461	-0.009885	0.000000	-0.001257	0.000000	0.000000
16.942857	0.009287	0.010255	-0.031125	-0.029721	0.033241	0.032155	-0.023181	-0.022907	0.077359	0.141553	0.077359	0.405683	-4.565015	-4.175173	-8.740189	17.127783	-321.048687	1281.843736	0.316152	0.011451	0.013033	-3.353696	-418.437759	-1.522526	-1.303044	-0.010211	0.000000	-0.001240	0.000000	0.000000
16.957143	0.008842	0.009829	-0.031199	-0.029831	0.032908	0.031826	-0.023409	-0.023104	0.076140	0.140627	0.076140	0.401492	-4.586344	-4.193548	-8.779892	22.110487	-332.035859	1298.330061	0.311256	0.011766	0.013484	-3.944898	-430.562041	-1.493032	-1.286192	-0.010544	0.000000	-0.001222	0.000000	0.000000
16.971429	0.008396	0.009402	-0.031272	-0.029941	0.032572	0.031495	-0.023634	-0.023298	0.074918	0.139693	0.074918	0.397241	-4.607256	-4.211689	-8.818946	27.091578	-343.259090	1315.048593	0.306343	0.012087	0.013946	-4.396351	-442.956952	-1.463831	-1.269923	-0.010884	0.000000	-0.001203	0.000000	0.000000
16.985714	0.007949	0.008974	-0.031344	-0.030053	0.032232	0.031160	-0.023857	-0.023490	0.073692	0.138750	0.073692	0.392909	-4.627755	-4.229607	-8.857363	32.280839	-354.777840	1332.268574	0.301411	0.012414	0.014417	-4.182988	-455.607751	-1.434941	-1.254257	-0.011232	0.000000	-0.001183	0.000000	0.000000
17.000000	0.007500	0.008544	-0.031415	-0.030165	0.031890	0.030823	-0.024078	-0.023680	0.072462	0.137799	0.072462	0.388548	-4.647846	-4.247310	-8.895157	37.329080	-365.912101	1348.960803	0.296460	0.012750	0.014901	-4.553873	-468.596894	-1.406377	-1.239212	-0.011588	0.000000	-0.001162	0.000000	0.000000
17.014286	0.007051	0.008112	-0.031485	-0.030279	0.031545	0.030484	-0.024295	-0.023867	0.071228	0.136840	0.071228	0.383960	-4.667534	-4.264808	-8.932342	42.845925	-376.795317	1365.868344	0.291492	0.013072	0.015368	-4.663342	-481.156476	-1.378157	-1.224810	-0.011933	0.000000	-0.001139	0.000000	0.000000
17.028571	0.006601	0.007679	-0.031555	-0.030393	0.031196	0.030142	-0.024510	-0.024052	0.069991	0.135872	0.069991	0.379325	-4.686824	-4.282108	-8.968932	48.501130	-387.570455	1382.803919	0.286506	0.013387	0.015825	-4.420328	-493.483402	-1.350279	-1.211046	-0.012271	0.000000	-0.001117	0.000000	0.000000
17.042857	0.006150	0.007244	-0.031623	-0.030508	0.030844	0.029797	-0.024723	-0.024235	0.068750	0.134897	0.068750	0.374568	-4.705720	-4.299221	-9.004941	54.035144	-398.480864	1399.751322	0.281501	0.013697	0.016278	-4.270457	-505.704643	-1.322722	-1.197887	-0.012605	0.000000	-0.001093	0.000000	0.000000
17.057143	0.005697	0.006807	-0.031691	-0.030624	0.030490	0.029449	-0.024933	-0.024415	0.067506	0.133914	0.067506	0.369706	-4.724227	-4.316154	-9.040381	59.703345	-409.103563	1416.542949	0.276479	0.014010	0.016736	-4.596292	-518.062165	-1.295475	-1.185313	-0.012943	0.000000	-0.001067	0.000000	0.000000
17.071429	0.005244	0.006369	-0.031757	-0.030741	0.030132	0.029099	-0.025140	-0.024593	0.066258	0.132923	0.066258	0.364708	-4.742349	-4.332916	-9.075265	65.640866	-419.866075	1433.741453	0.271438	0.014314	0.017182	-4.976569	-530.118673	-1.268540	-1.173324	-0.013273	0.000000	-0.001041	0.000000	0.000000
17.085714	0.004790	0.005929	-0.031823	-0.030858	0.029771	0.028746	-0.025345	-0.024769	0.065006	0.131925	0.065006	0.359677	-4.760091	-4.349514	-9.109605	71.584711	-430.703819	1451.019255	0.266380	0.014621	0.017634	-4.968177	-542.349742	-1.241909	-1.161908	-0.013607	0.000000	-0.001014	0.000000	0.000000
17.100000	0.004335	0.005487	-0.031887	-0.030976	0.029408	0.028391	-0.025547	-0.024942	0.063751	0.130919	0.063751	0.354528	-4.777456	-4.365958	-9.143414	77.432336	-440.993521	1467.650533	0.261303	0.014929	0.018090	-5.051351	-554.662815	-1.215580	-1.151056	-0.013943	0.000000	-0.000986	0.000000	0.000000
17.114286	0.003879	0.005044	-0.031950	-0.031094	0.029041	0.028034	-0.025746	-0.025112	0.062492	0.129905	0.062492	0.349172	-4.794450	-4.382255	-9.176705	83.580799	-451.044390	1484.341551	0.256209	0.015219	0.018522	-5.194426	-566.372632	-1.189558	-1.140773	-0.014263	0.000000	-0.000956	0.000000	0.000000
17.128571	0.003422	0.004599	-0.032012	-0.031213	0.028672	0.027674	-0.025943	-0.025281	0.061229	0.128885	0.061229	0.343754	-4.811076	-4.398413	-9.209488	89.794401	-461.123256	1501.123440	0.251096	0.015501	0.018944	-5.307035	-577.848717	-1.163828	-1.131035	-0.014575	0.000000	-0.000926	0.000000	0.000000
17.142857	0.002964	0.004152	-0.032073	-0.031332	0.028300	0.027312	-0.026137	-0.025447	0.059963	0.127856	0.059963	0.338235	-4.827338	-4.414438	-9.241776	95.991347	-471.263372	1517.947654	0.245966	0.015783	0.019367	-5.488181	-589.360560	-1.138363	-1.121801	-0.014888	0.000000	-0.000895	0.000000	0.000000
17.157143	0.002506	0.003703	-0.032132	-0.031451	0.027925	0.026947	-0.026328	-0.025611	0.058693	0.126821	0.058693	0.332619	-4.843240	-4.430339	-9.273579	102.315765	-481.847378	1535.340961	0.240819	0.016066	0.019793	-5.679559	-600.937267	-1.113157	-1.113059	-0.015204	0.000000	-0.000862	0.000000	0.000000
17.171429	0.002046	0.003253	-0.032190	-0.031570	0.027548	0.026580	-0.026517	-0.025772	0.057419	0.125779	0.057419	0.326983	-4.858786	-4.446122	-9.304908	108.578980	-492.575823	1552.815227	0.235653	0.016360	0.020238	-5.770957	-613.006465	-1.088210	-1.104807	-0.015532	0.000000	-0.000828	0.000000	0.000000
17.185714	0.001586	0.002801	-0.032247	-0.031690	0.027168	0.026211	-0.026702	-0.025931	0.056142	0.124730	0.056142	0.321224	-4.873980	-4.461794	-9.335774	114.897127	-503.314634	1570.352518	0.230471	0.016658	0.020688	-5.840588	-625.227015	-1.063540	-1.097066	-0.015866	0.000000	-0.000793	0.000000	0.000000
17.200000	0.001125	0.002348	-0.032302	-0.031811	0.026785	0.025839	-0.026886	-0.026088	0.054862	0.123674	0.054862	0.315378	-4.888825	-4.477364	-9.366189	121.181594	-514.193307	1587.993711	0.225270	0.016955	0.021139	-6.011261	-637.463313	-1.039164	-1.089857	-0.016199	0.000000	-0.000756	0.000000	0.000000
17.214286	0.000663	0.001892	-0.032357	-0.031932	0.026400	0.025465	-0.027066	-0.026242	0.053578	0.122611	0.053578	0.309437	-4.903326	-4.492838	-9.396164	127.499523	-524.991064	1605.585170	0.220053	0.017255	0.021596	-6.425107	-649.848347	-1.015085	-1.083183	-0.016537	0.000000	-0.000718	0.000000	0.000000
17.228571	0.000200	0.001435	-0.032410	-0.032053	0.026012	0.025089	-0.027244	-0.026394	0.052290	0.121541	0.052290	0.303384	-4.917488	-4.508224	-9.425712	133.937238	-535.928594	1623.433904	0.214818	0.017551	0.022050	-6.896340	-662.148217	-0.991307	-1.077046	-0.016872	0.000000	-0.000679	0.000000	0.000000
17.242857	-0.000263	0.000977	-0.032462	-0.032175	0.025621	0.024711	-0.027418	-0.026544	0.050999	0.120465	0.050999	0.297267	-4.931314	-4.523531	-9.454844	138.399448	-547.027322	1639.466046	0.209566	0.017851	0.022509	-7.400332	-674.609830	-0.967830	-1.071443	-0.017212	0.000000	-0.000639	0.000000	0.000000
17.257143	-0.000727	0.000516	-0.032513	-0.032297	0.025228	0.024331	-0.027591	-0.026692	0.049705	0.119383	0.049705	0.290801	-4.944809	-4.538764	-9.483573	143.379288	-559.259892	1657.147372	0.204297	0.018150	0.022975	-7.686510	-687.077505	-0.944655	-1.066373	-0.017555	0.000000	-0.000595	0.000000	0.000000
17.271429	-0.001192	0.000054	-0.032563	-0.032421	0.024833	0.023948	-0.027760	-0.026837	0.048407	0.118294	0.048407	0.284560	-4.957977	-4.553934	-9.511911	150.034527	-570.980780	1675.990123	0.199011	0.018483	0.023489	-8.050300	-700.819862	-0.921787	-1.061843	-0.017933	0.000000	-0.000550	0.000000	0.000000
17.285714	-0.001657	-0.000410	-0.032612	-0.032545	0.024435	0.023564	-0.027927	-0.026980	0.047105	0.117199	0.047105	0.278218	-4.970824	-4.569047	-9.539870	156.943900	-582.666148	1695.049198	0.193707	0.018802	0.023981	-8.309951	-714.149722	-0.899261	-1.057908	-0.018297	0.000000	-0.000505	0.000000	0.000000
17.300000	-0.002124	-0.000876	-0.032660	-0.032670	0.024035	0.023178	-0.028091	-0.027121	0.045800	0.116098	0.045800	0.271795	-4.983354	-4.584112	-9.567466	163.620859	-593.940691	1713.462738	0.188387	0.019119	0.024472	-8.352813	-727.462536	-0.877102	-1.054589	-0.018660	0.000000	-0.000459	0.000000	0.000000
17.314286	-0.002591	-0.001344	-0.032707	-0.032796	0.023633	0.022789	-0.028252	-0.027259	0.044492	0.114991	0.044492	0.265181	-4.995572	-4.599139	-9.594711	170.183713	-604.963442	1731.508084	0.183050	0.019422	0.024946	-8.542831	-740.309396	-0.855291	-1.051856	-0.019010	0.000000	-0.000412	0.000000	0.000000
17.328571	-0.003058	-0.001813	-0.032753	-0.032922	0.023228	0.022399	-0.028410	-0.027395	0.043180	0.113877	0.043180	0.258468	-5.007484	-4.614134	-9.621618	176.886835	-615.956022	1749.661226	0.177695	0.019716	0.025408	-9.025692	-752.873021	-0.833812	-1.049684	-0.019352	0.000000	-0.000364	0.000000	0.000000
17.342857	-0.003526	-0.002284	-0.032798	-0.033049	0.022821	0.022006	-0.028566	-0.027530	0.041865	0.112758	0.041865	0.251670	-5.019093	-4.629106	-9.648199	183.490442	-626.753597	1767.517547	0.172324	0.020008	0.025870	-9.439308	-765.415679	-0.812641	-1.048034	-0.019694	0.000000	-0.000315	0.000000	0.000000
17.357143	-0.003995	-0.002757	-0.032842	-0.033177	0.022412	0.021612	-0.028719	-0.027661	0.040546	0.111634	0.040546	0.244736	-5.030404	-4.644062	-9.674466	190.134254	-637.590109	1785.450706	0.166935	0.020293	0.026324	-9.658463	-777.737985	-0.791766	-1.046889	-0.020029	0.000000	-0.000264	0.000000	0.000000
17.371429	-0.004465	-0.003232	-0.032884	-0.033304	0.022000	0.021216	-0.028869	-0.027791	0.039224	0.110503	0.039224	0.237736	-5.041421	-4.659008	-9.700429	197.286863	-648.983686	1804.447419	0.161530	0.020578	0.026779	-9.625327	-790.105788	-0.771178	-1.046232	-0.020366	0.000000	-0.000212	0.000000	0.000000
17.385714	-0.004935	-0.003709	-0.032925	-0.033432	0.021587	0.020818	-0.029016	-0.027919	0.037899	0.109367	0.037899	0.230731	-5.052147	-4.673951	-9.726099	203.740869	-659.493034	1821.858993	0.156108	0.020879	0.027257	-9.471191	-803.121484	-0.750869	-1.046049	-0.020720	0.000000	-0.000159	0.000000	0.000000
17.400000	-0.005405	-0.004188	-0.032965	-0.033561	0.021171	0.020418	-0.029161	-0.028044	0.036570	0.108226	0.036570	0.223424	-5.062588	-4.688899	-9.751488	210.240486	-669.772185	1839.083670	0.150669	0.021151	0.027699	-9.428594	-815.117580	-0.730857	-1.046362	-0.021047	0.000000	-0.000105	0.000000	0.000000
17.414286	-0.005877	-0.004668	-0.033003	-0.033690	0.020754	0.020017	-0.029303	-0.028167	0.035238	0.107079	0.035238	0.216126	-5.072747	-4.703859	-9.776606	217.161190	-680.126249	1856.802033	0.145214	0.021416	0.028130	-9.362672	-826.867519	-0.711128	-1.047148	-0.021366	0.000000	-0.000049	0.000000	0.000000
17.428571	-0.006348	-0.005150	-0.033040	-0.033819	0.020334	0.019614	-0.029442	-0.028289	0.033902	0.105927	0.033902	0.208728	-5.082628	-4.718835	-9.801463	223.891476	-690.502053	1874.349402	0.139743	0.021681	0.028565	-9.345955	-838.734531	-0.691642	-1.048350	-0.021688	0.000000	0.000007	0.000000	0.000000
17.442857	-0.006821	-0.005634	-0.033076	-0.033947	0.019913	0.019209	-0.029578	-0.028408	0.032563	0.104770	0.032563	0.201231	-5.092233	-4.733834	-9.826068	230.867416	-700.782676	1892.044927	0.134255	0.021946	0.029001	-9.387581	-850.608679	-0.672394	-1.049955	-0.022011	0.000000	0.000064	0.000000	0.000000
17.457143	-0.007293	-0.006120	-0.033110	-0.034076	0.019489	0.018802	-0.029711	-0.028525	0.031221	0.103608	0.031221	0.193664	-5.101568	-4.748862	-9.850430	238.454891	-711.432256	1910.718623	0.128751	0.022208	0.029433	-9.384775	-862.400299	-0.653383	-1.051960	-0.022331	0.000000	0.000123	0.000000	0.000000
17.471429	-0.007767	-0.006608	-0.033142	-0.034205	0.019064	0.018394	-0.029842	-0.028640	0.029876	0.102441	0.029876	0.186076	-5.110633	-4.763925	-9.874558	246.156151	-722.684357	1930.106304	0.123230	0.022479	0.029880	-9.311982	-874.644411	-0.634605	-1.054355	-0.022662	0.000000	0.000183	0.000000	0.000000
17.485714	-0.008240	-0.007097	-0.033173	-0.034334	0.018637	0.017984	-0.029970	-0.028753	0.028527	0.101268	0.028527	0.178405	-5.119434	-4.779027	-9.898461	253.553498	-733.424074	1948.675363	0.117694	0.022767	0.030353	-9.406648	-887.552019	-0.616067	-1.057146	-0.023013	0.000000	0.000245	0.000000	0.000000
17.500000	-0.008714	-0.007589	-0.033203	-0.034463	0.018207	0.017572	-0.030095	-0.028863	0.027176	0.100092	0.027176	0.170572	-5.127974	-4.794175	-9.922149	260.894190	-743.628895	1966.650545	0.112143	0.023038	0.030804	-9.502064	-899.877332	-0.597797	-1.060370	-0.023347	0.000000	0.000308	0.000000	0.000000
17.514286	-0.009189	-0.008082	-0.033231	-0.034593	0.017777	0.017159	-0.030218	-0.028972	0.025821	0.098910	0.025821	0.162654	-5.136257	-4.809375	-9.945632	268.425213	-754.029449	1985.009461	0.106575	0.023292	0.031232	-9.617169	-911.617032	-0.579796	-1.064023	-0.023665	0.000000	0.000372	0.000000	0.000000
17.528571	-0.009664	-0.008577	-0.033258	-0.034722	0.017344	0.016744	-0.030338	-0.029079	0.024463	0.097724	0.024463	0.154674	-5.144286	-4.824633	-9.968919	276.134566	-764.390130	2003.504505	0.100992	0.023551	0.031669	-9.800864	-923.585235	-0.562027	-1.068051	-0.023989	0.000000	0.000437	0.000000	0.000000
17.542857	-0.010139	-0.009074	-0.033283	-0.034852	0.016910	0.016328	-0.030455	-0.029184	0.023101	0.096533	0.023101	0.146598	-5.152064	-4.839954	-9.992018	283.871440	-774.679483	2021.953408	0.095393	0.023808	0.032104	-9.896861	-935.525191	-0.544476	-1.072432	-0.024311	0.000000	0.000504	0.000000	0.000000
17.557143	-0.010615	-0.009573	-0.033306	-0.034981	0.016474	0.015911	-0.030569	-0.029287	0.021737	0.095339	0.021737	0.138438	-5.159595	-4.855342	-10.014936	291.797555	-785.346602	2040.966983	0.089780	0.024061	0.032537	-9.961599	-947.389878	-0.527145	-1.077164	-0.024632	0.000000	0.000571	0.000000	0.000000
17.571429	-0.011091	-0.010074	-0.033328	-0.035110	0.016037	0.015492	-0.030681	-0.029388	0.020370	0.094139	0.020370	0.130222	-5.166881	-4.870802	-10.037683	299.976884	-796.324722	2060.542435	0.084151	0.024324	0.032985	-10.228834	-959.680553	-0.510028	-1.082237	-0.024964	0.000000	0.000640	0.000000	0.000000
17.585714	-0.011567	-0.010576	-0.033348	-0.035239	0.015597	0.015071	-0.030789	-0.029488	0.019000	0.092936	0.019000	0.121925	-5.173926	-4.886340	-10.060266	308.071712	-807.153241	2079.881447	0.078507	0.024595	0.033446	-10.459345	-972.330213	-0.493132	-1.087655	-0.025307	0.000000	0.000711	0.000000	0.000000
17.600000	-0.012044	-0.011080	-0.033367	-0.035368	0.015157	0.014649	-0.030896	-0.029585	0.017626	0.091728	0.017626	0.113521	-5.180733	-4.901961	-10.082693	315.876739	-817.561788	2098.508343	0.072848	0.024860	0.033900	-10.782771	-984.810082	-0.476477	-1.093444	-0.025644	0.000000	0.000784	0.000000	0.000000
17.614286	-0.012520	-0.011587	-0.033385	-0.035497	0.014715	0.014226	-0.030999	-0.029681	0.016250	0.090517	0.016250	0.105011	-5.187305	-4.917669	-10.104974	323.734303	-827.848343	2117.063442	0.067175	0.025112	0.034338	-10.698031	-996.809162	-0.460063	-1.099603	-0.025968	0.000000	0.000857	0.000000	0.000000
17.628571	-0.012997	-0.012095	-0.033400	-0.035626	0.014271	0.013801	-0.031100	-0.029774	0.014871	0.089301	0.014871	0.096431	-5.193646	-4.933471	-10.127117	331.865449	-838.371376	2136.126254	0.061487	0.025359	0.034770	-10.768625	-1008.680120	-0.443869	-1.106098	-0.026289	0.000000	0.000931	0.000000	0.000000
17.642857	-0.013475	-0.012604	-0.033414	-0.035755	0.013826	0.013375	-0.031198	-0.029866	0.013489	0.088082	0.013489	0.087779	-5.199758	-4.949369	-10.149128	340.177161	-849.103325	2155.576202	0.055785	0.025611	0.035212	-10.620934	-1020.830913	-0.427875	-1.112897	-0.026617	0.000000	0.001006	0.000000	0.000000
17.657143	-0.013952	-0.013116	-0.033427	-0.035883	0.013380	0.012948	-0.031293	-0.029956	0.012104	0.086859	0.012104	0.079048	-5.205645	-4.965369	-10.171014	348.505499	-859.950936	2175.156086	0.050068	0.025868	0.035662	-10.502848	-1033.223684	-0.412082	-1.119998	-0.026952	0.000000	0.001084	0.000000	0.000000
17.671429	-0.014430	-0.013630	-0.033438	-0.036012	0.012932	0.012519	-0.031386	-0.030044	0.010717	0.085632	0.010717	0.070232	-5.211309	-4.981475	-10.192785	357.000829	-871.131345	2195.233411	0.044338	0.026128	0.036118	-10.598638	-1045.743212	-0.396500	-1.127413	-0.027290	0.000000	0.001162	0.000000	0.000000
17.685714	-0.014908	-0.014145	-0.033447	-0.036141	0.012483	0.012089	-0.031476	-0.030131	0.009326	0.084401	0.009326	0.061345	-5.216754	-4.997692	-10.214446	365.590008	-882.409792	2215.500267	0.038593	0.026395	0.036588	-10.715049	-1058.638021	-0.381136	-1.135149	-0.027639	0.000000	0.001243	0.000000	0.000000
17.700000	-0.015385	-0.014662	-0.033456	-0.036269	0.012033	0.011658	-0.031563	-0.030216	0.007933	0.083167	0.007933	0.052366	-5.221983	-5.014023	-10.236006	373.988734	-893.458369	2235.344445	0.032835	0.026665	0.037061	-10.804018	-1071.647054	-0.366002	-1.143219	-0.027990	0.000000	0.001326	0.000000	0.000000
17.714286	-0.015863	-0.015181	-0.033462	-0.036398	0.011581	0.011226	-0.031648	-0.030299	0.006537	0.081930	0.006537	0.043299	-5.226999	-5.030475	-10.257474	382.277124	-904.372315	2254.941298	0.027063	0.026926	0.037525	-10.786368	-1084.390119	-0.351107	-1.151635	-0.028335	0.000000	0.001409	0.000000	0.000000
17.728571	-0.016341	-0.015702	-0.033467	-0.036527	0.011129	0.010793	-0.031730	-0.030380	0.005139	0.080690	0.005139	0.034150	-5.231805	-5.047052	-10.278857	390.561973	-915.210014	2274.456003	0.021278	0.027182	0.037984	-10.687448	-1096.977431	-0.336444	-1.160382	-0.028675	0.000000	0.001493	0.000000	0.000000
17.742857	-0.016820	-0.016225	-0.033471	-0.036655	0.010675	0.010358	-0.031809	-0.030460	0.003738	0.079446	0.003738	0.024919	-5.236405	-5.063758	-10.300163	399.019736	-926.021060	2294.114608	0.015479	0.027434	0.038439	-10.886265	-1109.481481	-0.321997	-1.169436	-0.029013	0.000000	0.001579	0.000000	0.000000
17.757143	-0.017298	-0.016750	-0.033473	-0.036784	0.010220	0.009922	-0.031886	-0.030538	0.002334	0.078199	0.002334	0.015611	-5.240802	-5.080598	-10.321399	407.543277	-936.690988	2313.695509	0.009667	0.027684	0.038893	-11.007874	-1121.971167	-0.307756	-1.178778	-0.029350	0.000000	0.001666	0.000000	0.000000
17.771429	-0.017776	-0.017276	-0.033474	-0.036912	0.009764	0.009485	-0.031960	-0.030615	0.000927	0.076949	0.000927	0.006222	-5.244997	-5.097575	-10.342572	416.031565	-947.000654	2332.878529	0.003842	0.027929	0.039341	-11.014374	-1134.313098	-0.293714	-1.188398	-0.029683	0.000000	0.001754	0.000000	0.000000
17.785714	-0.018254	-0.017804	-0.033472	-0.037040	0.009307	0.009048	-0.032031	-0.030690	-0.000482	0.075696	0.000000	0.000000	-5.248995	-5.114693	-10.363689	419.529682	-948.168716	2337.927407	0.000000	-0.000000	-0.000000	-11.115983	0.000000	-0.279863	-1.198278	0.000000	0.000000	0.000000	0.000000	0.000000
17.800000	-0.018730	-0.018331	-0.033138	-0.036704	0.008849	0.008609	-0.032100	-0.030763	-0.001885	0.074440	0.000000	0.000000	-5.252353	-5.131331	-10.383684	413.190087	-930.533645	2314.333070	0.000000	-0.000000	-0.000000	-11.276714	0.000000	-0.235014	-1.164621	0.000000	0.000000	0.000000	0.000000	0.000000
17.814286	-0.019201	-0.018853	-0.032786	-0.036349	0.008390	0.008169	-0.032166	-0.030835	-0.003275	0.073181	0.000000	0.000000	-5.254599	-5.146835	-10.401434	406.623923	-904.956928	2282.568147	0.000000	-0.000000	-0.000000	-11.408228	0.000000	-0.157219	-1.085277	0.000000	0.000000	0.000000	0.000000	0.000000
17.828571	-0.019667	-0.019369	-0.032416	-0.035975	0.007930	0.007728	-0.032230	-0.030905	-0.004651	0.071920	0.000000	0.000000	-5.255692	-5.161159	-10.416851	399.923792	-866.092839	2237.379511	0.000000	-0.000000	-0.000000	-11.564129	0.000000	-0.076517	-1.002716	0.000000	0.000000	0.000000	0.000000	0.000000
17.842857	-0.020127	-0.019881	-0.032029	-0.035584	0.007469	0.007286	-0.032291	-0.030974	-0.006011	0.070656	0.000000	0.000000	-5.255594	-5.174261	-10.429855	393.226322	-818.772874	2183.735285	0.000000	-0.000000	-0.000000	-11.681164	0.000000	0.006888	-0.917145	0.000000	0.000000	0.000000	0.000000	0.000000
17.857143	-0.020582	-0.020386	-0.031626	-0.035176	0.007007	0.006843	-0.032349	-0.031040	-0.007355	0.069390	0.000000	0.000000	-5.254266	-5.186099	-10.440365	386.403108	-766.978638	2125.488667	0.000000	-0.000000	-0.000000	-11.571275	0.000000	0.092917	-0.828649	0.000000	0.000000	0.000000	0.000000	0.000000
17.871429	-0.021031	-0.020886	-0.031207	-0.034751	0.006544	0.006399	-0.032404	-0.031105	-0.008682	0.068121	0.000000	0.000000	-5.251673	-5.196632	-10.448305	379.449361	-709.171719	2061.096453	0.000000	-0.000000	-0.000000	-11.555648	0.000000	0.181505	-0.737295	0.000000	0.000000	0.000000	0.000000	0.000000
17.885714	-0.021473	-0.021379	-0.030772	-0.034309	0.006081	0.005954	-0.032456	-0.031167	-0.009993	0.066849	0.000000	0.000000	-5.247779	-5.205820	-10.453599	372.417837	-647.832846	1993.092129	0.000000	-0.000000	-0.000000	-11.742051	0.000000	0.272590	-0.643150	0.000000	0.000000	0.000000	0.000000	0.000000
17.900000	-0.021910	-0.021866	-0.030320	-0.033851	0.005617	0.005508	-0.032505	-0.031228	-0.011286	0.065576	0.000000	0.000000	-5.242549	-5.213624	-10.456173	365.233389	-584.628963	1923.067488	0.000000	-0.000000	-0.000000	-11.595142	0.000000	0.366108	-0.546281	0.000000	0.000000	0.000000	0.000000	0.000000
17.914286	-0.022339	-0.022346	-0.029854	-0.033377	0.005152	0.005062	-0.032550	-0.031286	-0.012560	0.064300	0.000000	0.000000	-5.235949	-5.220006	-10.455955	357.922577	-525.240260	1856.729278	0.000000	-0.000000	-0.000000	-11.661862	0.000000	0.461991	-0.446759	0.000000	0.000000	0.000000	0.000000	0.000000
17.928571	-0.022763	-0.022819	-0.029372	-0.032888	0.004687	0.004614	-0.032593	-0.031342	-0.013815	0.063022	0.000000	0.000000	-5.227947	-5.224930	-10.452876	350.205943	-479.578678	1803.709981	0.000000	-0.000000	-0.000000	-11.833713	0.000000	0.560171	-0.344656	0.000000	0.000000	0.000000	0.000000	0.000000
17.942857	-0.023179	-0.023286	-0.028876	-0.032382	0.004221	0.004166	-0.032633	-0.031395	-0.015050	0.061743	0.000000	0.000000	-5.218510	-5.228359	-10.446869	342.279971	-443.502883	1760.064743	0.000000	-0.000000	-0.000000	-11.931739	0.000000	0.660579	-0.240047	0.000000	0.000000	0.000000	0.000000	0.000000
17.957143	-0.023587	-0.023744	-0.028365	-0.031862	0.003755	0.003717	-0.032669	-0.031447	-0.016265	0.060461	0.000000	0.000000	-5.207608	-5.230259	-10.437867	334.388854	-415.062215	1724.087098	0.000000	-0.000000	-0.000000	-12.015235	0.000000	0.763143	-0.133006	0.000000	0.000000	0.000000	0.000000	0.000000
17.971429	-0.023989	-0.024196	-0.027840	-0.031327	0.003288	0.003268	-0.032701	-0.031495	-0.017459	0.059178	0.000000	0.000000	-5.195211	-5.230596	-10.425807	326.294237	-399.905580	1701.187596	0.000000	-0.000000	-0.000000	-12.271741	0.000000	0.867789	-0.023610	0.000000	0.000000	0.000000	0.000000	0.000000
17.985714	-0.024383	-0.024639	-0.027302	-0.030778	0.002821	0.002818	-0.032731	-0.031541	-0.018631	0.057893	0.000000	0.000000	-5.181290	-5.229338	-10.410628	317.996557	-392.635979	1685.969670	0.000000	-0.000000	-0.000000	-12.594561	0.000000	0.974444	0.088062	0.000000	0.000000	0.000000	0.000000	0.000000
18.000000	-0.024769	-0.025075	-0.026749	-0.030214	0.002353	0.002367	-0.032756	-0.031584	-0.019782	0.056607	0.000000	0.000000	-5.165818	-5.226454	-10.392272	309.575154	-390.282013	1675.541261	0.000000	-0.000000	-0.000000	-12.670659	0.000000	1.083031	0.201929	0.000000	0.000000	0.000000	0.000000	0.000000
18.014286	-0.025147	-0.025503	-0.026184	-0.029637	0.001885	0.001915	-0.032778	-0.031625	-0.020910	0.055320	0.000000	0.000000	-5.148769	-5.221912	-10.370681	301.019047	-395.827212	1672.874916	0.000000	-0.000000	-0.000000	-12.940801	0.000000	1.193472	0.317912	0.000000	0.000000	0.000000	0.000000	0.000000
18.028571	-0.025517	-0.025922	-0.025606	-0.029046	0.001416	0.001463	-0.032797	-0.031662	-0.022014	0.054031	0.000000	0.000000	-5.130116	-5.215684	-10.345800	292.210343	-408.226401	1676.807564	0.000000	-0.000000	-0.000000	-13.260819	0.000000	1.305688	0.435925	0.000000	0.000000	0.000000	0.000000	0.000000
18.042857	-0.025879	-0.026332	-0.025015	-0.028442	0.000948	0.001011	-0.032811	-0.031697	-0.023095	0.052741	0.000000	0.000000	-5.109836	-5.207743	-10.317579	283.257914	-426.775710	1686.744209	0.000000	-0.000000	-0.000000	-13.527437	0.000000	1.419600	0.555887	0.000000	0.000000	0.000000	0.000000	0.000000
18.057143	-0.026232	-0.026734	-0.024413	-0.027826	0.000479	0.000558	-0.032822	-0.031728	-0.024152	0.051451	0.000000	0.000000	-5.087906	-5.198062	-10.285967	274.235629	-446.310290	1697.593864	0.000000	-0.000000	-0.000000	-13.860022	0.000000	1.535125	0.677710	0.000000	0.000000	0.000000	0.000000	0.000000
18.071429	-0.026576	-0.027127	-0.023798	-0.027197	0.000010	0.000104	-0.032828	-0.031757	-0.025185	0.050159	0.000000	0.000000	-5.064303	-5.186614	-10.250917	265.103951	-461.519791	1704.006644	0.000000	-0.000000	-0.000000	-14.278028	0.000000	1.652181	0.801309	0.000000	0.000000	0.000000	0.000000	0.000000
18.085714	-0.026912	-0.027511	-0.023173	-0.026557	-0.000459	-0.000350	-0.032831	-0.031781	-0.026192	0.048868	0.000000	0.000000	-5.039008	-5.173377	-10.212385	255.887820	-473.949084	1707.552359	0.000000	-0.000000	-0.000000	-14.478203	0.000000	1.770684	0.926595	0.000000	0.000000	0.000000	0.000000	0.000000
18.100000	-0.027238	-0.027886	-0.022536	-0.025904	-0.000928	-0.000804	-0.032830	-0.031803	-0.027174	0.047575	0.000000	0.000000	-5.012000	-5.158328	-10.170327	246.566858	-479.266935	1703.879392	0.000000	-0.000000	-0.000000	-14.406822	0.000000	1.890549	1.053480	0.000000	0.000000	0.000000	0.000000	0.000000
18.114286	-0.027555	-0.028251	-0.021889	-0.025241	-0.001397	-0.001258	-0.032824	-0.031821	-0.028130	0.046282	0.000000	0.000000	-4.983261	-5.141444	-10.124705	237.170317	-472.816609	1688.360262	0.000000	-0.000000	-0.000000	-14.245453	0.000000	2.011689	1.181874	0.000000	0.000000	0.000000	0.000000	0.000000
18.128571	-0.027863	-0.028607	-0.021232	-0.024567	-0.001866	-0.001713	-0.032814	-0.031835	-0.029059	0.044989	0.000000	0.000000	-4.952775	-5.122705	-10.075481	227.649685	-458.639441	1664.987787	0.000000	-0.000000	-0.000000	-14.196623	0.000000	2.134017	1.311685	0.000000	0.000000	0.000000	0.000000	0.000000
18.142857	-0.028162	-0.028953	-0.020565	-0.023883	-0.002335	-0.002168	-0.032799	-0.031846	-0.029961	0.043696	0.000000	0.000000	-4.920526	-5.102094	-10.022620	218.009980	-437.943483	1634.975037	0.000000	-0.000000	-0.000000	-14.218106	0.000000	2.257446	1.442822	0.000000	0.000000	0.000000	0.000000	0.000000
18.157143	-0.028451	-0.029290	-0.019888	-0.023189	-0.002803	-0.002623	-0.032781	-0.031853	-0.030837	0.042404	0.000000	0.000000	-4.886499	-5.079591	-9.966090	209.272158	-407.071322	1595.685553	0.000000	-0.000000	-0.000000	-14.314359	0.000000	2.381886	1.575191	0.000000	0.000000	0.000000	0.000000	0.000000
18.171429	-0.028730	-0.029616	-0.019203	-0.022485	-0.003271	-0.003078	-0.032757	-0.031856	-0.031684	0.041111	0.000000	0.000000	-4.850681	-5.055181	-9.905862	200.419595	-365.865655	1545.945407	0.000000	-0.000000	-0.000000	-14.404813	0.000000	2.507247	1.708700	0.000000	0.000000	0.000000	0.000000	0.000000
18.185714	-0.029000	-0.029932	-0.018509	-0.021772	-0.003739	-0.003533	-0.032729	-0.031855	-0.032504	0.039819	0.000000	0.000000	-4.813061	-5.028849	-9.841909	190.411081	-314.670847	1485.057751	0.000000	-0.000000	-0.000000	-14.444590	0.000000	2.633438	1.843253	0.000000	0.000000	0.000000	0.000000	0.000000
18.200000	-0.029259	-0.030238	-0.017807	-0.021051	-0.004206	-0.003988	-0.032697	-0.031850	-0.033295	0.038528	0.000000	0.000000	-4.773627	-5.000581	-9.774208	180.165241	-255.722393	1416.176704	0.000000	-0.000000	-0.000000	-14.406471	0.000000	2.760368	1.978756	0.000000	0.000000	0.000000	0.000000	0.000000
18.214286	-0.029508	-0.030533	-0.017097	-0.020321	-0.004673	-0.004443	-0.032659	-0.031840	-0.034058	0.037237	0.000000	0.000000	-4.732371	-4.970365	-9.702735	169.883848	-189.916136	1340.399883	0.000000	-0.000000	-0.000000	-14.309241	0.000000	2.887945	2.115112	0.000000	0.000000	0.000000	0.000000	0.000000
18.228571	-0.029747	-0.030818	-0.016380	-0.019583	-0.005139	-0.004898	-0.032617	-0.031827	-0.034792	0.035948	0.000000	0.000000	-4.689284	-4.938190	-9.627474	159.578626	-117.742201	1258.229131	0.000000	-0.000000	-0.000000	-14.221663	0.000000	3.016076	2.252225	0.000000	0.000000	0.000000	0.000000	0.000000
18.242857	-0.029976	-0.031093	-0.015656	-0.018838	-0.005605	-0.005352	-0.032570	-0.031809	-0.035497	0.034660	0.000000	0.000000	-4.644360	-4.904047	-9.548407	149.105893	-45.964348	1176.284528	0.000000	-0.000000	-0.000000	-14.237176	0.000000	3.144667	2.389997	0.000000	0.000000	0.000000	0.000000	0.000000
18.257143	-0.030195	-0.031357	-0.014926	-0.018086	-0.006070	-0.005807	-0.032518	-0.031786	-0.036172	0.033373	0.000000	0.000000	-4.597594	-4.867928	-9.465522	138.568536	22.485302	1097.601078	0.000000	-0.000000	-0.000000	-14.383536	0.000000	3.273625	2.528332	0.000000	0.000000	0.000000	0.000000	0.000000
18.271429	-0.030403	-0.031610	-0.014189	-0.017328	-0.006534	-0.006261	-0.032460	-0.031759	-0.036817	0.032088	0.000000	0.000000	-4.548982	-4.829827	-9.378808	127.938181	89.223271	1020.533886	0.000000	-0.000000	-0.000000	-14.578172	0.000000	3.402854	2.667130	0.000000	0.000000	0.000000	0.000000	0.000000
18.285714	-0.030600	-0.031852	-0.013448	-0.016563	-0.006997	-0.006714	-0.032398	-0.031727	-0.037432	0.030804	0.000000	0.000000	-4.498521	-4.789737	-9.288257	116.975086	152.415200	946.677565	0.000000	-0.000000	-0.000000	-12.240831	0.000000	3.532260	2.806293	0.000000	0.000000	0.000000	0.000000	0.000000
18.300000	-0.030787	-0.032083	-0.012700	-0.015793	-0.007460	-0.007167	-0.032330	-0.031691	-0.038017	0.029523	0.000000	0.000000	-4.446210	-4.747655	-9.193865	106.157535	208.958501	879.612987	0.000000	-0.000000	-0.000000	-6.462285	0.000000	3.661748	2.945723	0.000000	0.000000	0.000000	0.000000	0.000000
18.314286	-0.030963	-0.032303	-0.011949	-0.015017	-0.007921	-0.007619	-0.032257	-0.031649	-0.038572	0.028243	0.000000	0.000000	-4.392050	-4.703579	-9.095629	95.332151	257.897386	820.142560	0.000000	-0.000000	-0.000000	-3.749853	0.000000	3.791222	3.085319	0.000000	0.000000	0.000000	0.000000	0.000000
18.328571	-0.031128	-0.032512	-0.011192	-0.014237	-0.008381	-0.008071	-0.032179	-0.031603	-0.039096	0.026966	0.000000	0.000000	-4.336041	-4.657508	-8.993549	84.149205	298.385752	768.762660	0.000000	-0.000000	-0.000000	-0.781626	0.000000	3.920587	3.224983	0.000000	0.000000	0.000000	0.000000	0.000000
18.342857	-0.031283	-0.032710	-0.010432	-0.013452	-0.008840	-0.008522	-0.032095	-0.031551	-0.039589	0.025692	0.000000	0.000000	-4.278188	-4.609442	-8.887630	72.991740	329.344019	726.935904	0.000000	-0.000000	-0.000000	2.708292	0.000000	4.049745	3.364615	0.000000	0.000000	0.000000	0.000000	0.000000
18.357143	-0.031426	-0.032896	-0.009669	-0.012663	-0.009298	-0.008973	-0.032006	-0.031495	-0.040051	0.024421	0.000000	0.000000	-4.218494	-4.559383	-8.777877	61.615963	348.502050	696.688637	0.000000	-0.000000	-0.000000	5.078328	0.000000	4.178601	3.504115	0.000000	0.000000	0.000000	0.000000	0.000000
18.371429	-0.031559	-0.033071	-0.008903	-0.011871	-0.009755	-0.009422	-0.031911	-0.031433	-0.040482	0.023152	0.000000	0.000000	-4.156964	-4.507335	-8.664299	49.836391	356.893660	676.801560	0.000000	-0.000000	-0.000000	8.139641	0.000000	4.307058	3.643382	0.000000	0.000000	0.000000	0.000000	0.000000
18.385714	-0.031681	-0.033235	-0.008134	-0.011076	-0.010210	-0.009871	-0.031810	-0.031366	-0.040882	0.021887	0.000000	0.000000	-4.093607	-4.453302	-8.546908	37.931861	359.617034	662.455321	0.000000	-0.000000	-0.000000	13.190288	0.000000	4.435021	3.782317	0.000000	0.000000	0.000000	0.000000	0.000000
18.400000	-0.031791	-0.033388	-0.007363	-0.010279	-0.010664	-0.010318	-0.031704	-0.031293	-0.041251	0.020625	0.000000	0.000000	-4.028430	-4.397290	-8.425720	26.055793	357.107876	653.367639	0.000000	-0.000000	-0.000000	18.067484	0.000000	4.562393	3.920820	0.000000	0.000000	0.000000	0.000000	0.000000
18.414286	-0.031891	-0.033529	-0.006590	-0.009479	-0.011116	-0.010765	-0.031591	-0.031215	-0.041588	0.019367	0.000000	0.000000	-3.961443	-4.339307	-8.300750	14.099023	349.233683	649.561847	0.000000	-0.000000	-0.000000	21.573001	0.000000	4.689077	4.058791	0.000000	0.000000	0.000000	0.000000	0.000000
18.428571	-0.031980	-0.033659	-0.005816	-0.008677	-0.011566	-0.011210	-0.031473	-0.031132	-0.041893	0.018113	0.000000	0.000000	-3.892658	-4.279362	-8.172020	1.963285	339.271766	647.662370	0.000000	-0.000000	-0.000000	23.217746	0.000000	4.814977	4.196129	0.000000	0.000000	0.000000	0.000000	0.000000
18.442857	-0.032057	-0.033777	-0.005041	-0.007875	-0.012015	-0.011654	-0.031350	-0.031042	-0.042168	0.016863	0.000000	0.000000	-3.822086	-4.217466	-8.039552	-10.373818	328.786645	646.082287	0.000000	-0.000000	-0.000000	22.707835	0.000000	4.939998	4.332737	0.000000	0.000000	0.000000	0.000000	0.000000
18.457143	-0.032124	-0.033884	-0.004266	-0.007071	-0.012462	-0.012097	-0.031220	-0.030948	-0.042410	0.015617	0.000000	0.000000	-3.749743	-4.153630	-7.903373	-22.991933	319.297486	643.222785	0.000000	-0.000000	-0.000000	23.232612	0.000000	5.064044	4.468513	0.000000	0.000000	0.000000	0.000000	0.000000
18.471429	-0.032179	-0.033979	-0.003491	-0.006268	-0.012907	-0.012538	-0.031084	-0.030847	-0.042621	0.014376	0.000000	0.000000	-3.675642	-4.087868	-7.763510	-36.322131	312.182113	637.274967	0.000000	-0.000000	-0.000000	22.851839	0.000000	5.187020	4.603359	0.000000	0.000000	0.000000	0.000000	0.000000
18.485714	-0.032223	-0.034063	-0.002717	-0.005464	-0.013350	-0.012978	-0.030942	-0.030740	-0.042800	0.013140	0.000000	0.000000	-3.599802	-4.020194	-7.619996	-50.250742	309.683268	626.109761	0.000000	-0.000000	-0.000000	22.239613	0.000000	5.308831	4.737177	0.000000	0.000000	0.000000	0.000000	0.000000
18.500000	-0.032257	-0.034135	-0.001943	-0.004661	-0.013791	-0.013417	-0.030794	-0.030628	-0.042948	0.011909	0.000000	0.000000	-3.522239	-3.950625	-7.472864	-64.242633	315.846815	606.216434	0.000000	-0.000000	-0.000000	22.747406	0.000000	5.429381	4.869867	0.000000	0.000000	0.000000	0.000000	0.000000
18.514286	-0.032279	-0.034196	-0.001171	-0.003859	-0.014230	-0.013853	-0.030639	-0.030510	-0.043065	0.010683	0.000000	0.000000	-3.442974	-3.879177	-7.322151	-78.170516	329.593255	578.801771	0.000000	-0.000000	-0.000000	21.821281	0.000000	5.548579	5.001333	0.000000	0.000000	0.000000	0.000000	0.000000
18.528571	-0.032290	-0.034245	-0.000401	-0.003058	-0.014666	-0.014288	-0.030479	-0.030385	-0.043150	0.009463	0.000000	0.000000	-3.362026	-3.805870	-7.167896	-92.196298	348.232158	546.394295	0.000000	-0.000000	-0.000000	19.265293	0.000000	5.666329	5.131477	0.000000	0.000000	0.000000	0.000000	0.000000
18.542857	-0.032290	-0.034283	0.000367	-0.002259	-0.015101	-0.014722	-0.030312	-0.030255	-0.043203	0.008249	0.000000	0.000000	-3.279419	-3.730724	-7.010143	-106.471184	373.819705	506.786616	0.000000	-0.000000	-0.000000	17.089267	0.000000	5.782540	5.260202	0.000000	0.000000	0.000000	0.000000	0.000000
18.557143	-0.032280	-0.034310	0.001132	-0.001463	-0.015532	-0.015153	-0.030139	-0.030118	-0.043225	0.007041	0.000000	0.000000	-3.195174	-3.653761	-6.848935	-120.954931	405.957060	460.417814	0.000000	-0.000000	-0.000000	15.069771	0.000000	5.897119	5.387413	0.000000	0.000000	0.000000	0.000000	0.000000
18.571429	-0.032258	-0.034325	0.001894	-0.000669	-0.015962	-0.015582	-0.029960	-0.029975	-0.043216	0.005839	0.000000	0.000000	-3.109317	-3.575004	-6.684321	-135.534520	440.859121	411.186009	0.000000	-0.000000	-0.000000	14.158932	0.000000	6.009976	5.513014	0.000000	0.000000	0.000000	0.000000	0.000000
18.585714	-0.032226	-0.034329	0.002653	0.000121	-0.016388	-0.016009	-0.029774	-0.029826	-0.043176	0.004643	0.000000	0.000000	-3.021874	-3.494477	-6.516351	-150.302430	478.562080	358.962529	0.000000	-0.000000	-0.000000	14.038649	0.000000	6.121020	5.636911	0.000000	0.000000	0.000000	0.000000	0.000000
18.600000	-0.032182	-0.034322	0.003408	0.000909	-0.016812	-0.016434	-0.029582	-0.029670	-0.043105	0.003455	0.000000	0.000000	-2.932872	-3.412205	-6.345077	-165.238414	518.481184	304.352369	0.000000	-0.000000	-0.000000	14.204449	0.000000	6.230162	5.759011	0.000000	0.000000	0.000000	0.000000	0.000000
18.614286	-0.032128	-0.034303	0.004158	0.001692	-0.017234	-0.016857	-0.029383	-0.029508	-0.043004	0.002273	0.000000	0.000000	-2.842339	-3.328216	-6.170555	-180.159315	558.571063	249.584059	0.000000	-0.000000	-0.000000	15.375347	0.000000	6.337312	5.879220	0.000000	0.000000	0.000000	0.000000	0.000000
18.628571	-0.032063	-0.034273	0.004904	0.002470	-0.017652	-0.017277	-0.029178	-0.029340	-0.042871	0.001099	0.000000	0.000000	-2.750305	-3.242538	-5.992843	-195.098295	596.224427	197.231725	0.000000	-0.000000	-0.000000	16.083109	0.000000	6.442385	5.997448	0.000000	0.000000	0.000000	0.000000	0.000000
18.642857	-0.031988	-0.034232	0.005644	0.003244	-0.018067	-0.017695	-0.028967	-0.029165	-0.042709	-0.000067	0.000000	0.000000	-2.656801	-3.155201	-5.812002	-210.115844	628.040339	150.635812	0.000000	-0.000000	-0.000000	15.365434	0.000000	6.545293	6.113603	0.000000	0.000000	0.000000	0.000000	0.000000
18.657143	-0.031902	-0.034181	0.006379	0.004012	-0.018479	-0.018110	-0.028747	-0.028982	-0.042516	-0.001226	0.000000	0.000000	-2.561860	-3.066237	-5.628097	-225.333017	654.954276	108.739786	0.000000	-0.000000	-0.000000	15.343354	0.000000	6.645836	6.227481	0.000000	0.000000	0.000000	0.000000	0.000000
18.671429	-0.031806	-0.034118	0.007108	0.004775	-0.018888	-0.018523	-0.028514	-0.028786	-0.042293	-0.002376	0.000000	0.000000	-2.465529	-2.975691	-5.441219	-240.684956	676.853355	71.721389	0.000000	-0.000000	-0.000000	16.307290	0.000000	6.743201	6.338265	0.000000	0.000000	0.000000	0.000000	0.000000
18.685714	-0.031699	-0.034044	0.007831	0.005532	-0.019294	-0.018933	-0.028269	-0.028578	-0.042041	-0.003518	0.000000	0.000000	-2.367858	-2.883612	-5.251469	-252.907245	690.462901	46.119708	0.000000	-0.000000	-0.000000	16.617416	0.000000	6.836963	6.445527	0.000000	0.000000	0.000000	0.000000	0.000000
18.700000	-0.031582	-0.033960	0.008546	0.006282	-0.019696	-0.019340	-0.028011	-0.028357	-0.041759	-0.004650	0.000000	0.000000	-2.268898	-2.790050	-5.058949	-255.864890	696.995748	36.856905	0.000000	-0.000000	-0.000000	17.625049	0.000000	6.927155	6.549292	0.000000	0.000000	0.000000	0.000000	0.000000
18.714286	-0.031455	-0.033865	0.009255	0.007026	-0.020094	-0.019743	-0.027742	-0.028125	-0.041448	-0.005772	0.000000	0.000000	-2.168702	-2.695057	-4.863759	-252.623329	698.402899	38.916535	0.000000	-0.000000	-0.000000	18.556559	0.000000	7.013749	6.649531	0.000000	0.000000	0.000000	0.000000	0.000000
18.728571	-0.031318	-0.033759	0.009956	0.007762	-0.020489	-0.020143	-0.027462	-0.027881	-0.041108	-0.006884	0.000000	0.000000	-2.067321	-2.598683	-4.666004	-249.245600	693.127770	47.792145	0.000000	-0.000000	-0.000000	19.521012	0.000000	7.096695	6.746187	0.000000	0.000000	0.000000	0.000000	0.000000
18.742857	-0.031171	-0.033643	0.010649	0.008491	-0.020879	-0.020540	-0.027169	-0.027625	-0.040739	-0.007986	0.000000	0.000000	-1.964807	-2.500980	-4.465787	-245.783511	681.553658	63.048628	0.000000	-0.000000	-0.000000	20.002808	0.000000	7.175939	6.839202	0.000000	0.000000	0.000000	0.000000	0.000000
18.757143	-0.031014	-0.033517	0.011334	0.009211	-0.021265	-0.020932	-0.026866	-0.027358	-0.040342	-0.009076	0.000000	0.000000	-1.861215	-2.402001	-4.263216	-242.330250	665.566804	82.706553	0.000000	-0.000000	-0.000000	19.779512	0.000000	7.251429	6.928520	0.000000	0.000000	0.000000	0.000000	0.000000
18.771429	-0.030847	-0.033380	0.012010	0.009924	-0.021646	-0.021321	-0.026551	-0.027079	-0.039917	-0.010155	0.000000	0.000000	-1.756599	-2.301800	-4.058399	-238.808542	647.020480	104.989923	0.000000	-0.000000	-0.000000	19.784853	0.000000	7.323116	7.014085	0.000000	0.000000	0.000000	0.000000	0.000000
18.785714	-0.030670	-0.033233	0.012678	0.010627	-0.022023	-0.021706	-0.026224	-0.026789	-0.039465	-0.011221	0.000000	0.000000	-1.651014	-2.200431	-3.851445	-235.214785	627.782193	128.034832	0.000000	-0.000000	-0.000000	20.085707	0.000000	7.390951	7.095844	0.000000	0.000000	0.000000	0.000000	0.000000
18.800000	-0.030485	-0.033076	0.013336	0.011322	-0.022396	-0.022087	-0.025887	-0.026488	-0.038985	-0.012275	0.000000	0.000000	-1.544516	-2.097949	-3.642465	-231.577643	607.478951	152.185606	0.000000	-0.000000	-0.000000	19.938763	0.000000	7.454889	7.173748	0.000000	0.000000	0.000000	0.000000	0.000000
18.814286	-0.030289	-0.032910	0.013984	0.012007	-0.022763	-0.022463	-0.025539	-0.026176	-0.038479	-0.013316	0.000000	0.000000	-1.437160	-1.994409	-3.431570	-227.854308	586.892276	176.703533	0.000000	-0.000000	-0.000000	19.820370	0.000000	7.514887	7.247747	0.000000	0.000000	0.000000	0.000000	0.000000
18.828571	-0.030085	-0.032733	0.014622	0.012682	-0.023125	-0.022834	-0.025180	-0.025852	-0.037946	-0.014343	0.000000	0.000000	-1.329005	-1.889869	-3.218874	-224.060752	567.324563	200.270240	0.000000	-0.000000	-0.000000	20.181043	0.000000	7.570904	7.317796	0.000000	0.000000	0.000000	0.000000	0.000000
18.842857	-0.029872	-0.032547	0.015251	0.013347	-0.023482	-0.023201	-0.024810	-0.025518	-0.037387	-0.015357	0.000000	0.000000	-1.220106	-1.784386	-3.004492	-219.977139	548.470117	223.411260	0.000000	-0.000000	-0.000000	19.166580	0.000000	7.622903	7.383853	0.000000	0.000000	0.000000	0.000000	0.000000
18.857143	-0.029649	-0.032352	0.015868	0.014002	-0.023834	-0.023563	-0.024430	-0.025173	-0.036802	-0.016356	0.000000	0.000000	-1.110523	-1.678016	-2.788539	-215.765746	530.804680	245.488573	0.000000	-0.000000	-0.000000	17.089713	0.000000	7.670848	7.445876	0.000000	0.000000	0.000000	0.000000	0.000000
18.871429	-0.029418	-0.032147	0.016474	0.014646	-0.024180	-0.023920	-0.024040	-0.024818	-0.036192	-0.017341	0.000000	0.000000	-1.000312	-1.570819	-2.571131	-211.620833	515.239100	265.397069	0.000000	-0.000000	-0.000000	14.540133	0.000000	7.714707	7.503827	0.000000	0.000000	0.000000	0.000000	0.000000
18.885714	-0.029179	-0.031934	0.017069	0.015279	-0.024521	-0.024272	-0.023639	-0.024453	-0.035557	-0.018311	0.000000	0.000000	-0.889535	-1.462852	-2.352387	-207.362177	502.558277	282.532071	0.000000	-0.000000	-0.000000	11.842847	0.000000	7.754447	7.557670	0.000000	0.000000	0.000000	0.000000	0.000000
18.900000	-0.028931	-0.031711	0.017653	0.015900	-0.024856	-0.024619	-0.023229	-0.024077	-0.034898	-0.019265	0.000000	0.000000	-0.778248	-1.354175	-2.132423	-202.980638	491.491107	298.173821	0.000000	-0.000000	-0.000000	9.106539	0.000000	7.790043	7.607372	0.000000	0.000000	0.000000	0.000000	0.000000
18.914286	-0.028674	-0.031479	0.018225	0.016510	-0.025184	-0.024960	-0.022809	-0.023691	-0.034215	-0.020203	0.000000	0.000000	-0.666513	-1.244848	-1.911361	-198.419909	478.871420	315.544795	0.000000	-0.000000	-0.000000	6.114264	0.000000	7.821469	7.652903	0.000000	0.000000	0.000000	0.000000	0.000000
18.928571	-0.028410	-0.031239	0.018784	0.017108	-0.025507	-0.025296	-0.022379	-0.023296	-0.033509	-0.021125	0.000000	0.000000	-0.554389	-1.134930	-1.689319	-193.478818	464.281674	335.263707	0.000000	-0.000000	-0.000000	3.062020	0.000000	7.848702	7.694236	0.000000	0.000000	0.000000	0.000000	0.000000
18.942857	-0.028138	-0.030991	0.019331	0.017693	-0.025824	-0.025626	-0.021940	-0.022890	-0.032780	-0.022030	0.000000	0.000000	-0.441935	-1.024483	-1.466418	-188.178652	448.981465	356.049674	0.000000	-0.000000	-0.000000	-0.115000	0.000000	7.871723	7.731344	0.000000	0.000000	0.000000	0.000000	0.000000
18.957143	-0.027858	-0.030734	0.019866	0.018266	-0.026134	-0.025950	-0.021492	-0.022476	-0.032028	-0.022918	0.000000	0.000000	-0.329214	-0.913565	-1.242779	-182.786442	431.439981	379.166473	0.000000	-0.000000	-0.000000	-3.787751	0.000000	7.890515	7.764206	0.000000	0.000000	0.000000	0.000000	0.000000
18.971429	-0.027570	-0.030469	0.020387	0.018827	-0.026438	-0.026268	-0.021035	-0.022052	-0.031255	-0.023788	0.000000	0.000000	-0.216284	-0.802240	-1.018524	-177.359316	411.813585	404.400614	0.000000	-0.000000	-0.000000	-7.243630	0.000000	7.905063	7.792802	0.000000	0.000000	0.000000	0.000000	0.000000
18.985714	-0.027275	-0.030196	0.020895	0.019374	-0.026735	-0.026580	-0.020569	-0.021619	-0.030460	-0.024641	0.000000	0.000000	-0.103208	-0.690567	-0.793774	-171.857954	391.012107	430.881586	0.000000	-0.000000	-0.000000	-9.599917	0.000000	7.915356	7.817115	0.000000	0.000000	0.000000	0.000000	0.000000
19.000000	-0.026973	-0.029915	0.021390	0.019908	-0.027026	-0.026886	-0.020094	-0.021177	-0.029644	-0.025476	0.000000	0.000000	0.009955	-0.578608	-0.568653	-166.301189	367.346523	460.279579	0.000000	-0.000000	-0.000000	-10.550477	0.000000	7.921386	7.837131	0.000000	0.000000	0.000000	0.000000	0.000000
[truncated: 12,670 more rows]
