# Supplementary material for: An acoustic source model for asymmetric intraglottal flow with application to reduced-order models of the vocal folds
Source: PLoS One. 2019 Jul 25;14(7):e0219914. doi: 10.1371/journal.pone.0219914 (PMC6657872; doi:10.1371/journal.pone.0219914)
Supplement: S3 Dataset — (DAT) [file pone.0219914.s003.dat]

Variables ="t (ms)"	L_Fluid	L1_damp	L1_spr	L1_coll	L1_coup	vL1	L2_damp	L2_spr	L2_coll	L2_coup	vL2	R_Fluid	R1_damp	R1_spr	R1_coll	R1_coup	vR1	R2_damp	R2_spr	R2_coll	R2_coup	vR2	L1_inert	L2_inert	R1_inert	R2_inert
ZONE T = "Data\Power_SH_BLEAP=on_WRA=on_Lvl2=on_Ps=0.01_Z=1.dat"	I=14001	F=POINT
0.000000	-0.000000	0.019713	0.078852	0.000000	0.024641	0.985645	0.000000	0.000000	0.000000	-0.000358	0.014305	-0.000000	0.019713	0.078852	0.000000	0.024641	0.985645	0.000000	0.000000	0.000000	-0.000358	0.014305	-0.125602	0.000000	-0.125602	0.000000
0.014286	-0.000000	0.019144	0.078794	0.000000	0.024621	0.971156	0.000008	0.000000	0.000000	-0.000726	0.028643	-0.000000	0.019144	0.078794	0.000000	0.024621	0.971156	0.000008	0.000000	0.000000	-0.000726	0.028643	-0.124967	0.000359	-0.124967	0.000359
0.028571	-0.000000	0.018579	0.078678	0.000000	0.024577	0.956534	0.000025	0.000000	0.000000	-0.001105	0.043008	-0.000000	0.018579	0.078678	0.000000	0.024577	0.956534	0.000025	0.000000	0.000000	-0.001105	0.043008	-0.124252	0.000720	-0.124252	0.000720
0.042857	-0.000000	0.018017	0.078502	0.000000	0.024510	0.941783	0.000049	0.000000	0.000000	-0.001494	0.057393	-0.000000	0.018017	0.078502	0.000000	0.024510	0.941783	0.000049	0.000000	0.000000	-0.001494	0.057393	-0.123458	0.001083	-0.123458	0.001083
0.057143	-0.000001	0.017459	0.078267	0.000000	0.024421	0.926907	0.000082	0.000001	0.000000	-0.001891	0.071789	-0.000001	0.017459	0.078267	0.000000	0.024421	0.926907	0.000082	0.000001	0.000000	-0.001891	0.071789	-0.122586	0.001446	-0.122586	0.001446
0.071429	-0.000001	0.016905	0.077975	0.000000	0.024309	0.911909	0.000124	0.000002	0.000000	-0.002298	0.086191	-0.000001	0.016905	0.077975	0.000000	0.024309	0.911909	0.000124	0.000002	0.000000	-0.002298	0.086191	-0.121637	0.001809	-0.121637	0.001809
0.085714	-0.000001	0.016356	0.077624	0.000000	0.024175	0.896793	0.000173	0.000003	0.000000	-0.002712	0.100591	-0.000001	0.016356	0.077624	0.000000	0.024175	0.896793	0.000173	0.000003	0.000000	-0.002712	0.100591	-0.120613	0.002172	-0.120613	0.002172
0.100000	-0.000001	0.015812	0.077217	0.000000	0.024020	0.881563	0.000231	0.000005	0.000000	-0.003133	0.114983	-0.000001	0.015812	0.077217	0.000000	0.024020	0.881563	0.000231	0.000005	0.000000	-0.003133	0.114983	-0.119516	0.002533	-0.119516	0.002533
0.114286	-0.000002	0.015273	0.076754	0.000000	0.023843	0.866220	0.000297	0.000007	0.000000	-0.003561	0.129359	-0.000002	0.015273	0.076754	0.000000	0.023843	0.866220	0.000297	0.000007	0.000000	-0.003561	0.129359	-0.118345	0.002893	-0.118345	0.002893
0.128571	-0.000002	0.014739	0.076234	0.000000	0.023647	0.850770	0.000372	0.000010	0.000000	-0.003994	0.143713	-0.000002	0.014739	0.076234	0.000000	0.023647	0.850770	0.000372	0.000010	0.000000	-0.003994	0.143713	-0.117104	0.003249	-0.117104	0.003249
0.142857	-0.000003	0.014212	0.075660	0.000000	0.023430	0.835215	0.000454	0.000013	0.000000	-0.004433	0.158038	-0.000003	0.014212	0.075660	0.000000	0.023430	0.835215	0.000454	0.000013	0.000000	-0.004433	0.158038	-0.115793	0.003603	-0.115793	0.003603
0.157143	-0.000003	0.013690	0.075031	0.000000	0.023193	0.819560	0.000545	0.000017	0.000000	-0.004877	0.172327	-0.000003	0.013690	0.075031	0.000000	0.023193	0.819560	0.000545	0.000017	0.000000	-0.004877	0.172327	-0.114414	0.003952	-0.114414	0.003952
0.171429	-0.000004	0.013175	0.074349	0.000000	0.022937	0.803807	0.000643	0.000022	0.000000	-0.005324	0.186574	-0.000004	0.013175	0.074349	0.000000	0.022937	0.803807	0.000643	0.000022	0.000000	-0.005324	0.186574	-0.112968	0.004296	-0.112968	0.004296
0.185714	-0.000005	0.012667	0.073614	0.000000	0.022663	0.787959	0.000749	0.000028	0.000000	-0.005775	0.200772	-0.000005	0.012667	0.073614	0.000000	0.022663	0.787959	0.000749	0.000028	0.000000	-0.005775	0.200772	-0.111458	0.004636	-0.111458	0.004636
0.200000	-0.000005	0.012166	0.072828	0.000000	0.022371	0.772022	0.000863	0.000035	0.000000	-0.006228	0.214915	-0.000005	0.012166	0.072828	0.000000	0.022371	0.772022	0.000863	0.000035	0.000000	-0.006228	0.214915	-0.109884	0.004969	-0.109884	0.004969
0.214286	-0.000006	0.011673	0.071990	0.000000	0.022061	0.755997	0.000984	0.000042	0.000000	-0.006682	0.228996	-0.000006	0.011673	0.071990	0.000000	0.022061	0.755997	0.000984	0.000042	0.000000	-0.006682	0.228996	-0.108249	0.005296	-0.108249	0.005296
0.228571	-0.000006	0.011187	0.071102	0.000000	0.021734	0.739889	0.001113	0.000051	0.000000	-0.007138	0.243010	-0.000006	0.011187	0.071102	0.000000	0.021734	0.739889	0.001113	0.000051	0.000000	-0.007138	0.243010	-0.106554	0.005616	-0.106554	0.005616
0.242857	-0.000007	0.010709	0.070165	0.000000	0.021391	0.723702	0.001249	0.000061	0.000000	-0.007595	0.256949	-0.000007	0.010709	0.070165	0.000000	0.021391	0.723702	0.001249	0.000061	0.000000	-0.007595	0.256949	-0.104800	0.005928	-0.104800	0.005928
0.257143	-0.000008	0.010239	0.069180	0.000000	0.021032	0.707437	0.001392	0.000072	0.000000	-0.008051	0.270808	-0.000008	0.010239	0.069180	0.000000	0.021032	0.707437	0.001392	0.000072	0.000000	-0.008051	0.270808	-0.102991	0.006232	-0.102991	0.006232
0.271429	-0.000008	0.009778	0.068147	0.000000	0.020658	0.691100	0.001541	0.000084	0.000000	-0.008506	0.284580	-0.000008	0.009778	0.068147	0.000000	0.020658	0.691100	0.001541	0.000084	0.000000	-0.008506	0.284580	-0.101127	0.006527	-0.101127	0.006527
0.285714	-0.000009	0.009326	0.067069	0.000000	0.020269	0.674694	0.001698	0.000098	0.000000	-0.008960	0.298260	-0.000009	0.009326	0.067069	0.000000	0.020269	0.674694	0.001698	0.000098	0.000000	-0.008960	0.298260	-0.099211	0.006813	-0.099211	0.006813
0.300000	-0.000010	0.008882	0.065945	0.000000	0.019866	0.658222	0.001860	0.000112	0.000000	-0.009412	0.311841	-0.000010	0.008882	0.065945	0.000000	0.019866	0.658222	0.001860	0.000112	0.000000	-0.009412	0.311841	-0.097244	0.007089	-0.097244	0.007089
0.314286	-0.000010	0.008447	0.064777	0.000000	0.019450	0.641688	0.002029	0.000129	0.000000	-0.009860	0.325318	-0.000010	0.008447	0.064777	0.000000	0.019450	0.641688	0.002029	0.000129	0.000000	-0.009860	0.325318	-0.095228	0.007355	-0.095228	0.007355
0.328571	-0.000011	0.008022	0.063567	0.000000	0.019021	0.625095	0.002204	0.000146	0.000000	-0.010306	0.338685	-0.000011	0.008022	0.063567	0.000000	0.019021	0.625095	0.002204	0.000146	0.000000	-0.010306	0.338685	-0.093166	0.007610	-0.093166	0.007610
0.342857	-0.000012	0.007607	0.062314	0.000000	0.018580	0.608447	0.002384	0.000165	0.000000	-0.010747	0.351937	-0.000012	0.007607	0.062314	0.000000	0.018580	0.608447	0.002384	0.000165	0.000000	-0.010747	0.351937	-0.091058	0.007854	-0.091058	0.007854
0.357143	-0.000012	0.007201	0.061021	0.000000	0.018127	0.591747	0.002570	0.000186	0.000000	-0.011183	0.365066	-0.000012	0.007201	0.061021	0.000000	0.018127	0.591747	0.002570	0.000186	0.000000	-0.011183	0.365066	-0.088908	0.008087	-0.088908	0.008087
0.371429	-0.000013	0.006805	0.059688	0.000000	0.017664	0.574999	0.002760	0.000208	0.000000	-0.011614	0.378069	-0.000013	0.006805	0.059688	0.000000	0.017664	0.574999	0.002760	0.000208	0.000000	-0.011614	0.378069	-0.086717	0.008307	-0.086717	0.008307
0.385714	-0.000013	0.006419	0.058317	0.000000	0.017190	0.558206	0.002956	0.000232	0.000000	-0.012039	0.390940	-0.000013	0.006419	0.058317	0.000000	0.017190	0.558206	0.002956	0.000232	0.000000	-0.012039	0.390940	-0.084488	0.008515	-0.084488	0.008515
0.400000	-0.000014	0.006044	0.056909	0.000000	0.016707	0.541373	0.003156	0.000257	0.000000	-0.012457	0.403673	-0.000014	0.006044	0.056909	0.000000	0.016707	0.541373	0.003156	0.000257	0.000000	-0.012457	0.403673	-0.082221	0.008711	-0.082221	0.008711
0.414286	-0.000014	0.005679	0.055465	0.000000	0.016215	0.524501	0.003361	0.000284	0.000000	-0.012869	0.416263	-0.000014	0.005679	0.055465	0.000000	0.016215	0.524501	0.003361	0.000284	0.000000	-0.012869	0.416263	-0.079920	0.008894	-0.079920	0.008894
0.428571	-0.000015	0.005325	0.053987	0.000000	0.015714	0.507596	0.003569	0.000313	0.000000	-0.013272	0.428705	-0.000015	0.005325	0.053987	0.000000	0.015714	0.507596	0.003569	0.000313	0.000000	-0.013272	0.428705	-0.077586	0.009063	-0.077586	0.009063
0.442857	-0.000015	0.004981	0.052475	0.000000	0.015207	0.490660	0.003781	0.000343	0.000000	-0.013667	0.440993	-0.000015	0.004981	0.052475	0.000000	0.015207	0.490660	0.003781	0.000343	0.000000	-0.013667	0.440993	-0.075221	0.009219	-0.075221	0.009219
0.457143	-0.000015	0.004648	0.050931	0.000000	0.014692	0.473697	0.003996	0.000375	0.000000	-0.014054	0.453124	-0.000015	0.004648	0.050931	0.000000	0.014692	0.473697	0.003996	0.000375	0.000000	-0.014054	0.453124	-0.072828	0.009361	-0.072828	0.009361
0.471429	-0.000016	0.004327	0.049356	0.000000	0.014171	0.456710	0.004215	0.000408	0.000000	-0.014431	0.465091	-0.000016	0.004327	0.049356	0.000000	0.014171	0.456710	0.004215	0.000408	0.000000	-0.014431	0.465091	-0.070408	0.009490	-0.070408	0.009490
0.485714	-0.000016	0.004016	0.047752	0.000000	0.013644	0.439703	0.004436	0.000444	0.000000	-0.014798	0.476890	-0.000016	0.004016	0.047752	0.000000	0.013644	0.439703	0.004436	0.000444	0.000000	-0.014798	0.476890	-0.067964	0.009604	-0.067964	0.009604
0.500000	-0.000016	0.003717	0.046120	0.000000	0.013112	0.422679	0.004659	0.000481	0.000000	-0.015155	0.488517	-0.000016	0.003717	0.046120	0.000000	0.013112	0.422679	0.004659	0.000481	0.000000	-0.015155	0.488517	-0.065498	0.009703	-0.065498	0.009703
0.514286	-0.000016	0.003429	0.044461	0.000000	0.012576	0.405641	0.004885	0.000520	0.000000	-0.015500	0.499967	-0.000016	0.003429	0.044461	0.000000	0.012576	0.405641	0.004885	0.000520	0.000000	-0.015500	0.499967	-0.063011	0.009788	-0.063011	0.009788
0.528571	-0.000017	0.003153	0.042776	0.000000	0.012036	0.388594	0.005112	0.000560	0.000000	-0.015835	0.511234	-0.000017	0.003153	0.042776	0.000000	0.012036	0.388594	0.005112	0.000560	0.000000	-0.015835	0.511234	-0.060507	0.009859	-0.060507	0.009859
0.542857	-0.000017	0.002888	0.041067	0.000000	0.011494	0.371540	0.005341	0.000603	0.000000	-0.016158	0.522316	-0.000017	0.002888	0.041067	0.000000	0.011494	0.371540	0.005341	0.000603	0.000000	-0.016158	0.522316	-0.057986	0.009914	-0.057986	0.009914
0.557143	-0.000017	0.002634	0.039336	0.000000	0.010949	0.354484	0.005570	0.000647	0.000000	-0.016469	0.533207	-0.000017	0.002634	0.039336	0.000000	0.010949	0.354484	0.005570	0.000647	0.000000	-0.016469	0.533207	-0.055451	0.009955	-0.055451	0.009955
0.571429	-0.000017	0.002392	0.037583	0.000000	0.010402	0.337427	0.005800	0.000693	0.000000	-0.016767	0.543904	-0.000017	0.002392	0.037583	0.000000	0.010402	0.337427	0.005800	0.000693	0.000000	-0.016767	0.543904	-0.052905	0.009981	-0.052905	0.009981
0.585714	-0.000017	0.002162	0.035811	0.000000	0.009854	0.320374	0.006031	0.000740	0.000000	-0.017053	0.554402	-0.000017	0.002162	0.035811	0.000000	0.009854	0.320374	0.006031	0.000740	0.000000	-0.017053	0.554402	-0.050349	0.009992	-0.050349	0.009992
0.600000	-0.000017	0.001944	0.034019	0.000000	0.009306	0.303328	0.006261	0.000789	0.000000	-0.017325	0.564697	-0.000017	0.001944	0.034019	0.000000	0.009306	0.303328	0.006261	0.000789	0.000000	-0.017325	0.564697	-0.047785	0.009988	-0.047785	0.009988
0.614286	-0.000016	0.001737	0.032211	0.000000	0.008758	0.286292	0.006492	0.000840	0.000000	-0.017584	0.574785	-0.000016	0.001737	0.032211	0.000000	0.008758	0.286292	0.006492	0.000840	0.000000	-0.017584	0.574785	-0.045215	0.009970	-0.045215	0.009970
0.628571	-0.000016	0.001542	0.030386	0.000000	0.008211	0.269270	0.006721	0.000893	0.000000	-0.017829	0.584663	-0.000016	0.001542	0.030386	0.000000	0.008211	0.269270	0.006721	0.000893	0.000000	-0.017829	0.584663	-0.042641	0.009936	-0.042641	0.009936
0.642857	-0.000016	0.001359	0.028547	0.000000	0.007665	0.252265	0.006950	0.000947	0.000000	-0.018059	0.594327	-0.000016	0.001359	0.028547	0.000000	0.007665	0.252265	0.006950	0.000947	0.000000	-0.018059	0.594327	-0.040066	0.009887	-0.040066	0.009887
0.657143	-0.000015	0.001187	0.026695	0.000000	0.007122	0.235280	0.007177	0.001002	0.000000	-0.018275	0.603773	-0.000015	0.001187	0.026695	0.000000	0.007122	0.235280	0.007177	0.001002	0.000000	-0.018275	0.603773	-0.037491	0.009824	-0.037491	0.009824
0.671429	-0.000015	0.001027	0.024832	0.000000	0.006581	0.218318	0.007402	0.001060	0.000000	-0.018477	0.612997	-0.000015	0.001027	0.024832	0.000000	0.006581	0.218318	0.007402	0.001060	0.000000	-0.018477	0.612997	-0.034919	0.009747	-0.034919	0.009747
0.685714	-0.000014	0.000879	0.022958	0.000000	0.006043	0.201383	0.007626	0.001118	0.000000	-0.018663	0.621997	-0.000014	0.000879	0.022958	0.000000	0.006043	0.201383	0.007626	0.001118	0.000000	-0.018663	0.621997	-0.032351	0.009655	-0.032351	0.009655
0.700000	-0.000014	0.000743	0.021075	0.000000	0.005509	0.184478	0.007847	0.001179	0.000000	-0.018835	0.630769	-0.000014	0.000743	0.021075	0.000000	0.005509	0.184478	0.007847	0.001179	0.000000	-0.018835	0.630769	-0.029789	0.009548	-0.029789	0.009548
0.714286	-0.000013	0.000618	0.019184	0.000000	0.004979	0.167606	0.008065	0.001241	0.000000	-0.018991	0.639310	-0.000013	0.000618	0.019184	0.000000	0.004979	0.167606	0.008065	0.001241	0.000000	-0.018991	0.639310	-0.027235	0.009428	-0.027235	0.009428
0.728571	-0.000012	0.000505	0.017288	0.000000	0.004454	0.150770	0.008281	0.001304	0.000000	-0.019131	0.647616	-0.000012	0.000505	0.017288	0.000000	0.004454	0.150770	0.008281	0.001304	0.000000	-0.019131	0.647616	-0.024691	0.009293	-0.024691	0.009293
0.742857	-0.000011	0.000404	0.015386	0.000000	0.003935	0.133974	0.008493	0.001368	0.000000	-0.019256	0.655685	-0.000011	0.000404	0.015386	0.000000	0.003935	0.133974	0.008493	0.001368	0.000000	-0.019256	0.655685	-0.022159	0.009145	-0.022159	0.009145
0.757143	-0.000010	0.000314	0.013481	0.000000	0.003421	0.117220	0.008701	0.001434	0.000000	-0.019366	0.663514	-0.000010	0.000314	0.013481	0.000000	0.003421	0.117220	0.008701	0.001434	0.000000	-0.019366	0.663514	-0.019640	0.008983	-0.019640	0.008983
0.771429	-0.000009	0.000236	0.011574	0.000000	0.002914	0.100512	0.008906	0.001501	0.000000	-0.019459	0.671100	-0.000009	0.000236	0.011574	0.000000	0.002914	0.100512	0.008906	0.001501	0.000000	-0.019459	0.671100	-0.017137	0.008809	-0.017137	0.008809
0.785714	-0.000008	0.000169	0.009666	0.000000	0.002415	0.083852	0.009106	0.001569	0.000000	-0.019536	0.678441	-0.000008	0.000169	0.009666	0.000000	0.002415	0.083852	0.009106	0.001569	0.000000	-0.019536	0.678441	-0.014652	0.008621	-0.014652	0.008621
0.800000	-0.000006	0.000113	0.007759	0.000000	0.001922	0.067244	0.009302	0.001638	0.000000	-0.019598	0.685533	-0.000006	0.000113	0.007759	0.000000	0.001922	0.067244	0.009302	0.001638	0.000000	-0.019598	0.685533	-0.012185	0.008421	-0.012185	0.008421
0.814286	-0.000005	0.000068	0.005853	0.000000	0.001438	0.050691	0.009493	0.001709	0.000000	-0.019644	0.692375	-0.000005	0.000068	0.005853	0.000000	0.001438	0.050691	0.009493	0.001709	0.000000	-0.019644	0.692375	-0.009740	0.008208	-0.009740	0.008208
0.828571	-0.000003	0.000035	0.003951	0.000000	0.000962	0.034195	0.009679	0.001780	0.000000	-0.019673	0.698964	-0.000003	0.000035	0.003951	0.000000	0.000962	0.034195	0.009679	0.001780	0.000000	-0.019673	0.698964	-0.007317	0.007983	-0.007317	0.007983
0.842857	-0.000002	0.000012	0.002053	0.000000	0.000496	0.017760	0.009860	0.001852	0.000000	-0.019687	0.705297	-0.000002	0.000012	0.002053	0.000000	0.000496	0.017760	0.009860	0.001852	0.000000	-0.019687	0.705297	-0.004917	0.007747	-0.004917	0.007747
0.857143	-0.000000	0.000000	0.000161	0.000000	0.000038	0.001389	0.010035	0.001925	0.000000	-0.019685	0.711374	-0.000000	0.000000	0.000161	0.000000	0.000038	0.001389	0.010035	0.001925	0.000000	-0.019685	0.711374	-0.002544	0.007500	-0.002544	0.007500
0.871429	0.000002	-0.000000	-0.001725	-0.000000	-0.000409	-0.014915	0.010204	0.001999	0.000000	-0.019667	0.717191	0.000002	-0.000000	-0.001725	-0.000000	-0.000409	-0.014915	0.010204	0.001999	0.000000	-0.019667	0.717191	-0.000198	0.007242	-0.000198	0.007242
0.885714	0.000004	0.000009	-0.003601	-0.000000	-0.000846	-0.031151	0.010367	0.002073	0.000000	-0.019633	0.722747	0.000004	0.000009	-0.003601	-0.000000	-0.000846	-0.031151	0.010367	0.002073	0.000000	-0.019633	0.722747	0.002119	0.006973	0.002119	0.006973
0.900000	0.000006	0.000029	-0.005469	-0.000000	-0.001273	-0.047314	0.010524	0.002148	0.000000	-0.019584	0.728040	0.000006	0.000029	-0.005469	-0.000000	-0.001273	-0.047314	0.010524	0.002148	0.000000	-0.019584	0.728040	0.004406	0.006694	0.004406	0.006694
0.914286	0.000008	0.000060	-0.007326	-0.000000	-0.001688	-0.063402	0.010674	0.002224	0.000000	-0.019519	0.733068	0.000008	0.000060	-0.007326	-0.000000	-0.001688	-0.063402	0.010674	0.002224	0.000000	-0.019519	0.733068	0.006660	0.006406	0.006660	0.006406
0.928571	0.000010	0.000101	-0.009170	-0.000000	-0.002092	-0.079412	0.010818	0.002300	0.000000	-0.019438	0.737829	0.000010	0.000101	-0.009170	-0.000000	-0.002092	-0.079412	0.010818	0.002300	0.000000	-0.019438	0.737829	0.008882	0.006109	0.008882	0.006109
0.942857	0.000012	0.000151	-0.011002	-0.000000	-0.002484	-0.095341	0.010954	0.002377	0.000000	-0.019343	0.742323	0.000012	0.000151	-0.011002	-0.000000	-0.002484	-0.095341	0.010954	0.002377	0.000000	-0.019343	0.742323	0.011069	0.005803	0.011069	0.005803
0.957143	0.000015	0.000212	-0.012820	-0.000000	-0.002864	-0.111187	0.011084	0.002453	0.000000	-0.019232	0.746548	0.000015	0.000212	-0.012820	-0.000000	-0.002864	-0.111187	0.011084	0.002453	0.000000	-0.019232	0.746548	0.013219	0.005488	0.013219	0.005488
0.971429	0.000018	0.000282	-0.014622	-0.000000	-0.003232	-0.126947	0.011206	0.002530	0.000000	-0.019107	0.750502	0.000018	0.000282	-0.014622	-0.000000	-0.003232	-0.126947	0.011206	0.002530	0.000000	-0.019107	0.750502	0.015333	0.005166	0.015333	0.005166
0.985714	0.000020	0.000362	-0.016407	-0.000000	-0.003587	-0.142618	0.011320	0.002607	0.000000	-0.018967	0.754184	0.000020	0.000362	-0.016407	-0.000000	-0.003587	-0.142618	0.011320	0.002607	0.000000	-0.018967	0.754184	0.017407	0.004836	0.017407	0.004836
1.000000	0.000023	0.000451	-0.018175	-0.000000	-0.003928	-0.158198	0.011427	0.002684	0.000000	-0.018813	0.757594	0.000023	0.000451	-0.018175	-0.000000	-0.003928	-0.158198	0.011427	0.002684	0.000000	-0.018813	0.757594	0.019442	0.004500	0.019442	0.004500
1.014286	0.000026	0.000550	-0.019925	-0.000000	-0.004257	-0.173683	0.011526	0.002761	0.000000	-0.018644	0.760730	0.000026	0.000550	-0.019925	-0.000000	-0.004257	-0.173683	0.011526	0.002761	0.000000	-0.018644	0.760730	0.021436	0.004157	0.021436	0.004157
1.028571	0.000029	0.000657	-0.021654	-0.000000	-0.004571	-0.189072	0.011618	0.002837	0.000000	-0.018462	0.763591	0.000029	0.000657	-0.021654	-0.000000	-0.004571	-0.189072	0.011618	0.002837	0.000000	-0.018462	0.763591	0.023387	0.003809	0.023387	0.003809
1.042857	0.000032	0.000773	-0.023363	-0.000000	-0.004872	-0.204362	0.011701	0.002914	0.000000	-0.018267	0.766177	0.000032	0.000773	-0.023363	-0.000000	-0.004872	-0.204362	0.011701	0.002914	0.000000	-0.018267	0.766177	0.025296	0.003455	0.025296	0.003455
1.057143	0.000036	0.000897	-0.025050	-0.000000	-0.005159	-0.219551	0.011776	0.002990	0.000000	-0.018058	0.768487	0.000036	0.000897	-0.025050	-0.000000	-0.005159	-0.219551	0.011776	0.002990	0.000000	-0.018058	0.768487	0.027160	0.003097	0.027160	0.003097
1.071429	0.000039	0.001030	-0.026714	-0.000000	-0.005431	-0.234635	0.011843	0.003065	0.000000	-0.017836	0.770520	0.000039	0.001030	-0.026714	-0.000000	-0.005431	-0.234635	0.011843	0.003065	0.000000	-0.017836	0.770520	0.028978	0.002734	0.028978	0.002734
1.085714	0.000043	0.001171	-0.028355	-0.000000	-0.005689	-0.249613	0.011901	0.003140	0.000000	-0.017602	0.772276	0.000043	0.001171	-0.028355	-0.000000	-0.005689	-0.249613	0.011901	0.003140	0.000000	-0.017602	0.772276	0.030750	0.002368	0.030750	0.002368
1.100000	0.000046	0.001320	-0.029971	-0.000000	-0.005932	-0.264482	0.011951	0.003214	0.000000	-0.017355	0.773754	0.000046	0.001320	-0.029971	-0.000000	-0.005932	-0.264482	0.011951	0.003214	0.000000	-0.017355	0.773754	0.032475	0.001998	0.032475	0.001998
1.114286	0.000050	0.001477	-0.031561	-0.000000	-0.006161	-0.279240	0.011992	0.003288	0.000000	-0.017097	0.774955	0.000050	0.001477	-0.031561	-0.000000	-0.006161	-0.279240	0.011992	0.003288	0.000000	-0.017097	0.774955	0.034152	0.001626	0.034152	0.001626
1.128571	0.000054	0.001641	-0.033125	-0.000000	-0.006374	-0.293884	0.012025	0.003360	0.000000	-0.016828	0.775878	0.000054	0.001641	-0.033125	-0.000000	-0.006374	-0.293884	0.012025	0.003360	0.000000	-0.016828	0.775878	0.035781	0.001252	0.035781	0.001252
1.142857	0.000058	0.001813	-0.034661	-0.000000	-0.006572	-0.308412	0.012050	0.003432	0.000000	-0.016547	0.776523	0.000058	0.001813	-0.034661	-0.000000	-0.006572	-0.308412	0.012050	0.003432	0.000000	-0.016547	0.776523	0.037359	0.000876	0.037359	0.000876
1.157143	0.000062	0.001991	-0.036170	-0.000000	-0.006755	-0.322822	0.012065	0.003503	0.000000	-0.016256	0.776890	0.000062	0.001991	-0.036170	-0.000000	-0.006755	-0.322822	0.012065	0.003503	0.000000	-0.016256	0.776890	0.038887	0.000499	0.038887	0.000499
1.171429	0.000066	0.002177	-0.037649	-0.000000	-0.006922	-0.337112	0.012073	0.003572	0.000000	-0.015955	0.776979	0.000066	0.002177	-0.037649	-0.000000	-0.006922	-0.337112	0.012073	0.003572	0.000000	-0.015955	0.776979	0.040364	0.000121	0.040364	0.000121
1.185714	0.000071	0.002368	-0.039099	-0.000000	-0.007074	-0.351279	0.012071	0.003640	0.000000	-0.015644	0.776791	0.000071	0.002368	-0.039099	-0.000000	-0.007074	-0.351279	0.012071	0.003640	0.000000	-0.015644	0.776791	0.041789	-0.000256	0.041789	-0.000256
1.200000	0.000075	0.002567	-0.040518	-0.000000	-0.007211	-0.365321	0.012061	0.003707	0.000000	-0.015324	0.776326	0.000075	0.002567	-0.040518	-0.000000	-0.007211	-0.365321	0.012061	0.003707	0.000000	-0.015324	0.776326	0.043162	-0.000633	0.043162	-0.000633
1.214286	0.000080	0.002771	-0.041906	-0.000000	-0.007332	-0.379237	0.012042	0.003772	0.000000	-0.014995	0.775584	0.000080	0.002771	-0.041906	-0.000000	-0.007332	-0.379237	0.012042	0.003772	0.000000	-0.014995	0.775584	0.044482	-0.001008	0.044482	-0.001008
1.228571	0.000085	0.002981	-0.043262	-0.000000	-0.007437	-0.393024	0.012015	0.003836	0.000000	-0.014657	0.774565	0.000085	0.002981	-0.043262	-0.000000	-0.007437	-0.393024	0.012015	0.003836	0.000000	-0.014657	0.774565	0.045749	-0.001382	0.045749	-0.001382
1.242857	0.000090	0.003197	-0.044586	-0.000000	-0.007527	-0.406680	0.011979	0.003898	0.000000	-0.014312	0.773271	0.000090	0.003197	-0.044586	-0.000000	-0.007527	-0.406680	0.011979	0.003898	0.000000	-0.014312	0.773271	0.046962	-0.001754	0.046962	-0.001754
1.257143	0.000095	0.003418	-0.045877	-0.000000	-0.007601	-0.420202	0.011935	0.003958	0.000000	-0.013959	0.771702	0.000095	0.003418	-0.045877	-0.000000	-0.007601	-0.420202	0.011935	0.003958	0.000000	-0.013959	0.771702	0.048121	-0.002123	0.048121	-0.002123
1.271429	0.000100	0.003644	-0.047133	-0.000000	-0.007660	-0.433591	0.011882	0.004017	0.000000	-0.013600	0.769859	0.000100	0.003644	-0.047133	-0.000000	-0.007660	-0.433591	0.011882	0.004017	0.000000	-0.013600	0.769859	0.049225	-0.002489	0.049225	-0.002489
1.285714	0.000105	0.003875	-0.048356	-0.000000	-0.007703	-0.446842	0.011821	0.004073	0.000000	-0.013234	0.767743	0.000105	0.003875	-0.048356	-0.000000	-0.007703	-0.446842	0.011821	0.004073	0.000000	-0.013234	0.767743	0.050275	-0.002851	0.050275	-0.002851
1.300000	0.000110	0.004111	-0.049544	-0.000000	-0.007730	-0.459955	0.011752	0.004128	0.000000	-0.012863	0.765354	0.000110	0.004111	-0.049544	-0.000000	-0.007730	-0.459955	0.011752	0.004128	0.000000	-0.012863	0.765354	0.051269	-0.003209	0.051269	-0.003209
1.314286	0.000116	0.004351	-0.050696	-0.000000	-0.007742	-0.472927	0.011675	0.004180	0.000000	-0.012486	0.762694	0.000116	0.004351	-0.050696	-0.000000	-0.007742	-0.472927	0.011675	0.004180	0.000000	-0.012486	0.762694	0.052208	-0.003563	0.052208	-0.003563
1.328571	0.000121	0.004595	-0.051812	-0.000000	-0.007739	-0.485757	0.011589	0.004231	0.000000	-0.012104	0.759764	0.000121	0.004595	-0.051812	-0.000000	-0.007739	-0.485757	0.011589	0.004231	0.000000	-0.012104	0.759764	0.053092	-0.003911	0.053092	-0.003911
1.342857	0.000127	0.004842	-0.052892	-0.000000	-0.007720	-0.498443	0.011496	0.004279	0.000000	-0.011718	0.756565	0.000127	0.004842	-0.052892	-0.000000	-0.007720	-0.498443	0.011496	0.004279	0.000000	-0.011718	0.756565	0.053920	-0.004253	0.053920	-0.004253
1.357143	0.000133	0.005094	-0.053936	-0.000000	-0.007686	-0.510983	0.011395	0.004324	0.000000	-0.011328	0.753099	0.000133	0.005094	-0.053936	-0.000000	-0.007686	-0.510983	0.011395	0.004324	0.000000	-0.011328	0.753099	0.054693	-0.004589	0.054693	-0.004589
1.371429	0.000139	0.005349	-0.054942	-0.000000	-0.007637	-0.523376	0.011287	0.004368	0.000000	-0.010934	0.749367	0.000139	0.005349	-0.054942	-0.000000	-0.007637	-0.523376	0.011287	0.004368	0.000000	-0.010934	0.749367	0.055410	-0.004919	0.055410	-0.004919
1.385714	0.000145	0.005607	-0.055910	-0.000000	-0.007573	-0.535620	0.011171	0.004408	0.000000	-0.010538	0.745371	0.000145	0.005607	-0.055910	-0.000000	-0.007573	-0.535620	0.011171	0.004408	0.000000	-0.010538	0.745371	0.056071	-0.005241	0.056071	-0.005241
1.400000	0.000151	0.005867	-0.056841	-0.000000	-0.007494	-0.547713	0.011048	0.004446	0.000000	-0.010140	0.741111	0.000151	0.005867	-0.056841	-0.000000	-0.007494	-0.547713	0.011048	0.004446	0.000000	-0.010140	0.741111	0.056677	-0.005556	0.056677	-0.005556
1.414286	0.000157	0.006131	-0.057734	-0.000000	-0.007401	-0.559654	0.010918	0.004482	0.000000	-0.009740	0.736590	0.000157	0.006131	-0.057734	-0.000000	-0.007401	-0.559654	0.010918	0.004482	0.000000	-0.009740	0.736590	0.057227	-0.005863	0.057227	-0.005863
1.428571	0.000163	0.006396	-0.058588	-0.000000	-0.007293	-0.571441	0.010781	0.004515	0.000000	-0.009339	0.731810	0.000163	0.006396	-0.058588	-0.000000	-0.007293	-0.571441	0.010781	0.004515	0.000000	-0.009339	0.731810	0.057722	-0.006162	0.057722	-0.006162
1.442857	0.000170	0.006664	-0.059404	-0.000000	-0.007170	-0.583073	0.010637	0.004544	0.000000	-0.008938	0.726772	0.000170	0.006664	-0.059404	-0.000000	-0.007170	-0.583073	0.010637	0.004544	0.000000	-0.008938	0.726772	0.058161	-0.006452	0.058161	-0.006452
1.457143	0.000176	0.006933	-0.060181	-0.000000	-0.007034	-0.594549	0.010487	0.004571	0.000000	-0.008536	0.721479	0.000176	0.006933	-0.060181	-0.000000	-0.007034	-0.594549	0.010487	0.004571	0.000000	-0.008536	0.721479	0.058546	-0.006733	0.058546	-0.006733
1.471429	0.000183	0.007204	-0.060919	-0.000000	-0.006884	-0.605866	0.010331	0.004596	0.000000	-0.008134	0.715931	0.000183	0.007204	-0.060919	-0.000000	-0.006884	-0.605866	0.010331	0.004596	0.000000	-0.008134	0.715931	0.058876	-0.007004	0.058876	-0.007004
1.485714	0.000190	0.007477	-0.061618	-0.000000	-0.006720	-0.617024	0.010168	0.004617	0.000000	-0.007734	0.710132	0.000190	0.007477	-0.061618	-0.000000	-0.006720	-0.617024	0.010168	0.004617	0.000000	-0.007734	0.710132	0.059152	-0.007265	0.059152	-0.007265
1.500000	0.000196	0.007750	-0.062277	-0.000000	-0.006543	-0.628021	0.010000	0.004635	0.000000	-0.007335	0.704084	0.000196	0.007750	-0.062277	-0.000000	-0.006543	-0.628021	0.010000	0.004635	0.000000	-0.007335	0.704084	0.059374	-0.007517	0.059374	-0.007517
1.514286	0.000203	0.008024	-0.062897	-0.000000	-0.006352	-0.638857	0.009826	0.004650	0.000000	-0.006938	0.697788	0.000203	0.008024	-0.062897	-0.000000	-0.006352	-0.638857	0.009826	0.004650	0.000000	-0.006938	0.697788	0.059542	-0.007757	0.059542	-0.007757
1.528571	0.000210	0.008299	-0.063477	-0.000000	-0.006149	-0.649529	0.009647	0.004661	0.000000	-0.006544	0.691247	0.000210	0.008299	-0.063477	-0.000000	-0.006149	-0.649529	0.009647	0.004661	0.000000	-0.006544	0.691247	0.059657	-0.007987	0.059657	-0.007987
1.542857	0.000217	0.008574	-0.064018	-0.000000	-0.005933	-0.660037	0.009463	0.004670	0.000000	-0.006152	0.684464	0.000217	0.008574	-0.064018	-0.000000	-0.005933	-0.660037	0.009463	0.004670	0.000000	-0.006152	0.684464	0.059720	-0.008206	0.059720	-0.008206
1.557143	0.000224	0.008849	-0.064520	-0.000000	-0.005704	-0.670379	0.009274	0.004675	0.000000	-0.005764	0.677440	0.000224	0.008849	-0.064520	-0.000000	-0.005704	-0.670379	0.009274	0.004675	0.000000	-0.005764	0.677440	0.059730	-0.008413	0.059730	-0.008413
1.571429	0.000231	0.009125	-0.064982	-0.000000	-0.005464	-0.680555	0.009080	0.004677	0.000000	-0.005380	0.670179	0.000231	0.009125	-0.064982	-0.000000	-0.005464	-0.680555	0.009080	0.004677	0.000000	-0.005380	0.670179	0.059688	-0.008608	0.059688	-0.008608
1.585714	0.000238	0.009399	-0.065404	-0.000000	-0.005211	-0.690562	0.008882	0.004676	0.000000	-0.005001	0.662682	0.000238	0.009399	-0.065404	-0.000000	-0.005211	-0.690562	0.008882	0.004676	0.000000	-0.005001	0.662682	0.059596	-0.008792	0.059596	-0.008792
1.600000	0.000246	0.009673	-0.065787	-0.000000	-0.004947	-0.700402	0.008681	0.004671	0.000000	-0.004626	0.654953	0.000246	0.009673	-0.065787	-0.000000	-0.004947	-0.700402	0.008681	0.004671	0.000000	-0.004626	0.654953	0.059452	-0.008963	0.059452	-0.008963
1.614286	0.000253	0.009947	-0.066131	-0.000000	-0.004672	-0.710071	0.008475	0.004663	0.000000	-0.004257	0.646995	0.000253	0.009947	-0.066131	-0.000000	-0.004672	-0.710071	0.008475	0.004663	0.000000	-0.004257	0.646995	0.059259	-0.009122	0.059259	-0.009122
1.628571	0.000260	0.010219	-0.066436	-0.000000	-0.004386	-0.719570	0.008266	0.004652	0.000000	-0.003894	0.638809	0.000260	0.010219	-0.066436	-0.000000	-0.004386	-0.719570	0.008266	0.004652	0.000000	-0.003894	0.638809	0.059017	-0.009268	0.059017	-0.009268
1.642857	0.000268	0.010490	-0.066701	-0.000000	-0.004089	-0.728897	0.008054	0.004637	0.000000	-0.003537	0.630400	0.000268	0.010490	-0.066701	-0.000000	-0.004089	-0.728897	0.008054	0.004637	0.000000	-0.003537	0.630400	0.058726	-0.009401	0.058726	-0.009401
1.657143	0.000275	0.010759	-0.066928	-0.000000	-0.003783	-0.738052	0.007839	0.004619	0.000000	-0.003187	0.621769	0.000275	0.010759	-0.066928	-0.000000	-0.003783	-0.738052	0.007839	0.004619	0.000000	-0.003187	0.621769	0.058387	-0.009521	0.058387	-0.009521
1.671429	0.000283	0.011027	-0.067117	-0.000000	-0.003466	-0.747033	0.007622	0.004597	0.000000	-0.002844	0.612920	0.000283	0.011027	-0.067117	-0.000000	-0.003466	-0.747033	0.007622	0.004597	0.000000	-0.002844	0.612920	0.058002	-0.009629	0.058002	-0.009629
1.685714	0.000291	0.011293	-0.067266	-0.000000	-0.003140	-0.755840	0.007402	0.004571	0.000000	-0.002508	0.603856	0.000291	0.011293	-0.067266	-0.000000	-0.003140	-0.755840	0.007402	0.004571	0.000000	-0.002508	0.603856	0.057570	-0.009722	0.057570	-0.009722
1.700000	0.000298	0.011556	-0.067378	-0.000000	-0.002804	-0.764473	0.007181	0.004543	0.000000	-0.002181	0.594580	0.000298	0.011556	-0.067378	-0.000000	-0.002804	-0.764473	0.007181	0.004543	0.000000	-0.002181	0.594580	0.057093	-0.009803	0.057093	-0.009803
1.714286	0.000306	0.011818	-0.067452	-0.000000	-0.002460	-0.772930	0.006958	0.004510	0.000000	-0.001862	0.585094	0.000306	0.011818	-0.067452	-0.000000	-0.002460	-0.772930	0.006958	0.004510	0.000000	-0.001862	0.585094	0.056571	-0.009870	0.056571	-0.009870
1.728571	0.000314	0.012076	-0.067488	-0.000000	-0.002107	-0.781211	0.006733	0.004474	0.000000	-0.001552	0.575403	0.000314	0.012076	-0.067488	-0.000000	-0.002107	-0.781211	0.006733	0.004474	0.000000	-0.001552	0.575403	0.056005	-0.009923	0.056005	-0.009923
1.742857	0.000322	0.012332	-0.067487	-0.000000	-0.001746	-0.789315	0.006508	0.004435	0.000000	-0.001251	0.565510	0.000322	0.012332	-0.067487	-0.000000	-0.001746	-0.789315	0.006508	0.004435	0.000000	-0.001251	0.565510	0.055396	-0.009962	0.055396	-0.009962
1.757143	0.000330	0.012586	-0.067450	-0.000000	-0.001378	-0.797242	0.006282	0.004392	0.000000	-0.000960	0.555417	0.000330	0.012586	-0.067450	-0.000000	-0.001378	-0.797242	0.006282	0.004392	0.000000	-0.000960	0.555417	0.054746	-0.009988	0.054746	-0.009988
1.771429	0.000337	0.012835	-0.067375	-0.000000	-0.001002	-0.804991	0.006055	0.004345	0.000000	-0.000679	0.545128	0.000337	0.012835	-0.067375	-0.000000	-0.001002	-0.804991	0.006055	0.004345	0.000000	-0.000679	0.545128	0.054055	-0.010000	0.054055	-0.010000
1.785714	0.000345	0.013082	-0.067265	-0.000000	-0.000619	-0.812561	0.005829	0.004295	0.000000	-0.000408	0.534647	0.000345	0.013082	-0.067265	-0.000000	-0.000619	-0.812561	0.005829	0.004295	0.000000	-0.000408	0.534647	0.053323	-0.009999	0.053323	-0.009999
1.800000	0.000353	0.013325	-0.067119	-0.000000	-0.000230	-0.819953	0.005603	0.004242	0.000000	-0.000147	0.523977	0.000353	0.013325	-0.067119	-0.000000	-0.000230	-0.819953	0.005603	0.004242	0.000000	-0.000147	0.523977	0.052553	-0.009983	0.052553	-0.009983
1.814286	0.000434	0.013565	-0.066937	-0.000000	0.000165	-0.827155	0.005377	0.004185	0.000000	0.000103	0.513122	0.000371	0.013565	-0.066938	-0.000000	0.000165	-0.827163	0.005377	0.004185	0.000000	0.000103	0.513122	0.051672	-0.009954	0.051735	-0.009954
1.828571	0.000448	0.013800	-0.066720	-0.000000	0.000567	-0.834177	0.005153	0.004125	0.000000	0.000341	0.502084	0.000380	0.013800	-0.066722	-0.000000	0.000567	-0.834195	0.005153	0.004125	0.000000	0.000341	0.502084	0.050821	-0.009911	0.050889	-0.009911
1.842857	0.000458	0.014031	-0.066469	-0.000000	0.000973	-0.841018	0.004929	0.004061	0.000000	0.000568	0.490868	0.000386	0.014032	-0.066471	-0.000000	0.000973	-0.841046	0.004929	0.004061	0.000000	0.000568	0.490868	0.049936	-0.009855	0.050009	-0.009855
1.857143	0.000470	0.014258	-0.066184	-0.000000	0.001385	-0.847679	0.004707	0.003994	0.000000	0.000783	0.479478	0.000392	0.014259	-0.066187	-0.000000	0.001385	-0.847717	0.004707	0.003994	0.000000	0.000783	0.479478	0.049016	-0.009785	0.049094	-0.009785
1.871429	0.000480	0.014481	-0.065866	-0.000000	0.001801	-0.854159	0.004487	0.003924	0.000000	0.000987	0.467917	0.000398	0.014483	-0.065869	-0.000000	0.001801	-0.854208	0.004487	0.003924	0.000000	0.000987	0.467917	0.048064	-0.009701	0.048147	-0.009701
1.885714	0.000490	0.014699	-0.065514	-0.000000	0.002221	-0.860458	0.004269	0.003850	0.000000	0.001178	0.456188	0.000403	0.014701	-0.065519	-0.000000	0.002222	-0.860518	0.004269	0.003850	0.000000	0.001178	0.456188	0.047078	-0.009604	0.047166	-0.009604
1.900000	0.000500	0.014913	-0.065131	-0.000000	0.002646	-0.866576	0.004054	0.003773	0.000000	0.001356	0.444296	0.000408	0.014915	-0.065137	-0.000000	0.002646	-0.866648	0.004054	0.003773	0.000000	0.001356	0.444296	0.046061	-0.009494	0.046154	-0.009494
1.914286	0.000511	0.015122	-0.064716	-0.000000	0.003073	-0.872512	0.003841	0.003693	0.000000	0.001522	0.432244	0.000414	0.015125	-0.064722	-0.000000	0.003073	-0.872597	0.003841	0.003693	0.000000	0.001522	0.432244	0.045013	-0.009371	0.045112	-0.009371
1.928571	0.000522	0.015326	-0.064270	-0.000000	0.003504	-0.878267	0.003631	0.003610	0.000000	0.001676	0.420036	0.000419	0.015329	-0.064277	-0.000000	0.003504	-0.878365	0.003631	0.003610	0.000000	0.001676	0.420036	0.043936	-0.009234	0.044040	-0.009234
1.942857	0.000532	0.015525	-0.063794	-0.000000	0.003937	-0.883840	0.003425	0.003524	0.000000	0.001816	0.407676	0.000424	0.015529	-0.063802	-0.000000	0.003937	-0.883952	0.003425	0.003524	0.000000	0.001816	0.407676	0.042830	-0.009085	0.042940	-0.009085
1.957143	0.000540	0.015719	-0.063288	-0.000000	0.004372	-0.889232	0.003222	0.003434	0.000000	0.001943	0.395168	0.000427	0.015723	-0.063296	-0.000000	0.004373	-0.889358	0.003222	0.003434	0.000000	0.001943	0.395168	0.041699	-0.008924	0.041814	-0.008924
1.971429	0.000552	0.015907	-0.062752	-0.000000	0.004809	-0.894443	0.003023	0.003342	0.000000	0.002057	0.382516	0.000433	0.015912	-0.062762	-0.000000	0.004810	-0.894583	0.003023	0.003342	0.000000	0.002057	0.382516	0.040540	-0.008749	0.040661	-0.008750
1.985714	0.000562	0.016091	-0.062188	-0.000000	0.005247	-0.899471	0.002829	0.003246	0.000000	0.002157	0.369724	0.000438	0.016096	-0.062198	-0.000000	0.005249	-0.899627	0.002828	0.003246	0.000000	0.002157	0.369723	0.039356	-0.008563	0.039483	-0.008563
2.000000	0.000574	0.016268	-0.061596	-0.000000	0.005687	-0.904318	0.002638	0.003148	0.000000	0.002244	0.356796	0.000442	0.016274	-0.061607	-0.000000	0.005688	-0.904490	0.002638	0.003148	0.000000	0.002244	0.356795	0.038148	-0.008365	0.038281	-0.008365
2.014286	0.000584	0.016440	-0.060977	-0.000000	0.006127	-0.908984	0.002453	0.003047	0.000000	0.002317	0.343735	0.000447	0.016447	-0.060989	-0.000000	0.006128	-0.909173	0.002453	0.003047	0.000000	0.002317	0.343734	0.036918	-0.008155	0.037057	-0.008155
2.028571	0.000595	0.016607	-0.060332	-0.000000	0.006567	-0.913468	0.002272	0.002944	0.000000	0.002376	0.330547	0.000451	0.016614	-0.060344	-0.000000	0.006569	-0.913674	0.002272	0.002944	0.000000	0.002377	0.330545	0.035667	-0.007933	0.035812	-0.007934
2.042857	0.000606	0.016767	-0.059660	-0.000000	0.007007	-0.917772	0.002097	0.002837	0.000000	0.002422	0.317234	0.000455	0.016775	-0.059673	-0.000000	0.007009	-0.917995	0.002097	0.002837	0.000000	0.002422	0.317232	0.034395	-0.007701	0.034546	-0.007701
2.057143	0.000616	0.016922	-0.058963	-0.000000	0.007447	-0.921894	0.001928	0.002728	0.000000	0.002454	0.303801	0.000459	0.016930	-0.058977	-0.000000	0.007449	-0.922136	0.001927	0.002728	0.000000	0.002454	0.303799	0.033105	-0.007457	0.033262	-0.007457
2.071429	0.000626	0.017070	-0.058242	-0.000000	0.007886	-0.925836	0.001764	0.002617	0.000000	0.002472	0.290253	0.000463	0.017080	-0.058257	-0.000000	0.007888	-0.926097	0.001764	0.002617	0.000000	0.002472	0.290250	0.031797	-0.007203	0.031960	-0.007203
2.085714	0.000637	0.017213	-0.057497	-0.000000	0.008323	-0.929597	0.001606	0.002503	0.000000	0.002476	0.276593	0.000467	0.017223	-0.057512	-0.000000	0.008326	-0.929879	0.001606	0.002503	0.000000	0.002477	0.276590	0.030471	-0.006939	0.030641	-0.006939
2.100000	0.000648	0.017350	-0.056729	-0.000000	0.008759	-0.933178	0.001454	0.002387	0.000000	0.002467	0.262825	0.000471	0.017360	-0.056745	-0.000000	0.008762	-0.933481	0.001454	0.002387	0.000000	0.002467	0.262822	0.029131	-0.006664	0.029307	-0.006664
2.114286	0.000659	0.017480	-0.055939	-0.000000	0.009192	-0.936580	0.001309	0.002269	0.000000	0.002443	0.248955	0.000475	0.017492	-0.055956	-0.000000	0.009196	-0.936903	0.001309	0.002269	0.000000	0.002444	0.248951	0.027775	-0.006380	0.027958	-0.006380
2.128571	0.000669	0.017604	-0.055127	-0.000000	0.009624	-0.939802	0.001170	0.002148	0.000000	0.002406	0.234985	0.000479	0.017617	-0.055144	-0.000000	0.009628	-0.940148	0.001170	0.002148	0.000000	0.002406	0.234980	0.026407	-0.006086	0.026596	-0.006086
2.142857	0.000680	0.017722	-0.054295	-0.000000	0.010052	-0.942846	0.001038	0.002026	0.000000	0.002355	0.220920	0.000482	0.017735	-0.054313	-0.000000	0.010057	-0.943214	0.001038	0.002026	0.000000	0.002356	0.220915	0.025027	-0.005784	0.025222	-0.005784
2.157143	0.000691	0.017833	-0.053443	-0.000000	0.010478	-0.945711	0.000914	0.001901	0.000000	0.002291	0.206764	0.000486	0.017848	-0.053461	-0.000000	0.010483	-0.946102	0.000914	0.001901	0.000000	0.002291	0.206758	0.023636	-0.005473	0.023837	-0.005473
2.171429	0.000701	0.017938	-0.052571	-0.000000	0.010900	-0.948398	0.000796	0.001775	0.000000	0.002213	0.192522	0.000489	0.017953	-0.052590	-0.000000	0.010906	-0.948813	0.000796	0.001775	0.000000	0.002213	0.192516	0.022235	-0.005153	0.022443	-0.005153
2.185714	0.000712	0.018037	-0.051681	-0.000000	0.011318	-0.950907	0.000686	0.001647	0.000000	0.002121	0.178198	0.000492	0.018053	-0.051700	-0.000000	0.011325	-0.951347	0.000686	0.001647	0.000000	0.002121	0.178191	0.020826	-0.004826	0.021040	-0.004826
2.200000	0.000722	0.018129	-0.050773	-0.000000	0.011732	-0.953240	0.000584	0.001518	0.000000	0.002016	0.163796	0.000495	0.018146	-0.050792	-0.000000	0.011740	-0.953705	0.000584	0.001517	0.000000	0.002016	0.163788	0.019410	-0.004491	0.019630	-0.004491
2.214286	0.000733	0.018214	-0.049848	-0.000000	0.012142	-0.955397	0.000489	0.001386	0.000000	0.001898	0.149321	0.000498	0.018233	-0.049868	-0.000000	0.012150	-0.955888	0.000489	0.001386	0.000000	0.001898	0.149311	0.017987	-0.004149	0.018213	-0.004149
2.228571	0.000743	0.018294	-0.048908	-0.000000	0.012547	-0.957377	0.000402	0.001254	0.000000	0.001766	0.134776	0.000501	0.018313	-0.048928	-0.000000	0.012556	-0.957895	0.000402	0.001254	0.000000	0.001766	0.134765	0.016559	-0.003801	0.016791	-0.003801
2.242857	0.000754	0.018366	-0.047951	-0.000000	0.012947	-0.959183	0.000324	0.001120	0.000000	0.001622	0.120166	0.000504	0.018386	-0.047972	-0.000000	0.012956	-0.959729	0.000324	0.001120	0.000000	0.001622	0.120154	0.015127	-0.003446	0.015365	-0.003446
2.257143	0.000764	0.018432	-0.046981	-0.000000	0.013342	-0.960815	0.000254	0.000985	0.000000	0.001465	0.105495	0.000507	0.018453	-0.047001	-0.000000	0.013352	-0.961388	0.000253	0.000984	0.000000	0.001465	0.105482	0.013692	-0.003085	0.013936	-0.003085
2.271429	0.000774	0.018491	-0.045996	-0.000000	0.013730	-0.962272	0.000192	0.000848	0.000000	0.001295	0.090768	0.000509	0.018514	-0.046017	-0.000000	0.013742	-0.962875	0.000191	0.000848	0.000000	0.001295	0.090753	0.012256	-0.002719	0.012506	-0.002719
2.285714	0.000785	0.018544	-0.044999	-0.000000	0.014113	-0.963557	0.000138	0.000711	0.000000	0.001113	0.075988	0.000512	0.018568	-0.045019	-0.000000	0.014125	-0.964189	0.000138	0.000711	0.000000	0.001113	0.075972	0.010819	-0.002348	0.011075	-0.002347
2.300000	0.000794	0.018590	-0.043989	-0.000000	0.014490	-0.964670	0.000093	0.000573	0.000000	0.000919	0.061161	0.000514	0.018615	-0.044010	-0.000000	0.014503	-0.965332	0.000093	0.000573	0.000000	0.000919	0.061143	0.009383	-0.001972	0.009644	-0.001972
2.314286	0.000804	0.018630	-0.042968	-0.000000	0.014861	-0.965612	0.000057	0.000434	0.000000	0.000712	0.046289	0.000516	0.018656	-0.042989	-0.000000	0.014874	-0.966305	0.000057	0.000434	0.000000	0.000712	0.046270	0.007947	-0.001592	0.008214	-0.001591
2.328571	0.000814	0.018663	-0.041936	-0.000000	0.015224	-0.966383	0.000029	0.000294	0.000000	0.000494	0.031379	0.000519	0.018690	-0.041957	-0.000000	0.015239	-0.967108	0.000029	0.000294	0.000000	0.000494	0.031358	0.006515	-0.001208	0.006787	-0.001207
2.342857	0.000824	0.018690	-0.040895	-0.000000	0.015581	-0.966984	0.000010	0.000154	0.000000	0.000265	0.016433	0.000521	0.018718	-0.040915	-0.000000	0.015596	-0.967741	0.000010	0.000154	0.000000	0.000264	0.016410	0.005086	-0.000821	0.005363	-0.000820
2.357143	0.000834	0.018710	-0.039844	-0.000000	0.015930	-0.967417	0.000000	0.000014	0.000000	0.000024	0.001457	0.000523	0.018739	-0.039864	-0.000000	0.015947	-0.968207	0.000000	0.000013	0.000000	0.000024	0.001432	0.003661	-0.000431	0.003944	-0.000430
2.371429	0.000843	0.018723	-0.038786	-0.000000	0.016272	-0.967682	-0.000000	-0.000127	-0.000000	-0.000228	-0.013546	0.000525	0.018754	-0.038805	-0.000000	0.016290	-0.968506	-0.000000	-0.000127	-0.000000	-0.000228	-0.013573	0.002243	-0.000038	0.002530	-0.000038
2.385714	0.000853	0.018730	-0.037719	-0.000000	0.016606	-0.967780	0.000008	-0.000268	-0.000000	-0.000490	-0.028571	0.000527	0.018763	-0.037738	-0.000000	0.016625	-0.968638	0.000008	-0.000269	-0.000000	-0.000491	-0.028601	0.000830	0.000356	0.001122	0.000357
2.400000	0.000862	0.018731	-0.036646	-0.000000	0.016932	-0.967712	0.000025	-0.000409	-0.000000	-0.000763	-0.043614	0.000529	0.018765	-0.036665	-0.000000	0.016952	-0.968605	0.000025	-0.000410	-0.000000	-0.000764	-0.043646	-0.000574	0.000752	-0.000278	0.000753
2.414286	0.000871	0.018725	-0.035568	-0.000000	0.017249	-0.967480	0.000051	-0.000550	-0.000000	-0.001046	-0.058671	0.000530	0.018760	-0.035585	-0.000000	0.017271	-0.968408	0.000051	-0.000551	-0.000000	-0.001047	-0.058706	-0.001970	0.001149	-0.001670	0.001150
2.428571	0.000880	0.018713	-0.034484	-0.000000	0.017559	-0.967083	0.000087	-0.000691	-0.000000	-0.001339	-0.073737	0.000532	0.018749	-0.034501	-0.000000	0.017582	-0.968048	0.000087	-0.000692	-0.000000	-0.001340	-0.073775	-0.003357	0.001547	-0.003052	0.001548
2.442857	0.000889	0.018694	-0.033395	-0.000000	0.017860	-0.966524	0.000131	-0.000832	-0.000000	-0.001641	-0.088809	0.000533	0.018732	-0.033411	-0.000000	0.017884	-0.967526	0.000131	-0.000832	-0.000000	-0.001642	-0.088849	-0.004733	0.001945	-0.004424	0.001946
2.457143	0.000898	0.018669	-0.032303	-0.000000	0.018152	-0.965803	0.000185	-0.000972	-0.000000	-0.001952	-0.103881	0.000535	0.018709	-0.032318	-0.000000	0.018177	-0.966842	0.000185	-0.000973	-0.000000	-0.001954	-0.103925	-0.006098	0.002343	-0.005786	0.002344
2.471429	0.000906	0.018638	-0.031208	-0.000000	0.018435	-0.964921	0.000247	-0.001112	-0.000000	-0.002273	-0.118951	0.000536	0.018679	-0.031223	-0.000000	0.018462	-0.965999	0.000247	-0.001112	-0.000000	-0.002274	-0.118998	-0.007450	0.002740	-0.007135	0.002741
2.485714	0.000915	0.018601	-0.030111	-0.000000	0.018709	-0.963880	0.000319	-0.001251	-0.000000	-0.002601	-0.134013	0.000537	0.018644	-0.030124	-0.000000	0.018737	-0.964997	0.000319	-0.001252	-0.000000	-0.002603	-0.134063	-0.008790	0.003135	-0.008471	0.003137
2.500000	0.000923	0.018558	-0.029013	-0.000000	0.018974	-0.962681	0.000400	-0.001389	-0.000000	-0.002938	-0.149064	0.000538	0.018602	-0.029025	-0.000000	0.019004	-0.963837	0.000400	-0.001390	-0.000000	-0.002940	-0.149118	-0.010116	0.003530	-0.009794	0.003532
2.514286	0.000931	0.018509	-0.027913	-0.000000	0.019229	-0.961324	0.000489	-0.001527	-0.000000	-0.003282	-0.164099	0.000539	0.018554	-0.027924	-0.000000	0.019261	-0.962520	0.000490	-0.001527	-0.000000	-0.003285	-0.164156	-0.011426	0.003922	-0.011102	0.003924
2.528571	0.000938	0.018454	-0.026814	-0.000000	0.019475	-0.959812	0.000588	-0.001663	-0.000000	-0.003634	-0.179114	0.000540	0.018501	-0.026823	-0.000000	0.019508	-0.961049	0.000588	-0.001664	-0.000000	-0.003637	-0.179176	-0.012722	0.004312	-0.012395	0.004315
2.542857	0.000946	0.018393	-0.025716	-0.000000	0.019711	-0.958145	0.000695	-0.001799	-0.000000	-0.003993	-0.194106	0.000541	0.018441	-0.025723	-0.000000	0.019746	-0.959423	0.000696	-0.001799	-0.000000	-0.003996	-0.194171	-0.014001	0.004699	-0.013672	0.004702
2.557143	0.000953	0.018326	-0.024619	-0.000000	0.019938	-0.956324	0.000812	-0.001933	-0.000000	-0.004359	-0.209069	0.000542	0.018376	-0.024625	-0.000000	0.019974	-0.957644	0.000812	-0.001934	-0.000000	-0.004362	-0.209139	-0.015263	0.005083	-0.014932	0.005086
2.571429	0.000960	0.018253	-0.023524	-0.000000	0.020154	-0.954352	0.000937	-0.002066	-0.000000	-0.004730	-0.224001	0.000542	0.018305	-0.023528	-0.000000	0.020192	-0.955714	0.000937	-0.002067	-0.000000	-0.004734	-0.224075	-0.016507	0.005463	-0.016174	0.005467
2.585714	0.000967	0.018175	-0.022432	-0.000000	0.020361	-0.952228	0.001070	-0.002197	-0.000000	-0.005108	-0.238896	0.000543	0.018228	-0.022434	-0.000000	0.020400	-0.953633	0.001071	-0.002198	-0.000000	-0.005112	-0.238976	-0.017732	0.005839	-0.017399	0.005843
2.600000	0.000973	0.018091	-0.021343	-0.000000	0.020557	-0.949955	0.001212	-0.002327	-0.000000	-0.005491	-0.253752	0.000543	0.018146	-0.021344	-0.000000	0.020598	-0.951404	0.001213	-0.002328	-0.000000	-0.005496	-0.253836	-0.018939	0.006211	-0.018604	0.006215
2.614286	0.000979	0.018002	-0.020259	-0.000000	0.020743	-0.947534	0.001363	-0.002456	-0.000000	-0.005879	-0.268563	0.000543	0.018058	-0.020257	-0.000000	0.020786	-0.949027	0.001364	-0.002456	-0.000000	-0.005884	-0.268653	-0.020125	0.006577	-0.019789	0.006582
2.628571	0.000985	0.017908	-0.019180	-0.000000	0.020919	-0.944966	0.001522	-0.002582	-0.000000	-0.006272	-0.283327	0.000543	0.017965	-0.019176	-0.000000	0.020963	-0.946503	0.001523	-0.002583	-0.000000	-0.006277	-0.283422	-0.021291	0.006939	-0.020955	0.006944
2.642857	0.000991	0.017808	-0.018105	-0.000000	0.021084	-0.942253	0.001689	-0.002707	-0.000000	-0.006669	-0.298039	0.000543	0.017867	-0.018099	-0.000000	0.021131	-0.943835	0.001690	-0.002708	-0.000000	-0.006675	-0.298139	-0.022435	0.007294	-0.022099	0.007300
2.657143	0.000995	0.017703	-0.017037	-0.000000	0.021239	-0.939395	0.001864	-0.002829	-0.000000	-0.007070	-0.312694	0.000542	0.017763	-0.017029	-0.000000	0.021288	-0.941023	0.001865	-0.002830	-0.000000	-0.007076	-0.312801	-0.023558	0.007644	-0.023222	0.007650
2.671429	0.001000	0.017593	-0.015976	-0.000000	0.021384	-0.936396	0.002047	-0.002950	-0.000000	-0.007474	-0.327291	0.000541	0.017655	-0.015965	-0.000000	0.021434	-0.938069	0.002048	-0.002951	-0.000000	-0.007481	-0.327403	-0.024658	0.007987	-0.024323	0.007993
2.685714	0.001004	0.017478	-0.014922	-0.000000	0.021518	-0.933255	0.002238	-0.003069	-0.000000	-0.007882	-0.341823	0.000541	0.017541	-0.014908	-0.000000	0.021570	-0.934974	0.002239	-0.003070	-0.000000	-0.007889	-0.341942	-0.025735	0.008324	-0.025401	0.008330
2.700000	0.001008	0.017358	-0.013876	-0.000000	0.021642	-0.929974	0.002436	-0.003185	-0.000000	-0.008291	-0.356288	0.000539	0.017423	-0.013860	-0.000000	0.021696	-0.931741	0.002437	-0.003186	-0.000000	-0.008299	-0.356414	-0.026788	0.008653	-0.026456	0.008660
2.714286	0.001011	0.017233	-0.012839	-0.000000	0.021755	-0.926556	0.002641	-0.003299	-0.000000	-0.008704	-0.370683	0.000538	0.017300	-0.012819	-0.000000	0.021811	-0.928369	0.002643	-0.003300	-0.000000	-0.008712	-0.370815	-0.027817	0.008975	-0.027487	0.008982
2.728571	0.001013	0.017104	-0.011810	-0.000000	0.021858	-0.923001	0.002854	-0.003410	-0.000000	-0.009117	-0.385002	0.000536	0.017172	-0.011788	-0.000000	0.021916	-0.924861	0.002856	-0.003411	-0.000000	-0.009126	-0.385141	-0.028822	0.009289	-0.028494	0.009297
2.742857	0.001016	0.016970	-0.010791	-0.000000	0.021950	-0.919311	0.003074	-0.003519	-0.000000	-0.009533	-0.399243	0.000535	0.017040	-0.010766	-0.000000	0.022010	-0.921219	0.003076	-0.003520	-0.000000	-0.009542	-0.399389	-0.029803	0.009595	-0.029477	0.009603
2.757143	0.001017	0.016832	-0.009783	-0.000000	0.022032	-0.915487	0.003301	-0.003625	-0.000000	-0.009949	-0.413401	0.000533	0.016903	-0.009754	-0.000000	0.022094	-0.917443	0.003303	-0.003627	-0.000000	-0.009959	-0.413556	-0.030756	0.009892	-0.030434	0.009901
2.771429	0.001017	0.016690	-0.008785	-0.000000	0.022103	-0.911532	0.003534	-0.003729	-0.000000	-0.010366	-0.427474	0.000530	0.016762	-0.008752	-0.000000	0.022167	-0.913536	0.003537	-0.003730	-0.000000	-0.010377	-0.427636	-0.031684	0.010181	-0.031365	0.010190
2.785714	0.001015	0.016543	-0.007798	-0.000000	0.022164	-0.907447	0.003774	-0.003830	-0.000000	-0.010782	-0.441457	0.000526	0.016617	-0.007762	-0.000000	0.022230	-0.909499	0.003777	-0.003831	-0.000000	-0.010794	-0.441628	-0.032583	0.010461	-0.032269	0.010471
2.800000	0.001013	0.016393	-0.006823	-0.000000	0.022214	-0.903233	0.004020	-0.003928	-0.000000	-0.011199	-0.455348	0.000521	0.016468	-0.006783	-0.000000	0.022282	-0.905334	0.004023	-0.003929	-0.000000	-0.011212	-0.455526	-0.033456	0.010731	-0.033147	0.010742
2.814286	0.001009	0.016238	-0.005860	-0.000000	0.022254	-0.898893	0.004272	-0.004023	-0.000000	-0.011615	-0.469141	0.000516	0.016315	-0.005817	-0.000000	0.022324	-0.901042	0.004276	-0.004024	-0.000000	-0.011628	-0.469329	-0.034301	0.010992	-0.033999	0.011003
2.828571	0.001004	0.016080	-0.004910	-0.000000	0.022284	-0.894428	0.004530	-0.004114	-0.000000	-0.012029	-0.482835	0.000511	0.016158	-0.004863	-0.000000	0.022356	-0.896625	0.004534	-0.004116	-0.000000	-0.012044	-0.483031	-0.035119	0.011242	-0.034823	0.011254
2.842857	0.000997	0.015918	-0.003973	-0.000000	0.022303	-0.889840	0.004794	-0.004203	-0.000000	-0.012442	-0.496425	0.000504	0.015997	-0.003922	-0.000000	0.022377	-0.892085	0.004798	-0.004205	-0.000000	-0.012458	-0.496631	-0.035907	0.011483	-0.035619	0.011496
2.857143	0.000987	0.015752	-0.003049	-0.000000	0.022312	-0.885131	0.005063	-0.004289	-0.000000	-0.012854	-0.509909	0.000496	0.015833	-0.002994	-0.000000	0.022389	-0.887424	0.005067	-0.004290	-0.000000	-0.012870	-0.510124	-0.036666	0.011714	-0.036387	0.011727
2.871429	0.000975	0.015584	-0.002140	-0.000000	0.022311	-0.880303	0.005337	-0.004371	-0.000000	-0.013263	-0.523282	0.000487	0.015666	-0.002080	-0.000000	0.022390	-0.882643	0.005341	-0.004373	-0.000000	-0.013280	-0.523507	-0.037395	0.011933	-0.037125	0.011947
2.885714	0.000962	0.015412	-0.001245	-0.000000	0.022301	-0.875357	0.005615	-0.004450	-0.000000	-0.013669	-0.536542	0.000476	0.015495	-0.001181	-0.000000	0.022381	-0.877744	0.005620	-0.004452	-0.000000	-0.013687	-0.536777	-0.038094	0.012143	-0.037836	0.012157
2.900000	0.000944	0.015236	-0.000364	-0.000000	0.022280	-0.870296	0.005899	-0.004526	-0.000000	-0.014072	-0.549685	0.000464	0.015321	-0.000296	-0.000000	0.022362	-0.872728	0.005904	-0.004528	-0.000000	-0.014091	-0.549930	-0.038762	0.012341	-0.038517	0.012356
2.914286	0.000922	0.015058	0.000501	-0.000000	0.022249	-0.865123	0.006186	-0.004598	-0.000000	-0.014472	-0.562708	0.000449	0.015144	0.000573	-0.000000	0.022334	-0.867599	0.006192	-0.004600	-0.000000	-0.014492	-0.562964	-0.039398	0.012527	-0.039167	0.012543
2.928571	0.000893	0.014877	0.001350	-0.000000	0.022209	-0.859839	0.006478	-0.004667	-0.000000	-0.014867	-0.575607	0.000431	0.014964	0.001427	-0.000000	0.022295	-0.862359	0.006484	-0.004669	-0.000000	-0.014889	-0.575875	-0.039998	0.012703	-0.039786	0.012720
2.942857	0.000858	0.014694	0.002184	-0.000000	0.022159	-0.854447	0.006774	-0.004732	-0.000000	-0.015259	-0.588381	0.000409	0.014781	0.002266	-0.000000	0.022248	-0.857008	0.006780	-0.004734	-0.000000	-0.015281	-0.588660	-0.040565	0.012867	-0.040373	0.012884
2.957143	0.000814	0.014508	0.003002	-0.000000	0.022100	-0.848951	0.007073	-0.004794	-0.000000	-0.015646	-0.601025	0.000382	0.014596	0.003088	-0.000000	0.022190	-0.851550	0.007079	-0.004796	-0.000000	-0.015669	-0.601316	-0.041094	0.013019	-0.040928	0.013038
2.971429	0.000760	0.014319	0.003803	-0.000000	0.022032	-0.843352	0.007375	-0.004852	-0.000000	-0.016028	-0.613537	0.000351	0.014408	0.003894	-0.000000	0.022124	-0.845987	0.007382	-0.004854	-0.000000	-0.016053	-0.613840	-0.041586	0.013160	-0.041449	0.013179
2.985714	0.000694	0.014129	0.004587	-0.000000	0.021954	-0.837656	0.007680	-0.004907	-0.000000	-0.016405	-0.625913	0.000312	0.014218	0.004683	-0.000000	0.022048	-0.840322	0.007688	-0.004909	-0.000000	-0.016431	-0.626228	-0.042037	0.013288	-0.041935	0.013308
3.000000	0.000611	0.013936	0.005355	-0.000000	0.021868	-0.831865	0.007989	-0.004958	-0.000000	-0.016776	-0.638151	0.000265	0.014026	0.005455	-0.000000	0.021963	-0.834558	0.007997	-0.004960	-0.000000	-0.016803	-0.638479	-0.042443	0.013405	-0.042385	0.013426
3.014286	0.000506	0.013742	0.006105	-0.000000	0.021773	-0.825985	0.008299	-0.005005	-0.000000	-0.017141	-0.650248	0.000207	0.013832	0.006210	-0.000000	0.021870	-0.828697	0.008308	-0.005007	-0.000000	-0.017169	-0.650589	-0.042799	0.013509	-0.042795	0.013531
3.028571	0.000375	0.013547	0.006837	-0.000000	0.021670	-0.820021	0.008612	-0.005048	-0.000000	-0.017500	-0.662201	0.000135	0.013636	0.006947	-0.000000	0.021767	-0.822745	0.008621	-0.005050	-0.000000	-0.017529	-0.662555	-0.043102	0.013602	-0.043164	0.013624
3.042857	0.000209	0.013350	0.007553	-0.000000	0.021559	-0.813980	0.008927	-0.005087	-0.000000	-0.017852	-0.674007	0.000046	0.013439	0.007667	-0.000000	0.021657	-0.816704	0.008936	-0.005089	-0.000000	-0.017883	-0.674375	-0.043343	0.013681	-0.043488	0.013705
3.057143	-0.000000	0.013152	0.008250	-0.000000	0.021440	-0.807871	0.009243	-0.005123	-0.000000	-0.018197	-0.685663	-0.000065	0.013240	0.008369	-0.000000	0.021538	-0.810580	0.009253	-0.005125	-0.000000	-0.018229	-0.686045	-0.043514	0.013749	-0.043762	0.013773
3.071429	-0.000265	0.012953	0.008930	-0.000000	0.021314	-0.801703	0.009560	-0.005155	-0.000000	-0.018535	-0.697168	-0.000204	0.013040	0.009053	-0.000000	0.021412	-0.804379	0.009571	-0.005157	-0.000000	-0.018569	-0.697564	-0.043603	0.013804	-0.043982	0.013829
3.085714	-0.000598	0.012755	0.009593	-0.000000	0.021181	-0.795488	0.009879	-0.005183	-0.000000	-0.018865	-0.708517	-0.000376	0.012840	0.009719	-0.000000	0.021278	-0.798107	0.009890	-0.005185	-0.000000	-0.018900	-0.708928	-0.043597	0.013847	-0.044142	0.013872
3.100000	-0.001018	0.012557	0.010238	-0.000000	0.021042	-0.789241	0.010199	-0.005207	-0.000000	-0.019188	-0.719709	-0.000588	0.012638	0.010366	-0.000000	0.021137	-0.791773	0.010210	-0.005209	-0.000000	-0.019224	-0.720135	-0.043480	0.013877	-0.044235	0.013904
3.114286	-0.001543	0.012359	0.010865	-0.000000	0.020896	-0.782942	0.010518	-0.005227	-0.000000	-0.019503	-0.730742	-0.000850	0.012436	0.010996	-0.000000	0.020988	-0.785347	0.010531	-0.005229	-0.000000	-0.019540	-0.731182	-0.043501	0.013895	-0.044521	0.013922
3.128571	0.000000	0.012152	0.011466	0.001236	0.020728	-0.776026	0.010839	-0.005243	-0.000000	-0.019809	-0.741612	0.000000	0.012226	0.011600	0.001240	0.020820	-0.778406	0.010852	-0.005245	-0.000000	-0.019848	-0.742067	-0.047381	0.013901	-0.047693	0.013928
3.142857	0.000000	0.011931	0.012043	0.003333	0.020545	-0.768717	0.011159	-0.005255	-0.000000	-0.020106	-0.752317	0.000000	0.012004	0.012180	0.003344	0.020636	-0.771073	0.011172	-0.005258	-0.000000	-0.020147	-0.752788	-0.049629	0.013894	-0.049949	0.013922
3.157143	0.000000	0.011700	0.012594	0.005319	0.020346	-0.761023	0.011478	-0.005264	-0.000000	-0.020395	-0.762856	0.000000	0.011772	0.012734	0.005335	0.020437	-0.763353	0.011493	-0.005266	-0.000000	-0.020437	-0.763342	-0.051755	0.013874	-0.052082	0.013903
3.171429	0.000000	0.011460	0.013119	0.007240	0.020132	-0.752948	0.011797	-0.005269	-0.000000	-0.020674	-0.773224	0.000000	0.011531	0.013261	0.007262	0.020223	-0.755254	0.011812	-0.005271	-0.000000	-0.020717	-0.773726	-0.053767	0.013842	-0.054101	0.013872
3.185714	0.000000	0.011211	0.013616	0.009094	0.019903	-0.744500	0.012115	-0.005269	-0.000000	-0.020944	-0.783421	0.000000	0.011280	0.013760	0.009122	0.019993	-0.746780	0.012131	-0.005272	-0.000000	-0.020988	-0.783938	-0.055661	0.013797	-0.056001	0.013828
3.200000	0.000000	0.010954	0.014084	0.010878	0.019660	-0.735683	0.012432	-0.005266	-0.000000	-0.021203	-0.793442	0.000000	0.011022	0.014231	0.010911	0.019749	-0.737937	0.012449	-0.005269	-0.000000	-0.021249	-0.793976	-0.057434	0.013740	-0.057780	0.013771
3.214286	0.000000	0.010690	0.014523	0.012589	0.019402	-0.726505	0.012747	-0.005259	-0.000000	-0.021452	-0.803287	0.000000	0.010755	0.014672	0.012627	0.019491	-0.728733	0.012765	-0.005261	-0.000000	-0.021499	-0.803837	-0.059084	0.013670	-0.059434	0.013701
3.228571	0.000000	0.010418	0.014931	0.014223	0.019130	-0.716971	0.013061	-0.005248	-0.000000	-0.021691	-0.812952	0.000000	0.010482	0.015082	0.014267	0.019218	-0.719172	0.013079	-0.005251	-0.000000	-0.021739	-0.813518	-0.060606	0.013587	-0.060961	0.013619
3.242857	0.000000	0.010139	0.015309	0.015780	0.018845	-0.707088	0.013372	-0.005233	-0.000000	-0.021919	-0.822435	0.000000	0.010202	0.015461	0.015828	0.018932	-0.709263	0.013391	-0.005236	-0.000000	-0.021968	-0.823018	-0.062000	0.013491	-0.062359	0.013524
3.257143	0.000000	0.009855	0.015655	0.017255	0.018546	-0.696863	0.013681	-0.005215	-0.000000	-0.022135	-0.831733	0.000000	0.009916	0.015808	0.017309	0.018632	-0.699011	0.013700	-0.005217	-0.000000	-0.022186	-0.832332	-0.063262	0.013383	-0.063624	0.013416
3.271429	0.000000	0.009565	0.015968	0.018648	0.018234	-0.686303	0.013987	-0.005192	-0.000000	-0.022340	-0.840845	0.000000	0.009624	0.016123	0.018706	0.018320	-0.688423	0.014007	-0.005195	-0.000000	-0.022392	-0.841460	-0.064391	0.013262	-0.064757	0.013295
3.285714	0.000000	0.009271	0.016249	0.019957	0.017910	-0.675415	0.014290	-0.005166	-0.000000	-0.022533	-0.849767	0.000000	0.009328	0.016404	0.020018	0.017995	-0.677507	0.014312	-0.005169	-0.000000	-0.022587	-0.850399	-0.065386	0.013128	-0.065754	0.013162
3.300000	0.000000	0.008972	0.016496	0.021178	0.017574	-0.664206	0.014590	-0.005136	-0.000000	-0.022714	-0.858496	0.000000	0.009028	0.016652	0.021244	0.017657	-0.666270	0.014612	-0.005139	-0.000000	-0.022769	-0.859145	-0.066245	0.012982	-0.066616	0.013017
3.314286	0.000000	0.008670	0.016709	0.022312	0.017226	-0.652683	0.014887	-0.005103	-0.000000	-0.022883	-0.867032	0.000000	0.008724	0.016866	0.022382	0.017308	-0.654719	0.014910	-0.005105	-0.000000	-0.022939	-0.867697	-0.066967	0.012823	-0.067340	0.012858
3.328571	0.000000	0.008365	0.016889	0.023357	0.016867	-0.640854	0.015179	-0.005066	-0.000000	-0.023039	-0.875371	0.000000	0.008418	0.017046	0.023430	0.016948	-0.642862	0.015203	-0.005068	-0.000000	-0.023096	-0.876053	-0.067553	0.012652	-0.067927	0.012688
3.342857	0.000000	0.008058	0.017034	0.024311	0.016497	-0.628727	0.015468	-0.005025	-0.000000	-0.023183	-0.883510	0.000000	0.008109	0.017191	0.024388	0.016578	-0.630707	0.015492	-0.005027	-0.000000	-0.023241	-0.884209	-0.068001	0.012469	-0.068375	0.012504
3.357143	0.000000	0.007750	0.017145	0.025175	0.016118	-0.616310	0.015752	-0.004980	-0.000000	-0.023313	-0.891448	0.000000	0.007799	0.017302	0.025254	0.016197	-0.618260	0.015777	-0.004982	-0.000000	-0.023372	-0.892164	-0.068312	0.012273	-0.068687	0.012309
3.371429	0.000000	0.007440	0.017221	0.025946	0.015728	-0.603611	0.016031	-0.004932	-0.000000	-0.023430	-0.899182	0.000000	0.007488	0.017378	0.026029	0.015806	-0.605532	0.016057	-0.004934	-0.000000	-0.023491	-0.899915	-0.068486	0.012065	-0.068860	0.012101
3.385714	0.000000	0.007130	0.017262	0.026626	0.015330	-0.590637	0.016306	-0.004881	-0.000000	-0.023534	-0.906710	0.000000	0.007176	0.017419	0.026711	0.015407	-0.592528	0.016333	-0.004883	-0.000000	-0.023596	-0.907460	-0.068523	0.011845	-0.068897	0.011882
3.400000	0.000000	0.006821	0.017269	0.027213	0.014923	-0.577396	0.016575	-0.004826	-0.000000	-0.023624	-0.914029	0.000000	0.006865	0.017426	0.027301	0.014999	-0.579259	0.016603	-0.004828	-0.000000	-0.023687	-0.914796	-0.068426	0.011614	-0.068798	0.011650
3.414286	0.000000	0.006512	0.017242	0.027708	0.014509	-0.563899	0.016839	-0.004768	-0.000000	-0.023700	-0.921137	0.000000	0.006554	0.017398	0.027798	0.014583	-0.565731	0.016867	-0.004769	-0.000000	-0.023764	-0.921921	-0.068194	0.011370	-0.068565	0.011407
3.428571	0.000000	0.006205	0.017181	0.028111	0.014087	-0.550152	0.017097	-0.004706	-0.000000	-0.023763	-0.928033	0.000000	0.006245	0.017335	0.028203	0.014159	-0.551954	0.017126	-0.004708	-0.000000	-0.023828	-0.928833	-0.067829	0.011115	-0.068199	0.011152
3.442857	0.000000	0.005899	0.017085	0.028421	0.013658	-0.536164	0.017349	-0.004641	-0.000000	-0.023811	-0.934713	0.000000	0.005938	0.017238	0.028515	0.013729	-0.537936	0.017379	-0.004643	-0.000000	-0.023877	-0.935530	-0.067334	0.010849	-0.067701	0.010885
3.457143	0.000000	0.005597	0.016956	0.028641	0.013224	-0.521944	0.017595	-0.004573	-0.000000	-0.023845	-0.941175	0.000000	0.005634	0.017108	0.028737	0.013293	-0.523686	0.017626	-0.004574	-0.000000	-0.023912	-0.942009	-0.066710	0.010571	-0.067074	0.010608
3.471429	0.000000	0.005298	0.016794	0.028771	0.012784	-0.507502	0.017834	-0.004502	-0.000000	-0.023865	-0.947418	0.000000	0.005333	0.016944	0.028868	0.012852	-0.509212	0.017866	-0.004503	-0.000000	-0.023933	-0.948268	-0.065960	0.010282	-0.066321	0.010319
3.485714	0.000000	0.005002	0.016599	0.028811	0.012339	-0.492845	0.018066	-0.004427	-0.000000	-0.023871	-0.953439	0.000000	0.005036	0.016747	0.028909	0.012405	-0.494525	0.018099	-0.004429	-0.000000	-0.023939	-0.954306	-0.065086	0.009983	-0.065443	0.010019
3.500000	0.000000	0.004711	0.016371	0.028764	0.011890	-0.477982	0.018291	-0.004350	-0.000000	-0.023861	-0.959237	0.000000	0.004744	0.016518	0.028863	0.011955	-0.479631	0.018325	-0.004351	-0.000000	-0.023931	-0.960120	-0.064092	0.009673	-0.064445	0.009709
3.514286	0.000000	0.004425	0.016112	0.028629	0.011438	-0.462924	0.018510	-0.004270	-0.000000	-0.023838	-0.964808	0.000000	0.004456	0.016257	0.028729	0.011501	-0.464542	0.018544	-0.004271	-0.000000	-0.023908	-0.965708	-0.062980	0.009353	-0.063328	0.009389
3.528571	0.000000	0.004145	0.015822	0.028410	0.010982	-0.447678	0.018720	-0.004187	-0.000000	-0.023800	-0.970152	0.000000	0.004174	0.015965	0.028510	0.011044	-0.449265	0.018755	-0.004188	-0.000000	-0.023870	-0.971068	-0.061753	0.009022	-0.062097	0.009058
3.542857	0.000000	0.003870	0.015502	0.028107	0.010525	-0.432255	0.018923	-0.004101	-0.000000	-0.023747	-0.975266	0.000000	0.003898	0.015642	0.028208	0.010584	-0.433810	0.018959	-0.004102	-0.000000	-0.023818	-0.976198	-0.060416	0.008682	-0.060754	0.008718
3.557143	0.000000	0.003602	0.015153	0.027723	0.010066	-0.416663	0.019118	-0.004013	-0.000000	-0.023679	-0.980148	0.000000	0.003628	0.015290	0.027824	0.010124	-0.418186	0.019155	-0.004013	-0.000000	-0.023751	-0.981097	-0.058972	0.008333	-0.059304	0.008368
3.571429	0.000000	0.003341	0.014774	0.027259	0.009606	-0.400912	0.019305	-0.003922	-0.000000	-0.023597	-0.984797	0.000000	0.003366	0.014908	0.027361	0.009662	-0.402403	0.019343	-0.003922	-0.000000	-0.023670	-0.985761	-0.057425	0.007974	-0.057752	0.008009
3.585714	0.000000	0.003087	0.014368	0.026719	0.009146	-0.385011	0.019483	-0.003828	-0.000000	-0.023500	-0.989211	0.000000	0.003110	0.014499	0.026820	0.009201	-0.386471	0.019522	-0.003829	-0.000000	-0.023573	-0.990191	-0.055780	0.007606	-0.056100	0.007641
3.600000	0.000000	0.002841	0.013935	0.026104	0.008687	-0.368970	0.019653	-0.003732	-0.000000	-0.023388	-0.993387	0.000000	0.002863	0.014063	0.026205	0.008739	-0.370398	0.019693	-0.003732	-0.000000	-0.023462	-0.994383	-0.054040	0.007230	-0.054353	0.007265
3.614286	0.000000	0.002603	0.013476	0.025416	0.008229	-0.352799	0.019815	-0.003634	-0.000000	-0.023262	-0.997325	0.000000	0.002624	0.013601	0.025517	0.008279	-0.354194	0.019855	-0.003634	-0.000000	-0.023337	-0.998337	-0.052210	0.006846	-0.052517	0.006880
3.628571	0.000000	0.002374	0.012993	0.024660	0.007773	-0.336506	0.019967	-0.003534	-0.000000	-0.023122	-1.001023	0.000000	0.002393	0.013114	0.024760	0.007821	-0.337868	0.020008	-0.003533	-0.000000	-0.023197	-1.002050	-0.050296	0.006454	-0.050595	0.006487
3.642857	0.000000	0.002154	0.012486	0.023837	0.007319	-0.320101	0.020110	-0.003431	-0.000000	-0.022967	-1.004479	0.000000	0.002172	0.012603	0.023936	0.007366	-0.321431	0.020152	-0.003431	-0.000000	-0.023042	-1.005521	-0.048302	0.006054	-0.048593	0.006087
3.657143	0.000000	0.001944	0.011956	0.022950	0.006868	-0.303595	0.020244	-0.003327	-0.000000	-0.022797	-1.007691	0.000000	0.001960	0.012070	0.023048	0.006913	-0.304892	0.020286	-0.003326	-0.000000	-0.022873	-1.008748	-0.046233	0.005647	-0.046516	0.005679
3.671429	0.000000	0.001743	0.011404	0.022003	0.006422	-0.286996	0.020369	-0.003220	-0.000000	-0.022614	-1.010659	0.000000	0.001758	0.011515	0.022100	0.006465	-0.288261	0.020412	-0.003219	-0.000000	-0.022690	-1.011731	-0.044094	0.005233	-0.044369	0.005265
3.685714	0.000000	0.001552	0.010833	0.020998	0.005979	-0.270315	0.020484	-0.003112	-0.000000	-0.022416	-1.013380	0.000000	0.001566	0.010939	0.021094	0.006021	-0.271547	0.020527	-0.003111	-0.000000	-0.022493	-1.014467	-0.041890	0.004813	-0.042158	0.004844
3.700000	0.000000	0.001371	0.010242	0.019939	0.005542	-0.253561	0.020589	-0.003002	-0.000000	-0.022205	-1.015854	0.000000	0.001384	0.010344	0.020034	0.005582	-0.254759	0.020633	-0.003001	-0.000000	-0.022282	-1.016955	-0.039628	0.004387	-0.039887	0.004418
3.714286	0.000000	0.001201	0.009634	0.018830	0.005111	-0.236743	0.020684	-0.002891	-0.000000	-0.021980	-1.018079	0.000000	0.001212	0.009732	0.018923	0.005149	-0.237909	0.020729	-0.002889	-0.000000	-0.022057	-1.019194	-0.037312	0.003956	-0.037562	0.003985
3.728571	0.000000	0.001041	0.009009	0.017673	0.004686	-0.219872	0.020770	-0.002778	-0.000000	-0.021741	-1.020054	0.000000	0.001052	0.009102	0.017764	0.004722	-0.221005	0.020816	-0.002776	-0.000000	-0.021818	-1.021183	-0.034948	0.003519	-0.035189	0.003548
3.742857	0.000000	0.000892	0.008369	0.016473	0.004269	-0.202957	0.020845	-0.002664	-0.000000	-0.021490	-1.021778	0.000000	0.000902	0.008458	0.016562	0.004302	-0.204057	0.020892	-0.002661	-0.000000	-0.021567	-1.022921	-0.032542	0.003078	-0.032774	0.003106
3.757143	0.000000	0.000755	0.007715	0.015233	0.003858	-0.186008	0.020911	-0.002548	-0.000000	-0.021225	-1.023250	0.000000	0.000763	0.007799	0.015320	0.003890	-0.187075	0.020958	-0.002546	-0.000000	-0.021302	-1.024407	-0.030099	0.002632	-0.030322	0.002659
3.771429	0.000000	0.000629	0.007048	0.013956	0.003456	-0.169035	0.020966	-0.002431	-0.000000	-0.020947	-1.024469	0.000000	0.000636	0.007128	0.014041	0.003486	-0.170068	0.021013	-0.002429	-0.000000	-0.021024	-1.025639	-0.027625	0.002183	-0.027838	0.002209
3.785714	0.000000	0.000514	0.006371	0.012646	0.003063	-0.152047	0.021011	-0.002314	-0.000000	-0.020657	-1.025434	0.000000	0.000521	0.006446	0.012729	0.003091	-0.153047	0.021059	-0.002311	-0.000000	-0.020734	-1.026617	-0.025126	0.001730	-0.025330	0.001755
3.800000	0.000000	0.000411	0.005684	0.011307	0.002679	-0.135053	0.021045	-0.002195	-0.000000	-0.020354	-1.026145	0.000000	0.000416	0.005754	0.011388	0.002705	-0.136020	0.021094	-0.002192	-0.000000	-0.020431	-1.027340	-0.022608	0.001275	-0.022801	0.001299
3.814286	0.000000	0.000319	0.004988	0.009943	0.002305	-0.118065	0.021069	-0.002076	-0.000000	-0.020040	-1.026599	0.000000	0.000324	0.005054	0.010022	0.002329	-0.118998	0.021118	-0.002072	-0.000000	-0.020116	-1.027807	-0.020076	0.000817	-0.020259	0.000840
3.828571	0.000000	0.000239	0.004285	0.008557	0.001941	-0.101090	0.021082	-0.001956	-0.000000	-0.019714	-1.026798	0.000000	0.000243	0.004346	0.008634	0.001963	-0.101989	0.021132	-0.001952	-0.000000	-0.019790	-1.028018	-0.017536	0.000357	-0.017710	0.000379
3.842857	0.000000	0.000170	0.003577	0.007154	0.001588	-0.084139	0.021085	-0.001835	-0.000000	-0.019376	-1.026740	0.000000	0.000173	0.003633	0.007228	0.001609	-0.085005	0.021135	-0.001831	-0.000000	-0.019452	-1.027972	-0.014994	-0.000105	-0.015157	-0.000083
3.857143	0.000000	0.000113	0.002865	0.005737	0.001246	-0.067220	0.021077	-0.001714	-0.000000	-0.019028	-1.026424	0.000000	0.000116	0.002916	0.005808	0.001265	-0.068053	0.021128	-0.001710	-0.000000	-0.019104	-1.027668	-0.012455	-0.000567	-0.012609	-0.000547
3.871429	0.000000	0.000068	0.002150	0.004310	0.000916	-0.050345	0.021059	-0.001593	-0.000000	-0.018669	-1.025851	0.000000	0.000070	0.002196	0.004378	0.000933	-0.051144	0.021110	-0.001588	-0.000000	-0.018744	-1.027106	-0.009926	-0.001030	-0.010069	-0.001011
3.885714	0.000000	0.000034	0.001434	0.002877	0.000598	-0.033521	0.021030	-0.001471	-0.000000	-0.018300	-1.025020	0.000000	0.000035	0.001474	0.002942	0.000614	-0.034286	0.021082	-0.001467	-0.000000	-0.018375	-1.026286	-0.007411	-0.001492	-0.007544	-0.001474
3.900000	0.000000	0.000011	0.000718	0.001440	0.000293	-0.016758	0.020991	-0.001350	-0.000000	-0.017920	-1.023930	0.000000	0.000012	0.000753	0.001503	0.000307	-0.017490	0.021043	-0.001345	-0.000000	-0.017995	-1.025207	-0.004917	-0.001954	-0.005039	-0.001938
3.914286	0.000000	0.000000	0.000003	0.000006	0.000001	-0.000066	0.020941	-0.001228	-0.000000	-0.017532	-1.022582	0.000000	0.000000	0.000033	0.000066	0.000013	-0.000764	0.020994	-0.001223	-0.000000	-0.017606	-1.023869	-0.002448	-0.002416	-0.002560	-0.002400
3.928571	-0.000000	-0.000000	-0.000709	-0.001424	-0.000278	0.016547	0.020881	-0.001107	-0.000000	-0.017134	-1.020976	-0.000000	-0.000000	-0.000684	-0.001367	-0.000267	0.015882	0.020933	-0.001101	-0.000000	-0.017208	-1.022273	-0.000010	-0.002875	-0.000111	-0.002861
3.942857	-0.000000	0.000011	-0.001417	-0.002846	-0.000543	0.033071	0.020810	-0.000986	-0.000000	-0.016728	-1.019110	-0.000000	0.000010	-0.001398	-0.002791	-0.000534	0.032439	0.020863	-0.000980	-0.000000	-0.016801	-1.020417	0.002392	-0.003333	0.002301	-0.003319
3.957143	-0.000000	0.000033	-0.002120	-0.004255	-0.000794	0.049497	0.020728	-0.000865	-0.000000	-0.016314	-1.016987	-0.000000	0.000032	-0.002105	-0.004204	-0.000787	0.048899	0.020782	-0.000859	-0.000000	-0.016386	-1.018303	0.004753	-0.003787	0.004672	-0.003775
3.971429	-0.000000	0.000065	-0.002815	-0.005649	-0.001031	0.065816	0.020637	-0.000745	-0.000000	-0.015892	-1.014605	-0.000000	0.000064	-0.002806	-0.005600	-0.001025	0.065251	0.020690	-0.000739	-0.000000	-0.015963	-1.015930	0.007068	-0.004239	0.006997	-0.004229
3.985714	-0.000000	0.000108	-0.003503	-0.007023	-0.001253	0.082020	0.020535	-0.000626	-0.000000	-0.015462	-1.011965	-0.000000	0.000106	-0.003499	-0.006978	-0.001249	0.081489	0.020589	-0.000619	-0.000000	-0.015533	-1.013299	0.009332	-0.004688	0.009271	-0.004678
4.000000	-0.000000	0.000161	-0.004182	-0.008375	-0.001461	0.098100	0.020423	-0.000507	-0.000000	-0.015026	-1.009067	-0.000000	0.000159	-0.004183	-0.008333	-0.001458	0.097602	0.020477	-0.000500	-0.000000	-0.015096	-1.010410	0.011540	-0.005132	0.011489	-0.005124
4.014286	-0.000000	0.000224	-0.004850	-0.009702	-0.001653	0.114046	0.020301	-0.000389	-0.000000	-0.014584	-1.005912	-0.000000	0.000222	-0.004856	-0.009662	-0.001652	0.113582	0.020355	-0.000382	-0.000000	-0.014653	-1.007263	0.013688	-0.005571	0.013647	-0.005564
4.028571	-0.000000	0.000296	-0.005506	-0.010999	-0.001831	0.129851	0.020169	-0.000272	-0.000000	-0.014136	-1.002500	-0.000000	0.000294	-0.005518	-0.010962	-0.001831	0.129420	0.020223	-0.000265	-0.000000	-0.014204	-1.003859	0.015772	-0.006006	0.015741	-0.006000
4.042857	-0.000000	0.000378	-0.006150	-0.012264	-0.001993	0.145507	0.020027	-0.000157	-0.000000	-0.013682	-0.998833	-0.000000	0.000376	-0.006167	-0.012231	-0.001995	0.145109	0.020081	-0.000149	-0.000000	-0.013749	-1.000198	0.017787	-0.006435	0.017766	-0.006431
4.057143	-0.000000	0.000469	-0.006779	-0.013494	-0.002140	0.161004	0.019875	-0.000042	-0.000000	-0.013224	-0.994909	-0.000000	0.000466	-0.006802	-0.013464	-0.002143	0.160639	0.019930	-0.000034	-0.000000	-0.013290	-0.996282	0.019731	-0.006858	0.019719	-0.006855
4.071429	-0.000000	0.000568	-0.007394	-0.014687	-0.002271	0.176334	0.019714	0.000071	-0.000000	-0.012762	-0.990732	-0.000000	0.000565	-0.007421	-0.014659	-0.002275	0.176002	0.019768	0.000079	-0.000000	-0.012826	-0.992111	0.021597	-0.007274	0.021595	-0.007272
4.085714	-0.000000	0.000675	-0.007993	-0.015839	-0.002387	0.191490	0.019543	0.000182	-0.000000	-0.012295	-0.986300	-0.000000	0.000673	-0.008025	-0.015814	-0.002392	0.191191	0.019598	0.000191	-0.000000	-0.012359	-0.987685	0.023385	-0.007683	0.023391	-0.007683
4.100000	-0.000000	0.000791	-0.008574	-0.016947	-0.002487	0.206464	0.019363	0.000292	-0.000000	-0.011826	-0.981616	-0.000000	0.000788	-0.008612	-0.016925	-0.002494	0.206198	0.019418	0.000301	-0.000000	-0.011889	-0.983007	0.025089	-0.008085	0.025105	-0.008086
4.114286	-0.000000	0.000914	-0.009138	-0.018010	-0.002572	0.221247	0.019175	0.000401	-0.000000	-0.011354	-0.976681	-0.000000	0.000911	-0.009180	-0.017991	-0.002580	0.221014	0.019229	0.000410	-0.000000	-0.011415	-0.978077	0.026707	-0.008479	0.026732	-0.008481
4.128571	-0.000000	0.001044	-0.009682	-0.019024	-0.002641	0.235832	0.018977	0.000507	-0.000000	-0.010880	-0.971494	-0.000000	0.001042	-0.009730	-0.019008	-0.002650	0.235632	0.019031	0.000517	-0.000000	-0.010940	-0.972896	0.028236	-0.008864	0.028269	-0.008868
4.142857	-0.000000	0.001180	-0.010208	-0.019988	-0.002695	0.250212	0.018770	0.000612	-0.000000	-0.010404	-0.966059	-0.000000	0.001178	-0.010260	-0.019975	-0.002704	0.250044	0.018825	0.000622	-0.000000	-0.010463	-0.967465	0.029673	-0.009241	0.029715	-0.009246
4.157143	-0.000000	0.001323	-0.010712	-0.020899	-0.002733	0.264379	0.018556	0.000715	-0.000000	-0.009927	-0.960376	-0.000000	0.001321	-0.010769	-0.020889	-0.002743	0.264243	0.018610	0.000725	-0.000000	-0.009985	-0.961787	0.031016	-0.009608	0.031066	-0.009614
4.171429	-0.000000	0.001472	-0.011195	-0.021756	-0.002756	0.278325	0.018333	0.000815	-0.000000	-0.009450	-0.954447	-0.000000	0.001470	-0.011257	-0.021748	-0.002767	0.278222	0.018387	0.000825	-0.000000	-0.009506	-0.955861	0.032263	-0.009965	0.032321	-0.009973
4.185714	-0.000000	0.001626	-0.011657	-0.022557	-0.002763	0.292044	0.018102	0.000914	-0.000000	-0.008972	-0.948273	-0.000000	0.001625	-0.011723	-0.022552	-0.002775	0.291974	0.018155	0.000924	-0.000000	-0.009028	-0.949690	0.033411	-0.010312	0.033477	-0.010322
4.200000	-0.000000	0.001785	-0.012095	-0.023300	-0.002756	0.305529	0.017863	0.001010	-0.000000	-0.008496	-0.941856	-0.000000	0.001784	-0.012166	-0.023297	-0.002769	0.305491	0.017916	0.001021	-0.000000	-0.008550	-0.943276	0.034459	-0.010649	0.034533	-0.010660
4.214286	-0.000000	0.001948	-0.012511	-0.023984	-0.002734	0.318773	0.017616	0.001104	-0.000000	-0.008020	-0.935197	-0.000000	0.001948	-0.012586	-0.023983	-0.002747	0.318767	0.017670	0.001115	-0.000000	-0.008073	-0.936621	0.035406	-0.010975	0.035487	-0.010987
4.228571	-0.000000	0.002115	-0.012902	-0.024606	-0.002697	0.331769	0.017363	0.001195	-0.000000	-0.007546	-0.928299	-0.000000	0.002115	-0.012982	-0.024608	-0.002711	0.331795	0.017416	0.001206	-0.000000	-0.007598	-0.929725	0.036250	-0.011289	0.036338	-0.011303
4.242857	-0.000000	0.002286	-0.013270	-0.025167	-0.002646	0.344511	0.017102	0.001284	-0.000000	-0.007074	-0.921124	-0.000000	0.002287	-0.013354	-0.025171	-0.002661	0.344569	0.017154	0.001296	-0.000000	-0.007124	-0.922551	0.036990	-0.011657	0.037085	-0.011672
4.257143	-0.000000	0.002460	-0.013613	-0.025665	-0.002581	0.356993	0.016830	0.001370	0.000207	-0.006604	-0.913533	-0.000000	0.002461	-0.013701	-0.025671	-0.002596	0.357082	0.016882	0.001382	0.000208	-0.006653	-0.914962	0.037625	-0.012235	0.037727	-0.012252
4.271429	-0.000000	0.002636	-0.013930	-0.026099	-0.002502	0.369208	0.016545	0.001453	0.000493	-0.006136	-0.905534	-0.000000	0.002638	-0.014022	-0.026108	-0.002518	0.369329	0.016597	0.001465	0.000493	-0.006183	-0.906964	0.038156	-0.012789	0.038264	-0.012807
4.285714	-0.000000	0.002814	-0.014223	-0.026469	-0.002410	0.381150	0.016248	0.001533	0.000768	-0.005671	-0.897131	-0.000000	0.002817	-0.014319	-0.026479	-0.002426	0.381302	0.016299	0.001545	0.000769	-0.005717	-0.898562	0.038581	-0.013316	0.038695	-0.013336
4.300000	-0.000000	0.002994	-0.014490	-0.026773	-0.002304	0.392814	0.015939	0.001609	0.001035	-0.005211	-0.888332	-0.000000	0.002997	-0.014589	-0.026786	-0.002321	0.392998	0.015990	0.001622	0.001037	-0.005255	-0.889762	0.038900	-0.013815	0.039020	-0.013837
4.314286	-0.000000	0.003175	-0.014731	-0.027012	-0.002186	0.404194	0.015619	0.001682	0.001294	-0.004755	-0.879141	-0.000000	0.003179	-0.014834	-0.027027	-0.002203	0.404409	0.015670	0.001695	0.001296	-0.004798	-0.880571	0.039115	-0.014287	0.039240	-0.014311
4.328571	-0.000000	0.003357	-0.014946	-0.027186	-0.002056	0.415285	0.015289	0.001752	0.001543	-0.004305	-0.869566	-0.000000	0.003361	-0.015053	-0.027202	-0.002073	0.415531	0.015339	0.001764	0.001546	-0.004346	-0.870996	0.039225	-0.014731	0.039356	-0.014756
4.342857	-0.000000	0.003539	-0.015135	-0.027294	-0.001914	0.426082	0.014950	0.001818	0.001784	-0.003861	-0.859613	-0.000000	0.003543	-0.015245	-0.027312	-0.001932	0.426358	0.014999	0.001830	0.001787	-0.003901	-0.861042	0.039232	-0.015146	0.039367	-0.015172
4.357143	-0.000000	0.003720	-0.015298	-0.027337	-0.001761	0.436579	0.014601	0.001880	0.002014	-0.003425	-0.849289	-0.000000	0.003725	-0.015411	-0.027356	-0.001778	0.436886	0.014650	0.001893	0.002018	-0.003463	-0.850716	0.039135	-0.015531	0.039275	-0.015559
4.371429	-0.000000	0.003901	-0.015434	-0.027314	-0.001597	0.446772	0.014244	0.001938	0.002235	-0.002997	-0.838601	-0.000000	0.003907	-0.015551	-0.027334	-0.001614	0.447109	0.014292	0.001951	0.002239	-0.003033	-0.840026	0.038937	-0.015886	0.039080	-0.015915
4.385714	-0.000000	0.004080	-0.015545	-0.027226	-0.001422	0.456656	0.013880	0.001992	0.002445	-0.002578	-0.827555	-0.000000	0.004087	-0.015665	-0.027248	-0.001440	0.457023	0.013927	0.002006	0.002449	-0.002612	-0.828978	0.038639	-0.016210	0.038786	-0.016241
4.400000	-0.000000	0.004258	-0.015630	-0.027074	-0.001238	0.466226	0.013508	0.002043	0.002645	-0.002168	-0.816159	-0.000000	0.004265	-0.015753	-0.027098	-0.001256	0.466623	0.013555	0.002056	0.002649	-0.002201	-0.817579	0.038242	-0.016504	0.038392	-0.016536
4.414286	-0.000000	0.004434	-0.015690	-0.026859	-0.001045	0.475479	0.013131	0.002089	0.002834	-0.001768	-0.804421	-0.000000	0.004441	-0.015816	-0.026883	-0.001063	0.475906	0.013177	0.002102	0.002838	-0.001799	-0.805837	0.037748	-0.016766	0.037902	-0.016800
4.428571	-0.000000	0.004607	-0.015724	-0.026581	-0.000843	0.484411	0.012748	0.002131	0.003011	-0.001379	-0.792347	-0.000000	0.004615	-0.015852	-0.026606	-0.000860	0.484868	0.012793	0.002144	0.003017	-0.001408	-0.793759	0.037159	-0.016997	0.037316	-0.017032
4.442857	-0.000000	0.004776	-0.015733	-0.026242	-0.000633	0.493017	0.012360	0.002169	0.003178	-0.001001	-0.779945	-0.000000	0.004786	-0.015864	-0.026268	-0.000650	0.493503	0.012404	0.002182	0.003184	-0.001029	-0.781353	0.036479	-0.017196	0.036638	-0.017233
4.457143	-0.000000	0.004943	-0.015717	-0.025842	-0.000415	0.501295	0.011968	0.002202	0.003333	-0.000635	-0.767223	-0.000000	0.004953	-0.015850	-0.025869	-0.000432	0.501810	0.012011	0.002216	0.003339	-0.000662	-0.768627	0.035708	-0.017364	0.035869	-0.017402
4.471429	-0.000000	0.005106	-0.015677	-0.025383	-0.000191	0.509240	0.011573	0.002231	0.003477	-0.000282	-0.754189	-0.000000	0.005116	-0.015812	-0.025410	-0.000207	0.509784	0.011615	0.002245	0.003483	-0.000307	-0.755588	0.034850	-0.017500	0.035013	-0.017539
4.485714	-0.000000	0.005264	-0.015613	-0.024867	0.000040	0.516849	0.011175	0.002256	0.003609	0.000058	-0.740851	-0.000000	0.005275	-0.015750	-0.024894	0.000024	0.517422	0.011217	0.002270	0.003615	0.000034	-0.742244	0.033907	-0.017604	0.034072	-0.017644
4.500000	-0.000000	0.005418	-0.015525	-0.024294	0.000277	0.524120	0.010775	0.002277	0.003729	0.000384	-0.727216	-0.000000	0.005430	-0.015664	-0.024322	0.000261	0.524722	0.010816	0.002291	0.003736	0.000362	-0.728604	0.032883	-0.017677	0.033049	-0.017718
4.514286	-0.000000	0.005567	-0.015414	-0.023667	0.000518	0.531050	0.010374	0.002293	0.003837	0.000696	-0.713293	-0.000000	0.005580	-0.015555	-0.023695	0.000503	0.531680	0.010414	0.002307	0.003844	0.000676	-0.714675	0.031781	-0.017718	0.031947	-0.017760
4.528571	-0.000000	0.005710	-0.015281	-0.022987	0.000765	0.537636	0.009973	0.002305	0.003933	0.000994	-0.699091	-0.000000	0.005724	-0.015424	-0.023015	0.000749	0.538294	0.010012	0.002319	0.003941	0.000975	-0.700466	0.030604	-0.017728	0.030771	-0.017771
4.542857	-0.000000	0.005848	-0.015126	-0.022257	0.001014	0.543876	0.009572	0.002313	0.004018	0.001277	-0.684618	-0.000000	0.005863	-0.015270	-0.022285	0.001000	0.544562	0.009610	0.002327	0.004026	0.001259	-0.685985	0.029355	-0.017707	0.029522	-0.017751
4.557143	-0.000000	0.005980	-0.014951	-0.021478	0.001267	0.549768	0.009172	0.002316	0.004090	0.001544	-0.669881	-0.000000	0.005995	-0.015095	-0.021506	0.001253	0.550482	0.009209	0.002330	0.004099	0.001528	-0.671242	0.028038	-0.017655	0.028205	-0.017700
4.571429	-0.000000	0.006106	-0.014754	-0.020653	0.001523	0.555310	0.008774	0.002315	0.004151	0.001796	-0.654891	-0.000000	0.006122	-0.014900	-0.020680	0.001510	0.556050	0.008810	0.002329	0.004160	0.001782	-0.656243	0.026657	-0.017573	0.026824	-0.017618
4.585714	-0.000000	0.006225	-0.014538	-0.019783	0.001780	0.560499	0.008378	0.002309	0.004200	0.002032	-0.639655	-0.000000	0.006242	-0.014685	-0.019810	0.001768	0.561267	0.008413	0.002323	0.004209	0.002019	-0.640999	0.025216	-0.017461	0.025382	-0.017507
4.600000	-0.000000	0.006337	-0.014303	-0.018872	0.002039	0.565335	0.007985	0.002300	0.004237	0.002251	-0.624183	-0.000000	0.006355	-0.014451	-0.018898	0.002027	0.566130	0.008019	0.002313	0.004246	0.002240	-0.625518	0.023718	-0.017320	0.023883	-0.017366
4.614286	-0.000000	0.006443	-0.014050	-0.017921	0.002298	0.569817	0.007596	0.002286	0.004262	0.002454	-0.608483	-0.000000	0.006461	-0.014198	-0.017947	0.002287	0.570638	0.007629	0.002299	0.004272	0.002444	-0.609808	0.022169	-0.017150	0.022332	-0.017196
4.628571	-0.000000	0.006541	-0.013779	-0.016933	0.002558	0.573943	0.007211	0.002268	0.004276	0.002641	-0.592563	-0.000000	0.006560	-0.013928	-0.016958	0.002547	0.574790	0.007243	0.002281	0.004286	0.002632	-0.593880	0.020570	-0.016951	0.020732	-0.016999
4.642857	-0.000000	0.006631	-0.013492	-0.015910	0.002816	0.577712	0.006831	0.002245	0.004279	0.002810	-0.576435	-0.000000	0.006651	-0.013641	-0.015934	0.002807	0.578586	0.006862	0.002259	0.004288	0.002803	-0.577741	0.018928	-0.016725	0.019088	-0.016773
4.657143	-0.000000	0.006714	-0.013189	-0.014856	0.003074	0.581123	0.006457	0.002219	0.004270	0.002963	-0.560105	-0.000000	0.006735	-0.013339	-0.014879	0.003065	0.582023	0.006487	0.002233	0.004280	0.002957	-0.561400	0.017246	-0.016473	0.017403	-0.016521
4.671429	-0.000000	0.006790	-0.012872	-0.013773	0.003330	0.584177	0.006089	0.002189	0.004250	0.003098	-0.543584	-0.000000	0.006811	-0.013021	-0.013795	0.003322	0.585103	0.006118	0.002202	0.004260	0.003093	-0.544868	0.015529	-0.016194	0.015684	-0.016242
4.685714	-0.000000	0.006857	-0.012540	-0.012663	0.003583	0.586874	0.005728	0.002155	0.004219	0.003216	-0.526880	-0.000000	0.006879	-0.012690	-0.012683	0.003576	0.587824	0.005755	0.002168	0.004229	0.003213	-0.528153	0.013781	-0.015890	0.013933	-0.015938
4.700000	-0.000000	0.006916	-0.012196	-0.011530	0.003833	0.589212	0.005374	0.002117	0.004178	0.003318	-0.510003	-0.000000	0.006939	-0.012345	-0.011549	0.003827	0.590187	0.005401	0.002130	0.004188	0.003315	-0.511265	0.012006	-0.015561	0.012155	-0.015610
4.714286	-0.000000	0.006967	-0.011840	-0.010375	0.004079	0.591192	0.005028	0.002076	0.004126	0.003402	-0.492962	-0.000000	0.006990	-0.011989	-0.010393	0.004074	0.592192	0.005053	0.002089	0.004136	0.003400	-0.494212	0.010210	-0.015209	0.010354	-0.015257
4.728571	-0.000000	0.007009	-0.011472	-0.009203	0.004322	0.592815	0.004691	0.002031	0.004064	0.003468	-0.475767	-0.000000	0.007033	-0.011621	-0.009219	0.004318	0.593840	0.004715	0.002043	0.004074	0.003468	-0.477004	0.008395	-0.014834	0.008536	-0.014882
4.742857	-0.000000	0.007044	-0.011095	-0.008016	0.004559	0.594081	0.004362	0.001982	0.003992	0.003518	-0.458427	-0.000000	0.007068	-0.011243	-0.008030	0.004556	0.595130	0.004385	0.001994	0.004003	0.003519	-0.459651	0.006567	-0.014437	0.006704	-0.014486
4.757143	-0.000000	0.007069	-0.010708	-0.006816	0.004792	0.594991	0.004043	0.001930	0.003911	0.003551	-0.440951	-0.000000	0.007095	-0.010855	-0.006829	0.004790	0.596064	0.004065	0.001942	0.003921	0.003553	-0.442162	0.004731	-0.014020	0.004863	-0.014068
4.771429	-0.000000	0.007087	-0.010314	-0.005608	0.005018	0.595546	0.003734	0.001875	0.003820	0.003567	-0.423349	-0.000000	0.007113	-0.010460	-0.005618	0.005018	0.596643	0.003754	0.001887	0.003831	0.003570	-0.424546	0.002890	-0.013583	0.003018	-0.013631
4.785714	-0.000000	0.007096	-0.009912	-0.004393	0.005238	0.595747	0.003434	0.001816	0.003720	0.003567	-0.405630	-0.000000	0.007122	-0.010057	-0.004401	0.005239	0.596867	0.003454	0.001828	0.003731	0.003571	-0.406813	0.001049	-0.013127	0.001172	-0.013175
4.800000	-0.000000	0.007096	-0.009504	-0.003174	0.005452	0.595596	0.003146	0.001755	0.003612	0.003550	-0.387803	-0.000000	0.007123	-0.009648	-0.003180	0.005454	0.596739	0.003165	0.001766	0.003623	0.003555	-0.388972	-0.000788	-0.012654	-0.000669	-0.012701
4.814286	-0.000000	0.007089	-0.009091	-0.001953	0.005658	0.595090	0.002869	0.001690	0.003495	0.003517	-0.369879	-0.000000	0.007116	-0.009233	-0.001957	0.005661	0.596256	0.002886	0.001702	0.003506	0.003523	-0.371033	-0.002638	-0.012164	-0.002524	-0.012211
4.828571	-0.000000	0.007073	-0.008674	-0.000661	0.005858	0.594296	0.002603	0.001623	0.003371	0.003468	-0.351867	-0.000000	0.007101	-0.008815	-0.000662	0.005861	0.595485	0.002620	0.001634	0.003382	0.003475	-0.353006	-0.004132	-0.011659	-0.004023	-0.011705
4.842857	-0.001803	0.007057	-0.008263	0.000000	0.006055	0.593749	0.002349	0.001554	0.003239	0.003404	-0.333776	-0.001807	0.007086	-0.008402	0.000000	0.006060	0.594960	0.002364	0.001564	0.003250	0.003411	-0.334899	-0.002844	-0.011140	-0.002734	-0.011186
4.857143	-0.002491	0.007043	-0.007851	0.000000	0.006247	0.593125	0.002107	0.001481	0.003100	0.003324	-0.315615	-0.002497	0.007072	-0.007989	0.000000	0.006253	0.594358	0.002121	0.001492	0.003111	0.003332	-0.316722	-0.003241	-0.010608	-0.003134	-0.010653
4.871429	-0.002539	0.007027	-0.007440	0.000000	0.006433	0.592397	0.001877	0.001407	0.002954	0.003230	-0.297394	-0.002545	0.007057	-0.007577	0.000000	0.006441	0.593651	0.001891	0.001417	0.002965	0.003238	-0.298485	-0.003778	-0.010064	-0.003674	-0.010108
4.885714	-0.002589	0.007009	-0.007029	0.000000	0.006614	0.591568	0.001660	0.001330	0.002802	0.003121	-0.279123	-0.002595	0.007039	-0.007164	0.000000	0.006623	0.592843	0.001673	0.001340	0.002813	0.003130	-0.280197	-0.004300	-0.009509	-0.004199	-0.009553
4.900000	-0.002650	0.006988	-0.006618	0.000000	0.006790	0.590640	0.001456	0.001252	0.002644	0.002998	-0.260809	-0.002656	0.007019	-0.006751	0.000000	0.006799	0.591936	0.001467	0.001261	0.002655	0.003008	-0.261866	-0.004803	-0.008945	-0.004704	-0.008988
4.914286	-0.002725	0.006965	-0.006208	0.000000	0.006959	0.589618	0.001265	0.001171	0.002480	0.002862	-0.242464	-0.002731	0.006996	-0.006340	0.000000	0.006970	0.590935	0.001275	0.001180	0.002491	0.002872	-0.243503	-0.005283	-0.008373	-0.005187	-0.008415
4.928571	-0.002816	0.006940	-0.005800	0.000000	0.007123	0.588506	0.001087	0.001089	0.002312	0.002712	-0.224094	-0.002822	0.006971	-0.005930	0.000000	0.007135	0.589843	0.001096	0.001098	0.002322	0.002723	-0.225116	-0.005737	-0.007794	-0.005645	-0.007835
4.942857	-0.002928	0.006913	-0.005392	0.000000	0.007281	0.587309	0.000922	0.001005	0.002139	0.002550	-0.205711	-0.002934	0.006944	-0.005521	0.000000	0.007294	0.588666	0.000931	0.001013	0.002149	0.002561	-0.206715	-0.006161	-0.007209	-0.006072	-0.007249
4.957143	-0.003019	0.006884	-0.004987	0.000000	0.007433	0.586026	0.000771	0.000920	0.001961	0.002376	-0.187321	-0.003026	0.006916	-0.005113	0.000000	0.007447	0.587402	0.000779	0.000928	0.001972	0.002387	-0.188307	-0.006597	-0.006620	-0.006511	-0.006659
4.971429	-0.003054	0.006852	-0.004583	0.000000	0.007579	0.584645	0.000633	0.000833	0.001780	0.002190	-0.168936	-0.003062	0.006885	-0.004707	0.000000	0.007594	0.586041	0.000640	0.000841	0.001790	0.002202	-0.169902	-0.007078	-0.006027	-0.006996	-0.006065
4.985714	-0.003065	0.006819	-0.004181	0.000000	0.007719	0.583164	0.000509	0.000746	0.001596	0.001993	-0.150562	-0.003072	0.006852	-0.004304	0.000000	0.007735	0.584580	0.000515	0.000753	0.001606	0.002005	-0.151509	-0.007575	-0.005432	-0.007496	-0.005469
5.000000	-0.003074	0.006783	-0.003782	0.000000	0.007853	0.581585	0.000398	0.000657	0.001409	0.001785	-0.132209	-0.003082	0.006816	-0.003902	0.000000	0.007870	0.583018	0.000403	0.000664	0.001418	0.001797	-0.133137	-0.008061	-0.004836	-0.007985	-0.004871
5.014286	-0.003084	0.006745	-0.003385	0.000000	0.007980	0.579907	0.000301	0.000568	0.001219	0.001567	-0.113885	-0.003092	0.006779	-0.003503	0.000000	0.007998	0.581359	0.000306	0.000575	0.001229	0.001579	-0.114793	-0.008537	-0.004239	-0.008464	-0.004274
5.028571	-0.003093	0.006705	-0.002991	0.000000	0.008101	0.578133	0.000218	0.000478	0.001027	0.001340	-0.095599	-0.003101	0.006739	-0.003107	0.000000	0.008121	0.579603	0.000222	0.000484	0.001037	0.001352	-0.096487	-0.009002	-0.003644	-0.008933	-0.003677
5.042857	-0.003101	0.006663	-0.002600	0.000000	0.008215	0.576264	0.000148	0.000388	0.000834	0.001103	-0.077359	-0.003109	0.006697	-0.002714	0.000000	0.008236	0.577752	0.000151	0.000394	0.000843	0.001115	-0.078227	-0.009456	-0.003051	-0.009390	-0.003083
5.057143	-0.003109	0.006619	-0.002212	0.000000	0.008323	0.574301	0.000092	0.000297	0.000640	0.000858	-0.059173	-0.003118	0.006653	-0.002324	0.000000	0.008345	0.575806	0.000094	0.000303	0.000649	0.000870	-0.060021	-0.009898	-0.002462	-0.009836	-0.002492
5.071429	-0.003117	0.006573	-0.001828	0.000000	0.008425	0.572245	0.000049	0.000207	0.000445	0.000604	-0.041051	-0.003126	0.006608	-0.001937	0.000000	0.008448	0.573767	0.000050	0.000211	0.000454	0.000617	-0.041877	-0.010329	-0.001877	-0.010271	-0.001906
5.085714	-0.003125	0.006525	-0.001448	0.000000	0.008521	0.570098	0.000019	0.000116	0.000250	0.000344	-0.022999	-0.003133	0.006560	-0.001555	0.000000	0.008545	0.571637	0.000020	0.000120	0.000258	0.000356	-0.023804	-0.010749	-0.001297	-0.010693	-0.001325
5.100000	-0.003132	0.006475	-0.001071	0.000000	0.008609	0.567862	0.000002	0.000025	0.000055	0.000076	-0.005025	-0.003141	0.006510	-0.001176	0.000000	0.008635	0.569418	0.000003	0.000029	0.000063	0.000088	-0.005809	-0.011156	-0.000723	-0.011104	-0.000750
5.114286	-0.003140	0.006423	-0.000699	0.000000	0.008692	0.565537	-0.000001	-0.000065	-0.000140	-0.000198	0.012861	-0.003149	0.006458	-0.000801	0.000000	0.008718	0.567109	-0.000001	-0.000061	-0.000131	-0.000186	0.012099	-0.011550	-0.000157	-0.011502	-0.000182
5.128571	-0.003148	0.006369	-0.000332	0.000000	0.008768	0.563126	0.000008	-0.000155	-0.000333	-0.000477	0.030654	-0.003156	0.006405	-0.000431	0.000000	0.008795	0.564713	0.000007	-0.000151	-0.000325	-0.000466	0.029914	-0.011932	0.000400	-0.011888	0.000377
5.142857	-0.003155	0.006314	0.000031	0.000000	0.008838	0.560630	0.000030	-0.000244	-0.000525	-0.000762	0.048344	-0.003164	0.006350	-0.000066	0.000000	0.008866	0.562232	0.000028	-0.000241	-0.000517	-0.000751	0.047626	-0.012301	0.000949	-0.012260	0.000927
5.157143	-0.003164	0.006257	0.000390	0.000000	0.008901	0.558049	0.000064	-0.000332	-0.000715	-0.001052	0.065924	-0.003173	0.006293	0.000295	0.000000	0.008930	0.559667	0.000062	-0.000330	-0.000707	-0.001041	0.065229	-0.012657	0.001487	-0.012619	0.001467
5.171429	-0.003173	0.006199	0.000743	0.000000	0.008958	0.555387	0.000110	-0.000419	-0.000903	-0.001345	0.083388	-0.003182	0.006235	0.000651	0.000000	0.008989	0.557020	0.000108	-0.000417	-0.000896	-0.001335	0.082716	-0.012999	0.002015	-0.012965	0.001996
5.185714	-0.003180	0.006139	0.001091	0.000000	0.009009	0.552644	0.000168	-0.000506	-0.001088	-0.001642	0.100728	-0.003189	0.006175	0.001001	0.000000	0.009040	0.554291	0.000166	-0.000504	-0.001081	-0.001632	0.100079	-0.013331	0.002530	-0.013300	0.002513
5.200000	-0.003183	0.006077	0.001433	0.000000	0.009054	0.549821	0.000238	-0.000591	-0.001270	-0.001942	0.117936	-0.003193	0.006114	0.001346	0.000000	0.009086	0.551481	0.000235	-0.000590	-0.001263	-0.001933	0.117310	-0.013653	0.003033	-0.013625	0.003018
5.214286	-0.003184	0.006014	0.001770	0.000000	0.009093	0.546918	0.000318	-0.000675	-0.001449	-0.002244	0.135005	-0.003194	0.006051	0.001686	0.000000	0.009125	0.548593	0.000315	-0.000674	-0.001442	-0.002236	0.134403	-0.013964	0.003523	-0.013940	0.003509
5.228571	-0.003185	0.005950	0.002102	0.000000	0.009125	0.543938	0.000410	-0.000757	-0.001624	-0.002549	0.151929	-0.003194	0.005987	0.002020	0.000000	0.009159	0.545626	0.000407	-0.000757	-0.001618	-0.002541	0.151351	-0.014262	0.003998	-0.014242	0.003986
5.242857	-0.003184	0.005884	0.002427	0.000000	0.009151	0.540881	0.000513	-0.000838	-0.001795	-0.002854	0.168701	-0.003194	0.005921	0.002348	0.000000	0.009186	0.542582	0.000509	-0.000838	-0.001789	-0.002847	0.168147	-0.014548	0.004459	-0.014531	0.004449
5.257143	-0.003184	0.005817	0.002746	0.000000	0.009172	0.537749	0.000625	-0.000917	-0.001962	-0.003161	0.185314	-0.003194	0.005854	0.002670	0.000000	0.009207	0.539463	0.000621	-0.000918	-0.001956	-0.003154	0.184784	-0.014821	0.004905	-0.014808	0.004896
5.271429	-0.003182	0.005749	0.003059	0.000000	0.009186	0.534544	0.000748	-0.000994	-0.002123	-0.003467	0.201762	-0.003193	0.005786	0.002986	0.000000	0.009223	0.536270	0.000744	-0.000996	-0.002118	-0.003461	0.201257	-0.015082	0.005334	-0.015072	0.005327
5.285714	-0.003181	0.005680	0.003366	0.000000	0.009195	0.531267	0.000880	-0.001069	-0.002280	-0.003774	0.218038	-0.003191	0.005717	0.003295	0.000000	0.009232	0.533004	0.000876	-0.001071	-0.002275	-0.003768	0.217557	-0.015330	0.005747	-0.015323	0.005741
5.300000	-0.003178	0.005609	0.003666	0.000000	0.009198	0.527918	0.001021	-0.001143	-0.002432	-0.004079	0.234136	-0.003189	0.005646	0.003598	0.000000	0.009236	0.529668	0.001017	-0.001145	-0.002427	-0.004075	0.233680	-0.015565	0.006142	-0.015562	0.006138
5.314286	-0.003175	0.005538	0.003960	0.000000	0.009195	0.524501	0.001171	-0.001214	-0.002578	-0.004384	0.250050	-0.003186	0.005575	0.003895	0.000000	0.009234	0.526261	0.001167	-0.001217	-0.002573	-0.004380	0.249619	-0.015787	0.006521	-0.015787	0.006518
5.328571	-0.003171	0.005465	0.004247	0.000000	0.009187	0.521015	0.001329	-0.001283	-0.002718	-0.004686	0.265774	-0.003182	0.005502	0.004184	0.000000	0.009226	0.522786	0.001325	-0.001286	-0.002714	-0.004683	0.265369	-0.015997	0.006881	-0.016001	0.006880
5.342857	-0.003167	0.005392	0.004527	0.000000	0.009173	0.517463	0.001495	-0.001350	-0.002852	-0.004987	0.281302	-0.003178	0.005429	0.004467	0.000000	0.009213	0.519245	0.001491	-0.001353	-0.002848	-0.004985	0.280922	-0.016195	0.007222	-0.016201	0.007223
5.357143	-0.003162	0.005318	0.004801	0.000000	0.009154	0.513845	0.001669	-0.001414	-0.002979	-0.005284	0.296628	-0.003173	0.005355	0.004743	0.000000	0.009195	0.515637	0.001665	-0.001418	-0.002976	-0.005283	0.296274	-0.016379	0.007545	-0.016389	0.007547
5.371429	-0.003156	0.005243	0.005067	0.000000	0.009130	0.510164	0.001849	-0.001476	-0.003100	-0.005579	0.311748	-0.003168	0.005280	0.005012	0.000000	0.009171	0.511966	0.001845	-0.001480	-0.003097	-0.005579	0.311419	-0.016552	0.007848	-0.016565	0.007852
5.385714	-0.003150	0.005167	0.005326	0.000000	0.009100	0.506420	0.002037	-0.001535	-0.003214	-0.005870	0.326655	-0.003161	0.005204	0.005274	0.000000	0.009143	0.508232	0.002033	-0.001540	-0.003211	-0.005871	0.326352	-0.016712	0.008133	-0.016728	0.008138
5.400000	-0.003143	0.005091	0.005578	0.000000	0.009066	0.502615	0.002230	-0.001591	-0.003322	-0.006157	0.341344	-0.003155	0.005127	0.005529	0.000000	0.009109	0.504436	0.002226	-0.001597	-0.003319	-0.006159	0.341068	-0.016860	0.008397	-0.016879	0.008404
5.414286	-0.003136	0.005014	0.005823	0.000000	0.009027	0.498751	0.002429	-0.001645	-0.003422	-0.006440	0.355810	-0.003148	0.005050	0.005776	0.000000	0.009070	0.500581	0.002425	-0.001651	-0.003419	-0.006442	0.355560	-0.016995	0.008641	-0.017017	0.008650
5.428571	-0.003129	0.004936	0.006060	0.000000	0.008983	0.494828	0.002633	-0.001696	-0.003514	-0.006717	0.370049	-0.003140	0.004972	0.006016	0.000000	0.009026	0.496667	0.002630	-0.001703	-0.003512	-0.006721	0.369825	-0.017118	0.008866	-0.017144	0.008876
5.442857	-0.003120	0.004858	0.006290	0.000000	0.008934	0.490849	0.002842	-0.001745	-0.003600	-0.006990	0.384055	-0.003132	0.004894	0.006249	0.000000	0.008978	0.492696	0.002839	-0.001752	-0.003598	-0.006995	0.383858	-0.017229	0.009070	-0.017257	0.009082
5.457143	-0.003112	0.004779	0.006513	0.000000	0.008881	0.486815	0.003056	-0.001790	-0.003677	-0.007257	0.397823	-0.003124	0.004815	0.006474	0.000000	0.008925	0.488669	0.003053	-0.001797	-0.003676	-0.007263	0.397653	-0.017328	0.009254	-0.017359	0.009267
5.471429	-0.003103	0.004700	0.006727	0.000000	0.008823	0.482726	0.003273	-0.001833	-0.003747	-0.007518	0.411350	-0.003115	0.004736	0.006692	0.000000	0.008868	0.484588	0.003270	-0.001840	-0.003746	-0.007525	0.411207	-0.017415	0.009417	-0.017450	0.009432
5.485714	-0.003093	0.004621	0.006935	0.000000	0.008761	0.478585	0.003493	-0.001872	-0.003809	-0.007773	0.424631	-0.003105	0.004656	0.006902	0.000000	0.008807	0.480454	0.003491	-0.001880	-0.003808	-0.007781	0.424515	-0.017491	0.009560	-0.017528	0.009577
5.500000	-0.003083	0.004541	0.007135	0.000000	0.008695	0.474393	0.003717	-0.001909	-0.003863	-0.008021	0.437662	-0.003095	0.004577	0.007104	0.000000	0.008741	0.476269	0.003715	-0.001917	-0.003863	-0.008031	0.437573	-0.017554	0.009683	-0.017594	0.009701
5.514286	-0.003073	0.004461	0.007327	0.000000	0.008625	0.470152	0.003943	-0.001942	-0.003910	-0.008263	0.450439	-0.003085	0.004496	0.007299	0.000000	0.008671	0.472034	0.003941	-0.001951	-0.003909	-0.008273	0.450376	-0.017607	0.009786	-0.017649	0.009804
5.528571	-0.003062	0.004381	0.007512	0.000000	0.008551	0.465862	0.004171	-0.001973	-0.003948	-0.008497	0.462957	-0.003075	0.004416	0.007487	0.000000	0.008597	0.467750	0.004170	-0.001982	-0.003948	-0.008509	0.462922	-0.017648	0.009868	-0.017693	0.009888
5.542857	-0.003051	0.004300	0.007689	0.000000	0.008473	0.461525	0.004400	-0.002000	-0.003978	-0.008724	0.475213	-0.003064	0.004335	0.007666	0.000000	0.008520	0.463419	0.004400	-0.002010	-0.003978	-0.008737	0.475205	-0.017677	0.009930	-0.017725	0.009951
5.557143	-0.003041	0.004220	0.007858	0.000000	0.008392	0.457144	0.004631	-0.002024	-0.004000	-0.008943	0.487204	-0.003053	0.004255	0.007838	0.000000	0.008439	0.459043	0.004631	-0.002034	-0.004000	-0.008957	0.487223	-0.017695	0.009972	-0.017746	0.009994
5.571429	-0.003030	0.004139	0.008019	0.000000	0.008307	0.452718	0.004862	-0.002046	-0.004014	-0.009155	0.498926	-0.003043	0.004174	0.008002	0.000000	0.008354	0.454623	0.004862	-0.002056	-0.004014	-0.009169	0.498973	-0.017702	0.009994	-0.017755	0.010018
5.585714	-0.003019	0.004059	0.008173	0.000000	0.008219	0.448251	0.005093	-0.002064	-0.004020	-0.009358	0.510376	-0.003032	0.004093	0.008159	0.000000	0.008267	0.450160	0.005094	-0.002074	-0.004020	-0.009374	0.510450	-0.017698	0.009997	-0.017753	0.010022
5.600000	-0.003009	0.003978	0.008320	0.000000	0.008127	0.443742	0.005324	-0.002079	-0.004017	-0.009553	0.521551	-0.003022	0.004012	0.008307	0.000000	0.008176	0.445656	0.005326	-0.002090	-0.004018	-0.009570	0.521652	-0.017682	0.009981	-0.017740	0.010007
5.614286	-0.002999	0.003898	0.008458	0.000000	0.008033	0.439195	0.005554	-0.002091	-0.004007	-0.009739	0.532447	-0.003012	0.003932	0.008448	0.000000	0.008081	0.441113	0.005556	-0.002102	-0.004008	-0.009757	0.532576	-0.017655	0.009945	-0.017716	0.009972
5.628571	-0.002990	0.003818	0.008589	0.000000	0.007936	0.434611	0.005783	-0.002100	-0.003989	-0.009916	0.543062	-0.003004	0.003851	0.008582	0.000000	0.007985	0.436532	0.005786	-0.002112	-0.003990	-0.009936	0.543219	-0.017618	0.009891	-0.017680	0.009919
5.642857	-0.002979	0.003738	0.008713	0.000000	0.007836	0.429990	0.006011	-0.002106	-0.003963	-0.010085	0.553394	-0.002992	0.003771	0.008708	0.000000	0.007885	0.431915	0.006014	-0.002118	-0.003964	-0.010106	0.553578	-0.017572	0.009819	-0.017637	0.009848
5.657143	-0.002962	0.003658	0.008828	0.000000	0.007734	0.425333	0.006236	-0.002109	-0.003929	-0.010245	0.563439	-0.002975	0.003691	0.008826	0.000000	0.007782	0.427261	0.006241	-0.002121	-0.003930	-0.010267	0.563651	-0.017522	0.009728	-0.017589	0.009758
5.671429	-0.002942	0.003578	0.008937	0.000000	0.007629	0.420640	0.006459	-0.002109	-0.003887	-0.010395	0.573196	-0.002956	0.003611	0.008937	0.000000	0.007677	0.422571	0.006464	-0.002121	-0.003889	-0.010418	0.573436	-0.017466	0.009620	-0.017534	0.009651
5.685714	-0.002921	0.003499	0.009037	0.000000	0.007521	0.415912	0.006680	-0.002106	-0.003838	-0.010537	0.582662	-0.002935	0.003531	0.009040	0.000000	0.007570	0.417846	0.006685	-0.002118	-0.003839	-0.010561	0.582930	-0.017400	0.009495	-0.017471	0.009527
5.700000	-0.002899	0.003420	0.009130	0.000000	0.007412	0.411151	0.006897	-0.002100	-0.003781	-0.010669	0.591835	-0.002913	0.003452	0.009135	0.000000	0.007461	0.413087	0.006903	-0.002113	-0.003783	-0.010694	0.592131	-0.017326	0.009354	-0.017399	0.009386
5.714286	-0.002876	0.003341	0.009216	0.000000	0.007300	0.406358	0.007110	-0.002091	-0.003717	-0.010792	0.600714	-0.002889	0.003373	0.009223	0.000000	0.007349	0.408295	0.007118	-0.002104	-0.003719	-0.010818	0.601037	-0.017245	0.009196	-0.017320	0.009229
5.728571	-0.002851	0.003263	0.009294	0.000000	0.007187	0.401533	0.007320	-0.002079	-0.003645	-0.010905	0.609296	-0.002865	0.003295	0.009303	0.000000	0.007235	0.403472	0.007328	-0.002093	-0.003647	-0.010933	0.609647	-0.017156	0.009022	-0.017233	0.009056
5.742857	-0.002824	0.003186	0.009365	0.000000	0.007071	0.396677	0.007526	-0.002065	-0.003566	-0.011009	0.617581	-0.002838	0.003217	0.009376	0.000000	0.007120	0.398617	0.007535	-0.002079	-0.003569	-0.011038	0.617959	-0.017060	0.008833	-0.017139	0.008868
5.757143	-0.002795	0.003108	0.009428	0.000000	0.006954	0.391791	0.007727	-0.002048	-0.003481	-0.011104	0.625565	-0.002809	0.003139	0.009442	0.000000	0.007003	0.393732	0.007736	-0.002062	-0.003483	-0.011133	0.625972	-0.016958	0.008630	-0.017038	0.008665
5.771429	-0.002763	0.003031	0.009484	0.000000	0.006835	0.386876	0.007923	-0.002028	-0.003389	-0.011188	0.633250	-0.002777	0.003062	0.009500	0.000000	0.006884	0.388817	0.007933	-0.002042	-0.003391	-0.011219	0.633684	-0.016850	0.008412	-0.016932	0.008448
5.785714	-0.002729	0.002955	0.009533	0.000000	0.006715	0.381932	0.008114	-0.002005	-0.003290	-0.011264	0.640632	-0.002742	0.002985	0.009551	0.000000	0.006764	0.383874	0.008125	-0.002020	-0.003292	-0.011296	0.641094	-0.016737	0.008181	-0.016820	0.008217
5.800000	-0.002690	0.002879	0.009574	0.000000	0.006594	0.376959	0.008299	-0.001981	-0.003185	-0.011330	0.647712	-0.002704	0.002909	0.009594	0.000000	0.006642	0.378900	0.008311	-0.001995	-0.003187	-0.011363	0.648201	-0.016620	0.007937	-0.016705	0.007974
5.814286	-0.002647	0.002804	0.009609	0.000000	0.006471	0.371957	0.008478	-0.001953	-0.003074	-0.011387	0.654488	-0.002660	0.002833	0.009631	0.000000	0.006519	0.373898	0.008491	-0.001967	-0.003076	-0.011421	0.655004	-0.016499	0.007680	-0.016586	0.007717
5.828571	-0.002598	0.002730	0.009636	0.000000	0.006347	0.366925	0.008652	-0.001923	-0.002956	-0.011434	0.660959	-0.002611	0.002758	0.009660	0.000000	0.006395	0.368865	0.008666	-0.001938	-0.002959	-0.011469	0.661503	-0.016377	0.007412	-0.016465	0.007450
5.842857	-0.002542	0.002656	0.009655	0.000000	0.006223	0.361862	0.008819	-0.001891	-0.002833	-0.011472	0.667126	-0.002556	0.002684	0.009682	0.000000	0.006270	0.363801	0.008834	-0.001906	-0.002836	-0.011508	0.667697	-0.016254	0.007133	-0.016343	0.007170
5.857143	-0.002479	0.002582	0.009668	0.000000	0.006097	0.356768	0.008979	-0.001856	-0.002705	-0.011501	0.672987	-0.002493	0.002610	0.009696	0.000000	0.006144	0.358706	0.008995	-0.001871	-0.002707	-0.011538	0.673586	-0.016131	0.006843	-0.016221	0.006881
5.871429	-0.002424	0.002509	0.009674	0.000000	0.005970	0.351645	0.009133	-0.001820	-0.002571	-0.011520	0.678543	-0.002437	0.002537	0.009704	0.000000	0.006017	0.353581	0.009150	-0.001835	-0.002574	-0.011558	0.679169	-0.015992	0.006543	-0.016084	0.006581
5.885714	-0.002390	0.002437	0.009672	0.000000	0.005843	0.346502	0.009280	-0.001781	-0.002433	-0.011531	0.683793	-0.002403	0.002464	0.009704	0.000000	0.005890	0.348436	0.009297	-0.001796	-0.002435	-0.011570	0.684446	-0.015826	0.006234	-0.015919	0.006272
5.900000	-0.002364	0.002366	0.009665	0.000000	0.005716	0.341342	0.009419	-0.001740	-0.002289	-0.011533	0.688737	-0.002377	0.002392	0.009698	0.000000	0.005762	0.343274	0.009437	-0.001755	-0.002292	-0.011572	0.689417	-0.015644	0.005916	-0.015738	0.005954
5.914286	-0.002338	0.002295	0.009650	0.000000	0.005588	0.336167	0.009551	-0.001698	-0.002142	-0.011526	0.693375	-0.002351	0.002321	0.009686	0.000000	0.005634	0.338096	0.009570	-0.001713	-0.002144	-0.011566	0.694083	-0.015456	0.005591	-0.015551	0.005629
5.928571	-0.002312	0.002225	0.009629	0.000000	0.005460	0.330978	0.009675	-0.001653	-0.001990	-0.011510	0.697708	-0.002325	0.002251	0.009666	0.000000	0.005506	0.332904	0.009696	-0.001668	-0.001992	-0.011551	0.698443	-0.015263	0.005258	-0.015359	0.005296
5.942857	-0.002285	0.002156	0.009602	0.000000	0.005332	0.325776	0.009792	-0.001607	-0.001834	-0.011485	0.701737	-0.002298	0.002182	0.009641	0.000000	0.005377	0.327699	0.009813	-0.001622	-0.001836	-0.011528	0.702498	-0.015066	0.004918	-0.015162	0.004956
5.957143	-0.002257	0.002089	0.009569	0.000000	0.005204	0.320562	0.009901	-0.001559	-0.001674	-0.011453	0.705460	-0.002271	0.002114	0.009609	0.000000	0.005249	0.322482	0.009923	-0.001574	-0.001676	-0.011496	0.706248	-0.014863	0.004573	-0.014961	0.004611
5.971429	-0.002230	0.002022	0.009529	0.000000	0.005077	0.315337	0.010002	-0.001510	-0.001511	-0.011412	0.708881	-0.002243	0.002046	0.009571	0.000000	0.005121	0.317253	0.010024	-0.001525	-0.001513	-0.011456	0.709695	-0.014656	0.004222	-0.014754	0.004260
5.985714	-0.002201	0.001956	0.009484	0.000000	0.004949	0.310101	0.010094	-0.001459	-0.001345	-0.011363	0.711998	-0.002215	0.001980	0.009527	0.000000	0.004993	0.312014	0.010118	-0.001474	-0.001347	-0.011408	0.712838	-0.014445	0.003867	-0.014543	0.003904
6.000000	-0.002173	0.001891	0.009432	0.000000	0.004822	0.304857	0.010179	-0.001406	-0.001176	-0.011307	0.714813	-0.002186	0.001914	0.009477	0.000000	0.004866	0.306765	0.010203	-0.001422	-0.001177	-0.011352	0.715680	-0.014229	0.003508	-0.014329	0.003545
6.014286	-0.002143	0.001827	0.009375	0.000000	0.004696	0.299605	0.010255	-0.001353	-0.001005	-0.011242	0.717327	-0.002157	0.001850	0.009422	0.000000	0.004739	0.301509	0.010280	-0.001368	-0.001006	-0.011288	0.718220	-0.014010	0.003145	-0.014110	0.003182
6.028571	-0.002113	0.001764	0.009312	0.000000	0.004570	0.294346	0.010323	-0.001298	-0.000831	-0.011171	0.719542	-0.002127	0.001786	0.009360	0.000000	0.004612	0.296245	0.010349	-0.001313	-0.000832	-0.011217	0.720461	-0.013787	0.002780	-0.013888	0.002816
6.042857	-0.002082	0.001702	0.009244	0.000000	0.004444	0.289081	0.010382	-0.001242	-0.000655	-0.011092	0.721458	-0.002096	0.001724	0.009293	0.000000	0.004487	0.290974	0.010409	-0.001257	-0.000656	-0.011139	0.722403	-0.013561	0.002413	-0.013662	0.002448
6.057143	-0.002051	0.001641	0.009170	0.000000	0.004320	0.283810	0.010433	-0.001186	-0.000478	-0.011006	0.723077	-0.002065	0.001663	0.009220	0.000000	0.004362	0.285698	0.010461	-0.001201	-0.000479	-0.011054	0.724047	-0.013332	0.002044	-0.013433	0.002079
6.071429	-0.002019	0.001581	0.009091	0.000000	0.004196	0.278535	0.010476	-0.001128	-0.000299	-0.010913	0.724400	-0.002033	0.001602	0.009142	0.000000	0.004238	0.280417	0.010504	-0.001143	-0.000300	-0.010962	0.725396	-0.013101	0.001674	-0.013202	0.001708
6.085714	-0.001986	0.001522	0.009006	0.000000	0.004074	0.273255	0.010510	-0.001070	-0.000115	-0.010814	0.725429	-0.002000	0.001543	0.009059	0.000000	0.004114	0.275132	0.010539	-0.001084	-0.000115	-0.010863	0.726450	-0.012867	0.001304	-0.012968	0.001338
6.100000	-0.001953	0.001465	0.008917	0.000000	0.003952	0.267973	0.010537	-0.001011	0.000000	-0.010711	0.726285	-0.001967	0.001485	0.008970	0.000000	0.003992	0.269843	0.010567	-0.001025	0.000000	-0.010760	0.727331	-0.012630	0.001087	-0.012731	0.001121
6.114286	-0.001900	0.001408	0.008822	0.000000	0.003831	0.262680	0.010560	-0.000951	0.000000	-0.010603	0.726992	-0.001913	0.001428	0.008877	0.000000	0.003871	0.264544	0.010591	-0.000966	0.000000	-0.010653	0.728063	-0.012411	0.000898	-0.012513	0.000931
6.128571	-0.001814	0.001352	0.008721	0.000000	0.003711	0.257362	0.010578	-0.000892	0.000000	-0.010491	0.727549	-0.001827	0.001371	0.008777	0.000000	0.003750	0.259219	0.010610	-0.000906	0.000000	-0.010541	0.728645	-0.012222	0.000709	-0.012324	0.000741
6.142857	-0.001741	0.001297	0.008615	0.000000	0.003592	0.252027	0.010592	-0.000832	0.000000	-0.010375	0.727957	-0.001754	0.001316	0.008672	0.000000	0.003631	0.253877	0.010625	-0.000846	0.000000	-0.010426	0.729077	-0.012015	0.000520	-0.012118	0.000552
6.157143	-0.001685	0.001243	0.008504	0.000000	0.003474	0.246681	0.010602	-0.000771	0.000000	-0.010256	0.728216	-0.001697	0.001262	0.008562	0.000000	0.003512	0.248524	0.010635	-0.000785	0.000000	-0.010307	0.729361	-0.011789	0.000331	-0.011891	0.000362
6.171429	-0.001644	0.001191	0.008389	0.000000	0.003358	0.241333	0.010608	-0.000711	0.000000	-0.010133	0.728328	-0.001657	0.001209	0.008448	0.000000	0.003395	0.243168	0.010641	-0.000725	0.000000	-0.010184	0.729497	-0.011544	0.000142	-0.011646	0.000173
6.185714	-0.001610	0.001139	0.008269	0.000000	0.003242	0.235986	0.010609	-0.000650	0.000000	-0.010007	0.728292	-0.001622	0.001157	0.008328	0.000000	0.003279	0.237814	0.010643	-0.000664	0.000000	-0.010058	0.729485	-0.011290	-0.000045	-0.011392	-0.000015
6.200000	-0.001576	0.001089	0.008144	0.000000	0.003129	0.230643	0.010606	-0.000590	0.000000	-0.009877	0.728110	-0.001589	0.001106	0.008205	0.000000	0.003165	0.232462	0.010641	-0.000603	0.000000	-0.009929	0.729326	-0.011034	-0.000233	-0.011136	-0.000203
6.214286	-0.001542	0.001039	0.008016	0.000000	0.003016	0.225303	0.010598	-0.000529	0.000000	-0.009744	0.727781	-0.001554	0.001056	0.008077	0.000000	0.003052	0.227114	0.010634	-0.000542	0.000000	-0.009796	0.729021	-0.010777	-0.000419	-0.010879	-0.000389
6.228571	-0.001502	0.000991	0.007883	0.000000	0.002906	0.219964	0.010586	-0.000468	0.000000	-0.009608	0.727307	-0.001514	0.001007	0.007945	0.000000	0.002940	0.221767	0.010623	-0.000481	0.000000	-0.009660	0.728570	-0.010525	-0.000604	-0.010626	-0.000575
6.242857	-0.001458	0.000944	0.007746	0.000000	0.002796	0.214626	0.010571	-0.000407	0.000000	-0.009468	0.726688	-0.001470	0.000960	0.007809	0.000000	0.002830	0.216420	0.010608	-0.000420	0.000000	-0.009521	0.727975	-0.010275	-0.000788	-0.010376	-0.000760
6.257143	-0.001400	0.000898	0.007606	0.000000	0.002689	0.209280	0.010550	-0.000346	0.000000	-0.009326	0.725925	-0.001412	0.000914	0.007669	0.000000	0.002722	0.211065	0.010588	-0.000359	0.000000	-0.009379	0.727234	-0.010038	-0.000970	-0.010139	-0.000943
6.271429	-0.001330	0.000854	0.007460	0.000000	0.002582	0.203922	0.010526	-0.000286	0.000000	-0.009181	0.725019	-0.001341	0.000868	0.007524	0.000000	0.002615	0.205698	0.010565	-0.000298	0.000000	-0.009234	0.726351	-0.009813	-0.001151	-0.009913	-0.001125
6.285714	-0.001264	0.000810	0.007311	0.000000	0.002478	0.198552	0.010498	-0.000225	0.000000	-0.009034	0.723970	-0.001275	0.000824	0.007375	0.000000	0.002510	0.200319	0.010537	-0.000237	0.000000	-0.009087	0.725324	-0.009581	-0.001331	-0.009681	-0.001305
6.300000	-0.001200	0.000767	0.007157	0.000000	0.002374	0.193173	0.010465	-0.000165	0.000000	-0.008884	0.722780	-0.001211	0.000781	0.007222	0.000000	0.002406	0.194929	0.010505	-0.000177	0.000000	-0.008937	0.724156	-0.009346	-0.001508	-0.009446	-0.001483
6.314286	-0.001140	0.000726	0.006999	0.000000	0.002273	0.187786	0.010429	-0.000105	0.000000	-0.008732	0.721449	-0.001150	0.000739	0.007065	0.000000	0.002303	0.189533	0.010469	-0.000117	0.000000	-0.008785	0.722846	-0.009105	-0.001684	-0.009205	-0.001660
6.328571	-0.001090	0.000685	0.006838	0.000000	0.002173	0.182398	0.010389	-0.000045	0.000000	-0.008577	0.719977	-0.001100	0.000698	0.006904	0.000000	0.002203	0.184135	0.010429	-0.000057	0.000000	-0.008630	0.721396	-0.008853	-0.001858	-0.008952	-0.001834
6.342857	-0.001048	0.000646	0.006674	0.000000	0.002075	0.177013	0.010344	0.000014	0.000000	-0.008421	0.718367	-0.001058	0.000658	0.006740	0.000000	0.002104	0.178740	0.010385	0.000003	0.000000	-0.008474	0.719807	-0.008593	-0.002029	-0.008692	-0.002006
6.357143	-0.001008	0.000608	0.006506	0.000000	0.001979	0.171635	0.010296	0.000073	0.000000	-0.008262	0.716618	-0.001018	0.000620	0.006573	0.000000	0.002007	0.173351	0.010338	0.000062	0.000000	-0.008315	0.718079	-0.008330	-0.002198	-0.008428	-0.002176
6.371429	-0.000968	0.000571	0.006336	0.000000	0.001885	0.166263	0.010244	0.000131	0.000000	-0.008102	0.714732	-0.000978	0.000582	0.006402	0.000000	0.001912	0.167969	0.010286	0.000120	0.000000	-0.008155	0.716214	-0.008068	-0.002365	-0.008165	-0.002344
6.385714	-0.000928	0.000535	0.006162	0.000000	0.001792	0.160898	0.010188	0.000189	0.000000	-0.007940	0.712710	-0.000937	0.000546	0.006229	0.000000	0.001819	0.162593	0.010231	0.000179	0.000000	-0.007992	0.714212	-0.007805	-0.002529	-0.007902	-0.002509
6.400000	-0.000890	0.000501	0.005986	0.000000	0.001702	0.155542	0.010128	0.000246	0.000000	-0.007776	0.710553	-0.000900	0.000511	0.006053	0.000000	0.001729	0.157225	0.010171	0.000236	0.000000	-0.007829	0.712075	-0.007541	-0.002691	-0.007636	-0.002671
6.414286	-0.000853	0.000467	0.005808	0.000000	0.001614	0.150195	0.010065	0.000303	0.000000	-0.007611	0.708261	-0.000863	0.000478	0.005875	0.000000	0.001640	0.151867	0.010109	0.000293	0.000000	-0.007663	0.709803	-0.007277	-0.002850	-0.007371	-0.002831
6.428571	-0.000819	0.000435	0.005627	0.000000	0.001528	0.144861	0.009998	0.000359	0.000000	-0.007445	0.705836	-0.000829	0.000445	0.005694	0.000000	0.001553	0.146521	0.010042	0.000350	0.000000	-0.007497	0.707397	-0.007010	-0.003006	-0.007104	-0.002988
6.442857	-0.000788	0.000404	0.005444	0.000000	0.001444	0.139542	0.009928	0.000415	0.000000	-0.007277	0.703279	-0.000798	0.000414	0.005511	0.000000	0.001468	0.141191	0.009972	0.000406	0.000000	-0.007329	0.704860	-0.006742	-0.003158	-0.006834	-0.003142
6.457143	-0.000759	0.000375	0.005259	0.000000	0.001362	0.134241	0.009854	0.000470	0.000000	-0.007108	0.700591	-0.000769	0.000384	0.005326	0.000000	0.001386	0.135878	0.009899	0.000461	0.000000	-0.007160	0.702190	-0.006472	-0.003308	-0.006564	-0.003292
6.471429	-0.000729	0.000346	0.005072	0.000000	0.001282	0.128958	0.009777	0.000524	0.000000	-0.006939	0.697773	-0.000739	0.000355	0.005139	0.000000	0.001305	0.130583	0.009822	0.000515	0.000000	-0.006991	0.699391	-0.006206	-0.003455	-0.006296	-0.003440
6.485714	-0.000698	0.000319	0.004883	0.000000	0.001205	0.123692	0.009697	0.000577	0.000000	-0.006769	0.694827	-0.000707	0.000327	0.004950	0.000000	0.001227	0.125304	0.009742	0.000569	0.000000	-0.006820	0.696463	-0.005942	-0.003598	-0.006031	-0.003584
6.500000	-0.000667	0.000293	0.004693	0.000000	0.001130	0.118443	0.009613	0.000630	0.000000	-0.006598	0.691753	-0.000676	0.000301	0.004760	0.000000	0.001151	0.120043	0.009659	0.000622	0.000000	-0.006649	0.693407	-0.005681	-0.003738	-0.005768	-0.003725
6.514286	-0.000636	0.000268	0.004502	0.000000	0.001057	0.113213	0.009526	0.000681	0.000000	-0.006427	0.688552	-0.000645	0.000276	0.004568	0.000000	0.001077	0.114800	0.009572	0.000674	0.000000	-0.006478	0.690224	-0.005421	-0.003874	-0.005507	-0.003862
6.528571	-0.000606	0.000245	0.004309	0.000000	0.000986	0.108002	0.009436	0.000732	0.000000	-0.006255	0.685227	-0.000614	0.000252	0.004375	0.000000	0.001006	0.109577	0.009483	0.000725	0.000000	-0.006306	0.686916	-0.005162	-0.004007	-0.005247	-0.003996
6.542857	-0.000576	0.000222	0.004115	0.000000	0.000917	0.102812	0.009343	0.000782	0.000000	-0.006084	0.681777	-0.000585	0.000229	0.004181	0.000000	0.000937	0.104374	0.009390	0.000775	0.000000	-0.006133	0.683483	-0.004904	-0.004136	-0.004988	-0.004126
6.557143	-0.000549	0.000201	0.003920	0.000000	0.000851	0.097647	0.009248	0.000831	0.000000	-0.005912	0.678205	-0.000558	0.000207	0.003985	0.000000	0.000870	0.099195	0.009294	0.000824	0.000000	-0.005961	0.679928	-0.004647	-0.004262	-0.004730	-0.004252
6.571429	-0.000522	0.000181	0.003724	0.000000	0.000787	0.092506	0.009149	0.000879	0.000000	-0.005740	0.674512	-0.000530	0.000187	0.003789	0.000000	0.000805	0.094041	0.009196	0.000872	0.000000	-0.005789	0.676251	-0.004392	-0.004383	-0.004474	-0.004375
6.585714	-0.000494	0.000162	0.003528	0.000000	0.000726	0.087390	0.009048	0.000926	0.000000	-0.005568	0.670699	-0.000503	0.000167	0.003592	0.000000	0.000743	0.088912	0.009095	0.000920	0.000000	-0.005617	0.672454	-0.004141	-0.004501	-0.004221	-0.004494
6.600000	-0.000466	0.000144	0.003331	0.000000	0.000666	0.082300	0.008944	0.000971	0.000000	-0.005397	0.666767	-0.000475	0.000149	0.003395	0.000000	0.000683	0.083808	0.008991	0.000966	0.000000	-0.005445	0.668538	-0.003893	-0.004615	-0.003971	-0.004608
6.614286	-0.000438	0.000127	0.003133	0.000000	0.000609	0.077235	0.008838	0.001016	0.000000	-0.005226	0.662719	-0.000447	0.000132	0.003197	0.000000	0.000625	0.078729	0.008885	0.001011	0.000000	-0.005273	0.664504	-0.003647	-0.004724	-0.003724	-0.004719
6.628571	-0.000411	0.000112	0.002935	0.000000	0.000554	0.072197	0.008729	0.001060	0.000000	-0.005055	0.658554	-0.000419	0.000116	0.002999	0.000000	0.000569	0.073678	0.008776	0.001055	0.000000	-0.005102	0.660354	-0.003404	-0.004830	-0.003480	-0.004826
6.642857	-0.000384	0.000097	0.002737	0.000000	0.000502	0.067189	0.008618	0.001102	0.000000	-0.004886	0.654275	-0.000392	0.000101	0.002800	0.000000	0.000516	0.068655	0.008665	0.001098	0.000000	-0.004932	0.656090	-0.003164	-0.004932	-0.003238	-0.004928
6.657143	-0.000358	0.000084	0.002540	0.000000	0.000451	0.062210	0.008504	0.001144	0.000000	-0.004717	0.649883	-0.000366	0.000087	0.002602	0.000000	0.000465	0.063662	0.008552	0.001139	0.000000	-0.004762	0.651712	-0.002927	-0.005029	-0.002999	-0.005027
6.671429	-0.000331	0.000071	0.002342	0.000000	0.000404	0.057263	0.008388	0.001184	0.000000	-0.004548	0.645379	-0.000339	0.000075	0.002403	0.000000	0.000417	0.058700	0.008436	0.001180	0.000000	-0.004594	0.647222	-0.002693	-0.005122	-0.002764	-0.005121
6.685714	-0.000304	0.000060	0.002144	0.000000	0.000358	0.052347	0.008271	0.001223	0.000000	-0.004381	0.640765	-0.000312	0.000063	0.002205	0.000000	0.000370	0.053770	0.008318	0.001219	0.000000	-0.004426	0.642622	-0.002463	-0.005211	-0.002533	-0.005210
6.700000	-0.000277	0.000050	0.001947	0.000000	0.000315	0.047462	0.008151	0.001261	0.000000	-0.004215	0.636043	-0.000285	0.000053	0.002007	0.000000	0.000326	0.048870	0.008199	0.001257	0.000000	-0.004259	0.637913	-0.002237	-0.005295	-0.002305	-0.005296
6.714286	-0.000250	0.000040	0.001751	0.000000	0.000273	0.042609	0.008030	0.001297	0.000000	-0.004051	0.631214	-0.000258	0.000043	0.001810	0.000000	0.000285	0.044002	0.008077	0.001294	0.000000	-0.004094	0.633096	-0.002015	-0.005375	-0.002082	-0.005377
6.728571	-0.000222	0.000032	0.001554	0.000000	0.000235	0.037787	0.007906	0.001332	0.000000	-0.003887	0.626279	-0.000230	0.000034	0.001613	0.000000	0.000245	0.039166	0.007954	0.001330	0.000000	-0.003930	0.628174	-0.001797	-0.005451	-0.001862	-0.005454
6.742857	-0.000195	0.000025	0.001359	0.000000	0.000198	0.032999	0.007781	0.001366	0.000000	-0.003726	0.621240	-0.000203	0.000027	0.001417	0.000000	0.000208	0.034362	0.007829	0.001364	0.000000	-0.003768	0.623147	-0.001583	-0.005523	-0.001646	-0.005526
6.757143	-0.000167	0.000019	0.001164	0.000000	0.000163	0.028243	0.007655	0.001399	0.000000	-0.003565	0.616098	-0.000175	0.000020	0.001221	0.000000	0.000173	0.029591	0.007702	0.001397	0.000000	-0.003607	0.618017	-0.001373	-0.005590	-0.001434	-0.005594
6.771429	-0.000140	0.000013	0.000970	0.000000	0.000131	0.023520	0.007527	0.001430	0.000000	-0.003407	0.610856	-0.000148	0.000015	0.001027	0.000000	0.000140	0.024854	0.007574	0.001429	0.000000	-0.003447	0.612786	-0.001167	-0.005652	-0.001227	-0.005657
6.785714	-0.000112	0.000009	0.000777	0.000000	0.000101	0.018831	0.007398	0.001460	0.000000	-0.003250	0.605515	-0.000120	0.000010	0.000833	0.000000	0.000109	0.020149	0.007445	0.001459	0.000000	-0.003290	0.607456	-0.000965	-0.005710	-0.001023	-0.005716
6.800000	-0.000084	0.000005	0.000585	0.000000	0.000073	0.014170	0.007267	0.001489	0.000000	-0.003095	0.600076	-0.000092	0.000006	0.000640	0.000000	0.000081	0.015472	0.007314	0.001488	0.000000	-0.003134	0.602027	-0.000768	-0.005764	-0.000824	-0.005771
6.814286	-0.000056	0.000003	0.000394	0.000000	0.000047	0.009536	0.007135	0.001516	0.000000	-0.002942	0.594540	-0.000064	0.000003	0.000448	0.000000	0.000054	0.010823	0.007182	0.001515	0.000000	-0.002980	0.596502	-0.000575	-0.005813	-0.000629	-0.005821
6.828571	-0.000029	0.000001	0.000204	0.000000	0.000023	0.004928	0.007003	0.001542	0.000000	-0.002791	0.588911	-0.000036	0.000001	0.000257	0.000000	0.000030	0.006199	0.007049	0.001542	0.000000	-0.002828	0.590882	-0.000385	-0.005857	-0.000438	-0.005866
6.842857	-0.000002	0.000000	0.000014	0.000000	0.000002	0.000343	0.006869	0.001566	0.000000	-0.002642	0.583188	-0.000009	0.000000	0.000066	0.000000	0.000007	0.001599	0.006915	0.001566	0.000000	-0.002679	0.585169	-0.000198	-0.005897	-0.000250	-0.005907
6.857143	0.000024	-0.000000	-0.000174	-0.000000	-0.000018	-0.004218	0.006734	0.001589	0.000000	-0.002495	0.577375	0.000017	-0.000000	-0.000123	-0.000000	-0.000013	-0.002979	0.006781	0.001590	0.000000	-0.002531	0.579365	-0.000014	-0.005933	-0.000064	-0.005944
6.871429	0.000048	0.000001	-0.000362	-0.000000	-0.000036	-0.008755	0.006599	0.001611	0.000000	-0.002351	0.571472	0.000042	0.000000	-0.000312	-0.000000	-0.000031	-0.007532	0.006645	0.001612	0.000000	-0.002386	0.573470	0.000167	-0.005964	0.000119	-0.005976
6.885714	0.000072	0.000002	-0.000549	-0.000000	-0.000052	-0.013269	0.006463	0.001631	0.000000	-0.002209	0.565481	0.000066	0.000002	-0.000500	-0.000000	-0.000048	-0.012061	0.006509	0.001632	0.000000	-0.002243	0.567488	0.000346	-0.005991	0.000299	-0.006004
6.900000	0.000095	0.000005	-0.000734	-0.000000	-0.000066	-0.017757	0.006327	0.001650	0.000000	-0.002069	0.559404	0.000088	0.000004	-0.000686	-0.000000	-0.000062	-0.016566	0.006372	0.001651	0.000000	-0.002103	0.561419	0.000521	-0.006014	0.000475	-0.006027
6.914286	0.000116	0.000008	-0.000918	-0.000000	-0.000078	-0.022221	0.006190	0.001667	0.000000	-0.001932	0.553243	0.000110	0.000007	-0.000871	-0.000000	-0.000074	-0.021046	0.006235	0.001669	0.000000	-0.001965	0.555265	0.000694	-0.006032	0.000649	-0.006046
6.928571	0.000137	0.000012	-0.001101	-0.000000	-0.000088	-0.026657	0.006052	0.001683	0.000000	-0.001798	0.546999	0.000131	0.000011	-0.001055	-0.000000	-0.000085	-0.025499	0.006097	0.001685	0.000000	-0.001830	0.549028	0.000863	-0.006045	0.000820	-0.006060
6.942857	0.000158	0.000017	-0.001282	-0.000000	-0.000096	-0.031066	0.005915	0.001698	0.000000	-0.001666	0.540675	0.000152	0.000015	-0.001237	-0.000000	-0.000094	-0.029924	0.005959	0.001700	0.000000	-0.001697	0.542710	0.001028	-0.006054	0.000987	-0.006070
6.957143	0.000177	0.000022	-0.001461	-0.000000	-0.000102	-0.035446	0.005777	0.001711	0.000000	-0.001537	0.534271	0.000172	0.000021	-0.001418	-0.000000	-0.000100	-0.034321	0.005821	0.001714	0.000000	-0.001567	0.536312	0.001191	-0.006059	0.001151	-0.006076
6.971429	0.000196	0.000028	-0.001639	-0.000000	-0.000106	-0.039796	0.005640	0.001723	0.000000	-0.001411	0.527789	0.000191	0.000027	-0.001597	-0.000000	-0.000105	-0.038688	0.005683	0.001726	0.000000	-0.001440	0.529837	0.001349	-0.006060	0.001311	-0.006078
6.985714	0.000214	0.000035	-0.001815	-0.000000	-0.000109	-0.044117	0.005502	0.001733	0.000000	-0.001288	0.521232	0.000209	0.000033	-0.001774	-0.000000	-0.000108	-0.043025	0.005545	0.001736	0.000000	-0.001316	0.523285	0.001504	-0.006057	0.001468	-0.006075
7.000000	0.000232	0.000043	-0.001990	-0.000000	-0.000110	-0.048406	0.005365	0.001742	0.000000	-0.001167	0.514600	0.000227	0.000041	-0.001949	-0.000000	-0.000109	-0.047330	0.005407	0.001745	0.000000	-0.001195	0.516659	0.001656	-0.006049	0.001621	-0.006068
7.014286	0.000250	0.000051	-0.002162	-0.000000	-0.000109	-0.052661	0.005227	0.001749	0.000000	-0.001050	0.507896	0.000245	0.000049	-0.002122	-0.000000	-0.000109	-0.051602	0.005269	0.001753	0.000000	-0.001076	0.509960	0.001802	-0.006037	0.001769	-0.006057
7.028571	0.000271	0.000060	-0.002331	-0.000000	-0.000106	-0.056875	0.005090	0.001755	0.000000	-0.000935	0.501122	0.000266	0.000058	-0.002293	-0.000000	-0.000107	-0.055833	0.005132	0.001759	0.000000	-0.000961	0.503190	0.001942	-0.006021	0.001910	-0.006042
7.042857	0.000298	0.000069	-0.002498	-0.000000	-0.000102	-0.061036	0.004954	0.001759	0.000000	-0.000824	0.494279	0.000293	0.000067	-0.002461	-0.000000	-0.000103	-0.060011	0.004995	0.001764	0.000000	-0.000849	0.496350	0.002071	-0.006001	0.002041	-0.006022
7.057143	0.000325	0.000080	-0.002662	-0.000000	-0.000096	-0.065145	0.004818	0.001763	0.000000	-0.000715	0.487369	0.000320	0.000077	-0.002626	-0.000000	-0.000097	-0.064137	0.004859	0.001768	0.000000	-0.000739	0.489444	0.002195	-0.005977	0.002167	-0.005999
7.071429	0.000351	0.000090	-0.002823	-0.000000	-0.000088	-0.069203	0.004683	0.001764	0.000000	-0.000610	0.480394	0.000346	0.000087	-0.002788	-0.000000	-0.000090	-0.068212	0.004723	0.001770	0.000000	-0.000633	0.482472	0.002313	-0.005949	0.002287	-0.005972
7.085714	0.000375	0.000101	-0.002981	-0.000000	-0.000079	-0.073215	0.004548	0.001765	0.000000	-0.000508	0.473355	0.000370	0.000099	-0.002947	-0.000000	-0.000081	-0.072241	0.004588	0.001770	0.000000	-0.000530	0.475436	0.002430	-0.005917	0.002405	-0.005941
7.100000	0.000395	0.000113	-0.003136	-0.000000	-0.000068	-0.077187	0.004414	0.001764	0.000000	-0.000409	0.466254	0.000390	0.000110	-0.003104	-0.000000	-0.000070	-0.076231	0.004453	0.001769	0.000000	-0.000430	0.468338	0.002545	-0.005882	0.002522	-0.005906
7.114286	0.000412	0.000125	-0.003289	-0.000000	-0.000055	-0.081122	0.004281	0.001761	0.000000	-0.000313	0.459094	0.000408	0.000122	-0.003258	-0.000000	-0.000058	-0.080182	0.004320	0.001767	0.000000	-0.000334	0.461179	0.002657	-0.005842	0.002636	-0.005867
7.128571	0.000430	0.000138	-0.003439	-0.000000	-0.000042	-0.085018	0.004149	0.001757	0.000000	-0.000221	0.451876	0.000425	0.000135	-0.003410	-0.000000	-0.000045	-0.084095	0.004187	0.001764	0.000000	-0.000241	0.453963	0.002765	-0.005799	0.002745	-0.005824
7.142857	0.000448	0.000151	-0.003587	-0.000000	-0.000026	-0.088874	0.004018	0.001752	0.000000	-0.000132	0.444601	0.000443	0.000148	-0.003558	-0.000000	-0.000030	-0.087969	0.004056	0.001759	0.000000	-0.000151	0.446689	0.002869	-0.005753	0.002850	-0.005778
7.157143	0.000461	0.000165	-0.003732	-0.000000	-0.000010	-0.092695	0.003888	0.001746	0.000000	-0.000046	0.437272	0.000457	0.000162	-0.003705	-0.000000	-0.000013	-0.091807	0.003925	0.001752	0.000000	-0.000064	0.439361	0.002971	-0.005702	0.002954	-0.005729
7.171429	0.000574	0.000179	-0.003869	-0.000000	0.000008	-0.096361	0.003760	0.001738	0.000000	0.000036	0.429890	0.000406	0.000176	-0.003851	-0.000000	0.000004	-0.095685	0.003796	0.001745	0.000000	0.000019	0.431980	0.002974	-0.005649	0.003115	-0.005675
7.185714	0.000609	0.000193	-0.004004	-0.000000	0.000027	-0.099969	0.003632	0.001729	0.000000	0.000115	0.422458	0.000431	0.000190	-0.003995	-0.000000	0.000023	-0.099510	0.003668	0.001736	0.000000	0.000099	0.424547	0.003043	-0.005592	0.003203	-0.005619
7.200000	0.000647	0.000207	-0.004134	-0.000000	0.000048	-0.103517	0.003506	0.001718	0.000000	0.000191	0.414976	0.000458	0.000206	-0.004134	-0.000000	0.000044	-0.103281	0.003541	0.001726	0.000000	0.000176	0.417065	0.003103	-0.005531	0.003283	-0.005559
7.214286	0.000691	0.000222	-0.004261	-0.000000	0.000069	-0.106998	0.003382	0.001707	0.000000	0.000263	0.407448	0.000490	0.000221	-0.004271	-0.000000	0.000065	-0.106992	0.003416	0.001714	0.000000	0.000249	0.409536	0.003153	-0.005467	0.003354	-0.005496
7.228571	0.000731	0.000236	-0.004384	-0.000000	0.000092	-0.110418	0.003259	0.001694	0.000000	0.000332	0.399874	0.000518	0.000237	-0.004403	-0.000000	0.000088	-0.110648	0.003292	0.001702	0.000000	0.000319	0.401960	0.003202	-0.005400	0.003422	-0.005429
7.242857	0.000763	0.000251	-0.004503	-0.000000	0.000115	-0.113784	0.003137	0.001680	0.000000	0.000398	0.392256	0.000541	0.000253	-0.004533	-0.000000	0.000112	-0.114254	0.003170	0.001688	0.000000	0.000385	0.394341	0.003253	-0.005330	0.003491	-0.005360
7.257143	0.000788	0.000266	-0.004619	-0.000000	0.000140	-0.117105	0.003017	0.001664	0.000000	0.000460	0.384597	0.000558	0.000269	-0.004659	-0.000000	0.000137	-0.117816	0.003050	0.001672	0.000000	0.000448	0.386679	0.003306	-0.005257	0.003561	-0.005287
7.271429	0.000809	0.000282	-0.004733	-0.000000	0.000166	-0.120384	0.002899	0.001648	0.000000	0.000518	0.376899	0.000572	0.000286	-0.004782	-0.000000	0.000163	-0.121336	0.002931	0.001656	0.000000	0.000508	0.378977	0.003360	-0.005182	0.003629	-0.005212
7.285714	0.000828	0.000298	-0.004843	-0.000000	0.000192	-0.123622	0.002783	0.001630	0.000000	0.000573	0.369162	0.000585	0.000303	-0.004902	-0.000000	0.000190	-0.124815	0.002814	0.001638	0.000000	0.000564	0.371236	0.003411	-0.005103	0.003694	-0.005134
7.300000	0.000845	0.000314	-0.004951	-0.000000	0.000219	-0.126820	0.002668	0.001611	0.000000	0.000625	0.361389	0.000597	0.000320	-0.005019	-0.000000	0.000218	-0.128254	0.002699	0.001620	0.000000	0.000617	0.363459	0.003459	-0.005021	0.003755	-0.005053
7.314286	0.000858	0.000330	-0.005056	-0.000000	0.000248	-0.129982	0.002556	0.001591	0.000000	0.000674	0.353583	0.000605	0.000338	-0.005133	-0.000000	0.000247	-0.131654	0.002585	0.001600	0.000000	0.000667	0.355646	0.003508	-0.004937	0.003816	-0.004969
7.328571	0.000878	0.000346	-0.005158	-0.000000	0.000277	-0.133100	0.002445	0.001570	0.000000	0.000719	0.345743	0.000619	0.000355	-0.005244	-0.000000	0.000277	-0.135011	0.002474	0.001579	0.000000	0.000713	0.347800	0.003546	-0.004851	0.003867	-0.004883
7.342857	0.000894	0.000363	-0.005256	-0.000000	0.000307	-0.136177	0.002336	0.001548	0.000000	0.000760	0.337873	0.000630	0.000374	-0.005351	-0.000000	0.000307	-0.138327	0.002365	0.001557	0.000000	0.000755	0.339923	0.003584	-0.004762	0.003917	-0.004794
7.357143	0.000911	0.000379	-0.005352	-0.000000	0.000337	-0.139213	0.002230	0.001524	0.000000	0.000799	0.329975	0.000641	0.000392	-0.005456	-0.000000	0.000339	-0.141601	0.002257	0.001534	0.000000	0.000795	0.332016	0.003617	-0.004670	0.003962	-0.004703
7.371429	0.000927	0.000396	-0.005445	-0.000000	0.000368	-0.142207	0.002125	0.001500	0.000000	0.000834	0.322050	0.000652	0.000410	-0.005557	-0.000000	0.000371	-0.144832	0.002152	0.001509	0.000000	0.000831	0.324082	0.003648	-0.004577	0.004004	-0.004610
7.385714	0.000944	0.000413	-0.005535	-0.000000	0.000400	-0.145160	0.002023	0.001475	0.000000	0.000866	0.314099	0.000663	0.000429	-0.005655	-0.000000	0.000404	-0.148021	0.002049	0.001484	0.000000	0.000864	0.316121	0.003674	-0.004481	0.004041	-0.004515
7.400000	0.000961	0.000430	-0.005621	-0.000000	0.000433	-0.148069	0.001923	0.001448	0.000000	0.000894	0.306126	0.000674	0.000448	-0.005750	-0.000000	0.000438	-0.151167	0.001948	0.001458	0.000000	0.000893	0.308136	0.003695	-0.004383	0.004074	-0.004417
7.414286	0.000976	0.000447	-0.005705	-0.000000	0.000466	-0.150936	0.001825	0.001421	0.000000	0.000919	0.298131	0.000684	0.000466	-0.005842	-0.000000	0.000473	-0.154269	0.001850	0.001431	0.000000	0.000919	0.300129	0.003714	-0.004283	0.004104	-0.004318
7.428571	0.000994	0.000464	-0.005785	-0.000000	0.000499	-0.153759	0.001730	0.001393	0.000000	0.000942	0.290116	0.000695	0.000485	-0.005930	-0.000000	0.000508	-0.157328	0.001753	0.001403	0.000000	0.000943	0.292101	0.003728	-0.004182	0.004129	-0.004217
7.442857	0.001012	0.000481	-0.005862	-0.000000	0.000533	-0.156537	0.001637	0.001364	0.000000	0.000960	0.282083	0.000707	0.000505	-0.006015	-0.000000	0.000543	-0.160342	0.001659	0.001374	0.000000	0.000962	0.284054	0.003738	-0.004078	0.004149	-0.004113
7.457143	0.001028	0.000499	-0.005937	-0.000000	0.000567	-0.159272	0.001546	0.001334	0.000000	0.000976	0.274035	0.000717	0.000524	-0.006097	-0.000000	0.000579	-0.163312	0.001568	0.001344	0.000000	0.000979	0.275990	0.003746	-0.003973	0.004167	-0.004009
7.471429	0.001046	0.000516	-0.006008	-0.000000	0.000602	-0.161962	0.001458	0.001303	0.000000	0.000989	0.265972	0.000728	0.000543	-0.006176	-0.000000	0.000616	-0.166237	0.001479	0.001313	0.000000	0.000993	0.267911	0.003749	-0.003867	0.004180	-0.003902
7.485714	0.001062	0.000533	-0.006076	-0.000000	0.000637	-0.164608	0.001372	0.001271	0.000000	0.000999	0.257897	0.000739	0.000562	-0.006251	-0.000000	0.000653	-0.169117	0.001392	0.001281	0.000000	0.001003	0.259817	0.003749	-0.003759	0.004190	-0.003794
7.500000	0.001080	0.000550	-0.006140	-0.000000	0.000673	-0.167208	0.001289	0.001239	0.000000	0.001005	0.249810	0.000751	0.000582	-0.006323	-0.000000	0.000691	-0.171952	0.001308	0.001249	0.000000	0.001011	0.251712	0.003745	-0.003649	0.004195	-0.003685
7.514286	0.001096	0.000568	-0.006202	-0.000000	0.000709	-0.169764	0.001208	0.001206	0.000000	0.001009	0.241715	0.000760	0.000601	-0.006391	-0.000000	0.000728	-0.174742	0.001226	0.001216	0.000000	0.001015	0.243597	0.003740	-0.003539	0.004199	-0.003575
7.528571	0.001109	0.000585	-0.006261	-0.000000	0.000745	-0.172277	0.001129	0.001172	0.000000	0.001010	0.233613	0.000768	0.000620	-0.006456	-0.000000	0.000766	-0.177489	0.001147	0.001182	0.000000	0.001017	0.235473	0.003733	-0.003427	0.004200	-0.003463
7.542857	0.001122	0.000602	-0.006316	-0.000000	0.000781	-0.174747	0.001054	0.001137	0.000000	0.001007	0.225506	0.000775	0.000640	-0.006518	-0.000000	0.000805	-0.180192	0.001071	0.001147	0.000000	0.001015	0.227342	0.003724	-0.003315	0.004198	-0.003350
7.557143	0.001132	0.000619	-0.006369	-0.000000	0.000817	-0.177176	0.000980	0.001102	0.000000	0.001003	0.217394	0.000781	0.000659	-0.006577	-0.000000	0.000844	-0.182853	0.000997	0.001112	0.000000	0.001011	0.219207	0.003714	-0.003201	0.004195	-0.003237
7.571429	0.001141	0.000636	-0.006419	-0.000000	0.000854	-0.179565	0.000910	0.001066	0.000000	0.000995	0.209281	0.000786	0.000678	-0.006633	-0.000000	0.000882	-0.185471	0.000925	0.001076	0.000000	0.001004	0.211068	0.003703	-0.003087	0.004189	-0.003122
7.585714	0.001150	0.000653	-0.006466	-0.000000	0.000890	-0.181912	0.000842	0.001030	0.000000	0.000984	0.201167	0.000791	0.000698	-0.006686	-0.000000	0.000922	-0.188046	0.000857	0.001040	0.000000	0.000994	0.202927	0.003689	-0.002972	0.004180	-0.003007
7.600000	0.001160	0.000670	-0.006509	-0.000000	0.000927	-0.184218	0.000777	0.000993	0.000000	0.000971	0.193055	0.000796	0.000717	-0.006735	-0.000000	0.000961	-0.190579	0.000791	0.001003	0.000000	0.000982	0.194786	0.003670	-0.002856	0.004167	-0.002891
7.614286	0.001170	0.000687	-0.006550	-0.000000	0.000964	-0.186481	0.000714	0.000955	0.000000	0.000956	0.184946	0.000802	0.000736	-0.006781	-0.000000	0.001000	-0.193067	0.000727	0.000965	0.000000	0.000967	0.186647	0.003648	-0.002740	0.004150	-0.002774
7.628571	0.001181	0.000704	-0.006588	-0.000000	0.001000	-0.188702	0.000654	0.000917	0.000000	0.000937	0.176841	0.000808	0.000755	-0.006824	-0.000000	0.001039	-0.195512	0.000666	0.000927	0.000000	0.000949	0.178511	0.003623	-0.002623	0.004130	-0.002657
7.642857	0.001192	0.000720	-0.006624	-0.000000	0.001037	-0.190879	0.000597	0.000879	0.000000	0.000917	0.168743	0.000813	0.000774	-0.006864	-0.000000	0.001079	-0.197913	0.000608	0.000888	0.000000	0.000929	0.170381	0.003595	-0.002506	0.004107	-0.002540
7.657143	0.001203	0.000737	-0.006656	-0.000000	0.001074	-0.193014	0.000542	0.000840	0.000000	0.000894	0.160653	0.000819	0.000793	-0.006901	-0.000000	0.001118	-0.200270	0.000553	0.000849	0.000000	0.000906	0.162256	0.003565	-0.002389	0.004082	-0.002422
7.671429	0.001214	0.000753	-0.006685	-0.000000	0.001110	-0.195105	0.000490	0.000801	0.000000	0.000868	0.152573	0.000825	0.000811	-0.006934	-0.000000	0.001158	-0.202582	0.000500	0.000809	0.000000	0.000881	0.154140	0.003532	-0.002272	0.004052	-0.002305
7.685714	0.001227	0.000769	-0.006711	-0.000000	0.001146	-0.197152	0.000441	0.000761	0.000000	0.000840	0.144504	0.000832	0.000830	-0.006965	-0.000000	0.001197	-0.204850	0.000450	0.000770	0.000000	0.000853	0.146034	0.003494	-0.002154	0.004019	-0.002187
7.700000	0.001244	0.000785	-0.006735	-0.000000	0.001182	-0.199151	0.000394	0.000721	0.000000	0.000810	0.136449	0.000843	0.000848	-0.006992	-0.000000	0.001236	-0.207070	0.000403	0.000729	0.000000	0.000823	0.137940	0.003450	-0.002037	0.003980	-0.002069
7.714286	0.001265	0.000801	-0.006755	-0.000000	0.001218	-0.201102	0.000350	0.000680	0.000000	0.000778	0.128407	0.000855	0.000867	-0.007016	-0.000000	0.001275	-0.209242	0.000358	0.000689	0.000000	0.000791	0.129858	0.003399	-0.001920	0.003936	-0.001951
7.728571	0.001290	0.000816	-0.006773	-0.000000	0.001254	-0.203001	0.000309	0.000640	0.000000	0.000744	0.120382	0.000871	0.000885	-0.007037	-0.000000	0.001314	-0.211364	0.000316	0.000648	0.000000	0.000757	0.121791	0.003341	-0.001803	0.003885	-0.001833
7.742857	0.001319	0.000832	-0.006787	-0.000000	0.001289	-0.204846	0.000271	0.000599	0.000000	0.000707	0.112375	0.000889	0.000902	-0.007055	-0.000000	0.001352	-0.213435	0.000277	0.000607	0.000000	0.000721	0.113740	0.003278	-0.001687	0.003830	-0.001716
7.757143	0.001351	0.000847	-0.006798	-0.000000	0.001324	-0.206636	0.000235	0.000557	0.000000	0.000669	0.104387	0.000909	0.000920	-0.007069	-0.000000	0.001390	-0.215454	0.000240	0.000565	0.000000	0.000682	0.105707	0.003209	-0.001571	0.003771	-0.001599
7.771429	0.001385	0.000861	-0.006806	-0.000000	0.001359	-0.208370	0.000201	0.000516	0.000000	0.000629	0.096420	0.000931	0.000937	-0.007080	-0.000000	0.001428	-0.217421	0.000207	0.000523	0.000000	0.000642	0.097693	0.003135	-0.001455	0.003707	-0.001482
7.785714	0.001421	0.000875	-0.006811	-0.000000	0.001393	-0.210047	0.000171	0.000475	0.000000	0.000587	0.088475	0.000955	0.000954	-0.007088	-0.000000	0.001466	-0.219333	0.000175	0.000482	0.000000	0.000599	0.089699	0.003057	-0.001341	0.003638	-0.001367
7.800000	0.001460	0.000889	-0.006813	-0.000000	0.001426	-0.211666	0.000143	0.000433	0.000000	0.000543	0.080555	0.000980	0.000970	-0.007093	-0.000000	0.001503	-0.221191	0.000147	0.000440	0.000000	0.000555	0.081729	0.002975	-0.001226	0.003566	-0.001251
7.814286	0.001497	0.000903	-0.006812	-0.000000	0.001459	-0.213227	0.000117	0.000391	0.000000	0.000497	0.072659	0.001004	0.000986	-0.007095	-0.000000	0.001539	-0.222995	0.000121	0.000398	0.000000	0.000509	0.073782	0.002891	-0.001113	0.003492	-0.001137
7.828571	0.001536	0.000916	-0.006808	-0.000000	0.001492	-0.214730	0.000094	0.000349	0.000000	0.000450	0.064791	0.001029	0.001002	-0.007093	-0.000000	0.001576	-0.224746	0.000097	0.000356	0.000000	0.000462	0.065860	0.002804	-0.001000	0.003415	-0.001023
7.842857	0.001573	0.000928	-0.006801	-0.000000	0.001524	-0.216176	0.000074	0.000308	0.000000	0.000401	0.056951	0.001053	0.001018	-0.007089	-0.000000	0.001611	-0.226442	0.000076	0.000313	0.000000	0.000412	0.057965	0.002717	-0.000889	0.003337	-0.000910
7.857143	0.001603	0.000941	-0.006791	-0.000000	0.001555	-0.217568	0.000056	0.000266	0.000000	0.000351	0.049142	0.001072	0.001033	-0.007082	-0.000000	0.001646	-0.228089	0.000058	0.000271	0.000000	0.000362	0.050098	0.002635	-0.000778	0.003262	-0.000798
7.871429	0.001627	0.000953	-0.006779	-0.000000	0.001586	-0.218911	0.000041	0.000224	0.000000	0.000300	0.041363	0.001086	0.001048	-0.007072	-0.000000	0.001681	-0.229687	0.000042	0.000229	0.000000	0.000309	0.042261	0.002557	-0.000669	0.003189	-0.000687
7.885714	0.001646	0.000964	-0.006764	-0.000000	0.001616	-0.220207	0.000028	0.000182	0.000000	0.000247	0.033618	0.001097	0.001062	-0.007059	-0.000000	0.001715	-0.231238	0.000029	0.000187	0.000000	0.000256	0.034455	0.002482	-0.000561	0.003119	-0.000577
7.900000	0.001662	0.000975	-0.006747	-0.000000	0.001645	-0.221458	0.000017	0.000141	0.000000	0.000192	0.025907	0.001105	0.001076	-0.007044	-0.000000	0.001749	-0.232745	0.000018	0.000145	0.000000	0.000200	0.026682	0.002410	-0.000454	0.003049	-0.000469
7.914286	0.001676	0.000986	-0.006727	-0.000000	0.001674	-0.222664	0.000009	0.000099	0.000000	0.000137	0.018231	0.001113	0.001090	-0.007026	-0.000000	0.001782	-0.234207	0.000010	0.000103	0.000000	0.000144	0.018942	0.002337	-0.000348	0.002977	-0.000361
7.928571	0.001690	0.000997	-0.006705	-0.000000	0.001702	-0.223826	0.000004	0.000058	0.000000	0.000081	0.010593	0.001120	0.001104	-0.007006	-0.000000	0.001814	-0.235624	0.000004	0.000061	0.000000	0.000087	0.011238	0.002264	-0.000244	0.002905	-0.000255
7.942857	0.001698	0.001007	-0.006682	-0.000000	0.001730	-0.224947	0.000001	0.000016	0.000000	0.000023	0.002994	0.001124	0.001117	-0.006983	-0.000000	0.001846	-0.236999	0.000001	0.000019	0.000000	0.000028	0.003571	0.002195	-0.000141	0.002834	-0.000151
7.957143	0.001694	0.001017	-0.006656	-0.000000	0.001757	-0.226032	-0.000000	-0.000025	-0.000000	-0.000035	-0.004566	0.001119	0.001130	-0.006958	-0.000000	0.001877	-0.238335	-0.000000	-0.000022	-0.000000	-0.000032	-0.004059	0.002137	-0.000040	0.002771	-0.000048
7.971429	0.001685	0.001027	-0.006628	-0.000000	0.001783	-0.227085	0.000001	-0.000066	-0.000000	-0.000095	-0.012085	0.001110	0.001142	-0.006931	-0.000000	0.001907	-0.239635	0.000001	-0.000063	-0.000000	-0.000093	-0.011648	0.002083	0.000060	0.002711	0.000054
7.985714	0.001671	0.001036	-0.006599	-0.000000	0.001809	-0.228109	0.000005	-0.000106	-0.000000	-0.000155	-0.019561	0.001097	0.001155	-0.006901	-0.000000	0.001937	-0.240900	0.000004	-0.000104	-0.000000	-0.000154	-0.019198	0.002034	0.000158	0.002652	0.000154
8.000000	0.001651	0.001045	-0.006568	-0.000000	0.001834	-0.229105	0.000011	-0.000147	-0.000000	-0.000216	-0.026993	0.001081	0.001167	-0.006870	-0.000000	0.001967	-0.242132	0.000010	-0.000145	-0.000000	-0.000217	-0.026705	0.001988	0.000254	0.002597	0.000252
8.014286	0.001633	0.001054	-0.006536	-0.000000	0.001859	-0.230073	0.000019	-0.000187	-0.000000	-0.000278	-0.034379	0.001065	0.001178	-0.006837	-0.000000	0.001995	-0.243330	0.000018	-0.000186	-0.000000	-0.000280	-0.034168	0.001941	0.000349	0.002540	0.000349
8.028571	0.001617	0.001063	-0.006502	-0.000000	0.001883	-0.231012	0.000029	-0.000226	-0.000000	-0.000340	-0.041720	0.001051	0.001190	-0.006802	-0.000000	0.002023	-0.244495	0.000028	-0.000226	-0.000000	-0.000344	-0.041587	0.001890	0.000442	0.002480	0.000444
8.042857	0.001607	0.001072	-0.006467	-0.000000	0.001906	-0.231919	0.000041	-0.000266	-0.000000	-0.000403	-0.049012	0.001041	0.001201	-0.006765	-0.000000	0.002051	-0.245624	0.000041	-0.000266	-0.000000	-0.000409	-0.048961	0.001834	0.000532	0.002415	0.000537
8.057143	0.001596	0.001080	-0.006429	-0.000000	0.001929	-0.232795	0.000055	-0.000305	-0.000000	-0.000466	-0.056256	0.001030	0.001212	-0.006726	-0.000000	0.002078	-0.246717	0.000055	-0.000305	-0.000000	-0.000474	-0.056287	0.001778	0.000621	0.002350	0.000628
8.071429	0.001585	0.001088	-0.006391	-0.000000	0.001951	-0.233640	0.000071	-0.000343	-0.000000	-0.000530	-0.063450	0.001019	0.001223	-0.006685	-0.000000	0.002104	-0.247775	0.000072	-0.000344	-0.000000	-0.000540	-0.063565	0.001721	0.000708	0.002284	0.000717
8.085714	0.001584	0.001096	-0.006350	-0.000000	0.001972	-0.234449	0.000090	-0.000381	-0.000000	-0.000594	-0.070592	0.001015	0.001233	-0.006642	-0.000000	0.002129	-0.248794	0.000090	-0.000383	-0.000000	-0.000606	-0.070794	0.001653	0.000793	0.002210	0.000804
8.100000	0.001586	0.001103	-0.006308	-0.000000	0.001993	-0.235219	0.000110	-0.000419	-0.000000	-0.000658	-0.077682	0.001015	0.001243	-0.006598	-0.000000	0.002153	-0.249774	0.000110	-0.000421	-0.000000	-0.000672	-0.077971	0.001581	0.000876	0.002132	0.000889
8.114286	0.001586	0.001110	-0.006265	-0.000000	0.002013	-0.235954	0.000132	-0.000456	-0.000000	-0.000723	-0.084718	0.001014	0.001252	-0.006551	-0.000000	0.002177	-0.250713	0.000133	-0.000459	-0.000000	-0.000739	-0.085098	0.001512	0.000957	0.002054	0.000972
8.128571	0.001577	0.001117	-0.006220	-0.000000	0.002032	-0.236656	0.000155	-0.000493	-0.000000	-0.000787	-0.091699	0.001007	0.001262	-0.006503	-0.000000	0.002200	-0.251616	0.000157	-0.000496	-0.000000	-0.000806	-0.092171	0.001450	0.001035	0.001981	0.001053
8.142857	0.001555	0.001123	-0.006173	-0.000000	0.002050	-0.237333	0.000181	-0.000529	-0.000000	-0.000852	-0.098624	0.000988	0.001271	-0.006453	-0.000000	0.002222	-0.252488	0.000183	-0.000533	-0.000000	-0.000873	-0.099190	0.001401	0.001111	0.001919	0.001132
8.157143	0.001526	0.001130	-0.006126	-0.000000	0.002068	-0.237987	0.000208	-0.000565	-0.000000	-0.000917	-0.105493	0.000964	0.001279	-0.006401	-0.000000	0.002244	-0.253331	0.000211	-0.000569	-0.000000	-0.000940	-0.106154	0.001359	0.001185	0.001862	0.001209
8.171429	0.001498	0.001136	-0.006077	-0.000000	0.002085	-0.238619	0.000237	-0.000600	-0.000000	-0.000981	-0.112303	0.000940	0.001288	-0.006348	-0.000000	0.002265	-0.254145	0.000240	-0.000605	-0.000000	-0.001008	-0.113062	0.001316	0.001257	0.001804	0.001283
8.185714	0.001481	0.001142	-0.006027	-0.000000	0.002101	-0.239223	0.000267	-0.000635	-0.000000	-0.001046	-0.119055	0.000926	0.001296	-0.006294	-0.000000	0.002285	-0.254926	0.000271	-0.000640	-0.000000	-0.001075	-0.119913	0.001261	0.001327	0.001736	0.001355
8.200000	0.001472	0.001147	-0.005976	-0.000000	0.002117	-0.239795	0.000299	-0.000669	-0.000000	-0.001110	-0.125746	0.000916	0.001304	-0.006238	-0.000000	0.002304	-0.255671	0.000304	-0.000675	-0.000000	-0.001142	-0.126705	0.001198	0.001394	0.001663	0.001425
8.214286	0.001464	0.001153	-0.005924	-0.000000	0.002131	-0.240336	0.000333	-0.000702	-0.000000	-0.001174	-0.132376	0.000907	0.001311	-0.006180	-0.000000	0.002323	-0.256382	0.000338	-0.000709	-0.000000	-0.001209	-0.133439	0.001134	0.001459	0.001590	0.001493
8.228571	0.001462	0.001158	-0.005871	-0.000000	0.002146	-0.240842	0.000368	-0.000735	-0.000000	-0.001238	-0.138945	0.000903	0.001318	-0.006121	-0.000000	0.002340	-0.257055	0.000374	-0.000742	-0.000000	-0.001276	-0.140112	0.001064	0.001522	0.001511	0.001558
8.242857	0.001465	0.001162	-0.005816	-0.000000	0.002159	-0.241311	0.000404	-0.000767	-0.000000	-0.001301	-0.145450	0.000903	0.001325	-0.006061	-0.000000	0.002357	-0.257690	0.000411	-0.000775	-0.000000	-0.001342	-0.146724	0.000989	0.001582	0.001427	0.001621
8.257143	0.001466	0.001167	-0.005759	-0.000000	0.002171	-0.241745	0.000442	-0.000798	-0.000000	-0.001364	-0.151891	0.000901	0.001331	-0.005999	-0.000000	0.002373	-0.258287	0.000450	-0.000807	-0.000000	-0.001408	-0.153273	0.000916	0.001640	0.001346	0.001682
8.271429	0.001466	0.001171	-0.005702	-0.000000	0.002183	-0.242143	0.000481	-0.000829	-0.000000	-0.001427	-0.158268	0.000898	0.001337	-0.005936	-0.000000	0.002388	-0.258846	0.000490	-0.000838	-0.000000	-0.001474	-0.159760	0.000843	0.001695	0.001264	0.001740
8.285714	0.001458	0.001174	-0.005644	-0.000000	0.002194	-0.242511	0.000521	-0.000859	-0.000000	-0.001489	-0.164579	0.000890	0.001343	-0.005871	-0.000000	0.002403	-0.259371	0.000531	-0.000869	-0.000000	-0.001539	-0.166183	0.000778	0.001748	0.001189	0.001796
8.300000	0.001443	0.001178	-0.005584	-0.000000	0.002204	-0.242851	0.000562	-0.000889	-0.000000	-0.001550	-0.170823	0.000876	0.001348	-0.005805	-0.000000	0.002416	-0.259864	0.000573	-0.000899	-0.000000	-0.001604	-0.172540	0.000721	0.001798	0.001119	0.001849
8.314286	0.001419	0.001181	-0.005524	-0.000000	0.002213	-0.243167	0.000605	-0.000918	-0.000000	-0.001611	-0.177000	0.000856	0.001353	-0.005738	-0.000000	0.002429	-0.260327	0.000617	-0.000928	-0.000000	-0.001668	-0.178832	0.000672	0.001846	0.001054	0.001900
8.328571	0.001393	0.001184	-0.005463	-0.000000	0.002222	-0.243461	0.000648	-0.000946	-0.000000	-0.001671	-0.183108	0.000834	0.001358	-0.005670	-0.000000	0.002441	-0.260763	0.000662	-0.000957	-0.000000	-0.001732	-0.185058	0.000626	0.001892	0.000992	0.001948
8.342857	0.001366	0.001187	-0.005402	-0.000000	0.002230	-0.243734	0.000693	-0.000973	-0.000000	-0.001730	-0.189148	0.000812	0.001362	-0.005602	-0.000000	0.002452	-0.261171	0.000708	-0.000985	-0.000000	-0.001795	-0.191216	0.000581	0.001935	0.000930	0.001994
8.357143	0.001337	0.001189	-0.005339	-0.000000	0.002237	-0.243986	0.000738	-0.000999	-0.000000	-0.001789	-0.195117	0.000788	0.001366	-0.005532	-0.000000	0.002462	-0.261551	0.000755	-0.001012	-0.000000	-0.001857	-0.197306	0.000539	0.001976	0.000870	0.002038
8.371429	0.001305	0.001192	-0.005276	-0.000000	0.002244	-0.244220	0.000784	-0.001025	-0.000000	-0.001847	-0.201016	0.000763	0.001370	-0.005461	-0.000000	0.002472	-0.261906	0.000802	-0.001038	-0.000000	-0.001919	-0.203327	0.000498	0.002014	0.000812	0.002079
8.385714	0.001276	0.001194	-0.005213	-0.000000	0.002250	-0.244433	0.000832	-0.001050	-0.000000	-0.001904	-0.206844	0.000739	0.001374	-0.005389	-0.000000	0.002481	-0.262234	0.000851	-0.001064	-0.000000	-0.001980	-0.209278	0.000456	0.002050	0.000751	0.002118
8.400000	0.001242	0.001196	-0.005149	-0.000000	0.002255	-0.244630	0.000879	-0.001075	-0.000000	-0.001960	-0.212600	0.000712	0.001377	-0.005317	-0.000000	0.002489	-0.262537	0.000901	-0.001088	-0.000000	-0.002040	-0.215159	0.000419	0.002083	0.000695	0.002154
8.414286	0.001207	0.001198	-0.005084	-0.000000	0.002260	-0.244809	0.000928	-0.001098	-0.000000	-0.002015	-0.218283	0.000685	0.001380	-0.005244	-0.000000	0.002496	-0.262815	0.000951	-0.001112	-0.000000	-0.002099	-0.220968	0.000383	0.002114	0.000640	0.002187
8.428571	0.001172	0.001199	-0.005019	-0.000000	0.002264	-0.244971	0.000977	-0.001121	-0.000000	-0.002069	-0.223892	0.000656	0.001383	-0.005170	-0.000000	0.002503	-0.263070	0.001002	-0.001136	-0.000000	-0.002157	-0.226706	0.000348	0.002143	0.000585	0.002219
8.442857	0.001139	0.001201	-0.004953	-0.000000	0.002267	-0.245116	0.001027	-0.001143	-0.000000	-0.002122	-0.229428	0.000630	0.001385	-0.005095	-0.000000	0.002509	-0.263299	0.001054	-0.001158	-0.000000	-0.002214	-0.232371	0.000310	0.002169	0.000528	0.002248
8.457143	0.001109	0.001202	-0.004887	-0.000000	0.002270	-0.245242	0.001078	-0.001164	-0.000000	-0.002174	-0.234889	0.000606	0.001388	-0.005020	-0.000000	0.002514	-0.263503	0.001106	-0.001180	-0.000000	-0.002270	-0.237963	0.000271	0.002193	0.000470	0.002274
8.471429	0.001082	0.001203	-0.004820	-0.000000	0.002272	-0.245348	0.001129	-0.001184	-0.000000	-0.002225	-0.240275	0.000584	0.001390	-0.004944	-0.000000	0.002518	-0.263681	0.001159	-0.001201	-0.000000	-0.002325	-0.243481	0.000228	0.002214	0.000410	0.002298
8.485714	0.001059	0.001204	-0.004753	-0.000000	0.002274	-0.245433	0.001180	-0.001204	-0.000000	-0.002275	-0.245585	0.000566	0.001391	-0.004867	-0.000000	0.002522	-0.263832	0.001212	-0.001221	-0.000000	-0.002379	-0.248925	0.000181	0.002233	0.000347	0.002320
8.500000	0.001040	0.001205	-0.004686	-0.000000	0.002274	-0.245494	0.001232	-0.001222	-0.000000	-0.002324	-0.250818	0.000550	0.001393	-0.004790	-0.000000	0.002525	-0.263954	0.001266	-0.001240	-0.000000	-0.002432	-0.254293	0.000131	0.002249	0.000282	0.002339
8.514286	0.001020	0.001206	-0.004617	-0.000000	0.002274	-0.245533	0.001284	-0.001240	-0.000000	-0.002371	-0.255975	0.000533	0.001394	-0.004712	-0.000000	0.002527	-0.264048	0.001320	-0.001258	-0.000000	-0.002484	-0.259587	0.000083	0.002264	0.000218	0.002356
8.528571	0.001001	0.001206	-0.004549	-0.000000	0.002274	-0.245549	0.001336	-0.001257	-0.000000	-0.002418	-0.261055	0.000517	0.001395	-0.004634	-0.000000	0.002528	-0.264114	0.001375	-0.001276	-0.000000	-0.002534	-0.264804	0.000034	0.002275	0.000153	0.002370
8.542857	0.000983	0.001206	-0.004480	-0.000000	0.002273	-0.245542	0.001389	-0.001273	-0.000000	-0.002463	-0.266057	0.000502	0.001395	-0.004555	-0.000000	0.002528	-0.264152	0.001430	-0.001292	-0.000000	-0.002584	-0.269944	-0.000015	0.002285	0.000088	0.002382
8.557143	0.000967	0.001206	-0.004410	-0.000000	0.002271	-0.245511	0.001442	-0.001289	-0.000000	-0.002506	-0.270980	0.000489	0.001396	-0.004475	-0.000000	0.002528	-0.264162	0.001485	-0.001308	-0.000000	-0.002632	-0.275007	-0.000066	0.002292	0.000022	0.002392
8.571429	0.000951	0.001205	-0.004341	-0.000000	0.002268	-0.245456	0.001495	-0.001303	-0.000000	-0.002549	-0.275825	0.000476	0.001396	-0.004395	-0.000000	0.002527	-0.264143	0.001540	-0.001323	-0.000000	-0.002679	-0.279993	-0.000117	0.002297	-0.000044	0.002399
8.585714	0.000937	0.001205	-0.004270	-0.000000	0.002265	-0.245377	0.001548	-0.001317	-0.000000	-0.002590	-0.280590	0.000464	0.001395	-0.004314	-0.000000	0.002526	-0.264096	0.001595	-0.001337	-0.000000	-0.002724	-0.284901	-0.000169	0.002300	-0.000110	0.002405
8.600000	0.000923	0.001204	-0.004200	-0.000000	0.002261	-0.245274	0.001601	-0.001330	-0.000000	-0.002630	-0.285276	0.000452	0.001395	-0.004233	-0.000000	0.002523	-0.264019	0.001651	-0.001351	-0.000000	-0.002769	-0.289730	-0.000221	0.002301	-0.000176	0.002408
8.614286	0.000907	0.001203	-0.004129	-0.000000	0.002257	-0.245149	0.001654	-0.001342	-0.000000	-0.002669	-0.289883	0.000439	0.001394	-0.004152	-0.000000	0.002520	-0.263916	0.001706	-0.001363	-0.000000	-0.002812	-0.294480	-0.000270	0.002300	-0.000240	0.002409
8.628571	0.000887	0.001201	-0.004058	-0.000000	0.002252	-0.245002	0.001707	-0.001353	-0.000000	-0.002706	-0.294408	0.000424	0.001392	-0.004071	-0.000000	0.002516	-0.263785	0.001762	-0.001375	-0.000000	-0.002853	-0.299151	-0.000315	0.002296	-0.000301	0.002407
8.642857	0.000866	0.001200	-0.003986	-0.000000	0.002246	-0.244835	0.001760	-0.001364	-0.000000	-0.002742	-0.298854	0.000408	0.001391	-0.003989	-0.000000	0.002511	-0.263629	0.001817	-0.001385	-0.000000	-0.002894	-0.303742	-0.000358	0.002290	-0.000360	0.002404
8.657143	0.000843	0.001198	-0.003915	-0.000000	0.002240	-0.244649	0.001812	-0.001374	-0.000000	-0.002776	-0.303218	0.000391	0.001389	-0.003906	-0.000000	0.002506	-0.263448	0.001873	-0.001395	-0.000000	-0.002932	-0.308253	-0.000398	0.002283	-0.000418	0.002398
8.671429	0.000818	0.001196	-0.003843	-0.000000	0.002233	-0.244446	0.001865	-0.001382	-0.000000	-0.002809	-0.307502	0.000372	0.001387	-0.003824	-0.000000	0.002500	-0.263243	0.001928	-0.001405	-0.000000	-0.002970	-0.312684	-0.000436	0.002273	-0.000474	0.002390
8.685714	0.000791	0.001194	-0.003771	-0.000000	0.002226	-0.244226	0.001917	-0.001390	-0.000000	-0.002841	-0.311703	0.000352	0.001385	-0.003742	-0.000000	0.002494	-0.263014	0.001983	-0.001413	-0.000000	-0.003006	-0.317034	-0.000471	0.002261	-0.000526	0.002380
8.700000	0.000761	0.001192	-0.003700	-0.000000	0.002218	-0.243991	0.001969	-0.001398	-0.000000	-0.002871	-0.315824	0.000330	0.001382	-0.003659	-0.000000	0.002486	-0.262763	0.002037	-0.001420	-0.000000	-0.003040	-0.321304	-0.000502	0.002247	-0.000577	0.002369
8.714286	0.000728	0.001189	-0.003628	-0.000000	0.002210	-0.243742	0.002020	-0.001404	-0.000000	-0.002900	-0.319862	0.000306	0.001379	-0.003576	-0.000000	0.002478	-0.262492	0.002092	-0.001427	-0.000000	-0.003073	-0.325492	-0.000530	0.002232	-0.000625	0.002355
8.728571	0.000692	0.001187	-0.003556	-0.000000	0.002201	-0.243482	0.002072	-0.001410	-0.000000	-0.002927	-0.323818	0.000279	0.001377	-0.003494	-0.000000	0.002470	-0.262200	0.002146	-0.001433	-0.000000	-0.003105	-0.329598	-0.000554	0.002215	-0.000669	0.002339
8.742857	0.000654	0.001184	-0.003485	-0.000000	0.002192	-0.243212	0.002122	-0.001414	-0.000000	-0.002953	-0.327692	0.000251	0.001373	-0.003411	-0.000000	0.002461	-0.261890	0.002199	-0.001438	-0.000000	-0.003135	-0.333623	-0.000576	0.002195	-0.000711	0.002321
8.757143	0.000615	0.001182	-0.003413	-0.000000	0.002182	-0.242932	0.002172	-0.001418	-0.000000	-0.002977	-0.331484	0.000223	0.001370	-0.003329	-0.000000	0.002451	-0.261562	0.002252	-0.001442	-0.000000	-0.003164	-0.337565	-0.000596	0.002174	-0.000752	0.002302
8.771429	0.000578	0.001179	-0.003342	-0.000000	0.002172	-0.242642	0.002222	-0.001422	-0.000000	-0.003000	-0.335192	0.000195	0.001366	-0.003246	-0.000000	0.002441	-0.261216	0.002305	-0.001445	-0.000000	-0.003191	-0.341426	-0.000617	0.002152	-0.000793	0.002281
8.785714	0.000542	0.001176	-0.003270	-0.000000	0.002161	-0.242341	0.002271	-0.001424	-0.000000	-0.003022	-0.338819	0.000168	0.001363	-0.003164	-0.000000	0.002431	-0.260851	0.002357	-0.001448	-0.000000	-0.003217	-0.345204	-0.000638	0.002127	-0.000834	0.002258
8.800000	0.000507	0.001173	-0.003199	-0.000000	0.002150	-0.242029	0.002320	-0.001426	-0.000000	-0.003042	-0.342362	0.000142	0.001359	-0.003081	-0.000000	0.002419	-0.260467	0.002409	-0.001450	-0.000000	-0.003241	-0.348900	-0.000661	0.002101	-0.000875	0.002233
8.814286	0.000474	0.001170	-0.003128	-0.000000	0.002139	-0.241706	0.002368	-0.001427	-0.000000	-0.003060	-0.345823	0.000118	0.001355	-0.002999	-0.000000	0.002408	-0.260065	0.002460	-0.001451	-0.000000	-0.003263	-0.352513	-0.000685	0.002073	-0.000917	0.002206
8.828571	0.000443	0.001167	-0.003057	-0.000000	0.002127	-0.241370	0.002415	-0.001427	-0.000000	-0.003078	-0.349200	0.000095	0.001350	-0.002917	-0.000000	0.002395	-0.259643	0.002510	-0.001451	-0.000000	-0.003285	-0.356044	-0.000710	0.002044	-0.000959	0.002178
8.842857	0.000414	0.001164	-0.002986	-0.000000	0.002115	-0.241022	0.002462	-0.001427	-0.000000	-0.003093	-0.352495	0.000072	0.001346	-0.002835	-0.000000	0.002383	-0.259203	0.002560	-0.001451	-0.000000	-0.003304	-0.359492	-0.000735	0.002013	-0.001001	0.002148
8.857143	0.000385	0.001160	-0.002915	-0.000000	0.002102	-0.240661	0.002508	-0.001425	-0.000000	-0.003108	-0.355707	0.000051	0.001341	-0.002753	-0.000000	0.002369	-0.258743	0.002609	-0.001449	-0.000000	-0.003323	-0.362856	-0.000762	0.001981	-0.001044	0.002117
8.871429	0.000359	0.001157	-0.002844	-0.000000	0.002089	-0.240286	0.002553	-0.001423	-0.000000	-0.003120	-0.358836	0.000031	0.001336	-0.002672	-0.000000	0.002355	-0.258263	0.002657	-0.001447	-0.000000	-0.003339	-0.366138	-0.000789	0.001948	-0.001086	0.002084
8.885714	0.000335	0.001153	-0.002774	-0.000000	0.002076	-0.239897	0.002597	-0.001421	-0.000000	-0.003132	-0.361881	0.000012	0.001331	-0.002590	-0.000000	0.002341	-0.257763	0.002705	-0.001445	-0.000000	-0.003354	-0.369337	-0.000818	0.001913	-0.001129	0.002050
8.900000	0.000313	0.001149	-0.002703	-0.000000	0.002062	-0.239493	0.002641	-0.001417	-0.000000	-0.003142	-0.364844	-0.000004	0.001326	-0.002509	-0.000000	0.002326	-0.257243	0.002751	-0.001441	-0.000000	-0.003368	-0.372453	-0.000849	0.001876	-0.001174	0.002014
8.914286	0.000292	0.001145	-0.002633	-0.000000	0.002048	-0.239072	0.002683	-0.001413	-0.000000	-0.003150	-0.367725	-0.000020	0.001321	-0.002428	-0.000000	0.002311	-0.256702	0.002797	-0.001437	-0.000000	-0.003380	-0.375486	-0.000881	0.001839	-0.001217	0.001977
8.928571	0.000272	0.001141	-0.002563	-0.000000	0.002034	-0.238637	0.002725	-0.001408	-0.000000	-0.003157	-0.370522	-0.000036	0.001315	-0.002348	-0.000000	0.002295	-0.256141	0.002842	-0.001432	-0.000000	-0.003391	-0.378436	-0.000911	0.001800	-0.001261	0.001938
8.942857	0.000249	0.001137	-0.002493	-0.000000	0.002019	-0.238187	0.002766	-0.001403	-0.000000	-0.003163	-0.373237	-0.000053	0.001309	-0.002268	-0.000000	0.002279	-0.255560	0.002886	-0.001426	-0.000000	-0.003400	-0.381303	-0.000939	0.001760	-0.001301	0.001899
8.957143	0.000224	0.001132	-0.002423	-0.000000	0.002003	-0.237724	0.002806	-0.001397	-0.000000	-0.003168	-0.375870	-0.000072	0.001303	-0.002188	-0.000000	0.002262	-0.254961	0.002929	-0.001420	-0.000000	-0.003408	-0.384088	-0.000964	0.001719	-0.001340	0.001858
8.971429	0.000197	0.001128	-0.002354	-0.000000	0.001988	-0.237250	0.002845	-0.001390	-0.000000	-0.003171	-0.378420	-0.000093	0.001297	-0.002108	-0.000000	0.002245	-0.254344	0.002971	-0.001413	-0.000000	-0.003415	-0.386789	-0.000986	0.001677	-0.001375	0.001816
8.985714	0.000166	0.001123	-0.002285	-0.000000	0.001972	-0.236767	0.002883	-0.001383	-0.000000	-0.003172	-0.380888	-0.000115	0.001291	-0.002029	-0.000000	0.002228	-0.253712	0.003012	-0.001406	-0.000000	-0.003419	-0.389408	-0.001004	0.001634	-0.001408	0.001773
9.000000	0.000131	0.001119	-0.002216	-0.000000	0.001956	-0.236277	0.002920	-0.001375	-0.000000	-0.003173	-0.383274	-0.000142	0.001284	-0.001951	-0.000000	0.002210	-0.253065	0.003053	-0.001397	-0.000000	-0.003423	-0.391944	-0.001016	0.001590	-0.001436	0.001728
9.014286	0.000088	0.001114	-0.002148	-0.000000	0.001940	-0.235783	0.002956	-0.001366	-0.000000	-0.003172	-0.385578	-0.000173	0.001278	-0.001872	-0.000000	0.002192	-0.252407	0.003092	-0.001389	-0.000000	-0.003425	-0.394398	-0.001020	0.001545	-0.001458	0.001683
9.028571	0.000041	0.001110	-0.002080	-0.000000	0.001923	-0.235289	0.002991	-0.001357	-0.000000	-0.003169	-0.387800	-0.000207	0.001271	-0.001795	-0.000000	0.002174	-0.251739	0.003130	-0.001379	-0.000000	-0.003426	-0.396769	-0.001020	0.001500	-0.001476	0.001637
9.042857	-0.000010	0.001105	-0.002012	-0.000000	0.001906	-0.234796	0.003024	-0.001347	-0.000000	-0.003166	-0.389941	-0.000245	0.001264	-0.001718	-0.000000	0.002155	-0.251062	0.003167	-0.001369	-0.000000	-0.003425	-0.399059	-0.001015	0.001453	-0.001490	0.001590
9.057143	-0.000064	0.001100	-0.001945	-0.000000	0.001889	-0.234306	0.003057	-0.001337	-0.000000	-0.003161	-0.392001	-0.000284	0.001257	-0.001641	-0.000000	0.002136	-0.250379	0.003203	-0.001358	-0.000000	-0.003423	-0.401266	-0.001006	0.001406	-0.001501	0.001542
9.071429	-0.000120	0.001096	-0.001879	-0.000000	0.001872	-0.233821	0.003089	-0.001326	-0.000000	-0.003155	-0.393980	-0.000325	0.001250	-0.001565	-0.000000	0.002117	-0.249690	0.003237	-0.001347	-0.000000	-0.003420	-0.403392	-0.000995	0.001358	-0.001509	0.001493
9.085714	-0.000176	0.001091	-0.001812	-0.000000	0.001855	-0.233340	0.003119	-0.001315	-0.000000	-0.003148	-0.395879	-0.000367	0.001243	-0.001489	-0.000000	0.002097	-0.248996	0.003271	-0.001335	-0.000000	-0.003415	-0.405436	-0.000983	0.001309	-0.001517	0.001443
9.100000	-0.000233	0.001087	-0.001746	-0.000000	0.001838	-0.232865	0.003149	-0.001303	-0.000000	-0.003139	-0.397697	-0.000408	0.001236	-0.001414	-0.000000	0.002078	-0.248297	0.003303	-0.001323	-0.000000	-0.003409	-0.407399	-0.000970	0.001260	-0.001524	0.001393
9.114286	-0.000294	0.001082	-0.001681	-0.000000	0.001821	-0.232397	0.003177	-0.001290	-0.000000	-0.003130	-0.399435	-0.000452	0.001230	-0.001340	-0.000000	0.002058	-0.247594	0.003335	-0.001310	-0.000000	-0.003402	-0.409280	-0.000953	0.001210	-0.001527	0.001342
9.128571	-0.000357	0.001078	-0.001616	-0.000000	0.001804	-0.231938	0.003204	-0.001278	-0.000000	-0.003119	-0.401094	-0.000498	0.001223	-0.001266	-0.000000	0.002038	-0.246889	0.003365	-0.001297	-0.000000	-0.003393	-0.411081	-0.000933	0.001159	-0.001528	0.001290
9.142857	-0.000420	0.001074	-0.001551	-0.000000	0.001786	-0.231488	0.003230	-0.001264	-0.000000	-0.003107	-0.402673	-0.000543	0.001216	-0.001193	-0.000000	0.002018	-0.246181	0.003394	-0.001283	-0.000000	-0.003383	-0.412802	-0.000913	0.001109	-0.001529	0.001238
9.157143	-0.000485	0.001070	-0.001487	-0.000000	0.001769	-0.231049	0.003255	-0.001250	-0.000000	-0.003094	-0.404174	-0.000589	0.001209	-0.001121	-0.000000	0.001997	-0.245472	0.003422	-0.001268	-0.000000	-0.003372	-0.414442	-0.000890	0.001057	-0.001527	0.001185
9.171429	-0.000549	0.001066	-0.001424	-0.000000	0.001751	-0.230619	0.003279	-0.001236	-0.000000	-0.003080	-0.405596	-0.000635	0.001202	-0.001049	-0.000000	0.001977	-0.244762	0.003448	-0.001253	-0.000000	-0.003360	-0.416003	-0.000868	0.001006	-0.001526	0.001132
9.185714	-0.000615	0.001062	-0.001360	-0.000000	0.001734	-0.230201	0.003301	-0.001221	-0.000000	-0.003065	-0.406940	-0.000682	0.001195	-0.000977	-0.000000	0.001956	-0.244050	0.003473	-0.001238	-0.000000	-0.003346	-0.417484	-0.000844	0.000954	-0.001523	0.001078
9.200000	-0.000681	0.001058	-0.001297	-0.000000	0.001716	-0.229794	0.003322	-0.001206	-0.000000	-0.003049	-0.408207	-0.000728	0.001188	-0.000906	-0.000000	0.001936	-0.243339	0.003498	-0.001222	-0.000000	-0.003332	-0.418886	-0.000819	0.000902	-0.001519	0.001024
9.214286	-0.000746	0.001054	-0.001235	-0.000000	0.001699	-0.229399	0.003342	-0.001191	-0.000000	-0.003032	-0.409397	-0.000775	0.001181	-0.000836	-0.000000	0.001915	-0.242628	0.003520	-0.001206	-0.000000	-0.003316	-0.420209	-0.000795	0.000850	-0.001515	0.000970
9.228571	-0.000809	0.001051	-0.001173	-0.000000	0.001681	-0.229014	0.003361	-0.001175	-0.000000	-0.003014	-0.410510	-0.000819	0.001174	-0.000766	-0.000000	0.001894	-0.241915	0.003542	-0.001189	-0.000000	-0.003300	-0.421454	-0.000773	0.000797	-0.001512	0.000915
9.242857	-0.000865	0.001047	-0.001111	-0.000000	0.001664	-0.228635	0.003379	-0.001158	-0.000000	-0.002995	-0.411546	-0.000858	0.001167	-0.000697	-0.000000	0.001873	-0.241200	0.003562	-0.001172	-0.000000	-0.003282	-0.422620	-0.000758	0.000745	-0.001514	0.000861
9.257143	-0.000914	0.001044	-0.001049	-0.000000	0.001646	-0.228261	0.003395	-0.001142	-0.000000	-0.002975	-0.412508	-0.000892	0.001160	-0.000629	-0.000000	0.001852	-0.240480	0.003581	-0.001155	-0.000000	-0.003263	-0.423710	-0.000749	0.000692	-0.001520	0.000806
9.271429	-0.000959	0.001040	-0.000988	-0.000000	0.001628	-0.227888	0.003411	-0.001125	-0.000000	-0.002954	-0.413394	-0.000923	0.001153	-0.000561	-0.000000	0.001831	-0.239753	0.003599	-0.001137	-0.000000	-0.003243	-0.424722	-0.000744	0.000640	-0.001529	0.000751
9.285714	-0.000998	0.001037	-0.000927	-0.000000	0.001611	-0.227515	0.003425	-0.001107	-0.000000	-0.002933	-0.414205	-0.000950	0.001146	-0.000494	-0.000000	0.001809	-0.239019	0.003616	-0.001119	-0.000000	-0.003222	-0.425658	-0.000745	0.000587	-0.001541	0.000695
9.300000	-0.001035	0.001034	-0.000867	-0.000000	0.001593	-0.227139	0.003437	-0.001090	-0.000000	-0.002910	-0.414943	-0.000974	0.001139	-0.000427	-0.000000	0.001788	-0.238275	0.003631	-0.001101	-0.000000	-0.003200	-0.426517	-0.000748	0.000535	-0.001555	0.000640
9.314286	-0.001069	0.001030	-0.000806	-0.000000	0.001575	-0.226761	0.003449	-0.001072	-0.000000	-0.002887	-0.415607	-0.000997	0.001132	-0.000361	-0.000000	0.001766	-0.237523	0.003645	-0.001082	-0.000000	-0.003178	-0.427301	-0.000752	0.000482	-0.001569	0.000585
9.328571	-0.001101	0.001027	-0.000746	-0.000000	0.001557	-0.226378	0.003459	-0.001053	-0.000000	-0.002863	-0.416198	-0.001018	0.001125	-0.000295	-0.000000	0.001745	-0.236760	0.003658	-0.001063	-0.000000	-0.003154	-0.428010	-0.000759	0.000430	-0.001585	0.000530
9.342857	-0.001131	0.001023	-0.000686	-0.000000	0.001539	-0.225991	0.003469	-0.001035	-0.000000	-0.002839	-0.416717	-0.001037	0.001117	-0.000230	-0.000000	0.001723	-0.235987	0.003669	-0.001043	-0.000000	-0.003130	-0.428644	-0.000768	0.000378	-0.001602	0.000475
9.357143	-0.001158	0.001020	-0.000627	-0.000000	0.001521	-0.225597	0.003477	-0.001016	-0.000000	-0.002813	-0.417165	-0.001054	0.001110	-0.000166	-0.000000	0.001701	-0.235203	0.003680	-0.001024	-0.000000	-0.003104	-0.429204	-0.000778	0.000326	-0.001619	0.000420
9.371429	-0.001186	0.001016	-0.000568	-0.000000	0.001503	-0.225198	0.003484	-0.000997	-0.000000	-0.002787	-0.417541	-0.001071	0.001103	-0.000102	-0.000000	0.001679	-0.234408	0.003688	-0.001004	-0.000000	-0.003078	-0.429690	-0.000788	0.000275	-0.001636	0.000365
9.385714	-0.001213	0.001012	-0.000509	-0.000000	0.001485	-0.224794	0.003489	-0.000978	-0.000000	-0.002761	-0.417847	-0.001088	0.001095	-0.000039	-0.000000	0.001657	-0.233602	0.003696	-0.000984	-0.000000	-0.003051	-0.430103	-0.000797	0.000224	-0.001653	0.000311
9.400000	-0.001243	0.001009	-0.000450	-0.000000	0.001467	-0.224385	0.003494	-0.000959	-0.000000	-0.002734	-0.418083	-0.001106	0.001088	0.000023	-0.000000	0.001635	-0.232786	0.003703	-0.000963	-0.000000	-0.003023	-0.430444	-0.000805	0.000173	-0.001667	0.000256
9.414286	-0.001274	0.001005	-0.000392	-0.000000	0.001449	-0.223972	0.003497	-0.000939	-0.000000	-0.002706	-0.418250	-0.001126	0.001080	0.000085	-0.000000	0.001613	-0.231961	0.003708	-0.000943	-0.000000	-0.002995	-0.430713	-0.000810	0.000122	-0.001680	0.000202
9.428571	-0.001308	0.001001	-0.000334	-0.000000	0.001431	-0.223558	0.003499	-0.000919	-0.000000	-0.002677	-0.418348	-0.001147	0.001072	0.000146	-0.000000	0.001591	-0.231129	0.003712	-0.000922	-0.000000	-0.002966	-0.430910	-0.000812	0.000072	-0.001690	0.000149
9.442857	-0.001344	0.000998	-0.000276	-0.000000	0.001413	-0.223143	0.003501	-0.000899	-0.000000	-0.002648	-0.418379	-0.001169	0.001065	0.000206	-0.000000	0.001569	-0.230289	0.003715	-0.000901	-0.000000	-0.002936	-0.431037	-0.000812	0.000022	-0.001698	0.000096
9.457143	-0.001383	0.000994	-0.000219	-0.000000	0.001394	-0.222729	0.003501	-0.000879	-0.000000	-0.002619	-0.418343	-0.001193	0.001057	0.000266	-0.000000	0.001546	-0.229444	0.003716	-0.000880	-0.000000	-0.002906	-0.431093	-0.000808	-0.000027	-0.001704	0.000043
9.471429	-0.001424	0.000990	-0.000162	-0.000000	0.001376	-0.222318	0.003499	-0.000859	-0.000000	-0.002589	-0.418240	-0.001219	0.001049	0.000325	-0.000000	0.001524	-0.228594	0.003717	-0.000859	-0.000000	-0.002875	-0.431080	-0.000802	-0.000075	-0.001707	-0.000010
9.485714	-0.001467	0.000987	-0.000105	-0.000000	0.001358	-0.221909	0.003497	-0.000839	-0.000000	-0.002559	-0.418071	-0.001246	0.001041	0.000383	-0.000000	0.001502	-0.227740	0.003716	-0.000837	-0.000000	-0.002843	-0.430998	-0.000794	-0.000123	-0.001708	-0.000062
9.500000	-0.001512	0.000983	-0.000049	-0.000000	0.001340	-0.221506	0.003494	-0.000818	-0.000000	-0.002528	-0.417837	-0.001274	0.001033	0.000441	-0.000000	0.001480	-0.226883	0.003714	-0.000816	-0.000000	-0.002811	-0.430848	-0.000783	-0.000171	-0.001707	-0.000113
9.514286	-0.001560	0.000980	0.000008	-0.000000	0.001322	-0.221109	0.003489	-0.000798	-0.000000	-0.002497	-0.417539	-0.001304	0.001026	0.000498	-0.000000	0.001458	-0.226024	0.003711	-0.000794	-0.000000	-0.002778	-0.430630	-0.000770	-0.000218	-0.001704	-0.000164
9.528571	-0.001610	0.000976	0.000063	-0.000000	0.001305	-0.220718	0.003484	-0.000777	-0.000000	-0.002466	-0.417178	-0.001335	0.001018	0.000555	-0.000000	0.001436	-0.225165	0.003706	-0.000772	-0.000000	-0.002745	-0.430345	-0.000755	-0.000264	-0.001700	-0.000215
9.542857	-0.001660	0.000973	0.000119	-0.000000	0.001287	-0.220336	0.003477	-0.000756	-0.000000	-0.002434	-0.416753	-0.001367	0.001010	0.000610	-0.000000	0.001414	-0.224305	0.003701	-0.000751	-0.000000	-0.002711	-0.429994	-0.000739	-0.000310	-0.001694	-0.000265
9.557143	-0.001710	0.000969	0.000174	-0.000000	0.001269	-0.219961	0.003470	-0.000736	-0.000000	-0.002402	-0.416267	-0.001398	0.001002	0.000665	-0.000000	0.001392	-0.223445	0.003694	-0.000729	-0.000000	-0.002677	-0.429577	-0.000723	-0.000355	-0.001688	-0.000314
9.571429	-0.001761	0.000966	0.000229	-0.000000	0.001252	-0.219594	0.003461	-0.000715	-0.000000	-0.002370	-0.415719	-0.001430	0.000995	0.000720	-0.000000	0.001371	-0.222585	0.003687	-0.000707	-0.000000	-0.002642	-0.429095	-0.000706	-0.000399	-0.001681	-0.000362
9.585714	-0.001811	0.000963	0.000284	-0.000000	0.001234	-0.219235	0.003451	-0.000694	-0.000000	-0.002337	-0.415111	-0.001461	0.000987	0.000773	-0.000000	0.001349	-0.221725	0.003678	-0.000685	-0.000000	-0.002607	-0.428549	-0.000690	-0.000443	-0.001675	-0.000410
9.600000	-0.001860	0.000960	0.000338	-0.000000	0.001217	-0.218883	0.003441	-0.000673	-0.000000	-0.002304	-0.414443	-0.001491	0.000979	0.000827	-0.000000	0.001327	-0.220865	0.003668	-0.000663	-0.000000	-0.002572	-0.427939	-0.000675	-0.000485	-0.001669	-0.000457
9.614286	-0.001907	0.000957	0.000392	-0.000000	0.001200	-0.218538	0.003429	-0.000653	-0.000000	-0.002271	-0.413715	-0.001519	0.000972	0.000879	-0.000000	0.001306	-0.220004	0.003657	-0.000641	-0.000000	-0.002536	-0.427267	-0.000662	-0.000527	-0.001663	-0.000504
9.628571	-0.001953	0.000954	0.000446	-0.000000	0.001183	-0.218198	0.003417	-0.000632	-0.000000	-0.002238	-0.412930	-0.001546	0.000964	0.000931	-0.000000	0.001285	-0.219143	0.003645	-0.000619	-0.000000	-0.002500	-0.426532	-0.000650	-0.000569	-0.001659	-0.000549
9.642857	-0.001995	0.000951	0.000500	-0.000000	0.001166	-0.217862	0.003403	-0.000611	-0.000000	-0.002205	-0.412087	-0.001571	0.000957	0.000982	-0.000000	0.001263	-0.218279	0.003632	-0.000597	-0.000000	-0.002464	-0.425736	-0.000641	-0.000609	-0.001656	-0.000594
9.657143	-0.002035	0.000948	0.000553	-0.000000	0.001149	-0.217529	0.003389	-0.000590	-0.000000	-0.002172	-0.411188	-0.001594	0.000949	0.001032	-0.000000	0.001242	-0.217413	0.003618	-0.000575	-0.000000	-0.002428	-0.424879	-0.000635	-0.000649	-0.001654	-0.000638
9.671429	-0.002073	0.000945	0.000607	-0.000000	0.001132	-0.217198	0.003374	-0.000570	-0.000000	-0.002138	-0.410233	-0.001616	0.000942	0.001082	-0.000000	0.001221	-0.216543	0.003603	-0.000553	-0.000000	-0.002391	-0.423962	-0.000630	-0.000687	-0.001654	-0.000682
9.685714	-0.002108	0.000942	0.000660	-0.000000	0.001115	-0.216867	0.003358	-0.000549	-0.000000	-0.002105	-0.409223	-0.001635	0.000934	0.001131	-0.000000	0.001200	-0.215670	0.003587	-0.000532	-0.000000	-0.002354	-0.422986	-0.000629	-0.000725	-0.001655	-0.000724
9.700000	-0.002141	0.000939	0.000712	-0.000000	0.001099	-0.216536	0.003341	-0.000528	-0.000000	-0.002071	-0.408158	-0.001653	0.000926	0.001180	-0.000000	0.001180	-0.214791	0.003570	-0.000510	-0.000000	-0.002317	-0.421951	-0.000629	-0.000762	-0.001658	-0.000766
9.714286	-0.002173	0.000936	0.000765	-0.000000	0.001082	-0.216203	0.003323	-0.000508	-0.000000	-0.002038	-0.407041	-0.001669	0.000919	0.001227	-0.000000	0.001159	-0.213908	0.003552	-0.000488	-0.000000	-0.002280	-0.420859	-0.000630	-0.000798	-0.001661	-0.000806
9.728571	-0.002204	0.000933	0.000817	-0.000000	0.001066	-0.215869	0.003304	-0.000488	-0.000000	-0.002004	-0.405871	-0.001685	0.000911	0.001274	-0.000000	0.001138	-0.213019	0.003533	-0.000467	-0.000000	-0.002243	-0.419710	-0.000632	-0.000833	-0.001664	-0.000846
9.742857	-0.002234	0.000931	0.000869	-0.000000	0.001050	-0.215533	0.003285	-0.000467	-0.000000	-0.001970	-0.404649	-0.001700	0.000904	0.001321	-0.000000	0.001118	-0.212125	0.003513	-0.000445	-0.000000	-0.002206	-0.418505	-0.000635	-0.000868	-0.001667	-0.000885
9.757143	-0.002263	0.000928	0.000921	-0.000000	0.001033	-0.215195	0.003265	-0.000447	-0.000000	-0.001937	-0.403377	-0.001714	0.000896	0.001367	-0.000000	0.001098	-0.211225	0.003492	-0.000424	-0.000000	-0.002168	-0.417244	-0.000638	-0.000901	-0.001670	-0.000923
9.771429	-0.002292	0.000925	0.000972	-0.000000	0.001017	-0.214854	0.003244	-0.000427	-0.000000	-0.001903	-0.402055	-0.001729	0.000888	0.001412	-0.000000	0.001077	-0.210320	0.003471	-0.000403	-0.000000	-0.002131	-0.415929	-0.000641	-0.000933	-0.001673	-0.000960
9.785714	-0.002322	0.000922	0.001023	-0.000000	0.001001	-0.214512	0.003222	-0.000407	-0.000000	-0.001870	-0.400683	-0.001744	0.000881	0.001456	-0.000000	0.001057	-0.209410	0.003449	-0.000382	-0.000000	-0.002093	-0.414560	-0.000643	-0.000965	-0.001675	-0.000996
9.800000	-0.002355	0.000919	0.001074	-0.000000	0.000985	-0.214169	0.003200	-0.000388	-0.000000	-0.001837	-0.399264	-0.001760	0.000873	0.001500	-0.000000	0.001037	-0.208496	0.003425	-0.000361	-0.000000	-0.002056	-0.413138	-0.000643	-0.000995	-0.001674	-0.001032
9.814286	-0.002390	0.000916	0.001125	-0.000000	0.000970	-0.213828	0.003177	-0.000368	-0.000000	-0.001804	-0.397797	-0.001777	0.000866	0.001543	-0.000000	0.001018	-0.207579	0.003401	-0.000340	-0.000000	-0.002018	-0.411664	-0.000640	-0.001025	-0.001672	-0.001066
9.828571	-0.002427	0.000913	0.001175	-0.000000	0.000954	-0.213489	0.003153	-0.000349	-0.000000	-0.001771	-0.396283	-0.001797	0.000858	0.001585	-0.000000	0.000998	-0.206661	0.003377	-0.000319	-0.000000	-0.001981	-0.410138	-0.000634	-0.001054	-0.001668	-0.001099
9.842857	-0.002467	0.000910	0.001225	-0.000000	0.000939	-0.213154	0.003128	-0.000329	-0.000000	-0.001738	-0.394724	-0.001818	0.000850	0.001627	-0.000000	0.000979	-0.205742	0.003351	-0.000299	-0.000000	-0.001944	-0.408562	-0.000626	-0.001081	-0.001661	-0.001131
9.857143	-0.002509	0.000907	0.001275	-0.000000	0.000923	-0.212823	0.003103	-0.000310	-0.000000	-0.001705	-0.393120	-0.001839	0.000843	0.001668	-0.000000	0.000959	-0.204824	0.003325	-0.000279	-0.000000	-0.001906	-0.406936	-0.000616	-0.001108	-0.001654	-0.001162
9.871429	-0.002552	0.000904	0.001325	-0.000000	0.000908	-0.212498	0.003078	-0.000291	-0.000000	-0.001673	-0.391473	-0.001862	0.000835	0.001708	-0.000000	0.000940	-0.203906	0.003298	-0.000259	-0.000000	-0.001869	-0.405261	-0.000605	-0.001134	-0.001645	-0.001193
9.885714	-0.002596	0.000902	0.001375	-0.000000	0.000893	-0.212179	0.003052	-0.000272	-0.000000	-0.001641	-0.389782	-0.001885	0.000828	0.001748	-0.000000	0.000922	-0.202990	0.003271	-0.000239	-0.000000	-0.001832	-0.403538	-0.000593	-0.001158	-0.001635	-0.001222
9.900000	-0.002642	0.000899	0.001424	-0.000000	0.000878	-0.211867	0.003025	-0.000254	-0.000000	-0.001609	-0.388049	-0.001910	0.000820	0.001787	-0.000000	0.000903	-0.202076	0.003243	-0.000219	-0.000000	-0.001795	-0.401768	-0.000579	-0.001182	-0.001623	-0.001250
9.914286	-0.002689	0.000896	0.001473	-0.000000	0.000864	-0.211563	0.002998	-0.000236	-0.000000	-0.001577	-0.386275	-0.001935	0.000813	0.001825	-0.000000	0.000884	-0.201165	0.003214	-0.000200	-0.000000	-0.001759	-0.399951	-0.000563	-0.001205	-0.001611	-0.001277
9.928571	-0.002737	0.000894	0.001522	-0.000000	0.000849	-0.211268	0.002970	-0.000217	-0.000000	-0.001545	-0.384461	-0.001960	0.000806	0.001863	-0.000000	0.000866	-0.200257	0.003184	-0.000181	-0.000000	-0.001722	-0.398089	-0.000548	-0.001227	-0.001597	-0.001304
9.942857	-0.002784	0.000891	0.001571	-0.000000	0.000835	-0.210979	0.002942	-0.000200	-0.000000	-0.001514	-0.382607	-0.001985	0.000798	0.001901	-0.000000	0.000848	-0.199353	0.003154	-0.000162	-0.000000	-0.001686	-0.396182	-0.000533	-0.001247	-0.001585	-0.001329
9.957143	-0.002829	0.000889	0.001620	-0.000000	0.000821	-0.210697	0.002913	-0.000182	-0.000000	-0.001483	-0.380714	-0.002007	0.000791	0.001937	-0.000000	0.000830	-0.198451	0.003124	-0.000143	-0.000000	-0.001650	-0.394230	-0.000520	-0.001267	-0.001573	-0.001353
9.971429	-0.002870	0.000887	0.001669	-0.000000	0.000807	-0.210420	0.002884	-0.000164	-0.000000	-0.001453	-0.378784	-0.002028	0.000784	0.001973	-0.000000	0.000813	-0.197550	0.003093	-0.000125	-0.000000	-0.001614	-0.392236	-0.000512	-0.001286	-0.001564	-0.001376
9.985714	-0.002908	0.000884	0.001717	-0.000000	0.000793	-0.210145	0.002855	-0.000147	-0.000000	-0.001422	-0.376817	-0.002046	0.000777	0.002009	-0.000000	0.000795	-0.196650	0.003061	-0.000106	-0.000000	-0.001578	-0.390199	-0.000506	-0.001304	-0.001557	-0.001398
10.000000	-0.002943	0.000882	0.001765	-0.000000	0.000780	-0.209872	0.002825	-0.000130	-0.000000	-0.001392	-0.374814	-0.002062	0.000770	0.002044	-0.000000	0.000778	-0.195748	0.003029	-0.000088	-0.000000	-0.001543	-0.388121	-0.000503	-0.001321	-0.001551	-0.001419
10.014286	-0.002976	0.000880	0.001813	-0.000000	0.000766	-0.209598	0.002794	-0.000114	-0.000000	-0.001363	-0.372776	-0.002076	0.000763	0.002078	-0.000000	0.000761	-0.194845	0.002996	-0.000071	-0.000000	-0.001508	-0.386002	-0.000503	-0.001337	-0.001547	-0.001439
10.028571	-0.003005	0.000877	0.001861	-0.000000	0.000753	-0.209323	0.002764	-0.000097	-0.000000	-0.001333	-0.370704	-0.002089	0.000756	0.002112	-0.000000	0.000744	-0.193939	0.002963	-0.000053	-0.000000	-0.001473	-0.383843	-0.000505	-0.001352	-0.001544	-0.001458
10.042857	-0.003031	0.000875	0.001909	-0.000000	0.000740	-0.209043	0.002733	-0.000081	-0.000000	-0.001304	-0.368598	-0.002098	0.000749	0.002145	-0.000000	0.000728	-0.193029	0.002930	-0.000036	-0.000000	-0.001439	-0.381646	-0.000511	-0.001366	-0.001544	-0.001476
10.057143	-0.003053	0.000873	0.001956	-0.000000	0.000727	-0.208758	0.002702	-0.000065	-0.000000	-0.001276	-0.366460	-0.002105	0.000742	0.002177	-0.000000	0.000711	-0.192114	0.002896	-0.000020	-0.000000	-0.001405	-0.379410	-0.000522	-0.001379	-0.001546	-0.001493
10.071429	-0.003070	0.000870	0.002003	-0.000000	0.000714	-0.208464	0.002670	-0.000049	-0.000000	-0.001248	-0.364291	-0.002109	0.000735	0.002209	-0.000000	0.000695	-0.191192	0.002862	-0.000003	-0.000000	-0.001371	-0.377137	-0.000537	-0.001391	-0.001550	-0.001509
10.085714	-0.003082	0.000868	0.002050	-0.000000	0.000701	-0.208160	0.002638	-0.000034	-0.000000	-0.001220	-0.362091	-0.002110	0.000728	0.002239	-0.000000	0.000679	-0.190261	0.002827	0.000013	-0.000000	-0.001338	-0.374828	-0.000556	-0.001403	-0.001557	-0.001524
10.100000	-0.003092	0.000865	0.002096	-0.000000	0.000689	-0.207843	0.002606	-0.000019	-0.000000	-0.001192	-0.359861	-0.002108	0.000720	0.002270	-0.000000	0.000663	-0.189320	0.002792	0.000029	-0.000000	-0.001305	-0.372483	-0.000578	-0.001413	-0.001566	-0.001538
10.114286	-0.003099	0.000863	0.002142	-0.000000	0.000676	-0.207512	0.002574	-0.000004	-0.000000	-0.001165	-0.357603	-0.002106	0.000713	0.002299	-0.000000	0.000647	-0.188369	0.002757	0.000045	-0.000000	-0.001272	-0.370104	-0.000601	-0.001422	-0.001575	-0.001551
10.128571	-0.003105	0.000860	0.002188	-0.000000	0.000664	-0.207168	0.002541	0.000011	-0.000000	-0.001139	-0.355316	-0.002102	0.000706	0.002328	-0.000000	0.000632	-0.187408	0.002722	0.000060	-0.000000	-0.001240	-0.367691	-0.000625	-0.001431	-0.001584	-0.001563
10.142857	-0.003110	0.000857	0.002233	-0.000000	0.000652	-0.206809	0.002509	0.000025	-0.000000	-0.001113	-0.353002	-0.002098	0.000699	0.002356	-0.000000	0.000616	-0.186436	0.002686	0.000075	-0.000000	-0.001208	-0.365244	-0.000651	-0.001439	-0.001594	-0.001574
10.157143	-0.003114	0.000854	0.002278	-0.000000	0.000640	-0.206435	0.002476	0.000039	-0.000000	-0.001087	-0.350662	-0.002093	0.000692	0.002383	-0.000000	0.000601	-0.185453	0.002650	0.000090	-0.000000	-0.001176	-0.362765	-0.000677	-0.001446	-0.001604	-0.001584
10.171429	-0.003117	0.000851	0.002322	-0.000000	0.000628	-0.206046	0.002443	0.000053	-0.000000	-0.001061	-0.348297	-0.002087	0.000684	0.002409	-0.000000	0.000586	-0.184458	0.002614	0.000104	-0.000000	-0.001145	-0.360256	-0.000703	-0.001452	-0.001614	-0.001593
10.185714	-0.003120	0.000847	0.002366	-0.000000	0.000616	-0.205641	0.002410	0.000066	-0.000000	-0.001036	-0.345906	-0.002082	0.000677	0.002435	-0.000000	0.000572	-0.183453	0.002577	0.000118	-0.000000	-0.001115	-0.357715	-0.000730	-0.001457	-0.001623	-0.001602
10.200000	-0.003123	0.000844	0.002409	-0.000000	0.000605	-0.205222	0.002376	0.000079	-0.000000	-0.001012	-0.343493	-0.002076	0.000669	0.002460	-0.000000	0.000557	-0.182437	0.002541	0.000132	-0.000000	-0.001084	-0.355145	-0.000755	-0.001461	-0.001631	-0.001609
10.214286	-0.003128	0.000841	0.002452	-0.000000	0.000593	-0.204788	0.002343	0.000092	-0.000000	-0.000988	-0.341056	-0.002072	0.000662	0.002484	-0.000000	0.000543	-0.181410	0.002504	0.000145	-0.000000	-0.001055	-0.352546	-0.000778	-0.001465	-0.001638	-0.001615
10.228571	-0.003135	0.000837	0.002495	-0.000000	0.000582	-0.204343	0.002310	0.000105	-0.000000	-0.000964	-0.338597	-0.002069	0.000654	0.002507	-0.000000	0.000529	-0.180376	0.002467	0.000158	-0.000000	-0.001025	-0.349918	-0.000799	-0.001468	-0.001643	-0.001621
10.242857	-0.003143	0.000833	0.002537	-0.000000	0.000571	-0.203886	0.002276	0.000117	-0.000000	-0.000941	-0.336117	-0.002067	0.000647	0.002530	-0.000000	0.000515	-0.179333	0.002430	0.000171	-0.000000	-0.000996	-0.347264	-0.000817	-0.001470	-0.001646	-0.001625
10.257143	-0.003154	0.000829	0.002579	-0.000000	0.000560	-0.203418	0.002243	0.000129	-0.000000	-0.000918	-0.333616	-0.002066	0.000639	0.002552	-0.000000	0.000501	-0.178283	0.002393	0.000183	-0.000000	-0.000968	-0.344583	-0.000834	-0.001471	-0.001647	-0.001629
10.271429	-0.003166	0.000826	0.002620	-0.000000	0.000549	-0.202942	0.002209	0.000141	-0.000000	-0.000895	-0.331096	-0.002066	0.000632	0.002573	-0.000000	0.000487	-0.177227	0.002356	0.000196	-0.000000	-0.000940	-0.341876	-0.000848	-0.001471	-0.001647	-0.001632
10.285714	-0.003180	0.000822	0.002661	-0.000000	0.000538	-0.202457	0.002176	0.000152	-0.000000	-0.000873	-0.328556	-0.002067	0.000624	0.002593	-0.000000	0.000474	-0.176166	0.002319	0.000207	-0.000000	-0.000912	-0.339145	-0.000861	-0.001471	-0.001646	-0.001634
10.300000	-0.003194	0.000818	0.002701	-0.000000	0.000528	-0.201964	0.002142	0.000163	-0.000000	-0.000852	-0.325999	-0.002069	0.000617	0.002613	-0.000000	0.000461	-0.175099	0.002282	0.000219	-0.000000	-0.000885	-0.336389	-0.000874	-0.001470	-0.001645	-0.001635
10.314286	0.000000	0.000806	0.002715	0.000012	0.000513	-0.199608	0.002109	0.000174	-0.000000	-0.000831	-0.323425	0.000000	0.000605	0.002611	0.000011	0.000444	-0.172633	0.002244	0.000230	-0.000000	-0.000859	-0.333611	-0.004163	-0.001469	-0.003778	-0.001636
10.328571	0.000000	0.000787	0.002727	0.000133	0.000498	-0.197154	0.002075	0.000185	-0.000000	-0.000810	-0.320833	0.000000	0.000587	0.002606	0.000115	0.000428	-0.170074	0.002207	0.000240	-0.000000	-0.000832	-0.330809	-0.004285	-0.001467	-0.003865	-0.001636
10.342857	0.000000	0.000767	0.002736	0.000277	0.000483	-0.194604	0.002042	0.000195	-0.000000	-0.000789	-0.318225	0.000000	0.000569	0.002598	0.000238	0.000412	-0.167424	0.002170	0.000251	-0.000000	-0.000806	-0.327985	-0.004400	-0.001464	-0.003944	-0.001635
10.357143	0.000000	0.000747	0.002742	0.000404	0.000468	-0.191964	0.002009	0.000205	-0.000000	-0.000769	-0.315601	0.000000	0.000551	0.002587	0.000347	0.000395	-0.164690	0.002133	0.000261	-0.000000	-0.000781	-0.325140	-0.004495	-0.001461	-0.004006	-0.001633
10.371429	0.000000	0.000727	0.002745	0.000519	0.000453	-0.189238	0.001975	0.000214	-0.000000	-0.000748	-0.312961	0.000000	0.000533	0.002574	0.000444	0.000379	-0.161875	0.002096	0.000271	-0.000000	-0.000755	-0.322273	-0.004577	-0.001458	-0.004055	-0.001631
10.385714	0.000000	0.000706	0.002745	0.000625	0.000438	-0.186431	0.001942	0.000224	-0.000000	-0.000728	-0.310306	0.000000	0.000515	0.002558	0.000533	0.000364	-0.158984	0.002059	0.000280	-0.000000	-0.000730	-0.319385	-0.004649	-0.001454	-0.004096	-0.001629
10.400000	0.000000	0.000684	0.002742	0.000726	0.000423	-0.183542	0.001909	0.000233	-0.000000	-0.000708	-0.307635	0.000000	0.000496	0.002538	0.000617	0.000348	-0.156017	0.002022	0.000289	-0.000000	-0.000706	-0.316476	-0.004712	-0.001450	-0.004127	-0.001626
10.414286	0.000000	0.000663	0.002735	0.000820	0.000408	-0.180575	0.001876	0.000242	-0.000000	-0.000689	-0.304950	0.000000	0.000477	0.002517	0.000695	0.000332	-0.152977	0.001985	0.000298	-0.000000	-0.000681	-0.313548	-0.004765	-0.001446	-0.004151	-0.001622
10.428571	0.000000	0.000641	0.002726	0.000909	0.000393	-0.177531	0.001843	0.000250	-0.000000	-0.000669	-0.302251	0.000000	0.000459	0.002492	0.000767	0.000317	-0.149865	0.001948	0.000306	-0.000000	-0.000657	-0.310600	-0.004810	-0.001441	-0.004166	-0.001618
10.442857	0.000000	0.000619	0.002714	0.000992	0.000378	-0.174412	0.001811	0.000258	-0.000000	-0.000650	-0.299537	0.000000	0.000440	0.002464	0.000834	0.000302	-0.146682	0.001911	0.000314	-0.000000	-0.000633	-0.307633	-0.004845	-0.001436	-0.004173	-0.001613
10.457143	0.000000	0.000597	0.002699	0.001069	0.000364	-0.171220	0.001778	0.000266	-0.000000	-0.000631	-0.296809	0.000000	0.000421	0.002434	0.000895	0.000287	-0.143432	0.001874	0.000322	-0.000000	-0.000609	-0.304646	-0.004872	-0.001430	-0.004172	-0.001608
10.471429	0.000000	0.000575	0.002681	0.001140	0.000349	-0.167955	0.001746	0.000274	-0.000000	-0.000612	-0.294067	0.000000	0.000402	0.002401	0.000951	0.000272	-0.140116	0.001838	0.000329	-0.000000	-0.000586	-0.301642	-0.004890	-0.001424	-0.004162	-0.001602
10.485714	0.000000	0.000553	0.002659	0.001205	0.000335	-0.164622	0.001713	0.000281	-0.000000	-0.000593	-0.291312	0.000000	0.000383	0.002365	0.001001	0.000258	-0.136735	0.001802	0.000336	-0.000000	-0.000563	-0.298619	-0.004899	-0.001418	-0.004145	-0.001596
10.500000	0.000000	0.000531	0.002635	0.001264	0.000321	-0.161220	0.001681	0.000288	-0.000000	-0.000574	-0.288543	0.000000	0.000365	0.002327	0.001045	0.000244	-0.133291	0.001765	0.000343	-0.000000	-0.000540	-0.295578	-0.004899	-0.001411	-0.004120	-0.001589
10.514286	0.000000	0.000509	0.002608	0.001318	0.000307	-0.157753	0.001649	0.000295	-0.000000	-0.000556	-0.285761	0.000000	0.000346	0.002286	0.001084	0.000230	-0.129787	0.001729	0.000350	-0.000000	-0.000518	-0.292519	-0.004891	-0.001405	-0.004087	-0.001582
10.528571	0.000000	0.000487	0.002577	0.001365	0.000293	-0.154223	0.001617	0.000301	-0.000000	-0.000537	-0.282967	0.000000	0.000328	0.002242	0.001117	0.000216	-0.126225	0.001693	0.000356	-0.000000	-0.000495	-0.289443	-0.004874	-0.001398	-0.004046	-0.001575
10.542857	0.000000	0.000465	0.002544	0.001407	0.000279	-0.150630	0.001586	0.000307	-0.000000	-0.000519	-0.280159	0.000000	0.000310	0.002195	0.001145	0.000203	-0.122606	0.001658	0.000361	-0.000000	-0.000473	-0.286351	-0.004848	-0.001390	-0.003997	-0.001567
10.557143	0.000000	0.000443	0.002508	0.001442	0.000266	-0.146978	0.001554	0.000313	-0.000000	-0.000501	-0.277339	0.000000	0.000292	0.002147	0.001167	0.000190	-0.118932	0.001622	0.000367	-0.000000	-0.000452	-0.283241	-0.004814	-0.001383	-0.003941	-0.001558
10.571429	0.000000	0.000421	0.002469	0.001472	0.000252	-0.143268	0.001523	0.000318	-0.000000	-0.000483	-0.274507	0.000000	0.000274	0.002095	0.001184	0.000177	-0.115206	0.001587	0.000372	-0.000000	-0.000430	-0.280115	-0.004771	-0.001375	-0.003878	-0.001549
10.585714	0.000000	0.000400	0.002427	0.001496	0.000239	-0.139503	0.001491	0.000324	-0.000000	-0.000466	-0.271662	0.000000	0.000257	0.002041	0.001195	0.000165	-0.111430	0.001552	0.000376	-0.000000	-0.000409	-0.276974	-0.004720	-0.001367	-0.003807	-0.001540
10.600000	0.000000	0.000379	0.002383	0.001514	0.000226	-0.135685	0.001460	0.000329	-0.000000	-0.000448	-0.268806	0.000000	0.000240	0.001985	0.001201	0.000153	-0.107605	0.001517	0.000381	-0.000000	-0.000388	-0.273816	-0.004661	-0.001358	-0.003729	-0.001531
10.614286	0.000000	0.000358	0.002336	0.001527	0.000214	-0.131815	0.001430	0.000333	-0.000000	-0.000431	-0.265937	0.000000	0.000223	0.001927	0.001202	0.000141	-0.103734	0.001482	0.000385	-0.000000	-0.000368	-0.270642	-0.004594	-0.001349	-0.003645	-0.001521
10.628571	0.000000	0.000337	0.002286	0.001534	0.000201	-0.127897	0.001399	0.000338	-0.000000	-0.000414	-0.263056	0.000000	0.000207	0.001866	0.001197	0.000130	-0.099819	0.001448	0.000389	-0.000000	-0.000348	-0.267453	-0.004520	-0.001341	-0.003553	-0.001510
10.642857	0.000000	0.000317	0.002233	0.001536	0.000189	-0.123931	0.001369	0.000342	-0.000000	-0.000397	-0.260164	0.000000	0.000191	0.001803	0.001188	0.000119	-0.095863	0.001413	0.000392	-0.000000	-0.000328	-0.264250	-0.004438	-0.001332	-0.003456	-0.001500
10.657143	0.000000	0.000297	0.002178	0.001532	0.000177	-0.119921	0.001339	0.000346	0.000000	-0.000380	-0.257243	0.000000	0.000176	0.001738	0.001174	0.000108	-0.091866	0.001379	0.000395	0.000000	-0.000308	-0.261014	-0.004348	-0.001330	-0.003352	-0.001496
10.671429	0.000000	0.000278	0.002121	0.001523	0.000165	-0.115869	0.001308	0.000349	0.000019	-0.000363	-0.254257	0.000000	0.000161	0.001672	0.001155	0.000098	-0.087833	0.001345	0.000398	0.000019	-0.000289	-0.257710	-0.004252	-0.001345	-0.003242	-0.001509
10.685714	0.000000	0.000259	0.002061	0.001509	0.000154	-0.111777	0.001277	0.000352	0.000044	-0.000346	-0.251204	0.000000	0.000147	0.001603	0.001131	0.000089	-0.083764	0.001311	0.000400	0.000045	-0.000269	-0.254337	-0.004149	-0.001358	-0.003127	-0.001521
10.700000	0.000000	0.000241	0.001999	0.001490	0.000143	-0.107646	0.001246	0.000355	0.000066	-0.000329	-0.248092	0.000000	0.000133	0.001532	0.001103	0.000080	-0.079662	0.001276	0.000402	0.000067	-0.000250	-0.250900	-0.004040	-0.001368	-0.003006	-0.001529
10.714286	0.000000	0.000223	0.001935	0.001467	0.000132	-0.103481	0.001215	0.000358	0.000087	-0.000313	-0.244921	0.000000	0.000120	0.001460	0.001070	0.000071	-0.075530	0.001241	0.000404	0.000088	-0.000232	-0.247403	-0.003924	-0.001377	-0.002881	-0.001536
10.728571	0.000000	0.000205	0.001868	0.001438	0.000122	-0.099282	0.001184	0.000360	0.000106	-0.000297	-0.241694	0.000000	0.000108	0.001386	0.001034	0.000063	-0.071369	0.001207	0.000405	0.000107	-0.000214	-0.243847	-0.003802	-0.001383	-0.002750	-0.001540
10.742857	0.000000	0.000189	0.001799	0.001405	0.000112	-0.095052	0.001152	0.000362	0.000125	-0.000281	-0.238412	0.000000	0.000096	0.001310	0.000993	0.000055	-0.067181	0.001172	0.000406	0.000126	-0.000196	-0.240233	-0.003675	-0.001388	-0.002615	-0.001542
10.757143	0.000000	0.000173	0.001729	0.001368	0.000102	-0.090793	0.001121	0.000363	0.000142	-0.000265	-0.235075	0.000000	0.000085	0.001233	0.000949	0.000047	-0.062970	0.001137	0.000406	0.000143	-0.000178	-0.236562	-0.003542	-0.001392	-0.002475	-0.001543
10.771429	0.000000	0.000157	0.001656	0.001327	0.000093	-0.086508	0.001089	0.000364	0.000159	-0.000249	-0.231686	0.000000	0.000074	0.001154	0.000901	0.000041	-0.058738	0.001102	0.000406	0.000160	-0.000161	-0.232837	-0.003404	-0.001394	-0.002332	-0.001542
10.785714	0.000000	0.000142	0.001582	0.001282	0.000084	-0.082199	0.001058	0.000365	0.000175	-0.000233	-0.228246	0.000000	0.000064	0.001075	0.000850	0.000034	-0.054486	0.001067	0.000406	0.000176	-0.000144	-0.229059	-0.003262	-0.001395	-0.002185	-0.001540
10.800000	0.000000	0.000128	0.001506	0.001233	0.000076	-0.077869	0.001026	0.000365	0.000190	-0.000218	-0.224756	0.000000	0.000055	0.000994	0.000795	0.000028	-0.050217	0.001032	0.000405	0.000191	-0.000128	-0.225228	-0.003115	-0.001394	-0.002035	-0.001535
10.814286	0.000000	0.000114	0.001429	0.001181	0.000068	-0.073519	0.000994	0.000365	0.000204	-0.000203	-0.221218	0.000000	0.000046	0.000912	0.000738	0.000023	-0.045933	0.000997	0.000404	0.000205	-0.000112	-0.221347	-0.002964	-0.001392	-0.001882	-0.001530
10.828571	0.000000	0.000102	0.001350	0.001126	0.000060	-0.069152	0.000963	0.000365	0.000218	-0.000188	-0.217632	0.000000	0.000038	0.000829	0.000678	0.000018	-0.041637	0.000962	0.000402	0.000218	-0.000096	-0.217418	-0.002809	-0.001388	-0.001727	-0.001522
10.842857	0.000000	0.000090	0.001270	0.001067	0.000053	-0.064770	0.000931	0.000364	0.000230	-0.000174	-0.214000	0.000000	0.000031	0.000745	0.000615	0.000014	-0.037331	0.000928	0.000400	0.000230	-0.000081	-0.213440	-0.002651	-0.001383	-0.001569	-0.001513
10.857143	0.000000	0.000078	0.001188	0.001006	0.000046	-0.060376	0.000900	0.000363	0.000242	-0.000160	-0.210324	0.000000	0.000025	0.000660	0.000550	0.000010	-0.033017	0.000894	0.000398	0.000241	-0.000066	-0.209417	-0.002490	-0.001377	-0.001409	-0.001503
10.871429	0.000000	0.000068	0.001106	0.000942	0.000040	-0.055972	0.000869	0.000361	0.000253	-0.000146	-0.206604	0.000000	0.000019	0.000575	0.000483	0.000007	-0.028697	0.000860	0.000395	0.000251	-0.000052	-0.205349	-0.002327	-0.001369	-0.001248	-0.001491
10.885714	0.000000	0.000058	0.001022	0.000875	0.000034	-0.051561	0.000838	0.000360	0.000262	-0.000132	-0.202843	0.000000	0.000014	0.000489	0.000414	0.000005	-0.024374	0.000826	0.000392	0.000260	-0.000038	-0.201238	-0.002161	-0.001360	-0.001085	-0.001477
10.900000	0.000000	0.000049	0.000937	0.000807	0.000028	-0.047144	0.000807	0.000358	0.000271	-0.000119	-0.199041	0.000000	0.000010	0.000403	0.000343	0.000003	-0.020050	0.000793	0.000388	0.000269	-0.000025	-0.197085	-0.001993	-0.001350	-0.000922	-0.001462
10.914286	0.000000	0.000040	0.000852	0.000737	0.000023	-0.042724	0.000777	0.000355	0.000280	-0.000106	-0.195201	0.000000	0.000006	0.000317	0.000271	0.000001	-0.015727	0.000760	0.000384	0.000276	-0.000012	-0.192893	-0.001823	-0.001338	-0.000758	-0.001446
10.928571	0.000000	0.000033	0.000766	0.000664	0.000019	-0.038303	0.000747	0.000352	0.000287	-0.000094	-0.191322	0.000000	0.000004	0.000230	0.000198	0.000000	-0.011408	0.000728	0.000380	0.000283	-0.000000	-0.188661	-0.001653	-0.001325	-0.000594	-0.001428
10.942857	0.000000	0.000026	0.000679	0.000591	0.000015	-0.033884	0.000717	0.000349	0.000293	-0.000082	-0.187407	0.000000	0.000002	0.000143	0.000124	-0.000000	-0.007095	0.000696	0.000376	0.000289	0.000012	-0.184393	-0.001481	-0.001311	-0.000431	-0.001409
10.957143	0.000000	0.000020	0.000592	0.000516	0.000011	-0.029468	0.000688	0.000346	0.000299	-0.000070	-0.183457	0.000000	0.000000	0.000056	0.000049	-0.000000	-0.002790	0.000664	0.000371	0.000293	0.000023	-0.180089	-0.001309	-0.001295	-0.000267	-0.001389
10.971429	0.000000	0.000015	0.000504	0.000441	0.000008	-0.025059	0.000659	0.000342	0.000304	-0.000059	-0.179473	-0.000000	-0.000000	-0.000030	-0.000026	0.000000	0.001504	0.000633	0.000365	0.000297	0.000033	-0.175750	-0.001137	-0.001279	-0.000105	-0.001367
10.985714	0.000000	0.000010	0.000416	0.000364	0.000006	-0.020659	0.000630	0.000338	0.000308	-0.000048	-0.175457	-0.000000	0.000000	-0.000117	-0.000102	0.000001	0.005786	0.000602	0.000360	0.000301	0.000043	-0.171379	-0.000965	-0.001261	0.000056	-0.001344
11.000000	0.000000	0.000007	0.000328	0.000287	0.000004	-0.016269	0.000602	0.000334	0.000311	-0.000037	-0.171410	-0.000000	0.000001	-0.000203	-0.000178	0.000003	0.010053	0.000572	0.000354	0.000303	0.000053	-0.166977	-0.000794	-0.001243	0.000216	-0.001320
11.014286	0.000000	0.000004	0.000240	0.000210	0.000002	-0.011892	0.000574	0.000329	0.000313	-0.000027	-0.167333	-0.000000	0.000003	-0.000288	-0.000253	0.000005	0.014303	0.000543	0.000348	0.000304	0.000062	-0.162545	-0.000623	-0.001223	0.000374	-0.001295
11.028571	0.000000	0.000002	0.000152	0.000133	0.000001	-0.007531	0.000546	0.000324	0.000315	-0.000017	-0.163228	-0.000000	0.000005	-0.000374	-0.000328	0.000008	0.018534	0.000514	0.000341	0.000305	0.000070	-0.158085	-0.000454	-0.001202	0.000530	-0.001269
11.042857	0.000000	0.000000	0.000064	0.000056	0.000000	-0.003187	0.000519	0.000319	0.000316	-0.000008	-0.159097	-0.000000	0.000008	-0.000458	-0.000402	0.000012	0.022743	0.000486	0.000334	0.000305	0.000078	-0.153598	-0.000286	-0.001180	0.000683	-0.001241
11.057143	-0.000000	-0.000000	-0.000023	-0.000020	0.000000	0.001138	0.000493	0.000314	0.000316	0.000001	-0.154939	-0.000000	0.000012	-0.000542	-0.000475	0.000015	0.026929	0.000458	0.000327	0.000304	0.000085	-0.149086	-0.000121	-0.001157	0.000833	-0.001213
11.071429	-0.000000	0.000000	-0.000110	-0.000096	0.000000	0.005440	0.000467	0.000308	0.000316	0.000009	-0.150758	-0.000000	0.000017	-0.000624	-0.000547	0.000020	0.031089	0.000431	0.000320	0.000303	0.000091	-0.144551	0.000043	-0.001134	0.000980	-0.001183
11.085714	-0.000000	0.000001	-0.000197	-0.000171	0.000001	0.009719	0.000442	0.000302	0.000314	0.000017	-0.146554	-0.000000	0.000022	-0.000706	-0.000618	0.000024	0.035221	0.000405	0.000312	0.000300	0.000097	-0.139993	0.000204	-0.001109	0.001124	-0.001153
11.100000	-0.000000	0.000003	-0.000282	-0.000244	0.000002	0.013971	0.000417	0.000296	0.000312	0.000025	-0.142329	-0.000000	0.000028	-0.000787	-0.000687	0.000030	0.039324	0.000379	0.000304	0.000297	0.000103	-0.135414	0.000362	-0.001084	0.001264	-0.001122
11.114286	-0.000000	0.000005	-0.000368	-0.000316	0.000004	0.018195	0.000393	0.000289	0.000310	0.000032	-0.138084	-0.000000	0.000034	-0.000867	-0.000755	0.000036	0.043394	0.000354	0.000296	0.000293	0.000107	-0.130816	0.000516	-0.001057	0.001400	-0.001090
11.128571	-0.000000	0.000008	-0.000452	-0.000387	0.000006	0.022388	0.000370	0.000282	0.000306	0.000038	-0.133820	-0.000000	0.000041	-0.000945	-0.000820	0.000042	0.047430	0.000330	0.000287	0.000289	0.000111	-0.126200	0.000668	-0.001030	0.001532	-0.001057
11.142857	-0.000000	0.000012	-0.000535	-0.000456	0.000009	0.026549	0.000347	0.000275	0.000303	0.000044	-0.129538	-0.000000	0.000049	-0.001022	-0.000884	0.000049	0.051430	0.000307	0.000278	0.000284	0.000115	-0.121568	0.000815	-0.001003	0.001660	-0.001023
11.157143	-0.000000	0.000016	-0.000618	-0.000523	0.000012	0.030675	0.000324	0.000268	0.000298	0.000050	-0.125241	-0.000000	0.000057	-0.001097	-0.000945	0.000056	0.055392	0.000284	0.000269	0.000278	0.000118	-0.116921	0.000959	-0.000974	0.001783	-0.000989
11.171429	-0.000000	0.000021	-0.000699	-0.000588	0.000016	0.034765	0.000303	0.000261	0.000293	0.000055	-0.120930	-0.000000	0.000066	-0.001172	-0.001003	0.000063	0.059313	0.000263	0.000260	0.000272	0.000120	-0.112261	0.001098	-0.000945	0.001901	-0.000954
11.185714	-0.000000	0.000027	-0.000779	-0.000651	0.000020	0.038816	0.000282	0.000253	0.000287	0.000059	-0.116605	-0.000000	0.000075	-0.001244	-0.001059	0.000071	0.063193	0.000242	0.000251	0.000265	0.000121	-0.107589	0.001232	-0.000915	0.002013	-0.000918
11.200000	-0.000000	0.000033	-0.000857	-0.000711	0.000024	0.042827	0.000262	0.000245	0.000281	0.000063	-0.112268	-0.000000	0.000085	-0.001315	-0.001112	0.000080	0.067028	0.000221	0.000241	0.000257	0.000122	-0.102906	0.001362	-0.000885	0.002121	-0.000882
11.214286	-0.000000	0.000040	-0.000935	-0.000768	0.000029	0.046795	0.000242	0.000237	0.000274	0.000067	-0.107921	-0.000000	0.000095	-0.001384	-0.001162	0.000089	0.070818	0.000202	0.000231	0.000249	0.000123	-0.098215	0.001487	-0.000854	0.002223	-0.000845
11.228571	-0.000000	0.000047	-0.001010	-0.000823	0.000034	0.050718	0.000224	0.000229	0.000267	0.000070	-0.103565	-0.000000	0.000106	-0.001451	-0.001209	0.000098	0.074560	0.000184	0.000221	0.000241	0.000123	-0.093516	0.001606	-0.000823	0.002319	-0.000808
11.242857	-0.000000	0.000055	-0.001085	-0.000874	0.000040	0.054595	0.000205	0.000220	0.000259	0.000072	-0.099201	-0.000000	0.000117	-0.001517	-0.001253	0.000107	0.078252	0.000166	0.000211	0.000232	0.000122	-0.088811	0.001721	-0.000791	0.002409	-0.000770
11.257143	-0.000000	0.000064	-0.001157	-0.000922	0.000046	0.058424	0.000188	0.000212	0.000251	0.000074	-0.094831	-0.000000	0.000128	-0.001580	-0.001293	0.000117	0.081893	0.000149	0.000201	0.000222	0.000120	-0.084102	0.001829	-0.000759	0.002493	-0.000732
11.271429	-0.000000	0.000073	-0.001228	-0.000967	0.000052	0.062203	0.000172	0.000203	0.000242	0.000076	-0.090456	-0.000000	0.000140	-0.001641	-0.001330	0.000127	0.085480	0.000134	0.000190	0.000212	0.000118	-0.079389	0.001932	-0.000726	0.002571	-0.000694
11.285714	-0.000000	0.000082	-0.001297	-0.001009	0.000059	0.065930	0.000156	0.000194	0.000233	0.000077	-0.086077	-0.000000	0.000152	-0.001701	-0.001363	0.000138	0.089013	0.000119	0.000180	0.000202	0.000116	-0.074675	0.002028	-0.000693	0.002642	-0.000655
11.300000	-0.000000	0.000092	-0.001364	-0.001047	0.000066	0.069603	0.000141	0.000185	0.000223	0.000077	-0.081695	-0.000000	0.000165	-0.001758	-0.001392	0.000149	0.092488	0.000104	0.000169	0.000191	0.000113	-0.069961	0.002119	-0.000660	0.002707	-0.000616
11.314286	-0.000000	0.000102	-0.001429	-0.001082	0.000073	0.073221	0.000126	0.000176	0.000213	0.000078	-0.077313	-0.000000	0.000177	-0.001813	-0.001417	0.000160	0.095906	0.000091	0.000158	0.000180	0.000109	-0.065248	0.002203	-0.000627	0.002766	-0.000577
11.328571	-0.000000	0.000112	-0.001493	-0.001113	0.000081	0.076782	0.000113	0.000166	0.000203	0.000077	-0.072931	-0.000000	0.000190	-0.001866	-0.001439	0.000171	0.099263	0.000079	0.000147	0.000169	0.000104	-0.060538	0.002281	-0.000593	0.002818	-0.000538
11.342857	-0.000000	0.000123	-0.001554	-0.001140	0.000089	0.080284	0.000100	0.000157	0.000192	0.000076	-0.068551	-0.000000	0.000204	-0.001916	-0.001456	0.000183	0.102559	0.000068	0.000136	0.000157	0.000100	-0.055832	0.002353	-0.000559	0.002863	-0.000499
11.357143	-0.000000	0.000134	-0.001613	-0.001163	0.000097	0.083726	0.000088	0.000148	0.000182	0.000075	-0.064174	-0.000000	0.000217	-0.001964	-0.001469	0.000195	0.105792	0.000057	0.000125	0.000145	0.000094	-0.051132	0.002418	-0.000525	0.002901	-0.000459
11.371429	-0.000000	0.000146	-0.001670	-0.001182	0.000106	0.087106	0.000077	0.000138	0.000170	0.000073	-0.059801	-0.000000	0.000231	-0.002010	-0.001479	0.000207	0.108960	0.000047	0.000114	0.000132	0.000088	-0.046438	0.002476	-0.000491	0.002933	-0.000420
11.385714	-0.000000	0.000158	-0.001725	-0.001197	0.000115	0.090422	0.000066	0.000128	0.000159	0.000070	-0.055434	-0.000000	0.000244	-0.002054	-0.001484	0.000219	0.112062	0.000039	0.000103	0.000120	0.000081	-0.041753	0.002528	-0.000457	0.002957	-0.000381
11.400000	-0.000000	0.000169	-0.001777	-0.001208	0.000124	0.093674	0.000057	0.000118	0.000147	0.000067	-0.051074	-0.000000	0.000258	-0.002095	-0.001484	0.000231	0.115097	0.000031	0.000091	0.000107	0.000074	-0.037078	0.002573	-0.000423	0.002975	-0.000342
11.414286	-0.000000	0.000181	-0.001827	-0.001215	0.000133	0.096859	0.000048	0.000109	0.000136	0.000064	-0.046722	-0.000000	0.000272	-0.002133	-0.001481	0.000243	0.118062	0.000024	0.000080	0.000094	0.000067	-0.032415	0.002611	-0.000389	0.002986	-0.000303
11.428571	-0.000000	0.000194	-0.001875	-0.001218	0.000142	0.099976	0.000040	0.000099	0.000124	0.000060	-0.042379	-0.000000	0.000286	-0.002170	-0.001473	0.000256	0.120957	0.000018	0.000069	0.000081	0.000059	-0.027763	0.002642	-0.000355	0.002991	-0.000264
11.442857	-0.000000	0.000206	-0.001921	-0.001216	0.000152	0.103025	0.000032	0.000089	0.000111	0.000056	-0.038048	-0.000000	0.000299	-0.002203	-0.001462	0.000268	0.123780	0.000013	0.000057	0.000068	0.000050	-0.023126	0.002667	-0.000321	0.002988	-0.000225
11.457143	-0.000000	0.000218	-0.001964	-0.001211	0.000162	0.106002	0.000026	0.000079	0.000099	0.000051	-0.033728	-0.000000	0.000313	-0.002235	-0.001445	0.000281	0.126531	0.000009	0.000046	0.000054	0.000041	-0.018505	0.002684	-0.000288	0.002979	-0.000187
11.471429	-0.000000	0.000231	-0.002005	-0.001201	0.000172	0.108908	0.000020	0.000069	0.000087	0.000046	-0.029422	-0.000000	0.000327	-0.002263	-0.001425	0.000294	0.129207	0.000005	0.000034	0.000041	0.000032	-0.013900	0.002695	-0.000254	0.002963	-0.000149
11.485714	-0.000000	0.000243	-0.002043	-0.001187	0.000182	0.111741	0.000015	0.000059	0.000074	0.000041	-0.025131	-0.000000	0.000341	-0.002290	-0.001401	0.000306	0.131808	0.000003	0.000023	0.000028	0.000022	-0.009313	0.002699	-0.000221	0.002940	-0.000112
11.500000	-0.000000	0.000256	-0.002079	-0.001169	0.000192	0.114499	0.000010	0.000049	0.000062	0.000035	-0.020856	-0.000000	0.000354	-0.002313	-0.001372	0.000319	0.134332	0.000001	0.000012	0.000014	0.000011	-0.004746	0.002697	-0.000188	0.002911	-0.000074
11.514286	-0.000000	0.000268	-0.002113	-0.001147	0.000202	0.117182	0.000007	0.000039	0.000049	0.000029	-0.016598	-0.000000	0.000367	-0.002335	-0.001339	0.000332	0.136779	0.000000	0.000000	0.000001	0.000000	-0.000199	0.002688	-0.000155	0.002876	-0.000038
11.528571	-0.000000	0.000281	-0.002144	-0.001121	0.000212	0.119789	0.000004	0.000029	0.000037	0.000022	-0.012359	-0.000000	0.000381	-0.002354	-0.001303	0.000344	0.139146	-0.000000	-0.000011	-0.000013	-0.000011	0.004325	0.002672	-0.000123	0.002834	-0.000002
11.542857	-0.000000	0.000293	-0.002173	-0.001091	0.000223	0.122317	0.000002	0.000019	0.000024	0.000015	-0.008139	-0.000000	0.000394	-0.002370	-0.001262	0.000357	0.141435	0.000001	-0.000022	-0.000026	-0.000022	0.008825	0.002651	-0.000091	0.002786	0.000034
11.557143	-0.000000	0.000305	-0.002199	-0.001057	0.000233	0.124768	0.000001	0.000009	0.000012	0.000007	-0.003941	-0.000000	0.000406	-0.002384	-0.001217	0.000369	0.143642	0.000002	-0.000033	-0.000040	-0.000034	0.013301	0.002622	-0.000060	0.002732	0.000069
11.571429	-0.000000	0.000317	-0.002223	-0.001019	0.000243	0.127138	-0.000000	-0.000001	-0.000001	-0.000000	0.000236	-0.000000	0.000419	-0.002395	-0.001169	0.000382	0.145768	0.000005	-0.000044	-0.000053	-0.000046	0.017750	0.002588	-0.000029	0.002672	0.000104
11.585714	-0.000000	0.000329	-0.002244	-0.000978	0.000253	0.129428	0.000000	-0.000010	-0.000013	-0.000009	0.004388	-0.000000	0.000431	-0.002405	-0.001116	0.000394	0.147811	0.000008	-0.000055	-0.000066	-0.000059	0.022172	0.002547	0.000002	0.002606	0.000137
11.600000	-0.000000	0.000341	-0.002263	-0.000932	0.000264	0.131636	0.000001	-0.000020	-0.000025	-0.000017	0.008517	-0.000000	0.000443	-0.002411	-0.001061	0.000406	0.149771	0.000012	-0.000066	-0.000079	-0.000072	0.026565	0.002501	0.000032	0.002535	0.000170
11.614286	-0.000000	0.000352	-0.002280	-0.000883	0.000274	0.133763	0.000002	-0.000030	-0.000037	-0.000026	0.012619	-0.000000	0.000454	-0.002416	-0.001001	0.000418	0.151647	0.000016	-0.000077	-0.000092	-0.000085	0.030929	0.002449	0.000061	0.002458	0.000203
11.628571	-0.000000	0.000363	-0.002294	-0.000831	0.000284	0.135806	0.000004	-0.000039	-0.000049	-0.000035	0.016694	-0.000000	0.000465	-0.002418	-0.000939	0.000429	0.153438	0.000022	-0.000087	-0.000104	-0.000099	0.035260	0.002391	0.000090	0.002377	0.000234
11.642857	-0.000000	0.000374	-0.002306	-0.000775	0.000294	0.137765	0.000007	-0.000049	-0.000061	-0.000044	0.020741	-0.000000	0.000476	-0.002418	-0.000873	0.000441	0.155144	0.000028	-0.000098	-0.000117	-0.000112	0.039560	0.002328	0.000118	0.002290	0.000265
11.657143	-0.000000	0.000385	-0.002315	-0.000716	0.000304	0.139640	0.000010	-0.000058	-0.000073	-0.000054	0.024758	-0.000000	0.000486	-0.002415	-0.000803	0.000452	0.156763	0.000035	-0.000108	-0.000129	-0.000126	0.043825	0.002260	0.000146	0.002198	0.000295
11.671429	-0.000000	0.000395	-0.002323	-0.000653	0.000314	0.141429	0.000014	-0.000068	-0.000084	-0.000064	0.028745	-0.000000	0.000496	-0.002411	-0.000731	0.000463	0.158296	0.000042	-0.000118	-0.000141	-0.000140	0.048055	0.002186	0.000173	0.002102	0.000324
11.685714	-0.000000	0.000405	-0.002328	-0.000588	0.000323	0.143133	0.000019	-0.000077	-0.000095	-0.000074	0.032700	-0.000000	0.000506	-0.002404	-0.000656	0.000473	0.159741	0.000050	-0.000128	-0.000152	-0.000155	0.052249	0.002108	0.000199	0.002002	0.000353
11.700000	-0.000000	0.000414	-0.002330	-0.000520	0.000333	0.144750	0.000024	-0.000086	-0.000106	-0.000084	0.036622	-0.000000	0.000515	-0.002395	-0.000578	0.000484	0.161098	0.000059	-0.000138	-0.000164	-0.000169	0.056406	0.002025	0.000224	0.001897	0.000380
11.714286	-0.000000	0.000423	-0.002331	-0.000448	0.000342	0.146279	0.000030	-0.000095	-0.000117	-0.000095	0.040510	-0.000000	0.000523	-0.002384	-0.000498	0.000494	0.162367	0.000068	-0.000148	-0.000175	-0.000184	0.060524	0.001937	0.000249	0.001788	0.000406
11.728571	-0.000000	0.000432	-0.002329	-0.000374	0.000351	0.147720	0.000036	-0.000104	-0.000127	-0.000105	0.044363	-0.000000	0.000531	-0.002371	-0.000414	0.000503	0.163545	0.000078	-0.000157	-0.000185	-0.000199	0.064601	0.001844	0.000273	0.001674	0.000432
11.742857	-0.000000	0.000440	-0.002326	-0.000295	0.000360	0.149069	0.000043	-0.000112	-0.000137	-0.000116	0.048180	-0.000000	0.000538	-0.002356	-0.000325	0.000512	0.164630	0.000089	-0.000167	-0.000196	-0.000214	0.068638	0.001743	0.000296	0.001552	0.000456
11.757143	-0.000000	0.000448	-0.002320	-0.000208	0.000368	0.150321	0.000050	-0.000121	-0.000147	-0.000127	0.051959	-0.000000	0.000545	-0.002339	-0.000229	0.000521	0.165616	0.000100	-0.000176	-0.000206	-0.000229	0.072633	0.001633	0.000319	0.001421	0.000480
11.771429	-0.000000	0.000455	-0.002311	-0.000113	0.000376	0.151474	0.000058	-0.000129	-0.000157	-0.000138	0.055699	-0.000000	0.000552	-0.002320	-0.000125	0.000530	0.166504	0.000111	-0.000185	-0.000215	-0.000244	0.076584	0.001517	0.000340	0.001286	0.000502
11.785714	-0.000000	0.000462	-0.002303	-0.000026	0.000385	0.152629	0.000066	-0.000138	-0.000166	-0.000150	0.059400	-0.000000	0.000557	-0.002301	-0.000028	0.000538	0.167391	0.000123	-0.000193	-0.000225	-0.000259	0.080491	0.001531	0.000361	0.001293	0.000524
11.800000	-0.000601	0.000473	-0.002309	0.000000	0.000395	0.154810	0.000075	-0.000146	-0.000175	-0.000161	0.063061	-0.000658	0.000567	-0.002295	0.000000	0.000549	0.169303	0.000136	-0.000202	-0.000233	-0.000274	0.084352	0.002912	0.000381	0.002800	0.000544
11.814286	-0.002365	0.000489	-0.002327	0.000000	0.000408	0.157873	0.000084	-0.000153	-0.000183	-0.000172	0.066680	-0.002578	0.000583	-0.002300	0.000000	0.000564	0.172097	0.000149	-0.000210	-0.000242	-0.000289	0.088166	0.004150	0.000399	0.004139	0.000563
11.828571	-0.003239	0.000509	-0.002348	0.000000	0.000422	0.161267	0.000094	-0.000161	-0.000191	-0.000184	0.070257	-0.003520	0.000603	-0.002307	0.000000	0.000579	0.175220	0.000162	-0.000218	-0.000250	-0.000304	0.091934	0.004688	0.000417	0.004703	0.000581
11.842857	-0.003599	0.000531	-0.002369	0.000000	0.000437	0.164749	0.000104	-0.000169	-0.000199	-0.000196	0.073791	-0.003898	0.000625	-0.002314	0.000000	0.000595	0.178432	0.000176	-0.000226	-0.000257	-0.000319	0.095654	0.004914	0.000435	0.004924	0.000598
11.857143	-0.003777	0.000554	-0.002387	0.000000	0.000452	0.168245	0.000114	-0.000176	-0.000206	-0.000207	0.077283	-0.004078	0.000648	-0.002319	0.000000	0.000611	0.181656	0.000190	-0.000234	-0.000264	-0.000334	0.099325	0.005040	0.000451	0.005033	0.000615
11.871429	-0.003903	0.000578	-0.002404	0.000000	0.000467	0.171733	0.000125	-0.000183	-0.000212	-0.000219	0.080731	-0.004202	0.000672	-0.002322	0.000000	0.000628	0.184871	0.000205	-0.000241	-0.000271	-0.000349	0.102948	0.005135	0.000466	0.005110	0.000630
11.885714	-0.004015	0.000602	-0.002419	0.000000	0.000482	0.175207	0.000136	-0.000190	-0.000219	-0.000231	0.084135	-0.004310	0.000695	-0.002323	0.000000	0.000644	0.188071	0.000219	-0.000248	-0.000277	-0.000365	0.106522	0.005220	0.000481	0.005177	0.000644
11.900000	-0.004125	0.000626	-0.002431	0.000000	0.000497	0.178665	0.000147	-0.000197	-0.000225	-0.000243	0.087495	-0.004415	0.000719	-0.002322	0.000000	0.000660	0.191255	0.000234	-0.000255	-0.000283	-0.000380	0.110046	0.005301	0.000495	0.005239	0.000657
11.914286	-0.004234	0.000651	-0.002441	0.000000	0.000512	0.182107	0.000159	-0.000204	-0.000230	-0.000256	0.090810	-0.004521	0.000744	-0.002318	0.000000	0.000677	0.194422	0.000250	-0.000262	-0.000288	-0.000395	0.113521	0.005381	0.000508	0.005300	0.000669
11.928571	-0.004346	0.000676	-0.002449	0.000000	0.000528	0.185533	0.000171	-0.000210	-0.000235	-0.000268	0.094080	-0.004628	0.000768	-0.002312	0.000000	0.000694	0.197573	0.000266	-0.000268	-0.000293	-0.000411	0.116945	0.005460	0.000520	0.005360	0.000680
11.942857	-0.004459	0.000701	-0.002454	0.000000	0.000544	0.188944	0.000183	-0.000216	-0.000240	-0.000280	0.097306	-0.004737	0.000793	-0.002304	0.000000	0.000711	0.200707	0.000281	-0.000274	-0.000297	-0.000426	0.120318	0.005537	0.000531	0.005419	0.000690
11.957143	-0.004573	0.000727	-0.002457	0.000000	0.000560	0.192338	0.000196	-0.000222	-0.000244	-0.000293	0.100485	-0.004846	0.000818	-0.002293	0.000000	0.000727	0.203825	0.000298	-0.000280	-0.000300	-0.000441	0.123640	0.005611	0.000541	0.005475	0.000700
11.971429	-0.004686	0.000753	-0.002458	0.000000	0.000576	0.195715	0.000208	-0.000228	-0.000248	-0.000305	0.103619	-0.004954	0.000844	-0.002280	0.000000	0.000744	0.206925	0.000314	-0.000286	-0.000303	-0.000457	0.126911	0.005683	0.000551	0.005529	0.000708
11.985714	-0.004799	0.000779	-0.002456	0.000000	0.000593	0.199074	0.000221	-0.000233	-0.000251	-0.000318	0.106706	-0.005063	0.000869	-0.002265	0.000000	0.000762	0.210007	0.000330	-0.000291	-0.000306	-0.000472	0.130131	0.005752	0.000560	0.005580	0.000715
12.000000	-0.004912	0.000806	-0.002451	0.000000	0.000609	0.202413	0.000234	-0.000239	-0.000254	-0.000330	0.109748	-0.005171	0.000895	-0.002247	0.000000	0.000779	0.213069	0.000347	-0.000296	-0.000308	-0.000487	0.133298	0.005817	0.000568	0.005627	0.000721
12.014286	-0.005025	0.000833	-0.002444	0.000000	0.000626	0.205733	0.000247	-0.000244	-0.000256	-0.000343	0.112742	-0.005278	0.000921	-0.002227	0.000000	0.000796	0.216111	0.000364	-0.000301	-0.000310	-0.000502	0.136413	0.005880	0.000575	0.005671	0.000727
12.028571	-0.005137	0.000860	-0.002435	0.000000	0.000643	0.209032	0.000261	-0.000249	-0.000258	-0.000356	0.115690	-0.005386	0.000947	-0.002204	0.000000	0.000813	0.219132	0.000381	-0.000306	-0.000311	-0.000518	0.139476	0.005939	0.000582	0.005713	0.000731
12.042857	-0.005250	0.000888	-0.002423	0.000000	0.000660	0.212309	0.000274	-0.000253	-0.000259	-0.000369	0.118591	-0.005493	0.000974	-0.002179	0.000000	0.000831	0.222132	0.000397	-0.000310	-0.000311	-0.000533	0.142487	0.005995	0.000587	0.005751	0.000735
12.057143	-0.005362	0.000915	-0.002408	0.000000	0.000678	0.215565	0.000288	-0.000258	-0.000260	-0.000382	0.121445	-0.005600	0.001000	-0.002152	0.000000	0.000848	0.225109	0.000414	-0.000314	-0.000311	-0.000548	0.145444	0.006048	0.000592	0.005787	0.000737
12.071429	-0.005475	0.000943	-0.002390	0.000000	0.000695	0.218798	0.000302	-0.000262	-0.000260	-0.000395	0.124252	-0.005707	0.001027	-0.002122	0.000000	0.000866	0.228064	0.000432	-0.000318	-0.000311	-0.000563	0.148349	0.006097	0.000597	0.005820	0.000739
12.085714	-0.005587	0.000971	-0.002370	0.000000	0.000713	0.222007	0.000316	-0.000266	-0.000260	-0.000408	0.127011	-0.005814	0.001054	-0.002089	0.000000	0.000884	0.230995	0.000449	-0.000322	-0.000310	-0.000578	0.151201	0.006145	0.000600	0.005850	0.000740
12.100000	-0.005700	0.001000	-0.002348	0.000000	0.000731	0.225193	0.000330	-0.000270	-0.000260	-0.000421	0.129723	-0.005921	0.001081	-0.002054	0.000000	0.000901	0.233903	0.000466	-0.000325	-0.000308	-0.000594	0.153999	0.006189	0.000603	0.005878	0.000741
12.114286	-0.005813	0.001028	-0.002322	0.000000	0.000749	0.228355	0.000343	-0.000274	-0.000259	-0.000434	0.132388	-0.006028	0.001108	-0.002017	0.000000	0.000919	0.236787	0.000483	-0.000328	-0.000306	-0.000609	0.156745	0.006230	0.000605	0.005903	0.000740
12.128571	-0.005927	0.001057	-0.002294	0.000000	0.000767	0.231492	0.000357	-0.000277	-0.000257	-0.000447	0.135005	-0.006136	0.001135	-0.001977	0.000000	0.000937	0.239647	0.000500	-0.000331	-0.000304	-0.000624	0.159437	0.006269	0.000606	0.005926	0.000738
12.142857	-0.006035	0.001086	-0.002263	0.000000	0.000785	0.234602	0.000371	-0.000280	-0.000255	-0.000460	0.137574	-0.006237	0.001162	-0.001934	0.000000	0.000955	0.242480	0.000517	-0.000334	-0.000301	-0.000639	0.162076	0.006300	0.000607	0.005940	0.000736
12.157143	-0.006125	0.001115	-0.002230	0.000000	0.000804	0.237676	0.000385	-0.000283	-0.000253	-0.000474	0.140096	-0.006321	0.001189	-0.001889	0.000000	0.000973	0.245277	0.000534	-0.000336	-0.000297	-0.000653	0.164661	0.006310	0.000607	0.005934	0.000733
12.171429	-0.006203	0.001144	-0.002193	0.000000	0.000822	0.240708	0.000399	-0.000286	-0.000250	-0.000487	0.142570	-0.006392	0.001217	-0.001841	0.000000	0.000991	0.248032	0.000551	-0.000338	-0.000293	-0.000668	0.167193	0.006305	0.000607	0.005913	0.000730
12.185714	-0.006280	0.001173	-0.002154	0.000000	0.000841	0.243697	0.000413	-0.000288	-0.000246	-0.000500	0.144996	-0.006462	0.001244	-0.001790	0.000000	0.001009	0.250745	0.000567	-0.000340	-0.000288	-0.000683	0.169672	0.006296	0.000605	0.005888	0.000725
12.200000	-0.006356	0.001202	-0.002112	0.000000	0.000860	0.246644	0.000427	-0.000291	-0.000243	-0.000514	0.147375	-0.006530	0.001271	-0.001737	0.000000	0.001028	0.253415	0.000584	-0.000341	-0.000283	-0.000698	0.172097	0.006283	0.000604	0.005860	0.000720
12.214286	-0.006431	0.001231	-0.002066	0.000000	0.000879	0.249548	0.000441	-0.000293	-0.000238	-0.000527	0.149706	-0.006598	0.001298	-0.001681	0.000000	0.001046	0.256044	0.000601	-0.000343	-0.000278	-0.000713	0.174469	0.006267	0.000601	0.005828	0.000714
12.228571	-0.006505	0.001260	-0.002019	0.000000	0.000898	0.252408	0.000455	-0.000295	-0.000234	-0.000541	0.151990	-0.006665	0.001324	-0.001623	0.000000	0.001064	0.258630	0.000617	-0.000344	-0.000272	-0.000727	0.176787	0.006246	0.000598	0.005793	0.000708
12.242857	-0.006578	0.001288	-0.001968	0.000000	0.000917	0.255225	0.000469	-0.000296	-0.000228	-0.000554	0.154226	-0.006731	0.001351	-0.001562	0.000000	0.001082	0.261172	0.000633	-0.000344	-0.000265	-0.000742	0.179053	0.006222	0.000595	0.005754	0.000701
12.257143	-0.006649	0.001317	-0.001914	0.000000	0.000936	0.257999	0.000482	-0.000298	-0.000223	-0.000568	0.156415	-0.006795	0.001377	-0.001499	0.000000	0.001100	0.263672	0.000649	-0.000345	-0.000258	-0.000756	0.181265	0.006193	0.000591	0.005712	0.000693
12.271429	-0.006719	0.001345	-0.001858	0.000000	0.000956	0.260728	0.000496	-0.000299	-0.000217	-0.000581	0.158557	-0.006858	0.001403	-0.001433	0.000000	0.001118	0.266128	0.000665	-0.000345	-0.000251	-0.000771	0.183424	0.006161	0.000586	0.005666	0.000685
12.285714	-0.006788	0.001374	-0.001799	0.000000	0.000975	0.263412	0.000509	-0.000300	-0.000210	-0.000595	0.160651	-0.006920	0.001429	-0.001365	0.000000	0.001136	0.268540	0.000681	-0.000345	-0.000243	-0.000785	0.185530	0.006124	0.000581	0.005617	0.000676
12.300000	-0.006854	0.001402	-0.001738	0.000000	0.000995	0.266051	0.000523	-0.000301	-0.000203	-0.000608	0.162698	-0.006980	0.001455	-0.001294	0.000000	0.001154	0.270908	0.000696	-0.000345	-0.000234	-0.000799	0.187583	0.006083	0.000576	0.005563	0.000667
12.314286	-0.006920	0.001429	-0.001673	0.000000	0.001014	0.268645	0.000536	-0.000302	-0.000196	-0.000622	0.164699	-0.007038	0.001480	-0.001221	0.000000	0.001172	0.273230	0.000711	-0.000345	-0.000226	-0.000813	0.189584	0.006038	0.000570	0.005506	0.000657
12.328571	-0.006983	0.001457	-0.001606	0.000000	0.001034	0.271192	0.000549	-0.000302	-0.000188	-0.000635	0.166652	-0.007094	0.001506	-0.001145	0.000000	0.001190	0.275508	0.000726	-0.000344	-0.000216	-0.000827	0.191532	0.005988	0.000563	0.005445	0.000646
12.342857	-0.007045	0.001484	-0.001537	0.000000	0.001054	0.273693	0.000562	-0.000302	-0.000180	-0.000649	0.168559	-0.007149	0.001530	-0.001067	0.000000	0.001208	0.277739	0.000741	-0.000344	-0.000207	-0.000841	0.193427	0.005934	0.000556	0.005380	0.000635
12.357143	-0.007105	0.001512	-0.001465	0.000000	0.001073	0.276147	0.000575	-0.000302	-0.000172	-0.000662	0.170419	-0.007202	0.001555	-0.000987	0.000000	0.001226	0.279925	0.000755	-0.000343	-0.000197	-0.000855	0.195271	0.005876	0.000549	0.005311	0.000624
12.371429	-0.007162	0.001538	-0.001390	0.000000	0.001093	0.278553	0.000587	-0.000302	-0.000163	-0.000676	0.172233	-0.007252	0.001579	-0.000905	0.000000	0.001244	0.282064	0.000770	-0.000341	-0.000186	-0.000869	0.197062	0.005813	0.000541	0.005239	0.000612
12.385714	-0.007216	0.001565	-0.001312	0.000000	0.001113	0.280910	0.000599	-0.000302	-0.000153	-0.000689	0.174001	-0.007300	0.001603	-0.000820	0.000000	0.001262	0.284155	0.000784	-0.000340	-0.000175	-0.000883	0.198801	0.005745	0.000533	0.005161	0.000600
12.400000	-0.007268	0.001591	-0.001233	0.000000	0.001133	0.283218	0.000612	-0.000301	-0.000144	-0.000703	0.175722	-0.007344	0.001626	-0.000734	0.000000	0.001279	0.286197	0.000797	-0.000338	-0.000164	-0.000896	0.200489	0.005672	0.000524	0.005079	0.000587
12.414286	-0.007317	0.001617	-0.001150	0.000000	0.001153	0.285475	0.000623	-0.000301	-0.000134	-0.000716	0.177398	-0.007387	0.001650	-0.000645	0.000000	0.001297	0.288191	0.000810	-0.000336	-0.000152	-0.000910	0.202125	0.005595	0.000515	0.004993	0.000574
12.428571	-0.007366	0.001643	-0.001066	0.000000	0.001173	0.287683	0.000635	-0.000300	-0.000123	-0.000730	0.179028	-0.007429	0.001672	-0.000554	0.000000	0.001315	0.290136	0.000823	-0.000334	-0.000140	-0.000923	0.203710	0.005515	0.000506	0.004904	0.000561
12.442857	-0.007413	0.001668	-0.000979	0.000000	0.001193	0.289841	0.000647	-0.000299	-0.000113	-0.000743	0.180613	-0.007469	0.001695	-0.000461	0.000000	0.001332	0.292032	0.000836	-0.000332	-0.000128	-0.000936	0.205244	0.005431	0.000497	0.004813	0.000547
12.457143	-0.007459	0.001692	-0.000890	0.000000	0.001213	0.291948	0.000658	-0.000298	-0.000102	-0.000757	0.182153	-0.007508	0.001716	-0.000366	0.000000	0.001350	0.293879	0.000849	-0.000330	-0.000115	-0.000950	0.206728	0.005344	0.000487	0.004719	0.000533
12.471429	-0.007504	0.001717	-0.000798	0.000000	0.001233	0.294005	0.000669	-0.000296	-0.000090	-0.000770	0.183648	-0.007546	0.001738	-0.000269	0.000000	0.001367	0.295677	0.000861	-0.000327	-0.000102	-0.000963	0.208160	0.005254	0.000476	0.004623	0.000518
12.485714	-0.007547	0.001741	-0.000705	0.000000	0.001253	0.296011	0.000680	-0.000295	-0.000078	-0.000784	0.185098	-0.007583	0.001759	-0.000171	0.000000	0.001385	0.297425	0.000872	-0.000324	-0.000089	-0.000976	0.209543	0.005161	0.000466	0.004524	0.000504
12.500000	-0.007589	0.001764	-0.000609	0.000000	0.001273	0.297967	0.000690	-0.000293	-0.000066	-0.000797	0.186503	-0.007619	0.001779	-0.000070	0.000000	0.001402	0.299124	0.000884	-0.000321	-0.000075	-0.000988	0.210875	0.005065	0.000455	0.004422	0.000489
12.514286	-0.007630	0.001787	-0.000511	0.000000	0.001293	0.299871	0.000701	-0.000291	-0.000054	-0.000810	0.187864	-0.007653	0.001799	0.000032	0.000000	0.001419	0.300774	0.000895	-0.000318	-0.000061	-0.001001	0.212158	0.004966	0.000444	0.004318	0.000473
12.528571	-0.007670	0.001810	-0.000411	0.000000	0.001313	0.301725	0.000711	-0.000289	-0.000041	-0.000823	0.189179	-0.007686	0.001819	0.000136	0.000000	0.001436	0.302374	0.000905	-0.000315	-0.000046	-0.001014	0.213389	0.004865	0.000432	0.004212	0.000457
12.542857	-0.007709	0.001832	-0.000309	0.000000	0.001333	0.303529	0.000721	-0.000287	-0.000027	-0.000836	0.190445	-0.007719	0.001838	0.000241	0.000000	0.001453	0.303925	0.000916	-0.000311	-0.000031	-0.001026	0.214565	0.004761	0.000419	0.004104	0.000439
12.557143	-0.007747	0.001853	-0.000205	0.000000	0.001353	0.305281	0.000730	-0.000285	-0.000012	-0.000850	0.191663	-0.007751	0.001857	0.000348	0.000000	0.001470	0.305427	0.000926	-0.000308	-0.000013	-0.001038	0.215689	0.004655	0.000406	0.003994	0.000422
12.571429	-0.007784	0.001874	-0.000100	0.000000	0.001373	0.306983	0.000739	-0.000282	-0.000000	-0.000863	0.192864	-0.007782	0.001875	0.000456	0.000000	0.001487	0.306880	0.000935	-0.000304	-0.000000	-0.001050	0.216790	0.004546	0.000403	0.003882	0.000415
12.585714	-0.007820	0.001895	0.000008	0.000000	0.001393	0.308633	0.000749	-0.000280	0.000000	-0.000876	0.194062	-0.007811	0.001892	0.000566	0.000000	0.001504	0.308282	0.000945	-0.000300	0.000000	-0.001063	0.217882	0.004433	0.000404	0.003766	0.000414
12.600000	-0.007812	0.001915	0.000117	0.000000	0.001413	0.310217	0.000758	-0.000277	0.000000	-0.000889	0.195256	-0.007797	0.001909	0.000678	0.000000	0.001520	0.309620	0.000954	-0.000296	0.000000	-0.001075	0.218966	0.004276	0.000406	0.003608	0.000413
12.614286	-0.007792	0.001934	0.000228	0.000000	0.001433	0.311730	0.000767	-0.000275	0.000000	-0.000903	0.196448	-0.007771	0.001925	0.000790	0.000000	0.001536	0.310888	0.000964	-0.000292	0.000000	-0.001087	0.220042	0.004107	0.000407	0.003437	0.000412
12.628571	-0.007770	0.001953	0.000340	0.000000	0.001452	0.313172	0.000777	-0.000272	0.000000	-0.000916	0.197637	-0.007743	0.001940	0.000904	0.000000	0.001552	0.312088	0.000973	-0.000288	0.000000	-0.001100	0.221110	0.003935	0.000409	0.003264	0.000411
12.642857	-0.007744	0.001970	0.000454	0.000000	0.001471	0.314544	0.000786	-0.000269	0.000000	-0.000930	0.198822	-0.007712	0.001955	0.001019	0.000000	0.001568	0.313219	0.000982	-0.000284	0.000000	-0.001112	0.222170	0.003759	0.000410	0.003088	0.000410
12.657143	-0.007716	0.001987	0.000569	0.000000	0.001491	0.315846	0.000795	-0.000266	0.000000	-0.000944	0.200005	-0.007678	0.001969	0.001135	0.000000	0.001584	0.314281	0.000992	-0.000279	0.000000	-0.001125	0.223222	0.003581	0.000412	0.002910	0.000409
12.671429	-0.007686	0.002003	0.000686	0.000000	0.001509	0.317076	0.000805	-0.000263	0.000000	-0.000958	0.201185	-0.007642	0.001982	0.001251	0.000000	0.001599	0.315274	0.001001	-0.000275	0.000000	-0.001137	0.224266	0.003400	0.000413	0.002730	0.000408
12.685714	-0.007653	0.002018	0.000803	0.000000	0.001528	0.318235	0.000814	-0.000260	0.000000	-0.000972	0.202362	-0.007604	0.001994	0.001369	0.000000	0.001614	0.316197	0.001011	-0.000270	0.000000	-0.001150	0.225302	0.003217	0.000414	0.002548	0.000407
12.700000	-0.007619	0.002032	0.000922	0.000000	0.001547	0.319325	0.000824	-0.000257	0.000000	-0.000986	0.203537	-0.007565	0.002005	0.001487	0.000000	0.001629	0.317053	0.001020	-0.000266	0.000000	-0.001163	0.226330	0.003033	0.000416	0.002366	0.000405
12.714286	-0.007584	0.002046	0.001041	0.000000	0.001565	0.320344	0.000833	-0.000253	0.000000	-0.001000	0.204708	-0.007525	0.002015	0.001605	0.000000	0.001643	0.317840	0.001029	-0.000261	0.000000	-0.001175	0.227349	0.002847	0.000417	0.002183	0.000404
12.728571	-0.007548	0.002058	0.001162	0.000000	0.001583	0.321293	0.000843	-0.000250	0.000000	-0.001014	0.205875	-0.007484	0.002025	0.001725	0.000000	0.001657	0.318559	0.001038	-0.000256	0.000000	-0.001188	0.228361	0.002661	0.000418	0.002000	0.000403
12.742857	-0.007509	0.002070	0.001283	0.000000	0.001600	0.322172	0.000852	-0.000247	0.000000	-0.001028	0.207040	-0.007440	0.002034	0.001844	0.000000	0.001671	0.319210	0.001048	-0.000252	0.000000	-0.001201	0.229365	0.002472	0.000420	0.001815	0.000401
12.757143	-0.007470	0.002081	0.001405	0.000000	0.001618	0.322983	0.000862	-0.000243	0.000000	-0.001043	0.208201	-0.007396	0.002042	0.001964	0.000000	0.001684	0.319794	0.001057	-0.000247	0.000000	-0.001213	0.230361	0.002284	0.000421	0.001630	0.000400
12.771429	-0.007429	0.002091	0.001528	0.000000	0.001635	0.323724	0.000872	-0.000239	0.000000	-0.001057	0.209359	-0.007351	0.002049	0.002084	0.000000	0.001697	0.320310	0.001066	-0.000242	0.000000	-0.001226	0.231349	0.002094	0.000422	0.001446	0.000398
12.785714	-0.007386	0.002100	0.001651	0.000000	0.001651	0.324396	0.000881	-0.000236	0.000000	-0.001072	0.210514	-0.007303	0.002055	0.002205	0.000000	0.001710	0.320760	0.001075	-0.000237	0.000000	-0.001238	0.232329	0.001903	0.000423	0.001260	0.000397
12.800000	-0.007344	0.002109	0.001774	0.000000	0.001668	0.325000	0.000891	-0.000232	0.000000	-0.001086	0.211664	-0.007257	0.002060	0.002325	0.000000	0.001722	0.321143	0.001084	-0.000231	0.000000	-0.001251	0.233300	0.001714	0.000424	0.001077	0.000395
12.814286	-0.007304	0.002116	0.001898	0.000000	0.001684	0.325537	0.000901	-0.000228	0.000000	-0.001101	0.212811	-0.007213	0.002065	0.002445	0.000000	0.001734	0.321462	0.001093	-0.000226	0.000000	-0.001263	0.234263	0.001528	0.000425	0.000896	0.000393
12.828571	-0.007264	0.002123	0.002022	0.000000	0.001699	0.326008	0.000911	-0.000224	0.000000	-0.001115	0.213954	-0.007168	0.002068	0.002565	0.000000	0.001745	0.321717	0.001102	-0.000221	0.000000	-0.001276	0.235217	0.001342	0.000426	0.000717	0.000391
12.842857	-0.007221	0.002128	0.002146	0.000000	0.001714	0.326413	0.000920	-0.000220	0.000000	-0.001130	0.215093	-0.007122	0.002071	0.002685	0.000000	0.001756	0.321908	0.001111	-0.000215	0.000000	-0.001288	0.236163	0.001156	0.000426	0.000537	0.000389
12.857143	-0.007178	0.002133	0.002270	0.000000	0.001729	0.326753	0.000930	-0.000216	0.000000	-0.001144	0.216227	-0.007074	0.002073	0.002804	0.000000	0.001767	0.322036	0.001120	-0.000210	0.000000	-0.001301	0.237100	0.000969	0.000427	0.000359	0.000387
12.871429	-0.007138	0.002137	0.002394	0.000000	0.001744	0.327028	0.000940	-0.000212	0.000000	-0.001159	0.217357	-0.007030	0.002075	0.002924	0.000000	0.001777	0.322101	0.001129	-0.000204	0.000000	-0.001313	0.238029	0.000787	0.000428	0.000184	0.000385
12.885714	-0.007100	0.002140	0.002518	0.000000	0.001758	0.327241	0.000950	-0.000207	0.000000	-0.001173	0.218482	-0.006988	0.002075	0.003042	0.000000	0.001787	0.322106	0.001138	-0.000198	0.000000	-0.001325	0.238948	0.000609	0.000428	0.000014	0.000383
12.900000	-0.007063	0.002143	0.002642	0.000000	0.001771	0.327392	0.000960	-0.000203	0.000000	-0.001188	0.219603	-0.006948	0.002075	0.003160	0.000000	0.001796	0.322052	0.001146	-0.000193	0.000000	-0.001338	0.239858	0.000433	0.000428	-0.000153	0.000381
12.914286	-0.007029	0.002144	0.002765	0.000000	0.001784	0.327484	0.000969	-0.000199	0.000000	-0.001203	0.220718	-0.006910	0.002074	0.003278	0.000000	0.001805	0.321940	0.001155	-0.000187	0.000000	-0.001350	0.240760	0.000262	0.000429	-0.000315	0.000378
12.928571	-0.006999	0.002145	0.002888	0.000000	0.001797	0.327517	0.000979	-0.000194	0.000000	-0.001217	0.221828	-0.006876	0.002072	0.003394	0.000000	0.001813	0.321772	0.001164	-0.000181	0.000000	-0.001362	0.241651	0.000096	0.000429	-0.000472	0.000376
12.942857	-0.006967	0.002145	0.003010	0.000000	0.001809	0.327492	0.000989	-0.000189	0.000000	-0.001232	0.222932	-0.006840	0.002069	0.003510	0.000000	0.001821	0.321549	0.001172	-0.000175	0.000000	-0.001374	0.242533	-0.000071	0.000429	-0.000629	0.000373
12.957143	-0.006932	0.002144	0.003132	0.000000	0.001821	0.327410	0.000999	-0.000184	0.000000	-0.001246	0.224030	-0.006802	0.002066	0.003625	0.000000	0.001829	0.321269	0.001181	-0.000169	0.000000	-0.001386	0.243406	-0.000237	0.000429	-0.000786	0.000370
12.971429	-0.006898	0.002143	0.003253	0.000000	0.001833	0.327269	0.001009	-0.000180	0.000000	-0.001261	0.225123	-0.006764	0.002062	0.003739	0.000000	0.001836	0.320934	0.001189	-0.000163	0.000000	-0.001397	0.244268	-0.000403	0.000428	-0.000941	0.000367
12.985714	-0.006862	0.002141	0.003373	0.000000	0.001844	0.327071	0.001018	-0.000175	0.000000	-0.001275	0.226209	-0.006725	0.002057	0.003852	0.000000	0.001843	0.320544	0.001198	-0.000156	0.000000	-0.001409	0.245121	-0.000567	0.000428	-0.001096	0.000364
13.000000	-0.006825	0.002138	0.003493	0.000000	0.001854	0.326815	0.001028	-0.000170	0.000000	-0.001289	0.227288	-0.006685	0.002052	0.003964	0.000000	0.001849	0.320099	0.001206	-0.000150	0.000000	-0.001421	0.245963	-0.000731	0.000427	-0.001248	0.000361
13.014286	-0.006785	0.002134	0.003611	0.000000	0.001864	0.326502	0.001038	-0.000165	0.000000	-0.001304	0.228361	-0.006641	0.002046	0.004075	0.000000	0.001854	0.319599	0.001214	-0.000144	0.000000	-0.001432	0.246794	-0.000896	0.000427	-0.001402	0.000358
13.028571	-0.006744	0.002130	0.003729	0.000000	0.001873	0.326132	0.001048	-0.000159	0.000000	-0.001318	0.229427	-0.006598	0.002039	0.004185	0.000000	0.001860	0.319043	0.001222	-0.000137	0.000000	-0.001443	0.247615	-0.001058	0.000426	-0.001553	0.000355
13.042857	-0.006702	0.002124	0.003846	0.000000	0.001882	0.325704	0.001058	-0.000154	0.000000	-0.001332	0.230485	-0.006552	0.002032	0.004293	0.000000	0.001864	0.318433	0.001230	-0.000130	0.000000	-0.001454	0.248425	-0.001221	0.000425	-0.001704	0.000351
13.057143	-0.006659	0.002119	0.003961	0.000000	0.001890	0.325219	0.001067	-0.000149	0.000000	-0.001346	0.231535	-0.006507	0.002024	0.004400	0.000000	0.001868	0.317768	0.001238	-0.000124	0.000000	-0.001465	0.249224	-0.001381	0.000424	-0.001853	0.000347
13.071429	-0.006625	0.002112	0.004075	0.000000	0.001898	0.324681	0.001077	-0.000143	0.000000	-0.001360	0.232578	-0.006470	0.002015	0.004505	0.000000	0.001872	0.317052	0.001246	-0.000117	0.000000	-0.001476	0.250011	-0.001531	0.000422	-0.001990	0.000343
13.085714	-0.006596	0.002105	0.004188	0.000000	0.001906	0.324093	0.001087	-0.000138	0.000000	-0.001374	0.233612	-0.006437	0.002006	0.004609	0.000000	0.001875	0.316288	0.001254	-0.000110	0.000000	-0.001487	0.250787	-0.001673	0.000421	-0.002120	0.000339
13.100000	-0.006565	0.002097	0.004300	0.000000	0.001912	0.323453	0.001096	-0.000132	0.000000	-0.001387	0.234638	-0.006403	0.001996	0.004711	0.000000	0.001878	0.315475	0.001262	-0.000103	0.000000	-0.001497	0.251551	-0.001815	0.000419	-0.002250	0.000335
13.114286	-0.006532	0.002088	0.004410	0.000000	0.001919	0.322762	0.001106	-0.000126	0.000000	-0.001401	0.235655	-0.006367	0.001985	0.004812	0.000000	0.001880	0.314614	0.001269	-0.000097	0.000000	-0.001508	0.252303	-0.001956	0.000418	-0.002378	0.000331
13.128571	-0.006497	0.002079	0.004519	0.000000	0.001924	0.322020	0.001115	-0.000120	0.000000	-0.001414	0.236663	-0.006329	0.001974	0.004911	0.000000	0.001882	0.313704	0.001277	-0.000090	0.000000	-0.001518	0.253043	-0.002096	0.000416	-0.002505	0.000327
13.142857	-0.006460	0.002069	0.004626	0.000000	0.001929	0.321226	0.001125	-0.000115	0.000000	-0.001428	0.237661	-0.006289	0.001962	0.005008	0.000000	0.001883	0.312745	0.001284	-0.000082	0.000000	-0.001528	0.253770	-0.002235	0.000413	-0.002632	0.000322
13.157143	-0.006420	0.002058	0.004732	0.000000	0.001934	0.320381	0.001134	-0.000109	0.000000	-0.001441	0.238649	-0.006247	0.001950	0.005104	0.000000	0.001883	0.311737	0.001292	-0.000075	0.000000	-0.001537	0.254485	-0.002375	0.000411	-0.002759	0.000317
13.171429	-0.006375	0.002047	0.004836	0.000000	0.001938	0.319483	0.001144	-0.000102	0.000000	-0.001454	0.239627	-0.006199	0.001937	0.005197	0.000000	0.001883	0.310678	0.001299	-0.000068	0.000000	-0.001547	0.255186	-0.002517	0.000409	-0.002887	0.000312
13.185714	-0.006326	0.002035	0.004938	0.000000	0.001941	0.318532	0.001153	-0.000096	0.000000	-0.001466	0.240595	-0.006148	0.001924	0.005289	0.000000	0.001883	0.309569	0.001306	-0.000061	0.000000	-0.001556	0.255874	-0.002660	0.000406	-0.003016	0.000307
13.200000	-0.006277	0.002023	0.005038	0.000000	0.001944	0.317527	0.001162	-0.000090	0.000000	-0.001479	0.241552	-0.006097	0.001909	0.005378	0.000000	0.001882	0.308409	0.001313	-0.000053	0.000000	-0.001565	0.256549	-0.002799	0.000403	-0.003142	0.000302
13.214286	-0.006225	0.002010	0.005136	0.000000	0.001947	0.316470	0.001172	-0.000084	0.000000	-0.001492	0.242498	-0.006043	0.001895	0.005466	0.000000	0.001880	0.307198	0.001320	-0.000046	0.000000	-0.001574	0.257210	-0.002939	0.000400	-0.003268	0.000297
13.228571	-0.006170	0.001996	0.005232	0.000000	0.001948	0.315358	0.001181	-0.000077	0.000000	-0.001504	0.243432	-0.005986	0.001880	0.005551	0.000000	0.001878	0.305936	0.001326	-0.000039	0.000000	-0.001583	0.257857	-0.003078	0.000397	-0.003393	0.000291
13.242857	-0.006114	0.001982	0.005326	0.000000	0.001949	0.314192	0.001190	-0.000071	0.000000	-0.001516	0.244355	-0.005928	0.001864	0.005634	0.000000	0.001875	0.304622	0.001333	-0.000031	0.000000	-0.001591	0.258489	-0.003216	0.000393	-0.003516	0.000285
13.257143	-0.006055	0.001967	0.005418	0.000000	0.001949	0.312973	0.001199	-0.000064	0.000000	-0.001528	0.245265	-0.005867	0.001848	0.005714	0.000000	0.001872	0.303257	0.001340	-0.000024	0.000000	-0.001599	0.259107	-0.003352	0.000389	-0.003638	0.000279
13.271429	-0.005993	0.001951	0.005508	0.000000	0.001949	0.311699	0.001208	-0.000058	0.000000	-0.001539	0.246163	-0.005803	0.001831	0.005793	0.000000	0.001868	0.301841	0.001346	-0.000016	0.000000	-0.001607	0.259710	-0.003489	0.000385	-0.003760	0.000273
13.285714	-0.005927	0.001935	0.005595	0.000000	0.001948	0.310369	0.001216	-0.000051	0.000000	-0.001551	0.247048	-0.005736	0.001813	0.005868	0.000000	0.001864	0.300371	0.001352	-0.000008	0.000000	-0.001615	0.260297	-0.003626	0.000381	-0.003882	0.000267
13.300000	-0.005861	0.001918	0.005680	0.000000	0.001947	0.308985	0.001225	-0.000044	0.000000	-0.001562	0.247919	-0.005669	0.001795	0.005941	0.000000	0.001859	0.298849	0.001358	-0.000001	0.000000	-0.001622	0.260870	-0.003759	0.000377	-0.003999	0.000261
13.314286	-0.005796	0.001901	0.005763	0.000000	0.001944	0.307548	0.001234	-0.000037	0.000000	-0.001573	0.248777	-0.005602	0.001777	0.006012	0.000000	0.001853	0.297276	0.001364	0.000007	0.000000	-0.001629	0.261426	-0.003887	0.000372	-0.004113	0.000254
13.328571	-0.005729	0.001883	0.005843	0.000000	0.001942	0.306056	0.001242	-0.000030	0.000000	-0.001584	0.249621	-0.005534	0.001758	0.006080	0.000000	0.001847	0.295652	0.001370	0.000015	0.000000	-0.001636	0.261967	-0.004014	0.000367	-0.004225	0.000247
13.342857	-0.005659	0.001864	0.005920	0.000000	0.001938	0.304510	0.001250	-0.000023	0.000000	-0.001594	0.250451	-0.005463	0.001738	0.006145	0.000000	0.001840	0.293977	0.001375	0.000023	0.000000	-0.001643	0.262491	-0.004140	0.000362	-0.004335	0.000240
13.357143	-0.005588	0.001845	0.005994	0.000000	0.001934	0.302910	0.001259	-0.000016	0.000000	-0.001604	0.251266	-0.005391	0.001718	0.006207	0.000000	0.001832	0.292249	0.001381	0.000031	0.000000	-0.001649	0.262998	-0.004263	0.000357	-0.004443	0.000233
13.371429	-0.005514	0.001825	0.006066	0.000000	0.001929	0.301256	0.001267	-0.000009	0.000000	-0.001614	0.252066	-0.005316	0.001698	0.006267	0.000000	0.001824	0.290470	0.001386	0.000039	0.000000	-0.001655	0.263489	-0.004384	0.000352	-0.004549	0.000226
13.385714	-0.005437	0.001805	0.006135	0.000000	0.001923	0.299547	0.001275	-0.000002	0.000000	-0.001624	0.252850	-0.005239	0.001677	0.006323	0.000000	0.001816	0.288639	0.001391	0.000047	0.000000	-0.001661	0.263962	-0.004506	0.000346	-0.004655	0.000218
13.400000	-0.005358	0.001784	0.006201	0.000000	0.001917	0.297783	0.001283	0.000006	0.000000	-0.001633	0.253619	-0.005159	0.001655	0.006377	0.000000	0.001807	0.286755	0.001396	0.000055	0.000000	-0.001666	0.264418	-0.004625	0.000340	-0.004758	0.000211
13.414286	-0.005278	0.001763	0.006264	0.000000	0.001910	0.295963	0.001290	0.000013	0.000000	-0.001642	0.254371	-0.005079	0.001633	0.006428	0.000000	0.001797	0.284819	0.001401	0.000063	0.000000	-0.001671	0.264857	-0.004740	0.000334	-0.004858	0.000203
13.428571	-0.005197	0.001741	0.006325	0.000000	0.001903	0.294089	0.001298	0.000020	0.000000	-0.001650	0.255107	-0.004998	0.001611	0.006475	0.000000	0.001786	0.282831	0.001405	0.000071	0.000000	-0.001676	0.265277	-0.004853	0.000327	-0.004955	0.000195
13.442857	-0.005114	0.001718	0.006382	0.000000	0.001894	0.292161	0.001305	0.000028	0.000000	-0.001659	0.255826	-0.004915	0.001588	0.006519	0.000000	0.001775	0.280790	0.001410	0.000079	0.000000	-0.001680	0.265678	-0.004963	0.000321	-0.005049	0.000186
13.457143	-0.005029	0.001696	0.006435	0.000000	0.001885	0.290177	0.001313	0.000036	0.000000	-0.001667	0.256527	-0.004830	0.001565	0.006561	0.000000	0.001764	0.278697	0.001414	0.000087	0.000000	-0.001684	0.266061	-0.005071	0.000314	-0.005142	0.000178
13.471429	-0.004944	0.001672	0.006486	0.000000	0.001876	0.288139	0.001320	0.000043	0.000000	-0.001674	0.257210	-0.004745	0.001541	0.006599	0.000000	0.001752	0.276553	0.001418	0.000096	0.000000	-0.001687	0.266425	-0.005175	0.000307	-0.005230	0.000169
13.485714	-0.004858	0.001648	0.006534	0.000000	0.001865	0.286046	0.001327	0.000051	0.000000	-0.001682	0.257876	-0.004659	0.001517	0.006633	0.000000	0.001739	0.274356	0.001421	0.000104	0.000000	-0.001691	0.266769	-0.005275	0.000299	-0.005315	0.000161
13.500000	-0.004788	0.001624	0.006578	0.000000	0.001855	0.283907	0.001333	0.000059	0.000000	-0.001689	0.258522	-0.004589	0.001493	0.006665	0.000000	0.001725	0.272116	0.001425	0.000112	0.000000	-0.001694	0.267094	-0.005355	0.000292	-0.005379	0.000152
13.514286	-0.004737	0.001600	0.006619	0.000000	0.001843	0.281729	0.001340	0.000066	0.000000	-0.001695	0.259150	-0.004537	0.001469	0.006693	0.000000	0.001712	0.269838	0.001428	0.000120	0.000000	-0.001696	0.267398	-0.005412	0.000284	-0.005422	0.000142
13.528571	-0.004690	0.001575	0.006657	0.000000	0.001831	0.279513	0.001346	0.000074	0.000000	-0.001701	0.259758	-0.004489	0.001444	0.006719	0.000000	0.001697	0.267527	0.001432	0.000129	0.000000	-0.001698	0.267683	-0.005461	0.000276	-0.005458	0.000133
13.542857	-0.004644	0.001550	0.006693	0.000000	0.001818	0.277262	0.001353	0.000082	0.000000	-0.001707	0.260347	-0.004442	0.001419	0.006741	0.000000	0.001683	0.265183	0.001434	0.000137	0.000000	-0.001700	0.267946	-0.005505	0.000268	-0.005488	0.000124
13.557143	-0.004600	0.001525	0.006725	0.000000	0.001805	0.274977	0.001359	0.000090	0.000000	-0.001713	0.260915	-0.004396	0.001394	0.006761	0.000000	0.001667	0.262807	0.001437	0.000145	0.000000	-0.001702	0.268189	-0.005543	0.000259	-0.005513	0.000114
13.571429	-0.004557	0.001500	0.006754	0.000000	0.001791	0.272659	0.001364	0.000098	0.000000	-0.001718	0.261463	-0.004352	0.001369	0.006777	0.000000	0.001652	0.260400	0.001440	0.000154	0.000000	-0.001703	0.268411	-0.005578	0.000250	-0.005534	0.000104
13.585714	-0.004513	0.001474	0.006781	0.000000	0.001777	0.270308	0.001370	0.000106	0.000000	-0.001722	0.261990	-0.004307	0.001343	0.006791	0.000000	0.001636	0.257963	0.001442	0.000162	0.000000	-0.001703	0.268610	-0.005608	0.000241	-0.005552	0.000094
13.600000	-0.004470	0.001448	0.006804	0.000000	0.001762	0.267926	0.001375	0.000114	0.000000	-0.001727	0.262495	-0.004262	0.001318	0.006802	0.000000	0.001619	0.255498	0.001444	0.000170	0.000000	-0.001703	0.268788	-0.005635	0.000232	-0.005566	0.000084
13.614286	-0.004426	0.001423	0.006824	0.000000	0.001747	0.265512	0.001381	0.000122	0.000000	-0.001731	0.262979	-0.004217	0.001293	0.006810	0.000000	0.001602	0.253003	0.001446	0.000179	0.000000	-0.001703	0.268944	-0.005659	0.000222	-0.005577	0.000073
13.628571	-0.004380	0.001397	0.006842	0.000000	0.001731	0.263066	0.001386	0.000130	0.000000	-0.001734	0.263441	-0.004171	0.001267	0.006815	0.000000	0.001585	0.250480	0.001447	0.000187	0.000000	-0.001703	0.269078	-0.005681	0.000213	-0.005586	0.000063
13.642857	-0.004331	0.001371	0.006856	0.000000	0.001715	0.260589	0.001390	0.000138	0.000000	-0.001737	0.263881	-0.004121	0.001242	0.006817	0.000000	0.001567	0.247927	0.001449	0.000196	0.000000	-0.001702	0.269188	-0.005703	0.000203	-0.005595	0.000052
13.657143	-0.004278	0.001345	0.006867	0.000000	0.001699	0.258078	0.001395	0.000147	0.000000	-0.001739	0.264297	-0.004067	0.001217	0.006815	0.000000	0.001549	0.245343	0.001450	0.000204	0.000000	-0.001700	0.269276	-0.005725	0.000192	-0.005605	0.000041
13.671429	-0.004223	0.001319	0.006875	0.000000	0.001681	0.255534	0.001399	0.000155	0.000000	-0.001742	0.264691	-0.004011	0.001191	0.006811	0.000000	0.001531	0.242729	0.001451	0.000212	0.000000	-0.001699	0.269340	-0.005745	0.000182	-0.005613	0.000030
13.685714	-0.004166	0.001293	0.006880	0.000000	0.001664	0.252956	0.001403	0.000163	0.000000	-0.001743	0.265061	-0.003954	0.001166	0.006804	0.000000	0.001512	0.240083	0.001451	0.000221	0.000000	-0.001696	0.269381	-0.005764	0.000171	-0.005619	0.000019
13.700000	-0.004108	0.001267	0.006882	0.000000	0.001646	0.250345	0.001407	0.000171	0.000000	-0.001745	0.265407	-0.003896	0.001140	0.006794	0.000000	0.001493	0.237406	0.001451	0.000229	0.000000	-0.001694	0.269397	-0.005780	0.000161	-0.005623	0.000008
13.714286	-0.004048	0.001240	0.006880	0.000000	0.001627	0.247700	0.001411	0.000180	0.000000	-0.001745	0.265728	-0.003836	0.001114	0.006780	0.000000	0.001473	0.234699	0.001451	0.000237	0.000000	-0.001691	0.269390	-0.005794	0.000149	-0.005625	-0.000004
13.728571	-0.003986	0.001214	0.006876	0.000000	0.001608	0.245021	0.001414	0.000188	0.000000	-0.001746	0.266026	-0.003774	0.001089	0.006764	0.000000	0.001453	0.231959	0.001451	0.000245	0.000000	-0.001687	0.269358	-0.005807	0.000138	-0.005626	-0.000015
13.742857	-0.003923	0.001187	0.006868	0.000000	0.001588	0.242308	0.001417	0.000196	0.000000	-0.001746	0.266298	-0.003711	0.001063	0.006744	0.000000	0.001433	0.229188	0.001451	0.000254	0.000000	-0.001684	0.269301	-0.005817	0.000127	-0.005624	-0.000027
13.757143	-0.003859	0.001161	0.006857	0.000000	0.001569	0.239561	0.001420	0.000204	0.000000	-0.001745	0.266545	-0.003647	0.001038	0.006721	0.000000	0.001412	0.226386	0.001450	0.000262	0.000000	-0.001679	0.269220	-0.005824	0.000115	-0.005619	-0.000038
13.771429	-0.003795	0.001134	0.006842	0.000000	0.001548	0.236781	0.001422	0.000213	0.000000	-0.001744	0.266767	-0.003583	0.001012	0.006695	0.000000	0.001391	0.223554	0.001449	0.000270	0.000000	-0.001675	0.269113	-0.005827	0.000103	-0.005611	-0.000050
13.785714	-0.003731	0.001108	0.006825	0.000000	0.001527	0.233968	0.001424	0.000221	0.000000	-0.001743	0.266962	-0.003519	0.000987	0.006666	0.000000	0.001370	0.220691	0.001448	0.000278	0.000000	-0.001670	0.268980	-0.005828	0.000091	-0.005600	-0.000062
13.800000	-0.003666	0.001082	0.006804	0.000000	0.001506	0.231123	0.001426	0.000229	0.000000	-0.001741	0.267132	-0.003454	0.000961	0.006634	0.000000	0.001348	0.217798	0.001446	0.000286	0.000000	-0.001664	0.268822	-0.005825	0.000079	-0.005587	-0.000074
13.814286	-0.003600	0.001055	0.006780	0.000000	0.001485	0.228246	0.001428	0.000238	0.000000	-0.001739	0.267274	-0.003390	0.000936	0.006599	0.000000	0.001326	0.214875	0.001444	0.000294	0.000000	-0.001658	0.268638	-0.005819	0.000067	-0.005570	-0.000087
13.828571	-0.003533	0.001029	0.006753	0.000000	0.001463	0.225336	0.001429	0.000246	0.000000	-0.001736	0.267390	-0.003323	0.000911	0.006561	0.000000	0.001304	0.211922	0.001442	0.000302	0.000000	-0.001652	0.268428	-0.005811	0.000054	-0.005551	-0.000099
13.842857	-0.003465	0.001002	0.006722	0.000000	0.001440	0.222394	0.001430	0.000254	0.000000	-0.001732	0.267479	-0.003256	0.000886	0.006519	0.000000	0.001282	0.208940	0.001440	0.000310	0.000000	-0.001645	0.268191	-0.005801	0.000041	-0.005530	-0.000111
13.857143	-0.003399	0.000976	0.006688	0.000000	0.001418	0.219421	0.001431	0.000262	0.000000	-0.001729	0.267540	-0.003190	0.000861	0.006475	0.000000	0.001259	0.205929	0.001437	0.000318	0.000000	-0.001638	0.267927	-0.005785	0.000029	-0.005505	-0.000124
13.871429	-0.003334	0.000950	0.006651	0.000000	0.001395	0.216418	0.001432	0.000271	0.000000	-0.001724	0.267573	-0.003125	0.000836	0.006427	0.000000	0.001236	0.202890	0.001434	0.000326	0.000000	-0.001630	0.267636	-0.005765	0.000016	-0.005475	-0.000136
13.885714	-0.003269	0.000924	0.006611	0.000000	0.001371	0.213387	0.001432	0.000279	0.000000	-0.001720	0.267578	-0.003061	0.000811	0.006377	0.000000	0.001213	0.199826	0.001431	0.000334	0.000000	-0.001622	0.267319	-0.005741	0.000002	-0.005441	-0.000149
13.900000	-0.003205	0.000898	0.006568	0.000000	0.001348	0.210327	0.001432	0.000287	0.000000	-0.001715	0.267555	-0.002998	0.000786	0.006324	0.000000	0.001189	0.196735	0.001427	0.000342	0.000000	-0.001614	0.266973	-0.005712	-0.000011	-0.005403	-0.000162
13.914286	-0.003143	0.000872	0.006522	0.000000	0.001324	0.207241	0.001431	0.000295	0.000000	-0.001709	0.267503	-0.002936	0.000762	0.006267	0.000000	0.001166	0.193621	0.001424	0.000349	0.000000	-0.001605	0.266600	-0.005680	-0.000024	-0.005362	-0.000174
13.928571	-0.003081	0.000846	0.006473	0.000000	0.001300	0.204129	0.001431	0.000303	0.000000	-0.001703	0.267422	-0.002875	0.000738	0.006208	0.000000	0.001142	0.190483	0.001419	0.000357	0.000000	-0.001596	0.266199	-0.005643	-0.000038	-0.005316	-0.000187
13.942857	-0.003019	0.000821	0.006421	0.000000	0.001275	0.200992	0.001430	0.000311	0.000000	-0.001696	0.267312	-0.002814	0.000714	0.006146	0.000000	0.001118	0.187322	0.001415	0.000364	0.000000	-0.001586	0.265770	-0.005603	-0.000052	-0.005268	-0.000200
13.957143	-0.002960	0.000795	0.006365	0.000000	0.001251	0.197832	0.001428	0.000319	0.000000	-0.001689	0.267172	-0.002755	0.000690	0.006082	0.000000	0.001094	0.184140	0.001410	0.000372	0.000000	-0.001576	0.265313	-0.005558	-0.000065	-0.005215	-0.000213
13.971429	-0.002903	0.000770	0.006307	0.000000	0.001226	0.194650	0.001427	0.000327	0.000000	-0.001682	0.267002	-0.002698	0.000666	0.006014	0.000000	0.001070	0.180939	0.001405	0.000379	0.000000	-0.001566	0.264827	-0.005508	-0.000079	-0.005157	-0.000226
13.985714	-0.002845	0.000745	0.006247	0.000000	0.001201	0.191447	0.001425	0.000335	0.000000	-0.001674	0.266802	-0.002641	0.000643	0.005944	0.000000	0.001046	0.177720	0.001400	0.000386	0.000000	-0.001555	0.264313	-0.005455	-0.000093	-0.005097	-0.000238
14.000000	-0.002788	0.000721	0.006183	0.000000	0.001176	0.188224	0.001422	0.000343	0.000000	-0.001665	0.266572	-0.002584	0.000620	0.005872	0.000000	0.001021	0.174482	0.001394	0.000394	0.000000	-0.001544	0.263770	-0.005399	-0.000107	-0.005035	-0.000251
14.014286	-0.002732	0.000696	0.006117	0.000000	0.001150	0.184982	0.001420	0.000351	0.000000	-0.001656	0.266311	-0.002529	0.000598	0.005797	0.000000	0.000997	0.171228	0.001388	0.000401	0.000000	-0.001532	0.263197	-0.005339	-0.000122	-0.004968	-0.000264
14.028571	-0.002677	0.000672	0.006048	0.000000	0.001125	0.181722	0.001417	0.000358	0.000000	-0.001647	0.266020	-0.002474	0.000575	0.005719	0.000000	0.000972	0.167958	0.001382	0.000408	0.000000	-0.001520	0.262596	-0.005276	-0.000136	-0.004899	-0.000277
14.042857	-0.002623	0.000649	0.005976	0.000000	0.001099	0.178446	0.001414	0.000366	0.000000	-0.001637	0.265697	-0.002421	0.000553	0.005639	0.000000	0.000948	0.164675	0.001376	0.000415	0.000000	-0.001508	0.261964	-0.005209	-0.000150	-0.004826	-0.000290
14.057143	-0.002571	0.000625	0.005902	0.000000	0.001074	0.175155	0.001410	0.000374	0.000000	-0.001627	0.265343	-0.002368	0.000531	0.005557	0.000000	0.000923	0.161378	0.001369	0.000421	0.000000	-0.001495	0.261304	-0.005139	-0.000165	-0.004750	-0.000303
14.071429	-0.002521	0.000602	0.005825	0.000000	0.001048	0.171852	0.001406	0.000381	0.000000	-0.001616	0.264958	-0.002319	0.000510	0.005473	0.000000	0.000899	0.158071	0.001362	0.000428	0.000000	-0.001482	0.260613	-0.005063	-0.000179	-0.004669	-0.000316
14.085714	-0.002474	0.000579	0.005746	0.000000	0.001022	0.168538	0.001402	0.000388	0.000000	-0.001605	0.264541	-0.002271	0.000489	0.005386	0.000000	0.000874	0.154757	0.001355	0.000435	0.000000	-0.001468	0.259893	-0.004983	-0.000193	-0.004585	-0.000329
14.100000	-0.002428	0.000557	0.005665	0.000000	0.000997	0.165216	0.001397	0.000396	0.000000	-0.001593	0.264092	-0.002225	0.000469	0.005298	0.000000	0.000850	0.151435	0.001347	0.000441	0.000000	-0.001455	0.259143	-0.004899	-0.000208	-0.004497	-0.000341
14.114286	-0.002382	0.000535	0.005582	0.000000	0.000971	0.161887	0.001392	0.000403	0.000000	-0.001581	0.263611	-0.002180	0.000449	0.005207	0.000000	0.000826	0.148109	0.001339	0.000447	0.000000	-0.001440	0.258362	-0.004813	-0.000222	-0.004408	-0.000354
14.128571	-0.002339	0.000513	0.005497	0.000000	0.000945	0.158552	0.001387	0.000410	0.000000	-0.001568	0.263097	-0.002136	0.000429	0.005115	0.000000	0.000802	0.144779	0.001331	0.000454	0.000000	-0.001426	0.257552	-0.004724	-0.000237	-0.004315	-0.000367
14.142857	-0.002296	0.000492	0.005409	0.000000	0.000920	0.155212	0.001382	0.000417	0.000000	-0.001555	0.262551	-0.002092	0.000410	0.005021	0.000000	0.000777	0.141448	0.001322	0.000460	0.000000	-0.001411	0.256710	-0.004633	-0.000251	-0.004221	-0.000379
14.157143	-0.002253	0.000471	0.005320	0.000000	0.000894	0.151870	0.001376	0.000424	0.000000	-0.001542	0.261973	-0.002049	0.000391	0.004925	0.000000	0.000754	0.138115	0.001314	0.000466	0.000000	-0.001396	0.255839	-0.004540	-0.000266	-0.004125	-0.000392
14.171429	-0.002211	0.000451	0.005229	0.000000	0.000869	0.148525	0.001369	0.000431	0.000000	-0.001528	0.261361	-0.002006	0.000372	0.004828	0.000000	0.000730	0.134782	0.001304	0.000472	0.000000	-0.001380	0.254937	-0.004445	-0.000280	-0.004028	-0.000404
14.185714	-0.002169	0.000431	0.005136	0.000000	0.000843	0.145180	0.001363	0.000438	0.000000	-0.001514	0.260717	-0.001964	0.000354	0.004729	0.000000	0.000706	0.131450	0.001295	0.000477	0.000000	-0.001364	0.254004	-0.004347	-0.000295	-0.003929	-0.000416
14.200000	-0.002129	0.000412	0.005041	0.000000	0.000818	0.141836	0.001356	0.000444	0.000000	-0.001500	0.260040	-0.001923	0.000337	0.004629	0.000000	0.000683	0.128122	0.001285	0.000483	0.000000	-0.001348	0.253040	-0.004248	-0.000309	-0.003828	-0.000428
14.214286	-0.002088	0.000393	0.004945	0.000000	0.000793	0.138493	0.001349	0.000451	0.000000	-0.001485	0.259329	-0.001881	0.000320	0.004527	0.000000	0.000659	0.124797	0.001276	0.000488	0.000000	-0.001332	0.252045	-0.004148	-0.000323	-0.003727	-0.000440
14.228571	-0.002046	0.000374	0.004848	0.000000	0.000768	0.135153	0.001341	0.000457	0.000000	-0.001469	0.258585	-0.001839	0.000303	0.004424	0.000000	0.000636	0.121477	0.001265	0.000493	0.000000	-0.001315	0.251020	-0.004048	-0.000338	-0.003626	-0.000452
14.242857	-0.002005	0.000356	0.004749	0.000000	0.000743	0.131816	0.001333	0.000464	0.000000	-0.001454	0.257808	-0.001798	0.000287	0.004320	0.000000	0.000614	0.118161	0.001255	0.000499	0.000000	-0.001298	0.249964	-0.003947	-0.000352	-0.003524	-0.000464
14.257143	-0.001964	0.000339	0.004648	0.000000	0.000719	0.128483	0.001325	0.000470	0.000000	-0.001438	0.256998	-0.001756	0.000271	0.004215	0.000000	0.000591	0.114852	0.001244	0.000503	0.000000	-0.001281	0.248876	-0.003844	-0.000366	-0.003421	-0.000476
14.271429	-0.001924	0.000322	0.004546	0.000000	0.000694	0.125155	0.001317	0.000476	0.000000	-0.001421	0.256153	-0.001714	0.000256	0.004109	0.000000	0.000569	0.111550	0.001233	0.000508	0.000000	-0.001263	0.247758	-0.003741	-0.000380	-0.003318	-0.000487
14.285714	-0.001884	0.000305	0.004443	0.000000	0.000670	0.121834	0.001308	0.000482	0.000000	-0.001405	0.255276	-0.001674	0.000242	0.004001	0.000000	0.000547	0.108257	0.001222	0.000513	0.000000	-0.001246	0.246609	-0.003637	-0.000393	-0.003214	-0.000498
14.300000	-0.001844	0.000289	0.004339	0.000000	0.000647	0.118522	0.001299	0.000487	0.000000	-0.001388	0.254364	-0.001633	0.000227	0.003893	0.000000	0.000525	0.104974	0.001210	0.000517	0.000000	-0.001228	0.245429	-0.003531	-0.000407	-0.003110	-0.000509
14.314286	-0.001805	0.000273	0.004234	0.000000	0.000623	0.115219	0.001289	0.000493	0.000000	-0.001370	0.253419	-0.001593	0.000214	0.003784	0.000000	0.000504	0.101702	0.001199	0.000522	0.000000	-0.001209	0.244217	-0.003425	-0.000421	-0.003005	-0.000520
14.328571	-0.001765	0.000258	0.004128	0.000000	0.000600	0.111926	0.001279	0.000498	0.000000	-0.001353	0.252440	-0.001553	0.000200	0.003675	0.000000	0.000483	0.098443	0.001187	0.000526	0.000000	-0.001191	0.242975	-0.003319	-0.000434	-0.002900	-0.000531
14.342857	-0.001725	0.000243	0.004021	0.000000	0.000577	0.108645	0.001269	0.000503	0.000000	-0.001335	0.251427	-0.001512	0.000187	0.003564	0.000000	0.000462	0.095197	0.001175	0.000530	0.000000	-0.001172	0.241701	-0.003214	-0.000447	-0.002796	-0.000541
14.357143	-0.001685	0.000229	0.003914	0.000000	0.000554	0.105375	0.001259	0.000509	0.000000	-0.001317	0.250381	-0.001470	0.000175	0.003453	0.000000	0.000441	0.091964	0.001162	0.000534	0.000000	-0.001154	0.240397	-0.003108	-0.000460	-0.002693	-0.000552
14.371429	-0.001644	0.000215	0.003805	0.000000	0.000532	0.102117	0.001248	0.000514	0.000000	-0.001298	0.249300	-0.001429	0.000163	0.003342	0.000000	0.000421	0.088745	0.001149	0.000537	0.000000	-0.001135	0.239062	-0.003004	-0.000473	-0.002590	-0.000562
14.385714	-0.001603	0.000202	0.003696	0.000000	0.000510	0.098872	0.001237	0.000518	0.000000	-0.001279	0.248186	-0.001386	0.000152	0.003230	0.000000	0.000401	0.085541	0.001136	0.000541	0.000000	-0.001115	0.237696	-0.002900	-0.000486	-0.002488	-0.000572
14.400000	-0.001560	0.000189	0.003586	0.000000	0.000488	0.095640	0.001226	0.000523	0.000000	-0.001260	0.247038	-0.001344	0.000141	0.003118	0.000000	0.000382	0.082351	0.001123	0.000544	0.000000	-0.001096	0.236299	-0.002796	-0.000499	-0.002388	-0.000581
14.414286	-0.001516	0.000177	0.003476	0.000000	0.000467	0.092419	0.001215	0.000527	0.000000	-0.001241	0.245857	-0.001299	0.000130	0.003005	0.000000	0.000363	0.079174	0.001110	0.000547	0.000000	-0.001077	0.234871	-0.002696	-0.000511	-0.002289	-0.000590
14.428571	-0.001468	0.000165	0.003364	0.000000	0.000445	0.089205	0.001203	0.000532	0.000000	-0.001222	0.244642	-0.001251	0.000120	0.002892	0.000000	0.000344	0.076006	0.001096	0.000550	0.000000	-0.001057	0.233413	-0.002599	-0.000523	-0.002195	-0.000599
14.442857	-0.001418	0.000153	0.003252	0.000000	0.000425	0.085998	0.001191	0.000536	0.000000	-0.001202	0.243393	-0.001201	0.000111	0.002778	0.000000	0.000326	0.072846	0.001083	0.000553	0.000000	-0.001037	0.231924	-0.002504	-0.000535	-0.002102	-0.000608
14.457143	-0.001366	0.000142	0.003139	0.000000	0.000404	0.082794	0.001179	0.000540	0.000000	-0.001182	0.242110	-0.001150	0.000102	0.002664	0.000000	0.000308	0.069691	0.001069	0.000555	0.000000	-0.001017	0.230405	-0.002411	-0.000546	-0.002011	-0.000617
14.471429	-0.001313	0.000132	0.003026	0.000000	0.000384	0.079593	0.001166	0.000544	0.000000	-0.001162	0.240794	-0.001098	0.000093	0.002549	0.000000	0.000290	0.066541	0.001055	0.000557	0.000000	-0.000998	0.228856	-0.002319	-0.000558	-0.001921	-0.000625
14.485714	-0.001260	0.000122	0.002911	0.000000	0.000364	0.076395	0.001153	0.000547	0.000000	-0.001142	0.239445	-0.001045	0.000084	0.002433	0.000000	0.000273	0.063395	0.001040	0.000560	0.000000	-0.000978	0.227276	-0.002228	-0.000569	-0.001832	-0.000633
14.500000	-0.001206	0.000112	0.002796	0.000000	0.000345	0.073198	0.001140	0.000550	0.000000	-0.001121	0.238063	-0.000992	0.000076	0.002317	0.000000	0.000256	0.060252	0.001026	0.000561	0.000000	-0.000957	0.225666	-0.002137	-0.000579	-0.001743	-0.000640
14.514286	-0.001151	0.000102	0.002680	0.000000	0.000326	0.070002	0.001127	0.000554	0.000000	-0.001101	0.236647	-0.000939	0.000069	0.002200	0.000000	0.000239	0.057112	0.001011	0.000563	0.000000	-0.000937	0.224027	-0.002047	-0.000590	-0.001655	-0.000648
14.528571	-0.001096	0.000094	0.002563	0.000000	0.000307	0.066808	0.001113	0.000557	0.000000	-0.001080	0.235198	-0.000886	0.000062	0.002083	0.000000	0.000223	0.053975	0.000996	0.000565	0.000000	-0.000917	0.222357	-0.001957	-0.000600	-0.001568	-0.000654
14.542857	-0.001041	0.000085	0.002445	0.000000	0.000288	0.063614	0.001099	0.000559	0.000000	-0.001059	0.233716	-0.000832	0.000055	0.001965	0.000000	0.000207	0.050840	0.000981	0.000566	0.000000	-0.000897	0.220658	-0.001867	-0.000610	-0.001481	-0.000661
14.557143	-0.000987	0.000077	0.002327	0.000000	0.000270	0.060422	0.001085	0.000562	0.000000	-0.001039	0.232201	-0.000779	0.000049	0.001847	0.000000	0.000191	0.047708	0.000966	0.000567	0.000000	-0.000877	0.218930	-0.001777	-0.000620	-0.001393	-0.000667
14.571429	-0.000933	0.000069	0.002208	0.000000	0.000252	0.057234	0.001071	0.000564	0.000000	-0.001018	0.230654	-0.000727	0.000043	0.001729	0.000000	0.000176	0.044582	0.000951	0.000568	0.000000	-0.000856	0.217172	-0.001686	-0.000629	-0.001305	-0.000673
14.585714	-0.000880	0.000062	0.002089	0.000000	0.000235	0.054049	0.001057	0.000567	0.000000	-0.000996	0.229074	-0.000675	0.000037	0.001610	0.000000	0.000161	0.041460	0.000936	0.000569	0.000000	-0.000836	0.215385	-0.001595	-0.000638	-0.001218	-0.000679
14.600000	-0.000827	0.000055	0.001970	0.000000	0.000218	0.050869	0.001042	0.000569	0.000000	-0.000975	0.227461	-0.000623	0.000032	0.001491	0.000000	0.000146	0.038345	0.000920	0.000569	0.000000	-0.000816	0.213569	-0.001504	-0.000646	-0.001130	-0.000684
14.614286	-0.000774	0.000049	0.001849	0.000000	0.000202	0.047694	0.001027	0.000570	0.000000	-0.000954	0.225817	-0.000572	0.000027	0.001371	0.000000	0.000132	0.035236	0.000904	0.000569	0.000000	-0.000796	0.211724	-0.001413	-0.000655	-0.001043	-0.000689
14.628571	-0.000721	0.000042	0.001729	0.000000	0.000185	0.044523	0.001012	0.000572	0.000000	-0.000933	0.224140	-0.000521	0.000023	0.001252	0.000000	0.000119	0.032133	0.000889	0.000570	0.000000	-0.000775	0.209851	-0.001323	-0.000663	-0.000957	-0.000694
14.642857	-0.000668	0.000037	0.001608	0.000000	0.000169	0.041357	0.000997	0.000573	0.000000	-0.000911	0.222431	-0.000469	0.000019	0.001132	0.000000	0.000105	0.029036	0.000873	0.000569	0.000000	-0.000755	0.207949	-0.001234	-0.000670	-0.000871	-0.000698
14.657143	-0.000615	0.000032	0.001487	0.000000	0.000154	0.038194	0.000982	0.000574	0.000000	-0.000890	0.220691	-0.000418	0.000015	0.001013	0.000000	0.000093	0.025943	0.000857	0.000569	0.000000	-0.000735	0.206019	-0.001145	-0.000678	-0.000786	-0.000702
14.671429	-0.000563	0.000027	0.001366	0.000000	0.000139	0.035035	0.000966	0.000575	0.000000	-0.000869	0.218918	-0.000367	0.000012	0.000893	0.000000	0.000080	0.022855	0.000841	0.000568	0.000000	-0.000715	0.204061	-0.001056	-0.000684	-0.000701	-0.000706
14.685714	-0.000510	0.000022	0.001244	0.000000	0.000124	0.031879	0.000951	0.000576	0.000000	-0.000847	0.217115	-0.000316	0.000009	0.000773	0.000000	0.000068	0.019773	0.000825	0.000568	0.000000	-0.000695	0.202076	-0.000967	-0.000691	-0.000616	-0.000709
14.700000	-0.000458	0.000018	0.001122	0.000000	0.000110	0.028727	0.000935	0.000577	0.000000	-0.000826	0.215280	-0.000266	0.000007	0.000653	0.000000	0.000056	0.016695	0.000809	0.000567	0.000000	-0.000675	0.200062	-0.000879	-0.000697	-0.000533	-0.000712
14.714286	-0.000406	0.000015	0.001000	0.000000	0.000096	0.025578	0.000919	0.000577	0.000000	-0.000805	0.213414	-0.000216	0.000005	0.000533	0.000000	0.000045	0.013621	0.000792	0.000565	0.000000	-0.000655	0.198022	-0.000792	-0.000703	-0.000449	-0.000714
14.728571	-0.000354	0.000011	0.000878	0.000000	0.000083	0.022431	0.000903	0.000577	0.000000	-0.000783	0.211518	-0.000167	0.000003	0.000413	0.000000	0.000034	0.010551	0.000776	0.000564	0.000000	-0.000636	0.195954	-0.000704	-0.000708	-0.000366	-0.000717
14.742857	-0.000303	0.000009	0.000755	0.000000	0.000070	0.019286	0.000887	0.000577	0.000000	-0.000762	0.209591	-0.000118	0.000002	0.000293	0.000000	0.000024	0.007484	0.000760	0.000562	0.000000	-0.000616	0.193859	-0.000617	-0.000713	-0.000283	-0.000718
14.757143	-0.000252	0.000006	0.000632	0.000000	0.000058	0.016144	0.000870	0.000576	0.000000	-0.000741	0.207634	-0.000069	0.000001	0.000173	0.000000	0.000014	0.004421	0.000743	0.000560	0.000000	-0.000597	0.191738	-0.000530	-0.000718	-0.000201	-0.000720
14.771429	-0.000202	0.000004	0.000510	0.000000	0.000046	0.013004	0.000854	0.000576	0.000000	-0.000720	0.205646	-0.000021	0.000000	0.000053	0.000000	0.000004	0.001362	0.000727	0.000558	0.000000	-0.000577	0.189591	-0.000444	-0.000722	-0.000118	-0.000721
14.785714	-0.000152	0.000003	0.000387	0.000000	0.000034	0.009867	0.000838	0.000575	0.000000	-0.000699	0.203629	0.000026	-0.000000	-0.000066	-0.000000	-0.000005	-0.001694	0.000711	0.000556	0.000000	-0.000558	0.187417	-0.000357	-0.000726	-0.000036	-0.000721
14.800000	-0.000103	0.000001	0.000264	0.000000	0.000023	0.006733	0.000821	0.000574	0.000000	-0.000678	0.201582	0.000073	0.000000	-0.000186	-0.000000	-0.000014	-0.004745	0.000694	0.000553	0.000000	-0.000539	0.185218	-0.000271	-0.000729	0.000045	-0.000721
14.814286	-0.000055	0.000000	0.000141	0.000000	0.000012	0.003602	0.000804	0.000573	0.000000	-0.000657	0.199506	0.000119	0.000001	-0.000305	-0.000000	-0.000022	-0.007792	0.000678	0.000551	0.000000	-0.000520	0.182993	-0.000184	-0.000732	0.000127	-0.000721
14.828571	-0.000007	0.000000	0.000019	0.000000	0.000002	0.000475	0.000788	0.000571	0.000000	-0.000636	0.197400	0.000164	0.000002	-0.000425	-0.000000	-0.000030	-0.010835	0.000661	0.000548	0.000000	-0.000501	0.180743	-0.000099	-0.000735	0.000207	-0.000721
14.842857	0.000040	-0.000000	-0.000104	-0.000000	-0.000008	-0.002650	0.000771	0.000569	0.000000	-0.000616	0.195266	0.000209	0.000003	-0.000543	-0.000000	-0.000038	-0.013874	0.000645	0.000545	0.000000	-0.000483	0.178467	-0.000013	-0.000737	0.000288	-0.000720
14.857143	0.000086	0.000000	-0.000227	-0.000000	-0.000018	-0.005772	0.000754	0.000567	0.000000	-0.000595	0.193103	0.000252	0.000005	-0.000662	-0.000000	-0.000045	-0.016909	0.000629	0.000541	0.000000	-0.000465	0.176167	0.000072	-0.000739	0.000368	-0.000718
14.871429	0.000132	0.000001	-0.000349	-0.000000	-0.000027	-0.008891	0.000737	0.000565	0.000000	-0.000575	0.190912	0.000295	0.000007	-0.000780	-0.000000	-0.000051	-0.019940	0.000613	0.000538	0.000000	-0.000447	0.173842	0.000158	-0.000740	0.000448	-0.000717
14.885714	0.000176	0.000002	-0.000471	-0.000000	-0.000035	-0.012007	0.000720	0.000563	0.000000	-0.000555	0.188693	0.000337	0.000009	-0.000898	-0.000000	-0.000057	-0.022967	0.000596	0.000534	0.000000	-0.000429	0.171494	0.000242	-0.000741	0.000528	-0.000715
14.900000	0.000220	0.000004	-0.000593	-0.000000	-0.000043	-0.015122	0.000704	0.000560	0.000000	-0.000535	0.186446	0.000378	0.000012	-0.001016	-0.000000	-0.000063	-0.025992	0.000580	0.000530	0.000000	-0.000411	0.169121	0.000327	-0.000742	0.000608	-0.000712
14.914286	0.000263	0.000006	-0.000715	-0.000000	-0.000051	-0.018234	0.000687	0.000557	0.000000	-0.000515	0.184171	0.000419	0.000015	-0.001133	-0.000000	-0.000068	-0.029013	0.000564	0.000525	0.000000	-0.000394	0.166725	0.000412	-0.000742	0.000687	-0.000709
14.928571	0.000305	0.000008	-0.000836	-0.000000	-0.000058	-0.021343	0.000670	0.000554	0.000000	-0.000496	0.181870	0.000458	0.000019	-0.001250	-0.000000	-0.000073	-0.032030	0.000548	0.000521	0.000000	-0.000376	0.164305	0.000496	-0.000742	0.000766	-0.000706
14.942857	0.000346	0.000010	-0.000957	-0.000000	-0.000065	-0.024449	0.000653	0.000551	0.000000	-0.000476	0.179541	0.000496	0.000022	-0.001367	-0.000000	-0.000078	-0.035044	0.000532	0.000516	0.000000	-0.000359	0.161862	0.000580	-0.000741	0.000845	-0.000702
14.957143	0.000386	0.000013	-0.001078	-0.000000	-0.000071	-0.027553	0.000636	0.000547	0.000000	-0.000457	0.177186	0.000534	0.000027	-0.001483	-0.000000	-0.000082	-0.038054	0.000516	0.000511	0.000000	-0.000343	0.159397	0.000664	-0.000740	0.000923	-0.000698
14.971429	0.000426	0.000017	-0.001199	-0.000000	-0.000077	-0.030654	0.000619	0.000543	0.000000	-0.000438	0.174805	0.000570	0.000031	-0.001598	-0.000000	-0.000085	-0.041060	0.000500	0.000506	0.000000	-0.000326	0.156909	0.000748	-0.000738	0.001001	-0.000694
14.985714	0.000464	0.000021	-0.001319	-0.000000	-0.000082	-0.033751	0.000603	0.000539	0.000000	-0.000420	0.172397	0.000606	0.000036	-0.001713	-0.000000	-0.000089	-0.044062	0.000485	0.000501	0.000000	-0.000310	0.154399	0.000831	-0.000736	0.001079	-0.000689
15.000000	0.000501	0.000025	-0.001438	-0.000000	-0.000087	-0.036845	0.000586	0.000535	0.000000	-0.000401	0.169964	0.000640	0.000041	-0.001827	-0.000000	-0.000091	-0.047061	0.000469	0.000495	0.000000	-0.000294	0.151868	0.000914	-0.000734	0.001156	-0.000684
15.014286	0.000537	0.000029	-0.001557	-0.000000	-0.000091	-0.039936	0.000569	0.000531	0.000000	-0.000383	0.167506	0.000673	0.000047	-0.001941	-0.000000	-0.000093	-0.050055	0.000454	0.000490	0.000000	-0.000279	0.149315	0.000996	-0.000731	0.001233	-0.000679
15.028571	0.000573	0.000034	-0.001676	-0.000000	-0.000095	-0.043023	0.000553	0.000526	0.000000	-0.000365	0.165022	0.000706	0.000053	-0.002054	-0.000000	-0.000095	-0.053044	0.000438	0.000484	0.000000	-0.000264	0.146740	0.001079	-0.000728	0.001309	-0.000673
15.042857	0.000607	0.000040	-0.001794	-0.000000	-0.000099	-0.046105	0.000536	0.000521	0.000000	-0.000348	0.162514	0.000738	0.000059	-0.002166	-0.000000	-0.000097	-0.056027	0.000423	0.000478	0.000000	-0.000249	0.144145	0.001160	-0.000724	0.001385	-0.000666
15.057143	0.000640	0.000045	-0.001911	-0.000000	-0.000102	-0.049182	0.000520	0.000516	0.000000	-0.000330	0.159982	0.000768	0.000066	-0.002277	-0.000000	-0.000098	-0.059005	0.000408	0.000471	0.000000	-0.000234	0.141530	0.001241	-0.000720	0.001460	-0.000660
15.071429	0.000673	0.000051	-0.002027	-0.000000	-0.000104	-0.052252	0.000504	0.000511	0.000000	-0.000313	0.157425	0.000798	0.000073	-0.002388	-0.000000	-0.000098	-0.061976	0.000393	0.000465	0.000000	-0.000220	0.138894	0.001321	-0.000716	0.001534	-0.000653
15.085714	0.000705	0.000058	-0.002143	-0.000000	-0.000106	-0.055317	0.000488	0.000505	0.000000	-0.000297	0.154845	0.000827	0.000080	-0.002498	-0.000000	-0.000098	-0.064940	0.000378	0.000458	0.000000	-0.000206	0.136239	0.001401	-0.000711	0.001607	-0.000645
15.100000	0.000735	0.000065	-0.002258	-0.000000	-0.000107	-0.058375	0.000471	0.000499	0.000000	-0.000280	0.152241	0.000855	0.000088	-0.002607	-0.000000	-0.000098	-0.067896	0.000364	0.000451	0.000000	-0.000192	0.133564	0.001480	-0.000706	0.001680	-0.000638
15.114286	0.000765	0.000072	-0.002372	-0.000000	-0.000108	-0.061425	0.000456	0.000493	0.000000	-0.000264	0.149614	0.000883	0.000096	-0.002714	-0.000000	-0.000097	-0.070845	0.000350	0.000444	0.000000	-0.000179	0.130870	0.001558	-0.000700	0.001752	-0.000630
15.128571	0.000794	0.000079	-0.002485	-0.000000	-0.000109	-0.064468	0.000440	0.000487	0.000000	-0.000248	0.146965	0.000909	0.000105	-0.002821	-0.000000	-0.000096	-0.073786	0.000335	0.000437	0.000000	-0.000166	0.128157	0.001635	-0.000694	0.001823	-0.000621
15.142857	0.000823	0.000087	-0.002597	-0.000000	-0.000109	-0.067503	0.000424	0.000481	0.000000	-0.000233	0.144293	0.000935	0.000113	-0.002927	-0.000000	-0.000094	-0.076717	0.000321	0.000429	0.000000	-0.000153	0.125425	0.001712	-0.000687	0.001893	-0.000613
15.157143	0.000850	0.000095	-0.002708	-0.000000	-0.000109	-0.070528	0.000409	0.000474	0.000000	-0.000218	0.141599	0.000960	0.000122	-0.003032	-0.000000	-0.000092	-0.079639	0.000308	0.000422	0.000000	-0.000141	0.122676	0.001787	-0.000680	0.001961	-0.000604
15.171429	0.000876	0.000104	-0.002818	-0.000000	-0.000108	-0.073545	0.000393	0.000467	0.000000	-0.000203	0.138884	0.000983	0.000131	-0.003135	-0.000000	-0.000089	-0.082552	0.000294	0.000414	0.000000	-0.000129	0.119908	0.001862	-0.000673	0.002030	-0.000594
15.185714	0.000901	0.000113	-0.002927	-0.000000	-0.000106	-0.076553	0.000378	0.000460	0.000000	-0.000189	0.136147	0.001006	0.000141	-0.003237	-0.000000	-0.000086	-0.085455	0.000281	0.000406	0.000000	-0.000118	0.117123	0.001935	-0.000665	0.002097	-0.000584
15.200000	0.000925	0.000122	-0.003035	-0.000000	-0.000104	-0.079552	0.000363	0.000453	0.000000	-0.000175	0.133390	0.001027	0.000151	-0.003339	-0.000000	-0.000083	-0.088348	0.000268	0.000398	0.000000	-0.000107	0.114322	0.002009	-0.000657	0.002164	-0.000574
15.214286	0.000947	0.000131	-0.003142	-0.000000	-0.000102	-0.082542	0.000348	0.000446	0.000000	-0.000161	0.130612	0.001047	0.000161	-0.003439	-0.000000	-0.000079	-0.091233	0.000255	0.000390	0.000000	-0.000096	0.111503	0.002082	-0.000648	0.002230	-0.000564
15.228571	0.000968	0.000141	-0.003247	-0.000000	-0.000099	-0.085524	0.000334	0.000438	0.000000	-0.000148	0.127813	0.001065	0.000172	-0.003537	-0.000000	-0.000074	-0.094109	0.000242	0.000381	0.000000	-0.000086	0.108668	0.002154	-0.000640	0.002296	-0.000553
15.242857	0.000987	0.000151	-0.003352	-0.000000	-0.000096	-0.088498	0.000320	0.000430	0.000000	-0.000135	0.124995	0.001082	0.000183	-0.003635	-0.000000	-0.000070	-0.096976	0.000230	0.000372	0.000000	-0.000076	0.105817	0.002225	-0.000630	0.002361	-0.000542
15.257143	0.001006	0.000162	-0.003455	-0.000000	-0.000092	-0.091463	0.000305	0.000422	0.000000	-0.000123	0.122158	0.001098	0.000194	-0.003731	-0.000000	-0.000064	-0.099834	0.000218	0.000364	0.000000	-0.000066	0.102951	0.002296	-0.000621	0.002425	-0.000531
15.271429	0.001022	0.000173	-0.003557	-0.000000	-0.000088	-0.094420	0.000291	0.000414	0.000000	-0.000111	0.119302	0.001112	0.000205	-0.003826	-0.000000	-0.000059	-0.102683	0.000206	0.000355	0.000000	-0.000057	0.100069	0.002366	-0.000611	0.002489	-0.000519
15.285714	0.001038	0.000184	-0.003658	-0.000000	-0.000083	-0.097368	0.000278	0.000406	0.000000	-0.000099	0.116426	0.001124	0.000217	-0.003920	-0.000000	-0.000053	-0.105524	0.000194	0.000345	0.000000	-0.000049	0.097172	0.002436	-0.000600	0.002552	-0.000507
15.300000	0.001051	0.000195	-0.003757	-0.000000	-0.000078	-0.100309	0.000264	0.000397	0.000000	-0.000088	0.113533	0.001136	0.000229	-0.004012	-0.000000	-0.000046	-0.108356	0.000183	0.000336	0.000000	-0.000040	0.094261	0.002505	-0.000590	0.002615	-0.000495
15.314286	0.001064	0.000207	-0.003855	-0.000000	-0.000072	-0.103241	0.000251	0.000388	0.000000	-0.000078	0.110622	0.001145	0.000241	-0.004103	-0.000000	-0.000039	-0.111180	0.000172	0.000327	0.000000	-0.000032	0.091336	0.002574	-0.000578	0.002677	-0.000483
15.328571	0.001075	0.000219	-0.003952	-0.000000	-0.000066	-0.106165	0.000238	0.000379	0.000000	-0.000067	0.107693	0.001154	0.000253	-0.004192	-0.000000	-0.000032	-0.113995	0.000161	0.000317	0.000000	-0.000025	0.088397	0.002642	-0.000567	0.002739	-0.000470
15.342857	0.001085	0.000232	-0.004048	-0.000000	-0.000060	-0.109080	0.000226	0.000370	0.000000	-0.000057	0.104747	0.001162	0.000266	-0.004281	-0.000000	-0.000025	-0.116801	0.000151	0.000307	0.000000	-0.000018	0.085444	0.002707	-0.000555	0.002798	-0.000457
15.357143	0.001096	0.000244	-0.004142	-0.000000	-0.000053	-0.111984	0.000213	0.000361	0.000000	-0.000048	0.101784	0.001170	0.000279	-0.004367	-0.000000	-0.000016	-0.119596	0.000141	0.000298	0.000000	-0.000011	0.082479	0.002772	-0.000543	0.002856	-0.000443
15.371429	0.001105	0.000257	-0.004234	-0.000000	-0.000045	-0.114877	0.000201	0.000352	0.000000	-0.000039	0.098805	0.001177	0.000293	-0.004452	-0.000000	-0.000008	-0.122379	0.000131	0.000288	0.000000	-0.000005	0.079500	0.002835	-0.000531	0.002913	-0.000430
15.385714	0.001114	0.000271	-0.004325	-0.000000	-0.000038	-0.117755	0.000189	0.000342	0.000000	-0.000031	0.095811	0.001184	0.000306	-0.004536	-0.000000	0.000001	-0.125147	0.000122	0.000277	0.000000	0.000000	0.076510	0.002893	-0.000518	0.002964	-0.000416
15.400000	0.001128	0.000284	-0.004414	-0.000000	-0.000029	-0.120615	0.000178	0.000332	0.000000	-0.000023	0.092800	0.001196	0.000320	-0.004617	-0.000000	0.000010	-0.127897	0.000112	0.000267	0.000000	0.000006	0.073507	0.002947	-0.000505	0.003011	-0.000402
15.414286	0.001137	0.000298	-0.004501	-0.000000	-0.000021	-0.123460	0.000167	0.000323	0.000000	-0.000015	0.089775	0.001203	0.000334	-0.004697	-0.000000	0.000020	-0.130631	0.000104	0.000257	0.000000	0.000011	0.070494	0.003003	-0.000491	0.003060	-0.000388
15.428571	0.000948	0.000312	-0.004593	-0.000000	-0.000011	-0.126466	0.000156	0.000312	0.000000	-0.000008	0.086735	0.001438	0.000348	-0.004768	-0.000000	0.000030	-0.133150	0.000095	0.000246	0.000000	0.000015	0.067468	0.003247	-0.000478	0.002879	-0.000373
15.442857	0.001016	0.000327	-0.004681	-0.000000	-0.000002	-0.129400	0.000145	0.000302	0.000000	-0.000001	0.083680	0.001532	0.000361	-0.004835	-0.000000	0.000040	-0.135581	0.000087	0.000236	0.000000	0.000019	0.064433	0.003246	-0.000464	0.002832	-0.000358
15.457143	0.001030	0.000342	-0.004767	-0.000000	0.000008	-0.132308	0.000135	0.000292	0.000000	0.000005	0.080611	0.001550	0.000374	-0.004899	-0.000000	0.000050	-0.137987	0.000079	0.000225	0.000000	0.000022	0.061387	0.003293	-0.000449	0.002855	-0.000343
15.471429	0.001058	0.000358	-0.004850	-0.000000	0.000019	-0.135180	0.000125	0.000282	0.000000	0.000011	0.077529	0.001588	0.000387	-0.004961	-0.000000	0.000061	-0.140353	0.000072	0.000214	0.000000	0.000025	0.058331	0.003325	-0.000435	0.002857	-0.000328
15.485714	0.001060	0.000373	-0.004932	-0.000000	0.000029	-0.138036	0.000115	0.000271	0.000000	0.000016	0.074434	0.001589	0.000401	-0.005022	-0.000000	0.000072	-0.142707	0.000064	0.000203	0.000000	0.000028	0.055265	0.003378	-0.000420	0.002891	-0.000313
15.500000	0.001055	0.000389	-0.005011	-0.000000	0.000041	-0.140880	0.000106	0.000260	0.000000	0.000021	0.071326	0.001583	0.000414	-0.005081	-0.000000	0.000084	-0.145055	0.000058	0.000192	0.000000	0.000030	0.052191	0.003435	-0.000405	0.002932	-0.000297
15.514286	0.001054	0.000405	-0.005089	-0.000000	0.000053	-0.143708	0.000097	0.000250	0.000000	0.000025	0.068206	0.001581	0.000428	-0.005139	-0.000000	0.000096	-0.147391	0.000051	0.000181	0.000000	0.000032	0.049109	0.003486	-0.000389	0.002966	-0.000282
15.528571	0.001047	0.000421	-0.005165	-0.000000	0.000065	-0.146524	0.000089	0.000239	0.000000	0.000029	0.065073	0.001570	0.000441	-0.005195	-0.000000	0.000108	-0.149722	0.000045	0.000170	0.000000	0.000033	0.046018	0.003541	-0.000374	0.003006	-0.000266
15.542857	0.001048	0.000438	-0.005239	-0.000000	0.000077	-0.149321	0.000081	0.000228	0.000000	0.000032	0.061929	0.001571	0.000455	-0.005249	-0.000000	0.000120	-0.152038	0.000040	0.000159	0.000000	0.000034	0.042920	0.003586	-0.000358	0.003034	-0.000250
15.557143	0.001037	0.000454	-0.005311	-0.000000	0.000090	-0.152106	0.000073	0.000216	0.000000	0.000035	0.058774	0.001558	0.000469	-0.005303	-0.000000	0.000133	-0.154349	0.000034	0.000148	0.000000	0.000034	0.039814	0.003638	-0.000342	0.003074	-0.000233
15.571429	0.000996	0.000471	-0.005382	-0.000000	0.000103	-0.154900	0.000065	0.000205	0.000000	0.000037	0.055608	0.001502	0.000484	-0.005355	-0.000000	0.000146	-0.156683	0.000029	0.000136	0.000000	0.000034	0.036702	0.003719	-0.000326	0.003153	-0.000217
15.585714	0.000993	0.000488	-0.005450	-0.000000	0.000117	-0.157674	0.000058	0.000194	0.000000	0.000039	0.052432	0.001499	0.000498	-0.005406	-0.000000	0.000159	-0.159002	0.000025	0.000125	0.000000	0.000034	0.033584	0.003760	-0.000309	0.003180	-0.000200
15.600000	0.000989	0.000506	-0.005517	-0.000000	0.000131	-0.160428	0.000052	0.000182	0.000000	0.000040	0.049246	0.001495	0.000513	-0.005456	-0.000000	0.000172	-0.161306	0.000020	0.000113	0.000000	0.000033	0.030459	0.003800	-0.000292	0.003205	-0.000184
15.614286	0.000985	0.000524	-0.005581	-0.000000	0.000146	-0.163161	0.000045	0.000171	0.000000	0.000041	0.046050	0.001493	0.000528	-0.005503	-0.000000	0.000186	-0.163592	0.000017	0.000102	0.000000	0.000031	0.027330	0.003836	-0.000275	0.003226	-0.000167
15.628571	0.000980	0.000541	-0.005643	-0.000000	0.000161	-0.165873	0.000039	0.000159	0.000000	0.000041	0.042845	0.001489	0.000543	-0.005548	-0.000000	0.000200	-0.165861	0.000013	0.000090	0.000000	0.000029	0.024195	0.003871	-0.000258	0.003247	-0.000150
15.642857	0.000980	0.000559	-0.005703	-0.000000	0.000176	-0.168559	0.000034	0.000147	0.000000	0.000041	0.039632	0.001492	0.000558	-0.005592	-0.000000	0.000214	-0.168106	0.000010	0.000079	0.000000	0.000027	0.021056	0.003898	-0.000241	0.003259	-0.000133
15.657143	0.000975	0.000577	-0.005760	-0.000000	0.000191	-0.171221	0.000029	0.000136	0.000000	0.000041	0.036410	0.001489	0.000573	-0.005633	-0.000000	0.000228	-0.170332	0.000008	0.000067	0.000000	0.000024	0.017913	0.003927	-0.000223	0.003274	-0.000116
15.671429	0.000965	0.000595	-0.005816	-0.000000	0.000207	-0.173864	0.000024	0.000124	0.000000	0.000040	0.033180	0.001479	0.000588	-0.005673	-0.000000	0.000243	-0.172542	0.000005	0.000055	0.000000	0.000021	0.014766	0.003959	-0.000206	0.003294	-0.000099
15.685714	0.000947	0.000614	-0.005869	-0.000000	0.000223	-0.176490	0.000020	0.000112	0.000000	0.000038	0.029943	0.001460	0.000603	-0.005711	-0.000000	0.000258	-0.174742	0.000003	0.000043	0.000000	0.000017	0.011616	0.003995	-0.000188	0.003322	-0.000081
15.700000	0.000948	0.000632	-0.005919	-0.000000	0.000240	-0.179087	0.000016	0.000100	0.000000	0.000036	0.026699	0.001464	0.000618	-0.005747	-0.000000	0.000273	-0.176916	0.000002	0.000032	0.000000	0.000013	0.008464	0.004011	-0.000170	0.003323	-0.000064
15.714286	0.000935	0.000651	-0.005967	-0.000000	0.000257	-0.181664	0.000013	0.000088	0.000000	0.000033	0.023448	0.001452	0.000634	-0.005781	-0.000000	0.000288	-0.179073	0.000001	0.000020	0.000000	0.000009	0.005308	0.004037	-0.000152	0.003339	-0.000047
15.728571	0.000933	0.000669	-0.006013	-0.000000	0.000274	-0.184211	0.000009	0.000076	0.000000	0.000030	0.020191	0.001454	0.000649	-0.005813	-0.000000	0.000303	-0.181204	0.000000	0.000008	0.000000	0.000004	0.002151	0.004050	-0.000134	0.003339	-0.000029
15.742857	0.000924	0.000688	-0.006056	-0.000000	0.000291	-0.186734	0.000007	0.000063	0.000000	0.000026	0.016928	0.001448	0.000664	-0.005843	-0.000000	0.000319	-0.183313	-0.000000	-0.000004	-0.000000	-0.000002	-0.001007	0.004066	-0.000115	0.003344	-0.000012
15.757143	0.000921	0.000707	-0.006097	-0.000000	0.000309	-0.189227	0.000005	0.000051	0.000000	0.000022	0.013660	0.001449	0.000680	-0.005871	-0.000000	0.000335	-0.185396	0.000000	-0.000016	-0.000000	-0.000008	-0.004167	0.004074	-0.000097	0.003340	0.000006
15.771429	0.000915	0.000725	-0.006135	-0.000000	0.000327	-0.191693	0.000003	0.000039	0.000000	0.000018	0.010386	0.001447	0.000695	-0.005897	-0.000000	0.000350	-0.187453	0.000001	-0.000027	-0.000000	-0.000014	-0.007327	0.004082	-0.000078	0.003337	0.000023
15.785714	0.000900	0.000744	-0.006171	-0.000000	0.000345	-0.194135	0.000001	0.000027	0.000000	0.000013	0.007109	0.001433	0.000710	-0.005920	-0.000000	0.000366	-0.189491	0.000002	-0.000039	-0.000000	-0.000020	-0.010487	0.004096	-0.000060	0.003344	0.000041
15.800000	0.000892	0.000763	-0.006205	-0.000000	0.000363	-0.196549	0.000001	0.000014	0.000000	0.000007	0.003827	0.001429	0.000726	-0.005942	-0.000000	0.000383	-0.191505	0.000003	-0.000051	-0.000000	-0.000027	-0.013647	0.004101	-0.000041	0.003339	0.000058
15.814286	0.000883	0.000782	-0.006236	-0.000000	0.000382	-0.198936	0.000000	0.000002	0.000000	0.000001	0.000542	0.001422	0.000741	-0.005962	-0.000000	0.000399	-0.193494	0.000005	-0.000063	-0.000000	-0.000035	-0.016806	0.004105	-0.000022	0.003333	0.000075
15.828571	0.000879	0.000801	-0.006264	-0.000000	0.000401	-0.201291	-0.000000	-0.000010	-0.000000	-0.000005	-0.002747	0.001424	0.000756	-0.005979	-0.000000	0.000415	-0.195454	0.000007	-0.000075	-0.000000	-0.000042	-0.019965	0.004100	-0.000003	0.003318	0.000093
15.842857	0.000868	0.000820	-0.006290	-0.000000	0.000420	-0.203618	0.000000	-0.000023	-0.000000	-0.000012	-0.006038	0.001417	0.000772	-0.005994	-0.000000	0.000432	-0.197389	0.000009	-0.000086	-0.000000	-0.000051	-0.023121	0.004099	0.000016	0.003309	0.000110
15.857143	0.000865	0.000839	-0.006313	-0.000000	0.000439	-0.205912	0.000001	-0.000035	-0.000000	-0.000020	-0.009331	0.001419	0.000787	-0.006007	-0.000000	0.000448	-0.199293	0.000012	-0.000098	-0.000000	-0.000059	-0.026276	0.004088	0.000035	0.003288	0.000128
15.871429	0.000857	0.000857	-0.006334	-0.000000	0.000459	-0.208176	0.000002	-0.000047	-0.000000	-0.000028	-0.012627	0.001416	0.000802	-0.006018	-0.000000	0.000465	-0.201169	0.000015	-0.000110	-0.000000	-0.000068	-0.029428	0.004079	0.000054	0.003271	0.000145
15.885714	0.000845	0.000876	-0.006352	-0.000000	0.000479	-0.210411	0.000004	-0.000060	-0.000000	-0.000036	-0.015923	0.001408	0.000817	-0.006027	-0.000000	0.000482	-0.203019	0.000019	-0.000121	-0.000000	-0.000077	-0.032577	0.004071	0.000073	0.003257	0.000162
15.900000	0.000832	0.000895	-0.006368	-0.000000	0.000498	-0.212617	0.000006	-0.000072	-0.000000	-0.000045	-0.019221	0.001399	0.000832	-0.006034	-0.000000	0.000499	-0.204844	0.000023	-0.000133	-0.000000	-0.000087	-0.035723	0.004062	0.000092	0.003242	0.000179
15.914286	0.000816	0.000913	-0.006381	-0.000000	0.000518	-0.214796	0.000009	-0.000084	-0.000000	-0.000054	-0.022519	0.001385	0.000847	-0.006039	-0.000000	0.000516	-0.206646	0.000028	-0.000145	-0.000000	-0.000097	-0.038865	0.004054	0.000111	0.003229	0.000196
15.928571	0.000803	0.000932	-0.006392	-0.000000	0.000538	-0.216945	0.000012	-0.000097	-0.000000	-0.000064	-0.025818	0.001376	0.000861	-0.006042	-0.000000	0.000533	-0.208421	0.000033	-0.000156	-0.000000	-0.000107	-0.042003	0.004039	0.000130	0.003210	0.000213
15.942857	0.000787	0.000951	-0.006400	-0.000000	0.000559	-0.219066	0.000015	-0.000109	-0.000000	-0.000074	-0.029116	0.001363	0.000876	-0.006043	-0.000000	0.000550	-0.210171	0.000038	-0.000168	-0.000000	-0.000118	-0.045137	0.004025	0.000149	0.003192	0.000230
15.957143	0.000771	0.000969	-0.006406	-0.000000	0.000579	-0.221157	0.000019	-0.000121	-0.000000	-0.000085	-0.032413	0.001350	0.000891	-0.006042	-0.000000	0.000567	-0.211896	0.000044	-0.000179	-0.000000	-0.000129	-0.048265	0.004009	0.000168	0.003173	0.000247
15.971429	0.000752	0.000987	-0.006410	-0.000000	0.000600	-0.223220	0.000023	-0.000133	-0.000000	-0.000096	-0.035709	0.001333	0.000905	-0.006039	-0.000000	0.000584	-0.213598	0.000050	-0.000190	-0.000000	-0.000140	-0.051388	0.003993	0.000187	0.003155	0.000264
15.985714	0.000730	0.001006	-0.006411	-0.000000	0.000620	-0.225257	0.000028	-0.000145	-0.000000	-0.000107	-0.039003	0.001313	0.000920	-0.006034	-0.000000	0.000601	-0.215278	0.000056	-0.000201	-0.000000	-0.000152	-0.054505	0.003978	0.000206	0.003140	0.000280
16.000000	0.000706	0.001024	-0.006410	-0.000000	0.000641	-0.227267	0.000033	-0.000157	-0.000000	-0.000119	-0.042295	0.001290	0.000934	-0.006027	-0.000000	0.000618	-0.216936	0.000063	-0.000213	-0.000000	-0.000164	-0.057616	0.003962	0.000225	0.003124	0.000297
16.014286	0.000679	0.001042	-0.006407	-0.000000	0.000662	-0.229252	0.000039	-0.000169	-0.000000	-0.000132	-0.045584	0.001264	0.000948	-0.006019	-0.000000	0.000635	-0.218575	0.000070	-0.000224	-0.000000	-0.000176	-0.060719	0.003947	0.000243	0.003111	0.000313
16.028571	0.000656	0.001060	-0.006401	-0.000000	0.000683	-0.231209	0.000045	-0.000181	-0.000000	-0.000144	-0.048870	0.001242	0.000963	-0.006008	-0.000000	0.000652	-0.220191	0.000077	-0.000235	-0.000000	-0.000189	-0.063816	0.003926	0.000262	0.003091	0.000329
16.042857	0.000627	0.001078	-0.006393	-0.000000	0.000704	-0.233141	0.000051	-0.000193	-0.000000	-0.000157	-0.052153	0.001214	0.000977	-0.005996	-0.000000	0.000670	-0.221788	0.000085	-0.000246	-0.000000	-0.000202	-0.066905	0.003908	0.000281	0.003076	0.000345
16.057143	0.000598	0.001096	-0.006383	-0.000000	0.000725	-0.235048	0.000058	-0.000205	-0.000000	-0.000171	-0.055432	0.001184	0.000991	-0.005982	-0.000000	0.000687	-0.223365	0.000094	-0.000256	-0.000000	-0.000215	-0.069986	0.003889	0.000299	0.003061	0.000361
16.071429	0.000567	0.001114	-0.006371	-0.000000	0.000746	-0.236929	0.000065	-0.000217	-0.000000	-0.000185	-0.058706	0.001153	0.001005	-0.005967	-0.000000	0.000704	-0.224923	0.000102	-0.000267	-0.000000	-0.000229	-0.073059	0.003869	0.000318	0.003046	0.000376
16.085714	0.000531	0.001132	-0.006357	-0.000000	0.000767	-0.238787	0.000073	-0.000229	-0.000000	-0.000199	-0.061976	0.001116	0.001019	-0.005950	-0.000000	0.000721	-0.226465	0.000111	-0.000278	-0.000000	-0.000242	-0.076123	0.003852	0.000336	0.003034	0.000392
16.100000	0.000500	0.001149	-0.006340	-0.000000	0.000788	-0.240619	0.000081	-0.000240	-0.000000	-0.000214	-0.065240	0.001084	0.001033	-0.005931	-0.000000	0.000738	-0.227987	0.000121	-0.000288	-0.000000	-0.000256	-0.079177	0.003828	0.000354	0.003017	0.000407
16.114286	0.000463	0.001167	-0.006321	-0.000000	0.000809	-0.242428	0.000089	-0.000252	-0.000000	-0.000229	-0.068499	0.001045	0.001046	-0.005911	-0.000000	0.000755	-0.229493	0.000130	-0.000298	-0.000000	-0.000271	-0.082222	0.003808	0.000372	0.003004	0.000422
16.128571	0.000423	0.001184	-0.006300	-0.000000	0.000830	-0.244213	0.000098	-0.000263	-0.000000	-0.000244	-0.071751	0.001004	0.001060	-0.005889	-0.000000	0.000773	-0.230984	0.000140	-0.000309	-0.000000	-0.000285	-0.085257	0.003788	0.000390	0.002993	0.000437
16.142857	0.000383	0.001201	-0.006277	-0.000000	0.000851	-0.245976	0.000108	-0.000274	-0.000000	-0.000260	-0.074997	0.000961	0.001074	-0.005865	-0.000000	0.000790	-0.232459	0.000151	-0.000319	-0.000000	-0.000300	-0.088281	0.003767	0.000408	0.002981	0.000451
16.157143	0.000341	0.001219	-0.006252	-0.000000	0.000873	-0.247717	0.000117	-0.000286	-0.000000	-0.000276	-0.078235	0.000917	0.001088	-0.005840	-0.000000	0.000807	-0.233919	0.000161	-0.000329	-0.000000	-0.000315	-0.091295	0.003746	0.000425	0.002970	0.000466
16.171429	0.000296	0.001236	-0.006225	-0.000000	0.000894	-0.249436	0.000127	-0.000297	-0.000000	-0.000292	-0.081466	0.000868	0.001101	-0.005813	-0.000000	0.000824	-0.235366	0.000172	-0.000339	-0.000000	-0.000330	-0.094297	0.003726	0.000442	0.002962	0.000480
16.185714	0.000251	0.001253	-0.006196	-0.000000	0.000915	-0.251133	0.000138	-0.000308	-0.000000	-0.000309	-0.084690	0.000819	0.001115	-0.005785	-0.000000	0.000841	-0.236799	0.000183	-0.000348	-0.000000	-0.000345	-0.097288	0.003704	0.000460	0.002952	0.000494
16.200000	0.000207	0.001270	-0.006165	-0.000000	0.000936	-0.252807	0.000149	-0.000319	-0.000000	-0.000326	-0.087904	0.000772	0.001128	-0.005756	-0.000000	0.000858	-0.238217	0.000195	-0.000358	-0.000000	-0.000361	-0.100267	0.003679	0.000476	0.002938	0.000507
16.214286	0.000159	0.001287	-0.006132	-0.000000	0.000957	-0.254460	0.000160	-0.000329	-0.000000	-0.000343	-0.091111	0.000720	0.001142	-0.005725	-0.000000	0.000875	-0.239623	0.000207	-0.000367	-0.000000	-0.000377	-0.103233	0.003656	0.000493	0.002929	0.000520
16.228571	0.000110	0.001303	-0.006098	-0.000000	0.000979	-0.256091	0.000172	-0.000340	-0.000000	-0.000360	-0.094307	0.000667	0.001155	-0.005692	-0.000000	0.000892	-0.241015	0.000219	-0.000376	-0.000000	-0.000393	-0.106186	0.003632	0.000510	0.002919	0.000534
16.242857	0.000062	0.001320	-0.006061	-0.000000	0.001000	-0.257701	0.000184	-0.000350	-0.000000	-0.000378	-0.097495	0.000614	0.001168	-0.005658	-0.000000	0.000908	-0.242394	0.000232	-0.000386	-0.000000	-0.000409	-0.109127	0.003607	0.000526	0.002908	0.000546
16.257143	0.000013	0.001336	-0.006022	-0.000000	0.001021	-0.259288	0.000196	-0.000361	-0.000000	-0.000396	-0.100672	0.000561	0.001182	-0.005623	-0.000000	0.000925	-0.243759	0.000245	-0.000395	-0.000000	-0.000425	-0.112054	0.003579	0.000542	0.002895	0.000559
16.271429	-0.000039	0.001353	-0.005981	-0.000000	0.001042	-0.260854	0.000209	-0.000371	-0.000000	-0.000415	-0.103839	0.000504	0.001195	-0.005586	-0.000000	0.000942	-0.245112	0.000258	-0.000403	-0.000000	-0.000442	-0.114967	0.003553	0.000558	0.002885	0.000571
16.285714	-0.000091	0.001369	-0.005939	-0.000000	0.001063	-0.262398	0.000222	-0.000381	-0.000000	-0.000433	-0.106995	0.000448	0.001208	-0.005547	-0.000000	0.000959	-0.246452	0.000271	-0.000412	-0.000000	-0.000458	-0.117866	0.003525	0.000573	0.002874	0.000583
16.300000	-0.000141	0.001385	-0.005894	-0.000000	0.001084	-0.263920	0.000236	-0.000391	-0.000000	-0.000452	-0.110139	0.000393	0.001221	-0.005508	-0.000000	0.000975	-0.247777	0.000285	-0.000420	-0.000000	-0.000475	-0.120751	0.003494	0.000589	0.002859	0.000595
16.314286	-0.000191	0.001401	-0.005848	-0.000000	0.001104	-0.265419	0.000250	-0.000400	-0.000000	-0.000471	-0.113272	0.000338	0.001234	-0.005466	-0.000000	0.000992	-0.249089	0.000299	-0.000429	-0.000000	-0.000492	-0.123621	0.003461	0.000604	0.002843	0.000606
16.328571	-0.000244	0.001417	-0.005800	-0.000000	0.001125	-0.266896	0.000264	-0.000410	-0.000000	-0.000491	-0.116393	0.000279	0.001247	-0.005424	-0.000000	0.001008	-0.250388	0.000313	-0.000437	-0.000000	-0.000509	-0.126475	0.003430	0.000619	0.002830	0.000618
16.342857	-0.000301	0.001432	-0.005750	-0.000000	0.001146	-0.268352	0.000278	-0.000419	-0.000000	-0.000510	-0.119501	0.000220	0.001260	-0.005380	-0.000000	0.001025	-0.251673	0.000327	-0.000445	-0.000000	-0.000526	-0.129314	0.003400	0.000633	0.002816	0.000628
16.357143	-0.000323	0.001448	-0.005697	-0.000000	0.001166	-0.269772	0.000293	-0.000429	-0.000000	-0.000530	-0.122597	0.000202	0.001273	-0.005334	-0.000000	0.001041	-0.252926	0.000342	-0.000453	-0.000000	-0.000544	-0.132137	0.003335	0.000647	0.002760	0.000639
16.371429	-0.000375	0.001463	-0.005644	-0.000000	0.001187	-0.271169	0.000308	-0.000438	-0.000000	-0.000550	-0.125679	0.000144	0.001286	-0.005287	-0.000000	0.001057	-0.254165	0.000357	-0.000460	-0.000000	-0.000561	-0.134944	0.003297	0.000661	0.002741	0.000649
16.385714	-0.000421	0.001478	-0.005588	-0.000000	0.001207	-0.272540	0.000324	-0.000446	-0.000000	-0.000570	-0.128748	0.000092	0.001298	-0.005238	-0.000000	0.001073	-0.255386	0.000372	-0.000468	-0.000000	-0.000579	-0.137735	0.003253	0.000675	0.002716	0.000659
16.400000	-0.000485	0.001493	-0.005531	-0.000000	0.001227	-0.273892	0.000339	-0.000455	-0.000000	-0.000590	-0.131802	0.000018	0.001311	-0.005188	-0.000000	0.001089	-0.256599	0.000387	-0.000475	-0.000000	-0.000596	-0.140509	0.003225	0.000688	0.002712	0.000669
16.414286	-0.000548	0.001508	-0.005471	-0.000000	0.001247	-0.275225	0.000355	-0.000464	-0.000000	-0.000611	-0.134842	-0.000052	0.001323	-0.005137	-0.000000	0.001105	-0.257803	0.000403	-0.000482	-0.000000	-0.000614	-0.143265	0.003194	0.000701	0.002703	0.000678
16.428571	-0.000607	0.001522	-0.005411	-0.000000	0.001267	-0.276536	0.000372	-0.000472	-0.000000	-0.000632	-0.137867	-0.000120	0.001335	-0.005085	-0.000000	0.001121	-0.258996	0.000418	-0.000489	-0.000000	-0.000632	-0.146005	0.003158	0.000714	0.002690	0.000687
16.442857	-0.000669	0.001537	-0.005348	-0.000000	0.001287	-0.277827	0.000388	-0.000480	-0.000000	-0.000652	-0.140878	-0.000190	0.001348	-0.005031	-0.000000	0.001136	-0.260178	0.000434	-0.000495	-0.000000	-0.000650	-0.148726	0.003124	0.000726	0.002678	0.000695
16.457143	-0.000723	0.001551	-0.005284	-0.000000	0.001306	-0.279094	0.000405	-0.000488	-0.000000	-0.000673	-0.143872	-0.000251	0.001360	-0.004976	-0.000000	0.001152	-0.261344	0.000450	-0.000502	-0.000000	-0.000667	-0.151430	0.003080	0.000738	0.002657	0.000704
16.471429	-0.000803	0.001565	-0.005219	-0.000000	0.001326	-0.280347	0.000423	-0.000496	-0.000000	-0.000694	-0.146851	-0.000345	0.001372	-0.004920	-0.000000	0.001167	-0.262511	0.000467	-0.000508	-0.000000	-0.000685	-0.154116	0.003061	0.000750	0.002667	0.000712
16.485714	-0.000882	0.001579	-0.005152	-0.000000	0.001345	-0.281587	0.000440	-0.000503	-0.000000	-0.000716	-0.149813	-0.000436	0.001384	-0.004863	-0.000000	0.001183	-0.263674	0.000483	-0.000514	-0.000000	-0.000703	-0.156782	0.003039	0.000761	0.002672	0.000719
16.500000	-0.000932	0.001593	-0.005083	-0.000000	0.001364	-0.282799	0.000458	-0.000510	-0.000000	-0.000737	-0.152759	-0.000492	0.001397	-0.004805	-0.000000	0.001198	-0.264819	0.000500	-0.000520	-0.000000	-0.000721	-0.159431	0.002988	0.000772	0.002642	0.000727
16.514286	-0.000993	0.001606	-0.005013	-0.000000	0.001383	-0.283990	0.000476	-0.000518	-0.000000	-0.000758	-0.155687	-0.000562	0.001409	-0.004745	-0.000000	0.001213	-0.265952	0.000517	-0.000526	-0.000000	-0.000739	-0.162060	0.002946	0.000783	0.002625	0.000734
16.528571	-0.001047	0.001620	-0.004941	-0.000000	0.001402	-0.285155	0.000494	-0.000524	-0.000000	-0.000780	-0.158598	-0.000624	0.001421	-0.004684	-0.000000	0.001228	-0.267069	0.000534	-0.000531	-0.000000	-0.000757	-0.164669	0.002896	0.000793	0.002600	0.000740
16.542857	-0.001113	0.001633	-0.004868	-0.000000	0.001421	-0.286300	0.000512	-0.000531	-0.000000	-0.000801	-0.161492	-0.000701	0.001432	-0.004622	-0.000000	0.001243	-0.268177	0.000551	-0.000536	-0.000000	-0.000775	-0.167259	0.002857	0.000803	0.002588	0.000746
16.557143	-0.001187	0.001646	-0.004793	-0.000000	0.001439	-0.287428	0.000531	-0.000538	-0.000000	-0.000823	-0.164368	-0.000790	0.001444	-0.004558	-0.000000	0.001258	-0.269279	0.000568	-0.000541	-0.000000	-0.000794	-0.169830	0.002825	0.000813	0.002586	0.000752
16.571429	-0.001269	0.001659	-0.004717	-0.000000	0.001458	-0.288541	0.000550	-0.000544	-0.000000	-0.000845	-0.167225	-0.000890	0.001456	-0.004494	-0.000000	0.001273	-0.270380	0.000586	-0.000546	-0.000000	-0.000812	-0.172380	0.002800	0.000822	0.002595	0.000758
16.585714	-0.001343	0.001671	-0.004640	-0.000000	0.001476	-0.289637	0.000569	-0.000550	-0.000000	-0.000867	-0.170063	-0.000980	0.001468	-0.004428	-0.000000	0.001288	-0.271475	0.000603	-0.000551	-0.000000	-0.000830	-0.174910	0.002766	0.000831	0.002592	0.000763
16.600000	-0.001421	0.001684	-0.004561	-0.000000	0.001494	-0.290716	0.000588	-0.000556	-0.000000	-0.000888	-0.172883	-0.001073	0.001480	-0.004362	-0.000000	0.001302	-0.272566	0.000621	-0.000555	-0.000000	-0.000848	-0.177420	0.002734	0.000839	0.002592	0.000768
16.614286	-0.001487	0.001696	-0.004481	-0.000000	0.001512	-0.291773	0.000607	-0.000561	-0.000000	-0.000910	-0.175683	-0.001153	0.001492	-0.004294	-0.000000	0.001317	-0.273647	0.000638	-0.000559	-0.000000	-0.000866	-0.179908	0.002690	0.000847	0.002578	0.000773
16.628571	-0.001571	0.001709	-0.004400	-0.000000	0.001529	-0.292816	0.000627	-0.000566	-0.000000	-0.000932	-0.178463	-0.001256	0.001504	-0.004225	-0.000000	0.001331	-0.274727	0.000656	-0.000563	-0.000000	-0.000884	-0.182376	0.002662	0.000855	0.002585	0.000777
16.642857	-0.001642	0.001721	-0.004317	-0.000000	0.001547	-0.293839	0.000647	-0.000572	-0.000000	-0.000954	-0.181223	-0.001344	0.001515	-0.004155	-0.000000	0.001346	-0.275799	0.000674	-0.000567	-0.000000	-0.000902	-0.184823	0.002621	0.000862	0.002577	0.000781
16.657143	-0.001728	0.001733	-0.004233	-0.000000	0.001564	-0.294848	0.000667	-0.000576	-0.000000	-0.000976	-0.183964	-0.001450	0.001527	-0.004084	-0.000000	0.001360	-0.276870	0.000692	-0.000571	-0.000000	-0.000920	-0.187248	0.002594	0.000869	0.002586	0.000784
16.671429	-0.001813	0.001745	-0.004148	-0.000000	0.001581	-0.295842	0.000687	-0.000581	-0.000000	-0.000998	-0.186683	-0.001557	0.001539	-0.004012	-0.000000	0.001374	-0.277941	0.000710	-0.000574	-0.000000	-0.000938	-0.189652	0.002565	0.000876	0.002595	0.000788
16.685714	-0.001896	0.001756	-0.004061	-0.000000	0.001598	-0.296821	0.000707	-0.000585	-0.000000	-0.001020	-0.189382	-0.001661	0.001551	-0.003939	-0.000000	0.001388	-0.279010	0.000728	-0.000577	-0.000000	-0.000956	-0.192034	0.002533	0.000882	0.002599	0.000791
16.700000	-0.001977	0.001768	-0.003973	-0.000000	0.001615	-0.297782	0.000727	-0.000590	-0.000000	-0.001041	-0.192059	-0.001762	0.001563	-0.003865	-0.000000	0.001403	-0.280075	0.000747	-0.000580	-0.000000	-0.000973	-0.194394	0.002498	0.000887	0.002600	0.000793
16.714286	-0.002058	0.001779	-0.003884	-0.000000	0.001631	-0.298727	0.000748	-0.000593	-0.000000	-0.001063	-0.194715	-0.001865	0.001575	-0.003790	-0.000000	0.001417	-0.281136	0.000765	-0.000582	-0.000000	-0.000991	-0.196732	0.002462	0.000893	0.002601	0.000795
16.728571	-0.002145	0.001790	-0.003794	-0.000000	0.001647	-0.299657	0.000769	-0.000597	-0.000000	-0.001085	-0.197350	-0.001976	0.001587	-0.003714	-0.000000	0.001430	-0.282198	0.000783	-0.000585	-0.000000	-0.001009	-0.199048	0.002432	0.000898	0.002610	0.000797
16.742857	-0.002231	0.001801	-0.003703	-0.000000	0.001664	-0.300573	0.000789	-0.000601	-0.000000	-0.001107	-0.199962	-0.002087	0.001599	-0.003637	-0.000000	0.001444	-0.283258	0.000802	-0.000587	-0.000000	-0.001027	-0.201342	0.002399	0.000902	0.002618	0.000799
16.757143	-0.002322	0.001812	-0.003611	-0.000000	0.001680	-0.301474	0.000810	-0.000604	-0.000000	-0.001128	-0.202552	-0.002204	0.001611	-0.003558	-0.000000	0.001458	-0.284319	0.000820	-0.000589	-0.000000	-0.001044	-0.203613	0.002371	0.000906	0.002630	0.000800
16.771429	-0.002414	0.001823	-0.003518	-0.000000	0.001695	-0.302362	0.000831	-0.000607	-0.000000	-0.001150	-0.205120	-0.002323	0.001623	-0.003479	-0.000000	0.001472	-0.285382	0.000838	-0.000591	-0.000000	-0.001062	-0.205861	0.002343	0.000910	0.002644	0.000801
16.785714	-0.002507	0.001834	-0.003423	-0.000000	0.001711	-0.303237	0.000852	-0.000609	-0.000000	-0.001172	-0.207665	-0.002446	0.001635	-0.003399	-0.000000	0.001486	-0.286447	0.000857	-0.000592	-0.000000	-0.001079	-0.208087	0.002315	0.000913	0.002660	0.000802
16.800000	-0.002598	0.001844	-0.003328	-0.000000	0.001726	-0.304098	0.000873	-0.000612	-0.000000	-0.001193	-0.210186	-0.002565	0.001647	-0.003318	-0.000000	0.001499	-0.287513	0.000875	-0.000594	-0.000000	-0.001096	-0.210290	0.002284	0.000916	0.002672	0.000802
16.814286	-0.002686	0.001855	-0.003231	-0.000000	0.001741	-0.304944	0.000894	-0.000614	-0.000000	-0.001214	-0.212685	-0.002681	0.001659	-0.003235	-0.000000	0.001513	-0.288579	0.000894	-0.000595	-0.000000	-0.001114	-0.212469	0.002250	0.000919	0.002680	0.000802
16.828571	-0.002778	0.001865	-0.003133	-0.000000	0.001756	-0.305776	0.000915	-0.000616	-0.000000	-0.001236	-0.215160	-0.002804	0.001672	-0.003152	-0.000000	0.001526	-0.289645	0.000912	-0.000595	-0.000000	-0.001131	-0.214626	0.002220	0.000921	0.002693	0.000802
16.842857	-0.002873	0.001875	-0.003035	-0.000000	0.001771	-0.306595	0.000936	-0.000618	-0.000000	-0.001257	-0.217611	-0.002930	0.001684	-0.003067	-0.000000	0.001540	-0.290714	0.000930	-0.000596	-0.000000	-0.001148	-0.216759	0.002191	0.000923	0.002709	0.000801
16.857143	-0.002969	0.001885	-0.002935	-0.000000	0.001785	-0.307401	0.000958	-0.000619	-0.000000	-0.001278	-0.220039	-0.003059	0.001697	-0.002982	-0.000000	0.001553	-0.291786	0.000949	-0.000596	-0.000000	-0.001165	-0.218869	0.002163	0.000924	0.002726	0.000800
16.871429	-0.003065	0.001895	-0.002835	-0.000000	0.001800	-0.308195	0.000979	-0.000620	-0.000000	-0.001299	-0.222442	-0.003189	0.001709	-0.002895	-0.000000	0.001567	-0.292860	0.000967	-0.000597	-0.000000	-0.001182	-0.220956	0.002134	0.000925	0.002743	0.000799
16.885714	-0.003166	0.001904	-0.002733	-0.000000	0.001814	-0.308977	0.001000	-0.000621	-0.000000	-0.001320	-0.224821	-0.003326	0.001722	-0.002808	-0.000000	0.001580	-0.293940	0.000986	-0.000597	-0.000000	-0.001199	-0.223019	0.002110	0.000926	0.002766	0.000798
16.900000	-0.003266	0.001914	-0.002631	-0.000000	0.001828	-0.309748	0.001021	-0.000622	-0.000000	-0.001340	-0.227175	-0.003464	0.001734	-0.002719	-0.000000	0.001593	-0.295024	0.001004	-0.000596	-0.000000	-0.001215	-0.225059	0.002084	0.000926	0.002789	0.000796
16.914286	-0.003365	0.001924	-0.002527	-0.000000	0.001841	-0.310507	0.001043	-0.000622	-0.000000	-0.001361	-0.229505	-0.003600	0.001747	-0.002630	-0.000000	0.001607	-0.296112	0.001022	-0.000596	-0.000000	-0.001232	-0.227075	0.002056	0.000926	0.002808	0.000794
16.928571	-0.003468	0.001933	-0.002423	-0.000000	0.001855	-0.311255	0.001064	-0.000623	-0.000000	-0.001381	-0.231810	-0.003742	0.001760	-0.002539	-0.000000	0.001620	-0.297205	0.001040	-0.000595	-0.000000	-0.001249	-0.229067	0.002032	0.000926	0.002833	0.000792
16.942857	-0.003573	0.001942	-0.002318	-0.000000	0.001868	-0.311992	0.001085	-0.000623	-0.000000	-0.001402	-0.234089	-0.003888	0.001773	-0.002447	-0.000000	0.001633	-0.298305	0.001058	-0.000594	-0.000000	-0.001265	-0.231036	0.002009	0.000925	0.002860	0.000789
16.957143	-0.003679	0.001951	-0.002212	-0.000000	0.001881	-0.312720	0.001107	-0.000622	-0.000000	-0.001422	-0.236344	-0.004037	0.001786	-0.002354	-0.000000	0.001647	-0.299412	0.001077	-0.000593	-0.000000	-0.001281	-0.232981	0.001987	0.000923	0.002890	0.000786
16.971429	-0.003789	0.001960	-0.002105	-0.000000	0.001894	-0.313439	0.001128	-0.000622	-0.000000	-0.001442	-0.238573	-0.004191	0.001800	-0.002261	-0.000000	0.001660	-0.300528	0.001095	-0.000592	-0.000000	-0.001297	-0.234902	0.001967	0.000922	0.002923	0.000783
16.985714	-0.003900	0.001969	-0.001998	-0.000000	0.001907	-0.314150	0.001149	-0.000621	-0.000000	-0.001462	-0.240776	-0.004349	0.001813	-0.002166	-0.000000	0.001673	-0.301653	0.001112	-0.000590	-0.000000	-0.001313	-0.236800	0.001949	0.000920	0.002958	0.000780
17.000000	-0.004014	0.001978	-0.001889	-0.000000	0.001920	-0.314853	0.001170	-0.000620	-0.000000	-0.001481	-0.242953	-0.004512	0.001827	-0.002070	-0.000000	0.001687	-0.302789	0.001130	-0.000589	-0.000000	-0.001329	-0.238673	0.001934	0.000917	0.002998	0.000776
17.014286	-0.004125	0.001987	-0.001780	-0.000000	0.001932	-0.315548	0.001191	-0.000619	-0.000000	-0.001501	-0.245105	-0.004671	0.001841	-0.001972	-0.000000	0.001700	-0.303933	0.001148	-0.000587	-0.000000	-0.001345	-0.240523	0.001914	0.000915	0.003032	0.000773
17.028571	-0.004233	0.001996	-0.001670	-0.000000	0.001944	-0.316233	0.001212	-0.000617	-0.000000	-0.001520	-0.247230	-0.004828	0.001855	-0.001874	-0.000000	0.001713	-0.305085	0.001166	-0.000584	-0.000000	-0.001361	-0.242350	0.001891	0.000912	0.003063	0.000769
17.042857	-0.004341	0.002004	-0.001559	-0.000000	0.001956	-0.316907	0.001233	-0.000615	-0.000000	-0.001539	-0.249329	-0.004985	0.001869	-0.001775	-0.000000	0.001727	-0.306243	0.001183	-0.000582	-0.000000	-0.001377	-0.244152	0.001867	0.000908	0.003092	0.000764
17.057143	-0.004449	0.002013	-0.001447	-0.000000	0.001968	-0.317572	0.001254	-0.000613	-0.000000	-0.001558	-0.251402	-0.005145	0.001883	-0.001674	-0.000000	0.001740	-0.307409	0.001201	-0.000579	-0.000000	-0.001392	-0.245931	0.001843	0.000904	0.003123	0.000760
17.071429	-0.004555	0.002021	-0.001335	-0.000000	0.001980	-0.318226	0.001274	-0.000611	-0.000000	-0.001577	-0.253449	-0.005302	0.001897	-0.001572	-0.000000	0.001754	-0.308580	0.001218	-0.000577	-0.000000	-0.001408	-0.247686	0.001816	0.000900	0.003150	0.000755
17.085714	-0.004662	0.002029	-0.001222	-0.000000	0.001991	-0.318869	0.001295	-0.000608	-0.000000	-0.001595	-0.255468	-0.005462	0.001912	-0.001469	-0.000000	0.001767	-0.309757	0.001236	-0.000574	-0.000000	-0.001423	-0.249417	0.001790	0.000896	0.003179	0.000750
17.100000	-0.004770	0.002038	-0.001108	-0.000000	0.002003	-0.319501	0.001315	-0.000606	-0.000000	-0.001614	-0.257462	-0.005625	0.001926	-0.001365	-0.000000	0.001780	-0.310941	0.001253	-0.000570	-0.000000	-0.001438	-0.251125	0.001765	0.000891	0.003208	0.000745
17.114286	-0.004872	0.002046	-0.000993	-0.000000	0.002014	-0.320121	0.001336	-0.000603	-0.000000	-0.001632	-0.259428	-0.005781	0.001941	-0.001259	-0.000000	0.001794	-0.312128	0.001270	-0.000567	-0.000000	-0.001453	-0.252809	0.001733	0.000886	0.003231	0.000740
17.128571	-0.004972	0.002053	-0.000878	-0.000000	0.002025	-0.320727	0.001356	-0.000600	-0.000000	-0.001650	-0.261368	-0.005935	0.001956	-0.001153	-0.000000	0.001807	-0.313318	0.001287	-0.000563	-0.000000	-0.001468	-0.254469	0.001699	0.000881	0.003249	0.000735
17.142857	-0.005071	0.002061	-0.000762	-0.000000	0.002035	-0.321320	0.001376	-0.000596	-0.000000	-0.001668	-0.263280	-0.006091	0.001971	-0.001045	-0.000000	0.001821	-0.314510	0.001303	-0.000560	-0.000000	-0.001483	-0.256106	0.001664	0.000875	0.003268	0.000729
17.157143	-0.005171	0.002069	-0.000645	-0.000000	0.002046	-0.321900	0.001396	-0.000592	-0.000000	-0.001685	-0.265166	-0.006249	0.001986	-0.000935	-0.000000	0.001835	-0.315705	0.001320	-0.000556	-0.000000	-0.001498	-0.257720	0.001629	0.000869	0.003287	0.000723
17.171429	-0.005276	0.002076	-0.000528	-0.000000	0.002056	-0.322467	0.001416	-0.000588	-0.000000	-0.001702	-0.267024	-0.006413	0.002001	-0.000825	-0.000000	0.001848	-0.316904	0.001337	-0.000551	-0.000000	-0.001512	-0.259311	0.001598	0.000862	0.003312	0.000717
17.185714	-0.005381	0.002083	-0.000410	-0.000000	0.002066	-0.323023	0.001436	-0.000584	-0.000000	-0.001719	-0.268855	-0.006581	0.002016	-0.000713	-0.000000	0.001862	-0.318108	0.001353	-0.000547	-0.000000	-0.001527	-0.260878	0.001568	0.000856	0.003339	0.000711
17.200000	-0.005486	0.002090	-0.000291	-0.000000	0.002076	-0.323567	0.001455	-0.000580	-0.000000	-0.001736	-0.270659	-0.006750	0.002032	-0.000600	-0.000000	0.001875	-0.319317	0.001369	-0.000542	-0.000000	-0.001541	-0.262422	0.001538	0.000849	0.003365	0.000705
17.214286	-0.005592	0.002097	-0.000172	-0.000000	0.002085	-0.324100	0.001475	-0.000575	-0.000000	-0.001753	-0.272436	-0.006922	0.002047	-0.000485	-0.000000	0.001889	-0.320531	0.001385	-0.000538	-0.000000	-0.001555	-0.263943	0.001508	0.000841	0.003393	0.000699
17.228571	-0.005697	0.002104	-0.000052	-0.000000	0.002095	-0.324621	0.001494	-0.000571	-0.000000	-0.001769	-0.274185	-0.007094	0.002063	-0.000369	-0.000000	0.001903	-0.321750	0.001401	-0.000533	-0.000000	-0.001570	-0.265441	0.001477	0.000834	0.003419	0.000692
17.242857	-0.005804	0.002111	0.000068	-0.000000	0.002104	-0.325130	0.001513	-0.000566	-0.000000	-0.001785	-0.275907	-0.007270	0.002078	-0.000252	-0.000000	0.001916	-0.322975	0.001417	-0.000528	-0.000000	-0.001584	-0.266916	0.001447	0.000826	0.003448	0.000685
17.257143	-0.005910	0.002117	0.000189	-0.000000	0.002113	-0.325628	0.001532	-0.000560	-0.000000	-0.001801	-0.277601	-0.007449	0.002094	-0.000134	-0.000000	0.001930	-0.324205	0.001433	-0.000522	-0.000000	-0.001598	-0.268369	0.001416	0.000818	0.003478	0.000678
17.271429	-0.006028	0.002124	0.000311	-0.000000	0.002122	-0.326118	0.001550	-0.000555	-0.000000	-0.001817	-0.279268	-0.007644	0.002110	-0.000014	-0.000000	0.001944	-0.325447	0.001448	-0.000517	-0.000000	-0.001612	-0.269799	0.001397	0.000810	0.003523	0.000672
17.285714	-0.006141	0.002130	0.000433	-0.000000	0.002130	-0.326599	0.001569	-0.000549	-0.000000	-0.001832	-0.280907	-0.007835	0.002126	0.000107	-0.000000	0.001958	-0.326698	0.001463	-0.000511	-0.000000	-0.001625	-0.271206	0.001373	0.000801	0.003561	0.000665
17.300000	-0.006253	0.002136	0.000556	-0.000000	0.002139	-0.327071	0.001587	-0.000543	-0.000000	-0.001848	-0.282518	-0.008026	0.002143	0.000230	-0.000000	0.001972	-0.327956	0.001479	-0.000505	-0.000000	-0.001639	-0.272591	0.001348	0.000792	0.003598	0.000657
17.314286	-0.006361	0.002143	0.000679	-0.000000	0.002147	-0.327531	0.001605	-0.000537	-0.000000	-0.001863	-0.284102	-0.008213	0.002159	0.000354	-0.000000	0.001986	-0.329221	0.001494	-0.000499	-0.000000	-0.001653	-0.273954	0.001318	0.000783	0.003630	0.000650
17.328571	-0.006467	0.002148	0.000802	-0.000000	0.002155	-0.327980	0.001623	-0.000531	-0.000000	-0.001877	-0.285659	-0.008397	0.002176	0.000479	-0.000000	0.002000	-0.330491	0.001508	-0.000493	-0.000000	-0.001666	-0.275295	0.001286	0.000774	0.003657	0.000643
17.342857	-0.006571	0.002154	0.000926	-0.000000	0.002163	-0.328416	0.001641	-0.000524	-0.000000	-0.001892	-0.287187	-0.008583	0.002193	0.000606	-0.000000	0.002015	-0.331765	0.001523	-0.000487	-0.000000	-0.001680	-0.276614	0.001252	0.000764	0.003684	0.000635
17.357143	-0.006673	0.002160	0.001051	-0.000000	0.002171	-0.328840	0.001658	-0.000518	-0.000000	-0.001906	-0.288688	-0.008767	0.002210	0.000735	-0.000000	0.002029	-0.333043	0.001537	-0.000481	-0.000000	-0.001693	-0.277911	0.001217	0.000754	0.003708	0.000628
17.371429	-0.006775	0.002165	0.001176	-0.000000	0.002178	-0.329250	0.001675	-0.000511	-0.000000	-0.001920	-0.290162	-0.008953	0.002227	0.000865	-0.000000	0.002043	-0.334323	0.001552	-0.000474	-0.000000	-0.001706	-0.279187	0.001181	0.000744	0.003732	0.000620
17.385714	-0.006883	0.002171	0.001301	-0.000000	0.002186	-0.329649	0.001692	-0.000504	-0.000000	-0.001933	-0.291607	-0.009148	0.002244	0.000996	-0.000000	0.002058	-0.335610	0.001566	-0.000467	-0.000000	-0.001720	-0.280441	0.001150	0.000734	0.003764	0.000613
17.400000	-0.006981	0.002176	0.001427	-0.000000	0.002193	-0.330034	0.001709	-0.000496	-0.000000	-0.001947	-0.293025	-0.009332	0.002261	0.001129	-0.000000	0.002072	-0.336898	0.001580	-0.000460	-0.000000	-0.001733	-0.281674	0.001110	0.000724	0.003782	0.000605
17.414286	-0.007076	0.002181	0.001553	-0.000000	0.002200	-0.330404	0.001725	-0.000489	-0.000000	-0.001960	-0.294416	-0.009513	0.002279	0.001263	-0.000000	0.002087	-0.338186	0.001594	-0.000453	-0.000000	-0.001746	-0.282886	0.001067	0.000713	0.003797	0.000597
17.428571	-0.007171	0.002186	0.001680	-0.000000	0.002206	-0.330758	0.001742	-0.000481	-0.000000	-0.001973	-0.295779	-0.009697	0.002296	0.001399	-0.000000	0.002102	-0.339475	0.001607	-0.000446	-0.000000	-0.001759	-0.284077	0.001024	0.000702	0.003813	0.000590
17.442857	-0.007266	0.002190	0.001807	-0.000000	0.002213	-0.331097	0.001758	-0.000473	-0.000000	-0.001986	-0.297114	-0.009883	0.002314	0.001536	-0.000000	0.002116	-0.340763	0.001621	-0.000438	-0.000000	-0.001772	-0.285247	0.000981	0.000691	0.003828	0.000582
17.457143	-0.007360	0.002195	0.001934	-0.000000	0.002219	-0.331421	0.001773	-0.000465	-0.000000	-0.001998	-0.298421	-0.010068	0.002331	0.001675	-0.000000	0.002131	-0.342052	0.001634	-0.000431	-0.000000	-0.001784	-0.286397	0.000937	0.000680	0.003841	0.000574
17.471429	-0.007457	0.002199	0.002061	-0.000000	0.002225	-0.331730	0.001789	-0.000457	-0.000000	-0.002010	-0.299702	-0.010259	0.002349	0.001815	-0.000000	0.002146	-0.343341	0.001647	-0.000423	-0.000000	-0.001797	-0.287526	0.000897	0.000669	0.003860	0.000566
17.485714	-0.007559	0.002203	0.002189	-0.000000	0.002231	-0.332026	0.001804	-0.000449	-0.000000	-0.002022	-0.300954	-0.010461	0.002367	0.001957	-0.000000	0.002161	-0.344635	0.001660	-0.000415	-0.000000	-0.001810	-0.288635	0.000861	0.000657	0.003886	0.000558
17.500000	-0.007656	0.002207	0.002317	-0.000000	0.002237	-0.332309	0.001819	-0.000440	-0.000000	-0.002034	-0.302179	-0.010656	0.002384	0.002100	-0.000000	0.002176	-0.345930	0.001672	-0.000407	-0.000000	-0.001822	-0.289724	0.000820	0.000645	0.003905	0.000550
17.514286	-0.007746	0.002210	0.002445	-0.000000	0.002242	-0.332575	0.001833	-0.000431	-0.000000	-0.002045	-0.303377	-0.010845	0.002402	0.002245	-0.000000	0.002191	-0.347223	0.001685	-0.000399	-0.000000	-0.001835	-0.290793	0.000774	0.000633	0.003915	0.000542
17.528571	-0.007838	0.002214	0.002573	-0.000000	0.002247	-0.332825	0.001848	-0.000423	-0.000000	-0.002056	-0.304547	-0.011037	0.002420	0.002391	-0.000000	0.002206	-0.348516	0.001697	-0.000391	-0.000000	-0.001847	-0.291843	0.000729	0.000621	0.003927	0.000534
17.542857	-0.007929	0.002217	0.002702	-0.000000	0.002252	-0.333060	0.001862	-0.000414	-0.000000	-0.002067	-0.305690	-0.011230	0.002438	0.002539	-0.000000	0.002221	-0.349807	0.001709	-0.000383	-0.000000	-0.001860	-0.292873	0.000683	0.000609	0.003939	0.000526
17.557143	-0.008019	0.002220	0.002830	-0.000000	0.002257	-0.333278	0.001876	-0.000404	-0.000000	-0.002078	-0.306806	-0.011423	0.002456	0.002689	-0.000000	0.002237	-0.351097	0.001721	-0.000374	-0.000000	-0.001872	-0.293885	0.000636	0.000597	0.003949	0.000518
17.571429	-0.008112	0.002223	0.002959	-0.000000	0.002262	-0.333482	0.001889	-0.000395	-0.000000	-0.002088	-0.307894	-0.011623	0.002474	0.002840	-0.000000	0.002252	-0.352387	0.001733	-0.000365	-0.000000	-0.001885	-0.294877	0.000593	0.000584	0.003963	0.000510
17.585714	-0.008207	0.002225	0.003088	-0.000000	0.002266	-0.333671	0.001903	-0.000386	-0.000000	-0.002098	-0.308956	-0.011829	0.002493	0.002992	-0.000000	0.002268	-0.353679	0.001745	-0.000357	-0.000000	-0.001897	-0.295850	0.000552	0.000572	0.003982	0.000502
17.600000	-0.008300	0.002228	0.003217	-0.000000	0.002270	-0.333845	0.001915	-0.000376	-0.000000	-0.002108	-0.309990	-0.012034	0.002511	0.003147	-0.000000	0.002283	-0.354971	0.001756	-0.000348	-0.000000	-0.001909	-0.296805	0.000509	0.000559	0.003998	0.000494
17.614286	-0.008387	0.002230	0.003345	-0.000000	0.002274	-0.334003	0.001928	-0.000366	-0.000000	-0.002118	-0.310997	-0.012233	0.002529	0.003302	-0.000000	0.002299	-0.356261	0.001767	-0.000339	-0.000000	-0.001921	-0.297742	0.000462	0.000546	0.004007	0.000486
17.628571	-0.008473	0.002232	0.003474	-0.000000	0.002278	-0.334145	0.001940	-0.000356	-0.000000	-0.002127	-0.311977	-0.012432	0.002548	0.003460	-0.000000	0.002315	-0.357549	0.001778	-0.000330	-0.000000	-0.001933	-0.298660	0.000413	0.000533	0.004014	0.000479
17.642857	-0.008561	0.002234	0.003603	-0.000000	0.002281	-0.334270	0.001953	-0.000346	-0.000000	-0.002136	-0.312931	-0.012635	0.002566	0.003618	-0.000000	0.002331	-0.358835	0.001789	-0.000321	-0.000000	-0.001946	-0.299561	0.000366	0.000520	0.004024	0.000471
17.657143	-0.008650	0.002235	0.003732	-0.000000	0.002285	-0.334380	0.001964	-0.000336	-0.000000	-0.002145	-0.313857	-0.012843	0.002584	0.003779	-0.000000	0.002347	-0.360120	0.001800	-0.000311	-0.000000	-0.001958	-0.300444	0.000321	0.000507	0.004036	0.000463
17.671429	-0.008739	0.002237	0.003861	-0.000000	0.002288	-0.334475	0.001976	-0.000326	-0.000000	-0.002153	-0.314757	-0.013053	0.002603	0.003941	-0.000000	0.002363	-0.361406	0.001811	-0.000302	-0.000000	-0.001970	-0.301309	0.000277	0.000494	0.004050	0.000455
17.685714	-0.008831	0.002238	0.003990	-0.000000	0.002291	-0.334555	0.001987	-0.000315	-0.000000	-0.002161	-0.315630	-0.013270	0.002622	0.004104	-0.000000	0.002379	-0.362692	0.001821	-0.000292	-0.000000	-0.001982	-0.302158	0.000236	0.000481	0.004067	0.000447
17.700000	-0.008923	0.002239	0.004119	-0.000000	0.002294	-0.334622	0.001998	-0.000305	-0.000000	-0.002169	-0.316476	-0.013490	0.002640	0.004269	-0.000000	0.002395	-0.363979	0.001831	-0.000283	-0.000000	-0.001994	-0.302989	0.000195	0.000468	0.004086	0.000440
17.714286	-0.009011	0.002240	0.004247	-0.000000	0.002296	-0.334674	0.002008	-0.000294	-0.000000	-0.002177	-0.317296	-0.013707	0.002659	0.004436	-0.000000	0.002411	-0.365267	0.001841	-0.000273	-0.000000	-0.002006	-0.303804	0.000152	0.000454	0.004101	0.000432
17.728571	-0.009098	0.002240	0.004376	-0.000000	0.002299	-0.334710	0.002019	-0.000283	-0.000000	-0.002184	-0.318090	-0.013923	0.002678	0.004605	-0.000000	0.002428	-0.366554	0.001851	-0.000263	-0.000000	-0.002018	-0.304602	0.000107	0.000441	0.004113	0.000424
17.742857	-0.009183	0.002241	0.004504	-0.000000	0.002301	-0.334731	0.002029	-0.000272	-0.000000	-0.002192	-0.318857	-0.014139	0.002697	0.004775	-0.000000	0.002445	-0.367839	0.001860	-0.000253	-0.000000	-0.002030	-0.305384	0.000061	0.000427	0.004123	0.000417
17.757143	-0.009267	0.002241	0.004632	-0.000000	0.002303	-0.334736	0.002038	-0.000261	-0.000000	-0.002199	-0.319598	-0.014356	0.002716	0.004946	-0.000000	0.002461	-0.369123	0.001870	-0.000243	-0.000000	-0.002041	-0.306149	0.000015	0.000414	0.004132	0.000409
17.771429	-0.009348	0.002241	0.004760	-0.000000	0.002305	-0.334722	0.002047	-0.000250	-0.000000	-0.002205	-0.320313	-0.014572	0.002734	0.005119	-0.000000	0.002478	-0.370401	0.001879	-0.000233	-0.000000	-0.002053	-0.306899	-0.000043	0.000400	0.004127	0.000402
17.785714	0.000000	0.002218	0.004839	0.000061	0.002283	-0.331385	0.002056	-0.000239	-0.000000	-0.002212	-0.321002	0.000000	0.002719	0.005228	0.000068	0.002464	-0.367041	0.001888	-0.000223	-0.000000	-0.002065	-0.307634	-0.009773	0.000386	-0.010891	0.000394
17.800000	0.000000	0.002173	0.004913	0.000506	0.002260	-0.327860	0.002065	-0.000228	-0.000000	-0.002218	-0.321665	0.000000	0.002668	0.005330	0.000561	0.002448	-0.363486	0.001897	-0.000212	-0.000000	-0.002077	-0.308352	-0.010221	0.000372	-0.011418	0.000387
17.814286	0.000000	0.002126	0.004979	0.000907	0.002236	-0.324161	0.002073	-0.000216	-0.000000	-0.002223	-0.322300	0.000000	0.002615	0.005426	0.001007	0.002430	-0.359751	0.001906	-0.000202	-0.000000	-0.002088	-0.309053	-0.010610	0.000358	-0.011879	0.000378
17.828571	0.000000	0.002077	0.005039	0.001277	0.002210	-0.320295	0.002081	-0.000205	-0.000000	-0.002228	-0.322907	0.000000	0.002560	0.005514	0.001418	0.002411	-0.355841	0.001914	-0.000191	-0.000000	-0.002098	-0.309736	-0.010967	0.000343	-0.012307	0.000370
17.842857	0.000000	0.002026	0.005092	0.001629	0.002182	-0.316263	0.002089	-0.000193	-0.000000	-0.002232	-0.323486	0.000000	0.002503	0.005595	0.001812	0.002389	-0.351760	0.001923	-0.000181	-0.000000	-0.002108	-0.310401	-0.011299	0.000327	-0.012708	0.000360
17.857143	0.000000	0.001974	0.005138	0.001967	0.002152	-0.312069	0.002096	-0.000182	-0.000000	-0.002235	-0.324036	0.000000	0.002445	0.005667	0.002191	0.002366	-0.347509	0.001931	-0.000170	-0.000000	-0.002117	-0.311046	-0.011606	0.000311	-0.013082	0.000351
17.871429	0.000000	0.001921	0.005177	0.002290	0.002121	-0.307715	0.002103	-0.000170	-0.000000	-0.002237	-0.324556	0.000000	0.002385	0.005733	0.002553	0.002340	-0.343093	0.001939	-0.000160	-0.000000	-0.002126	-0.311671	-0.011889	0.000295	-0.013429	0.000340
17.885714	0.000000	0.001866	0.005209	0.002597	0.002089	-0.303204	0.002110	-0.000158	-0.000000	-0.002239	-0.325046	0.000000	0.002323	0.005790	0.002899	0.002313	-0.338513	0.001947	-0.000149	-0.000000	-0.002134	-0.312276	-0.012145	0.000278	-0.013749	0.000330
17.900000	0.000000	0.001810	0.005233	0.002888	0.002054	-0.298540	0.002116	-0.000146	-0.000000	-0.002240	-0.325505	0.000000	0.002260	0.005839	0.003229	0.002284	-0.333773	0.001954	-0.000138	-0.000000	-0.002141	-0.312858	-0.012376	0.000261	-0.014040	0.000318
17.914286	0.000000	0.001754	0.005249	0.003162	0.002019	-0.293724	0.002122	-0.000134	-0.000000	-0.002240	-0.325932	0.000000	0.002195	0.005879	0.003540	0.002253	-0.328875	0.001961	-0.000127	-0.000000	-0.002148	-0.313418	-0.012579	0.000243	-0.014303	0.000306
17.928571	0.000000	0.001696	0.005258	0.003419	0.001982	-0.288761	0.002127	-0.000122	-0.000000	-0.002239	-0.326326	0.000000	0.002130	0.005912	0.003834	0.002221	-0.323823	0.001968	-0.000116	-0.000000	-0.002153	-0.313954	-0.012757	0.000225	-0.014537	0.000294
17.942857	0.000000	0.001638	0.005260	0.003659	0.001943	-0.283653	0.002132	-0.000110	-0.000000	-0.002238	-0.326687	0.000000	0.002064	0.005935	0.004110	0.002187	-0.318621	0.001975	-0.000105	-0.000000	-0.002158	-0.314466	-0.012907	0.000206	-0.014742	0.000281
17.957143	0.000000	0.001579	0.005253	0.003881	0.001903	-0.278403	0.002137	-0.000098	-0.000000	-0.002235	-0.327014	0.000000	0.001996	0.005951	0.004367	0.002151	-0.313270	0.001981	-0.000094	-0.000000	-0.002162	-0.314952	-0.013029	0.000187	-0.014917	0.000268
17.971429	0.000000	0.001520	0.005239	0.004086	0.001862	-0.273015	0.002141	-0.000086	-0.000000	-0.002232	-0.327306	0.000000	0.001928	0.005958	0.004606	0.002113	-0.307775	0.001987	-0.000082	-0.000000	-0.002166	-0.315412	-0.013125	0.000167	-0.015062	0.000254
17.985714	0.000000	0.001461	0.005218	0.004272	0.001819	-0.267493	0.002144	-0.000074	-0.000000	-0.002228	-0.327563	0.000000	0.001860	0.005956	0.004825	0.002074	-0.302140	0.001992	-0.000071	-0.000000	-0.002168	-0.315845	-0.013193	0.000147	-0.015177	0.000239
18.000000	0.000000	0.001401	0.005188	0.004440	0.001775	-0.261839	0.002147	-0.000062	-0.000000	-0.002223	-0.327783	0.000000	0.001791	0.005945	0.005025	0.002033	-0.296367	0.001998	-0.000060	-0.000000	-0.002170	-0.316249	-0.013233	0.000126	-0.015263	0.000224
18.014286	0.000000	0.001341	0.005151	0.004589	0.001730	-0.256057	0.002150	-0.000049	-0.000000	-0.002216	-0.327966	0.000000	0.001722	0.005926	0.005206	0.001991	-0.290459	0.002003	-0.000049	-0.000000	-0.002170	-0.316625	-0.013246	0.000105	-0.015318	0.000208
18.028571	0.000000	0.001281	0.005106	0.004720	0.001684	-0.250152	0.002152	-0.000037	-0.000000	-0.002209	-0.328111	0.000000	0.001652	0.005898	0.005367	0.001947	-0.284422	0.002007	-0.000037	-0.000000	-0.002170	-0.316970	-0.013232	0.000083	-0.015344	0.000191
18.042857	0.000000	0.001221	0.005054	0.004833	0.001637	-0.244125	0.002154	-0.000025	-0.000000	-0.002201	-0.328217	0.000000	0.001583	0.005862	0.005508	0.001902	-0.278258	0.002011	-0.000026	-0.000000	-0.002169	-0.317284	-0.013191	0.000061	-0.015340	0.000174
18.057143	0.000000	0.001162	0.004994	0.004927	0.001589	-0.237982	0.002155	-0.000013	-0.000000	-0.002192	-0.328284	0.000000	0.001514	0.005817	0.005630	0.001856	-0.271971	0.002015	-0.000014	-0.000000	-0.002167	-0.317566	-0.013123	0.000038	-0.015307	0.000157
18.071429	0.000000	0.001103	0.004927	0.005002	0.001540	-0.231726	0.002156	-0.000000	-0.000000	-0.002182	-0.328310	0.000000	0.001445	0.005763	0.005733	0.001808	-0.265565	0.002019	-0.000003	-0.000000	-0.002164	-0.317815	-0.013028	0.000015	-0.015244	0.000138
18.085714	0.000000	0.001044	0.004852	0.005059	0.001490	-0.225360	0.002156	0.000012	-0.000000	-0.002171	-0.328295	0.000000	0.001376	0.005701	0.005816	0.001759	-0.259044	0.002021	0.000009	-0.000000	-0.002160	-0.318030	-0.012907	-0.000009	-0.015153	0.000120
18.100000	0.000000	0.000987	0.004770	0.005098	0.001440	-0.218889	0.002155	0.000024	-0.000000	-0.002159	-0.328238	0.000000	0.001308	0.005631	0.005879	0.001709	-0.252412	0.002024	0.000020	-0.000000	-0.002154	-0.318210	-0.012760	-0.000033	-0.015033	0.000100
18.114286	0.000000	0.000929	0.004680	0.005119	0.001388	-0.212316	0.002154	0.000037	-0.000000	-0.002146	-0.328138	0.000000	0.001240	0.005552	0.005923	0.001658	-0.245672	0.002026	0.000032	-0.000000	-0.002148	-0.318353	-0.012589	-0.000057	-0.014885	0.000080
18.128571	0.000000	0.000873	0.004584	0.005122	0.001337	-0.205646	0.002153	0.000049	-0.000000	-0.002132	-0.327995	0.000000	0.001173	0.005466	0.005949	0.001606	-0.238829	0.002028	0.000044	-0.000000	-0.002141	-0.318460	-0.012392	-0.000082	-0.014710	0.000059
18.142857	0.000000	0.000818	0.004481	0.005108	0.001284	-0.198882	0.002150	0.000061	-0.000000	-0.002117	-0.327807	0.000000	0.001108	0.005371	0.005955	0.001553	-0.231887	0.002029	0.000055	-0.000000	-0.002133	-0.318529	-0.012171	-0.000108	-0.014508	0.000038
18.157143	0.000000	0.000764	0.004371	0.005076	0.001231	-0.192028	0.002148	0.000073	-0.000000	-0.002100	-0.327574	0.000000	0.001043	0.005269	0.005943	0.001499	-0.224849	0.002029	0.000067	-0.000000	-0.002124	-0.318558	-0.011926	-0.000134	-0.014279	0.000016
18.171429	0.000000	0.000711	0.004254	0.005027	0.001178	-0.185090	0.002144	0.000086	-0.000000	-0.002083	-0.327294	0.000000	0.000979	0.005158	0.005913	0.001444	-0.217721	0.002030	0.000078	-0.000000	-0.002113	-0.318548	-0.011659	-0.000160	-0.014025	-0.000006
18.185714	0.000000	0.000659	0.004131	0.004961	0.001125	-0.178069	0.002140	0.000098	-0.000000	-0.002065	-0.326968	0.000000	0.000917	0.005041	0.005865	0.001389	-0.210506	0.002029	0.000090	-0.000000	-0.002102	-0.318496	-0.011369	-0.000187	-0.013746	-0.000029
18.200000	0.000000	0.000609	0.004002	0.004879	0.001071	-0.170972	0.002136	0.000110	-0.000000	-0.002046	-0.326594	0.000000	0.000856	0.004916	0.005799	0.001334	-0.203208	0.002028	0.000102	-0.000000	-0.002089	-0.318403	-0.011058	-0.000214	-0.013442	-0.000052
18.214286	0.000000	0.000560	0.003867	0.004782	0.001017	-0.163802	0.002131	0.000122	-0.000000	-0.002025	-0.326171	0.000000	0.000796	0.004784	0.005717	0.001277	-0.195831	0.002027	0.000113	-0.000000	-0.002076	-0.318266	-0.010727	-0.000242	-0.013116	-0.000076
18.228571	0.000000	0.000513	0.003726	0.004669	0.000963	-0.156562	0.002125	0.000134	-0.000000	-0.002004	-0.325699	0.000000	0.000738	0.004644	0.005618	0.001221	-0.188381	0.002025	0.000125	-0.000000	-0.002061	-0.318086	-0.010376	-0.000269	-0.012766	-0.000101
18.242857	0.000000	0.000467	0.003579	0.004541	0.000909	-0.149259	0.002118	0.000146	-0.000000	-0.001981	-0.325177	0.000000	0.000681	0.004499	0.005503	0.001164	-0.180861	0.002022	0.000136	-0.000000	-0.002045	-0.317861	-0.010005	-0.000298	-0.012396	-0.000125
18.257143	0.000000	0.000424	0.003428	0.004399	0.000856	-0.141895	0.002111	0.000158	-0.000000	-0.001958	-0.324604	0.000000	0.000627	0.004347	0.005372	0.001107	-0.173275	0.002019	0.000148	-0.000000	-0.002029	-0.317589	-0.009617	-0.000326	-0.012005	-0.000151
18.271429	0.000000	0.000382	0.003271	0.004244	0.000802	-0.134475	0.002103	0.000169	-0.000000	-0.001933	-0.323979	0.000000	0.000574	0.004188	0.005227	0.001050	-0.165628	0.002015	0.000159	-0.000000	-0.002011	-0.317271	-0.009212	-0.000355	-0.011594	-0.000177
18.285714	0.000000	0.000342	0.003109	0.004075	0.000749	-0.127004	0.002095	0.000181	-0.000000	-0.001908	-0.323302	0.000000	0.000523	0.004024	0.005067	0.000992	-0.157925	0.002011	0.000170	-0.000000	-0.001992	-0.316905	-0.008791	-0.000384	-0.011164	-0.000203
18.300000	0.000000	0.000304	0.002943	0.003894	0.000697	-0.119485	0.002086	0.000193	-0.000000	-0.001881	-0.322572	0.000000	0.000474	0.003854	0.004893	0.000935	-0.150169	0.002006	0.000181	-0.000000	-0.001971	-0.316491	-0.008355	-0.000413	-0.010717	-0.000230
18.314286	0.000000	0.000267	0.002772	0.003700	0.000645	-0.111924	0.002076	0.000204	-0.000000	-0.001854	-0.321788	0.000000	0.000428	0.003679	0.004707	0.000879	-0.142366	0.002000	0.000193	-0.000000	-0.001950	-0.316027	-0.007906	-0.000443	-0.010254	-0.000257
18.328571	0.000000	0.000234	0.002598	0.003496	0.000593	-0.104323	0.002066	0.000215	-0.000000	-0.001825	-0.320950	0.000000	0.000383	0.003499	0.004508	0.000822	-0.134519	0.001994	0.000204	-0.000000	-0.001928	-0.315512	-0.007443	-0.000472	-0.009775	-0.000285
18.342857	0.000000	0.000202	0.002420	0.003281	0.000542	-0.096689	0.002054	0.000226	-0.000000	-0.001796	-0.320056	0.000000	0.000341	0.003314	0.004297	0.000766	-0.126633	0.001987	0.000215	-0.000000	-0.001904	-0.314946	-0.006969	-0.000502	-0.009282	-0.000312
18.357143	0.000000	0.000172	0.002238	0.003056	0.000492	-0.089025	0.002043	0.000237	-0.000000	-0.001765	-0.319106	0.000000	0.000301	0.003124	0.004075	0.000710	-0.118712	0.001980	0.000226	-0.000000	-0.001880	-0.314328	-0.006484	-0.000532	-0.008776	-0.000341
18.371429	0.000000	0.000145	0.002053	0.002822	0.000443	-0.081336	0.002030	0.000248	-0.000000	-0.001734	-0.318100	0.000000	0.000263	0.002930	0.003843	0.000655	-0.110762	0.001972	0.000236	-0.000000	-0.001854	-0.313657	-0.005990	-0.000562	-0.008259	-0.000369
18.385714	0.000000	0.000120	0.001866	0.002580	0.000395	-0.073625	0.002017	0.000259	-0.000000	-0.001702	-0.317036	0.000000	0.000228	0.002733	0.003602	0.000600	-0.102785	0.001963	0.000247	-0.000000	-0.001828	-0.312932	-0.005487	-0.000592	-0.007730	-0.000398
18.400000	0.000000	0.000097	0.001676	0.002330	0.000348	-0.065898	0.002003	0.000270	-0.000000	-0.001669	-0.315914	0.000000	0.000195	0.002532	0.003351	0.000547	-0.094788	0.001954	0.000258	-0.000000	-0.001800	-0.312152	-0.004978	-0.000622	-0.007193	-0.000427
18.414286	0.000000	0.000077	0.001484	0.002073	0.000302	-0.058159	0.001989	0.000280	-0.000000	-0.001635	-0.314734	0.000000	0.000165	0.002328	0.003093	0.000494	-0.086774	0.001944	0.000268	-0.000000	-0.001772	-0.311316	-0.004463	-0.000652	-0.006647	-0.000456
18.428571	0.000000	0.000059	0.001290	0.001810	0.000257	-0.050412	0.001973	0.000290	-0.000000	-0.001600	-0.313495	0.000000	0.000137	0.002120	0.002828	0.000442	-0.078748	0.001933	0.000278	-0.000000	-0.001742	-0.310424	-0.003942	-0.000683	-0.006094	-0.000486
18.442857	0.000000	0.000043	0.001094	0.001542	0.000214	-0.042662	0.001957	0.000300	-0.000000	-0.001564	-0.312196	0.000000	0.000111	0.001911	0.002556	0.000391	-0.070714	0.001921	0.000289	-0.000000	-0.001712	-0.309476	-0.003419	-0.000713	-0.005536	-0.000515
18.457143	0.000000	0.000030	0.000897	0.001269	0.000172	-0.034912	0.001941	0.000310	-0.000000	-0.001528	-0.310837	0.000000	0.000089	0.001699	0.002278	0.000341	-0.062676	0.001909	0.000299	-0.000000	-0.001680	-0.308469	-0.002893	-0.000742	-0.004973	-0.000545
18.471429	0.000000	0.000019	0.000699	0.000992	0.000131	-0.027168	0.001924	0.000319	-0.000000	-0.001491	-0.309418	0.000000	0.000068	0.001485	0.001996	0.000293	-0.054640	0.001896	0.000308	-0.000000	-0.001648	-0.307404	-0.002366	-0.000772	-0.004407	-0.000575
18.485714	0.000000	0.000011	0.000501	0.000713	0.000092	-0.019433	0.001906	0.000329	-0.000000	-0.001453	-0.307937	0.000000	0.000051	0.001270	0.001710	0.000246	-0.046609	0.001883	0.000318	-0.000000	-0.001614	-0.306280	-0.001839	-0.000802	-0.003840	-0.000605
18.500000	0.000000	0.000005	0.000302	0.000431	0.000054	-0.011712	0.001887	0.000338	-0.000000	-0.001414	-0.306394	0.000000	0.000036	0.001054	0.001421	0.000200	-0.038588	0.001869	0.000327	-0.000000	-0.001580	-0.305096	-0.001313	-0.000831	-0.003271	-0.000635
18.514286	0.000000	0.000001	0.000104	0.000148	0.000018	-0.004010	0.001868	0.000347	-0.000000	-0.001375	-0.304789	0.000000	0.000024	0.000837	0.001129	0.000156	-0.030582	0.001854	0.000337	-0.000000	-0.001545	-0.303852	-0.000789	-0.000861	-0.002703	-0.000664
18.528571	-0.000000	-0.000000	-0.000095	-0.000136	-0.000016	0.003670	0.001848	0.000356	-0.000000	-0.001336	-0.303122	0.000000	0.000014	0.000619	0.000836	0.000113	-0.022594	0.001839	0.000346	-0.000000	-0.001509	-0.302546	-0.000269	-0.000889	-0.002137	-0.000694
18.542857	-0.000000	0.000001	-0.000292	-0.000419	-0.000049	0.011323	0.001827	0.000364	-0.000000	-0.001295	-0.301391	0.000000	0.000007	0.000401	0.000542	0.000072	-0.014629	0.001822	0.000355	-0.000000	-0.001473	-0.301179	0.000246	-0.000918	-0.001575	-0.000724
18.557143	-0.000000	0.000004	-0.000489	-0.000702	-0.000079	0.018945	0.001806	0.000372	-0.000000	-0.001254	-0.299597	0.000000	0.000002	0.000184	0.000248	0.000032	-0.006691	0.001806	0.000363	-0.000000	-0.001436	-0.299750	0.000755	-0.000946	-0.001016	-0.000753
18.571429	-0.000000	0.000010	-0.000685	-0.000983	-0.000108	0.026532	0.001784	0.000380	-0.000000	-0.001213	-0.297740	-0.000000	-0.000000	-0.000033	-0.000045	-0.000006	0.001215	0.001788	0.000372	-0.000000	-0.001398	-0.298258	0.001258	-0.000974	-0.000463	-0.000783
18.585714	-0.000000	0.000018	-0.000879	-0.001261	-0.000135	0.034079	0.001762	0.000388	-0.000000	-0.001171	-0.295818	-0.000000	0.000000	-0.000250	-0.000336	-0.000042	0.009085	0.001770	0.000380	-0.000000	-0.001359	-0.296703	0.001752	-0.001001	0.000084	-0.000812
18.600000	-0.000000	0.000028	-0.001071	-0.001536	-0.000160	0.041583	0.001738	0.000395	-0.000000	-0.001129	-0.293832	-0.000000	0.000003	-0.000464	-0.000625	-0.000076	0.016915	0.001751	0.000388	-0.000000	-0.001320	-0.295084	0.002238	-0.001028	0.000622	-0.000840
18.614286	-0.000000	0.000041	-0.001260	-0.001808	-0.000183	0.049039	0.001715	0.000402	-0.000000	-0.001086	-0.291782	-0.000000	0.000008	-0.000678	-0.000910	-0.000108	0.024701	0.001732	0.000396	-0.000000	-0.001280	-0.293402	0.002713	-0.001054	0.001152	-0.000869
18.628571	-0.000000	0.000055	-0.001448	-0.002074	-0.000203	0.056443	0.001690	0.000409	-0.000000	-0.001044	-0.289667	-0.000000	0.000016	-0.000889	-0.001192	-0.000138	0.032439	0.001711	0.000403	-0.000000	-0.001239	-0.291654	0.003177	-0.001080	0.001672	-0.000897
18.642857	-0.000000	0.000072	-0.001632	-0.002335	-0.000222	0.063791	0.001665	0.000415	0.000000	-0.001000	-0.287466	-0.000000	0.000026	-0.001099	-0.001469	-0.000166	0.040124	0.001691	0.000410	0.000000	-0.001198	-0.289822	0.003629	-0.001116	0.002181	-0.000935
18.657143	-0.000000	0.000091	-0.001814	-0.002590	-0.000239	0.071080	0.001639	0.000422	0.000025	-0.000957	-0.285138	-0.000000	0.000038	-0.001306	-0.001740	-0.000192	0.047752	0.001669	0.000417	0.000025	-0.001156	-0.287862	0.004068	-0.001171	0.002678	-0.000994
18.671429	-0.000000	0.000111	-0.001992	-0.002839	-0.000253	0.078305	0.001612	0.000427	0.000057	-0.000913	-0.282686	-0.000000	0.000053	-0.001510	-0.002005	-0.000216	0.055320	0.001645	0.000423	0.000057	-0.001114	-0.285778	0.004494	-0.001224	0.003162	-0.001050
18.685714	-0.000000	0.000134	-0.002167	-0.003080	-0.000265	0.085463	0.001584	0.000432	0.000084	-0.000869	-0.280114	-0.000000	0.000070	-0.001711	-0.002264	-0.000237	0.062823	0.001621	0.000430	0.000085	-0.001071	-0.283573	0.004904	-0.001272	0.003632	-0.001103
18.700000	-0.000000	0.000158	-0.002338	-0.003313	-0.000275	0.092549	0.001554	0.000437	0.000111	-0.000824	-0.277424	-0.000000	0.000088	-0.001909	-0.002515	-0.000257	0.070258	0.001595	0.000435	0.000112	-0.001028	-0.281250	0.005299	-0.001319	0.004087	-0.001153
18.714286	-0.000000	0.000184	-0.002505	-0.003537	-0.000283	0.099560	0.001524	0.000441	0.000136	-0.000780	-0.274616	-0.000000	0.000109	-0.002103	-0.002758	-0.000274	0.077620	0.001568	0.000440	0.000138	-0.000984	-0.278809	0.005677	-0.001363	0.004526	-0.001201
18.728571	-0.000000	0.000212	-0.002668	-0.003752	-0.000288	0.106492	0.001492	0.000445	0.000160	-0.000736	-0.271693	-0.000000	0.000132	-0.002293	-0.002992	-0.000289	0.084907	0.001540	0.000445	0.000163	-0.000940	-0.276252	0.006039	-0.001405	0.004949	-0.001248
18.742857	-0.000000	0.000241	-0.002826	-0.003958	-0.000292	0.113341	0.001460	0.000449	0.000184	-0.000691	-0.268656	-0.000000	0.000156	-0.002479	-0.003217	-0.000302	0.092113	0.001512	0.000450	0.000187	-0.000896	-0.273579	0.006382	-0.001444	0.005354	-0.001292
18.757143	-0.000000	0.000272	-0.002980	-0.004153	-0.000293	0.120104	0.001427	0.000452	0.000207	-0.000647	-0.265505	-0.000000	0.000183	-0.002661	-0.003431	-0.000312	0.099236	0.001482	0.000453	0.000211	-0.000852	-0.270791	0.006707	-0.001481	0.005741	-0.001334
18.771429	-0.000000	0.000305	-0.003129	-0.004338	-0.000292	0.126778	0.001393	0.000454	0.000228	-0.000603	-0.262243	-0.000000	0.000211	-0.002838	-0.003636	-0.000320	0.106272	0.001451	0.000457	0.000233	-0.000808	-0.267891	0.007013	-0.001516	0.006109	-0.001375
18.785714	-0.000000	0.000338	-0.003272	-0.004511	-0.000288	0.133358	0.001358	0.000456	0.000249	-0.000560	-0.258869	-0.000000	0.000241	-0.003010	-0.003830	-0.000326	0.113216	0.001419	0.000460	0.000255	-0.000763	-0.264878	0.007299	-0.001548	0.006458	-0.001412
18.800000	-0.000000	0.000373	-0.003410	-0.004673	-0.000283	0.139841	0.001322	0.000458	0.000269	-0.000516	-0.255387	-0.000000	0.000272	-0.003177	-0.004012	-0.000330	0.120067	0.001387	0.000463	0.000275	-0.000719	-0.261755	0.007566	-0.001578	0.006786	-0.001448
18.814286	-0.000000	0.000409	-0.003543	-0.004823	-0.000275	0.146225	0.001286	0.000459	0.000287	-0.000474	-0.251797	-0.000000	0.000305	-0.003339	-0.004183	-0.000331	0.126820	0.001353	0.000465	0.000295	-0.000675	-0.258523	0.007811	-0.001604	0.007094	-0.001481
18.828571	-0.000000	0.000446	-0.003671	-0.004960	-0.000265	0.152505	0.001249	0.000459	0.000305	-0.000432	-0.248101	-0.000000	0.000339	-0.003495	-0.004341	-0.000330	0.133472	0.001319	0.000466	0.000314	-0.000632	-0.255182	0.008035	-0.001629	0.007381	-0.001511
18.842857	-0.000000	0.000484	-0.003792	-0.005085	-0.000253	0.158679	0.001212	0.000459	0.000322	-0.000390	-0.244301	-0.000000	0.000374	-0.003646	-0.004487	-0.000327	0.140019	0.001285	0.000467	0.000331	-0.000588	-0.251735	0.008238	-0.001650	0.007646	-0.001539
18.857143	-0.000000	0.000523	-0.003908	-0.005197	-0.000240	0.164743	0.001175	0.000458	0.000337	-0.000350	-0.240398	-0.000000	0.000410	-0.003791	-0.004620	-0.000322	0.146459	0.001250	0.000468	0.000348	-0.000545	-0.248183	0.008420	-0.001669	0.007890	-0.001565
18.871429	-0.000000	0.000562	-0.004017	-0.005295	-0.000224	0.170694	0.001137	0.000457	0.000351	-0.000310	-0.236394	-0.000000	0.000448	-0.003929	-0.004740	-0.000314	0.152788	0.001214	0.000468	0.000363	-0.000503	-0.244528	0.008579	-0.001685	0.008111	-0.001588
18.885714	-0.000000	0.000603	-0.004121	-0.005380	-0.000206	0.176530	0.001098	0.000456	0.000365	-0.000271	-0.232291	-0.000000	0.000486	-0.004062	-0.004846	-0.000305	0.159003	0.001177	0.000468	0.000378	-0.000461	-0.240770	0.008716	-0.001698	0.008309	-0.001608
18.900000	-0.000000	0.000643	-0.004218	-0.005452	-0.000186	0.182246	0.001060	0.000454	0.000377	-0.000232	-0.228090	-0.000000	0.000525	-0.004188	-0.004939	-0.000293	0.165101	0.001141	0.000467	0.000391	-0.000420	-0.236913	0.008830	-0.001708	0.008484	-0.001625
18.914286	-0.000000	0.000685	-0.004309	-0.005509	-0.000164	0.187842	0.001021	0.000451	0.000388	-0.000195	-0.223793	-0.000000	0.000565	-0.004308	-0.005017	-0.000279	0.171079	0.001104	0.000465	0.000403	-0.000380	-0.232957	0.008923	-0.001715	0.008636	-0.001640
18.928571	-0.000000	0.000726	-0.004394	-0.005552	-0.000140	0.193313	0.000982	0.000448	0.000397	-0.000159	-0.219403	-0.000000	0.000605	-0.004422	-0.005082	-0.000263	0.176935	0.001067	0.000463	0.000414	-0.000340	-0.228905	0.008992	-0.001719	0.008766	-0.001652
18.942857	-0.000000	0.000768	-0.004472	-0.005582	-0.000115	0.198657	0.000943	0.000444	0.000406	-0.000124	-0.214921	-0.000000	0.000646	-0.004529	-0.005132	-0.000245	0.182665	0.001029	0.000461	0.000424	-0.000301	-0.224758	0.009039	-0.001721	0.008871	-0.001661
18.957143	-0.000000	0.000810	-0.004544	-0.005597	-0.000088	0.203871	0.000904	0.000440	0.000413	-0.000091	-0.210349	-0.000000	0.000688	-0.004629	-0.005168	-0.000225	0.188267	0.000991	0.000458	0.000433	-0.000264	-0.220517	0.009064	-0.001719	0.008954	-0.001668
18.971429	-0.000000	0.000852	-0.004609	-0.005598	-0.000059	0.208953	0.000865	0.000435	0.000419	-0.000058	-0.205690	-0.000000	0.000729	-0.004722	-0.005190	-0.000203	0.193738	0.000953	0.000454	0.000441	-0.000227	-0.216186	0.009066	-0.001715	0.009013	-0.001671
18.985714	-0.000000	0.000894	-0.004667	-0.005585	-0.000029	0.213901	0.000827	0.000430	0.000424	-0.000027	-0.200945	-0.000000	0.000771	-0.004809	-0.005198	-0.000180	0.199076	0.000916	0.000450	0.000447	-0.000191	-0.211766	0.009046	-0.001708	0.009049	-0.001672
19.000000	-0.000000	0.000936	-0.004720	-0.005557	0.000003	0.218712	0.000788	0.000424	0.000428	0.000003	-0.196116	-0.000000	0.000813	-0.004889	-0.005191	-0.000155	0.204279	0.000878	0.000446	0.000453	-0.000157	-0.207258	0.009004	-0.001698	0.009062	-0.001670
19.014286	-0.000000	0.000977	-0.004765	-0.005516	0.000036	0.223384	0.000750	0.000418	0.000431	0.000031	-0.191206	-0.000000	0.000855	-0.004962	-0.005169	-0.000128	0.209343	0.000840	0.000441	0.000457	-0.000124	-0.202666	0.008940	-0.001685	0.009052	-0.001666
19.028571	-0.000000	0.001018	-0.004804	-0.005461	0.000070	0.227914	0.000712	0.000411	0.000432	0.000058	-0.186217	-0.000000	0.000897	-0.005028	-0.005134	-0.000099	0.214267	0.000803	0.000435	0.000460	-0.000092	-0.197991	0.008855	-0.001669	0.009019	-0.001658
19.042857	-0.000000	0.001059	-0.004837	-0.005392	0.000106	0.232301	0.000675	0.000404	0.000433	0.000083	-0.181152	-0.000000	0.000939	-0.005087	-0.005084	-0.000069	0.219048	0.000765	0.000429	0.000462	-0.000061	-0.193234	0.008748	-0.001651	0.008964	-0.001648
19.057143	-0.000000	0.001099	-0.004863	-0.005309	0.000143	0.236542	0.000638	0.000396	0.000432	0.000107	-0.176011	-0.000000	0.000980	-0.005139	-0.005020	-0.000038	0.223685	0.000728	0.000423	0.000462	-0.000032	-0.188400	0.008621	-0.001630	0.008887	-0.001635
19.071429	-0.000000	0.001138	-0.004883	-0.005213	0.000181	0.240636	0.000601	0.000388	0.000430	0.000129	-0.170799	-0.000000	0.001021	-0.005185	-0.004943	-0.000005	0.228175	0.000691	0.000416	0.000462	-0.000004	-0.183488	0.008473	-0.001606	0.008788	-0.001619
19.085714	-0.000000	0.001177	-0.004896	-0.005103	0.000220	0.244580	0.000565	0.000379	0.000427	0.000149	-0.165516	-0.000000	0.001061	-0.005223	-0.004852	0.000029	0.232516	0.000655	0.000408	0.000460	0.000022	-0.178503	0.008306	-0.001579	0.008668	-0.001601
19.100000	-0.000000	0.001215	-0.004903	-0.004981	0.000260	0.248374	0.000530	0.000370	0.000423	0.000168	-0.160166	-0.000000	0.001101	-0.005255	-0.004747	0.000064	0.236708	0.000619	0.000400	0.000458	0.000047	-0.173446	0.008119	-0.001550	0.008527	-0.001580
19.114286	-0.000000	0.001252	-0.004904	-0.004846	0.000301	0.252015	0.000496	0.000360	0.000417	0.000185	-0.154751	-0.000000	0.001140	-0.005280	-0.004630	0.000101	0.240747	0.000584	0.000392	0.000454	0.000070	-0.168319	0.007913	-0.001518	0.008366	-0.001556
19.128571	-0.000000	0.001288	-0.004899	-0.004699	0.000342	0.255501	0.000462	0.000350	0.000411	0.000200	-0.149274	-0.000000	0.001178	-0.005299	-0.004499	0.000138	0.244632	0.000549	0.000383	0.000449	0.000092	-0.163125	0.007689	-0.001483	0.008185	-0.001530
19.142857	-0.000000	0.001323	-0.004887	-0.004540	0.000384	0.258832	0.000429	0.000340	0.000404	0.000213	-0.143736	-0.000000	0.001215	-0.005311	-0.004356	0.000177	0.248362	0.000515	0.000373	0.000443	0.000112	-0.157867	0.007447	-0.001447	0.007984	-0.001501
19.157143	-0.000000	0.001356	-0.004870	-0.004370	0.000426	0.262006	0.000397	0.000329	0.000395	0.000225	-0.138141	-0.000000	0.001251	-0.005316	-0.004202	0.000216	0.251935	0.000482	0.000364	0.000436	0.000131	-0.152546	0.007188	-0.001407	0.007766	-0.001470
19.171429	-0.000000	0.001389	-0.004847	-0.004188	0.000469	0.265022	0.000366	0.000317	0.000386	0.000235	-0.132492	-0.000000	0.001287	-0.005315	-0.004035	0.000256	0.255351	0.000449	0.000353	0.000428	0.000147	-0.147165	0.006914	-0.001366	0.007529	-0.001436
19.185714	-0.000000	0.001420	-0.004819	-0.003995	0.000512	0.267878	0.000336	0.000306	0.000375	0.000243	-0.126789	-0.000000	0.001321	-0.005308	-0.003857	0.000296	0.258607	0.000417	0.000343	0.000419	0.000162	-0.141727	0.006623	-0.001322	0.007275	-0.001401
19.200000	-0.000000	0.001450	-0.004785	-0.003793	0.000556	0.270574	0.000307	0.000294	0.000364	0.000249	-0.121038	-0.000000	0.001354	-0.005295	-0.003669	0.000337	0.261702	0.000386	0.000332	0.000410	0.000176	-0.136234	0.006318	-0.001276	0.007004	-0.001362
19.214286	-0.000000	0.001478	-0.004746	-0.003581	0.000599	0.273108	0.000279	0.000281	0.000352	0.000253	-0.115239	-0.000000	0.001385	-0.005275	-0.003469	0.000379	0.264636	0.000356	0.000320	0.000399	0.000187	-0.130689	0.005999	-0.001228	0.006718	-0.001322
19.228571	-0.000000	0.001505	-0.004702	-0.003359	0.000643	0.275480	0.000252	0.000268	0.000339	0.000255	-0.109396	-0.000000	0.001415	-0.005250	-0.003261	0.000421	0.267407	0.000327	0.000309	0.000387	0.000197	-0.125095	0.005667	-0.001178	0.006417	-0.001280
19.242857	-0.000000	0.001530	-0.004652	-0.003129	0.000687	0.277688	0.000226	0.000255	0.000325	0.000256	-0.103511	-0.000000	0.001444	-0.005219	-0.003042	0.000463	0.270015	0.000299	0.000296	0.000375	0.000205	-0.119453	0.005323	-0.001127	0.006102	-0.001235
19.257143	-0.000000	0.001554	-0.004598	-0.002890	0.000730	0.279732	0.000202	0.000242	0.000310	0.000255	-0.097587	-0.000000	0.001471	-0.005183	-0.002815	0.000505	0.272459	0.000272	0.000284	0.000361	0.000211	-0.113767	0.004967	-0.001073	0.005773	-0.001189
19.271429	-0.000000	0.001576	-0.004539	-0.002644	0.000773	0.281612	0.000179	0.000228	0.000294	0.000251	-0.091627	-0.000000	0.001497	-0.005141	-0.002580	0.000547	0.274737	0.000246	0.000271	0.000347	0.000215	-0.108039	0.004601	-0.001018	0.005432	-0.001140
19.285714	-0.000000	0.001596	-0.004476	-0.002391	0.000816	0.283327	0.000157	0.000214	0.000278	0.000247	-0.085634	-0.000000	0.001521	-0.005094	-0.002336	0.000589	0.276850	0.000221	0.000258	0.000332	0.000218	-0.102272	0.004225	-0.000961	0.005080	-0.001090
19.300000	-0.000000	0.001614	-0.004408	-0.002131	0.000858	0.284876	0.000136	0.000200	0.000261	0.000240	-0.079610	-0.000000	0.001544	-0.005042	-0.002086	0.000631	0.278797	0.000197	0.000244	0.000316	0.000219	-0.096469	0.003840	-0.000903	0.004717	-0.001039
19.314286	-0.000000	0.001631	-0.004337	-0.001866	0.000899	0.286259	0.000117	0.000185	0.000244	0.000231	-0.073559	-0.000000	0.001564	-0.004985	-0.001829	0.000673	0.280578	0.000175	0.000231	0.000300	0.000217	-0.090632	0.003448	-0.000843	0.004344	-0.000985
19.328571	-0.000000	0.001646	-0.004262	-0.001595	0.000940	0.287476	0.000099	0.000171	0.000225	0.000221	-0.067482	-0.000000	0.001584	-0.004923	-0.001566	0.000715	0.282192	0.000154	0.000217	0.000283	0.000215	-0.084765	0.003049	-0.000782	0.003962	-0.000931
19.342857	-0.000000	0.001659	-0.004182	-0.001320	0.000981	0.288527	0.000083	0.000156	0.000207	0.000209	-0.061383	-0.000000	0.001601	-0.004857	-0.001298	0.000756	0.283639	0.000134	0.000202	0.000266	0.000210	-0.078869	0.002643	-0.000720	0.003573	-0.000875
19.357143	-0.000000	0.001670	-0.004100	-0.001040	0.001020	0.289411	0.000068	0.000141	0.000188	0.000195	-0.055265	-0.000000	0.001616	-0.004787	-0.001024	0.000796	0.284919	0.000115	0.000188	0.000248	0.000204	-0.072948	0.002232	-0.000657	0.003175	-0.000817
19.371429	-0.000000	0.001679	-0.004014	-0.000755	0.001059	0.290125	0.000054	0.000125	0.000168	0.000179	-0.049130	-0.000000	0.001630	-0.004713	-0.000744	0.000836	0.286028	0.000098	0.000173	0.000229	0.000196	-0.067004	0.001809	-0.000593	0.002765	-0.000759
19.385714	-0.000000	0.001687	-0.003925	-0.000452	0.001096	0.290660	0.000042	0.000110	0.000148	0.000162	-0.042982	-0.000000	0.001642	-0.004635	-0.000447	0.000875	0.286956	0.000082	0.000158	0.000210	0.000186	-0.061040	0.001358	-0.000529	0.002324	-0.000699
19.400000	-0.000000	0.001693	-0.003837	-0.000118	0.001134	0.291302	0.000032	0.000094	0.000127	0.000143	-0.036823	-0.000000	0.001653	-0.004557	-0.000116	0.000915	0.287990	0.000067	0.000143	0.000190	0.000175	-0.055060	0.001632	-0.000463	0.002597	-0.000639
19.414286	-0.004087	0.001716	-0.003782	0.000000	0.001181	0.294560	0.000023	0.000079	0.000106	0.000123	-0.030656	-0.004046	0.001680	-0.004519	0.000000	0.000962	0.291640	0.000054	0.000128	0.000170	0.000162	-0.049065	0.008305	-0.000397	0.009197	-0.000578
19.428571	-0.009857	0.001760	-0.003737	0.000000	0.001233	0.298788	0.000015	0.000063	0.000085	0.000101	-0.024483	-0.009774	0.001728	-0.004493	0.000000	0.001014	0.296259	0.000042	0.000112	0.000150	0.000147	-0.043059	0.010897	-0.000331	0.011785	-0.000516
19.442857	-0.010903	0.001811	-0.003688	0.000000	0.001286	0.303112	0.000009	0.000047	0.000064	0.000078	-0.018306	-0.010826	0.001783	-0.004463	0.000000	0.001066	0.300971	0.000032	0.000097	0.000130	0.000131	-0.037042	0.011302	-0.000265	0.012215	-0.000453
19.457143	-0.011239	0.001864	-0.003635	0.000000	0.001339	0.307421	0.000004	0.000031	0.000043	0.000053	-0.012128	-0.011175	0.001840	-0.004428	0.000000	0.001120	0.305668	0.000023	0.000081	0.000109	0.000114	-0.031018	0.011429	-0.000198	0.012370	-0.000391
19.471429	-0.011507	0.001916	-0.003577	0.000000	0.001394	0.311706	0.000001	0.000015	0.000021	0.000027	-0.005951	-0.011457	0.001897	-0.004388	0.000000	0.001174	0.310340	0.000016	0.000066	0.000088	0.000095	-0.024987	0.011527	-0.000131	0.012495	-0.000327
19.485714	-0.011771	0.001970	-0.003514	0.000000	0.001449	0.315966	-0.000000	-0.000001	-0.000001	-0.000001	0.000224	-0.011735	0.001955	-0.004343	0.000000	0.001230	0.314985	0.000009	0.000050	0.000067	0.000074	-0.018952	0.011620	-0.000064	0.012615	-0.000264
19.500000	-0.012037	0.002023	-0.003446	0.000000	0.001504	0.320202	0.000000	-0.000016	-0.000023	-0.000030	0.006395	-0.012015	0.002013	-0.004293	0.000000	0.001286	0.319604	0.000005	0.000034	0.000046	0.000052	-0.012915	0.011709	0.000002	0.012730	-0.000200
19.514286	-0.012307	0.002078	-0.003373	0.000000	0.001561	0.324412	0.000002	-0.000032	-0.000044	-0.000060	0.012560	-0.012299	0.002072	-0.004237	0.000000	0.001343	0.324196	0.000002	0.000018	0.000024	0.000028	-0.006878	0.011796	0.000069	0.012842	-0.000136
19.528571	-0.012580	0.002132	-0.003296	0.000000	0.001618	0.328597	0.000005	-0.000048	-0.000066	-0.000092	0.018717	-0.012586	0.002132	-0.004175	0.000000	0.001401	0.328762	0.000000	0.000002	0.000003	0.000004	-0.000842	0.011879	0.000135	0.012951	-0.000073
19.542857	-0.012854	0.002187	-0.003213	0.000000	0.001675	0.332756	0.000009	-0.000064	-0.000088	-0.000125	0.024863	-0.012875	0.002192	-0.004109	0.000000	0.001460	0.333300	-0.000000	-0.000014	-0.000018	-0.000023	0.005190	0.011959	0.000201	0.013055	-0.000009
19.557143	-0.013131	0.002242	-0.003126	0.000000	0.001733	0.336890	0.000015	-0.000080	-0.000109	-0.000159	0.030998	-0.013167	0.002252	-0.004037	0.000000	0.001519	0.337810	0.000001	-0.000030	-0.000040	-0.000050	0.011218	0.012036	0.000267	0.013155	0.000055
19.571429	-0.013410	0.002298	-0.003034	0.000000	0.001791	0.340997	0.000023	-0.000095	-0.000131	-0.000195	0.037119	-0.013461	0.002313	-0.003959	0.000000	0.001579	0.342293	0.000004	-0.000045	-0.000061	-0.000080	0.017238	0.012108	0.000332	0.013250	0.000118
19.585714	-0.013692	0.002353	-0.002936	0.000000	0.001850	0.345079	0.000032	-0.000111	-0.000152	-0.000232	0.043224	-0.013759	0.002374	-0.003876	0.000000	0.001640	0.346748	0.000008	-0.000061	-0.000082	-0.000110	0.023249	0.012179	0.000397	0.013343	0.000181
19.600000	-0.013978	0.002410	-0.002834	0.000000	0.001910	0.349135	0.000043	-0.000126	-0.000173	-0.000270	0.049312	-0.014059	0.002435	-0.003787	0.000000	0.001702	0.351175	0.000014	-0.000077	-0.000102	-0.000142	0.029250	0.012246	0.000461	0.013432	0.000244
19.614286	-0.014240	0.002466	-0.002727	0.000000	0.001970	0.353156	0.000055	-0.000142	-0.000193	-0.000309	0.055381	-0.014338	0.002497	-0.003692	0.000000	0.001764	0.355566	0.000021	-0.000093	-0.000123	-0.000175	0.035238	0.012286	0.000524	0.013492	0.000307
19.628571	-0.014430	0.002522	-0.002614	0.000000	0.002030	0.357120	0.000068	-0.000157	-0.000213	-0.000349	0.061429	-0.014542	0.002559	-0.003592	0.000000	0.001827	0.359897	0.000029	-0.000108	-0.000143	-0.000209	0.041212	0.012249	0.000586	0.013475	0.000368
19.642857	-0.014568	0.002578	-0.002496	0.000000	0.002091	0.361010	0.000083	-0.000172	-0.000233	-0.000391	0.067454	-0.014695	0.002621	-0.003486	0.000000	0.001890	0.364152	0.000039	-0.000123	-0.000163	-0.000245	0.047170	0.012156	0.000648	0.013400	0.000430
19.657143	-0.014702	0.002634	-0.002372	0.000000	0.002151	0.364826	0.000099	-0.000186	-0.000253	-0.000433	0.073454	-0.014843	0.002683	-0.003373	0.000000	0.001953	0.368331	0.000050	-0.000139	-0.000183	-0.000282	0.053111	0.012054	0.000708	0.013315	0.000490
19.671429	-0.014832	0.002689	-0.002244	0.000000	0.002212	0.368567	0.000117	-0.000201	-0.000272	-0.000477	0.079429	-0.014987	0.002744	-0.003255	0.000000	0.002017	0.372433	0.000063	-0.000154	-0.000202	-0.000320	0.059032	0.011942	0.000768	0.013219	0.000550
19.685714	-0.014958	0.002744	-0.002110	0.000000	0.002272	0.372233	0.000136	-0.000215	-0.000290	-0.000521	0.085375	-0.015128	0.002804	-0.003131	0.000000	0.002081	0.376457	0.000077	-0.000169	-0.000220	-0.000359	0.064932	0.011823	0.000827	0.013115	0.000610
19.700000	-0.015080	0.002798	-0.001971	0.000000	0.002333	0.375824	0.000156	-0.000229	-0.000308	-0.000567	0.091292	-0.015264	0.002864	-0.003001	0.000000	0.002146	0.380404	0.000092	-0.000184	-0.000239	-0.000399	0.070810	0.011696	0.000884	0.013001	0.000668
19.714286	-0.015199	0.002851	-0.001828	0.000000	0.002393	0.379339	0.000177	-0.000243	-0.000325	-0.000613	0.097178	-0.015396	0.002924	-0.002865	0.000000	0.002210	0.384272	0.000109	-0.000198	-0.000256	-0.000441	0.076663	0.011560	0.000940	0.012877	0.000725
19.728571	-0.015313	0.002904	-0.001679	0.000000	0.002454	0.382779	0.000200	-0.000257	-0.000342	-0.000660	0.103031	-0.015525	0.002982	-0.002724	0.000000	0.002275	0.388063	0.000126	-0.000213	-0.000273	-0.000483	0.082490	0.011415	0.000995	0.012744	0.000782
19.742857	-0.015424	0.002956	-0.001526	0.000000	0.002514	0.386141	0.000224	-0.000270	-0.000358	-0.000709	0.108849	-0.015649	0.003041	-0.002577	0.000000	0.002339	0.391774	0.000146	-0.000227	-0.000290	-0.000527	0.088290	0.011263	0.001049	0.012602	0.000837
19.757143	-0.015530	0.003007	-0.001368	0.000000	0.002574	0.389428	0.000250	-0.000283	-0.000373	-0.000758	0.114632	-0.015768	0.003098	-0.002425	0.000000	0.002404	0.395406	0.000166	-0.000241	-0.000306	-0.000572	0.094060	0.011103	0.001101	0.012451	0.000892
19.771429	-0.015630	0.003058	-0.001205	0.000000	0.002634	0.392636	0.000276	-0.000295	-0.000387	-0.000808	0.120376	-0.015882	0.003155	-0.002267	0.000000	0.002469	0.398958	0.000188	-0.000254	-0.000321	-0.000618	0.099799	0.010933	0.001152	0.012288	0.000945
19.785714	-0.015725	0.003108	-0.001038	0.000000	0.002694	0.395767	0.000304	-0.000308	-0.000401	-0.000858	0.126081	-0.015990	0.003211	-0.002104	0.000000	0.002533	0.402429	0.000211	-0.000268	-0.000336	-0.000664	0.105506	0.010755	0.001202	0.012117	0.000997
19.800000	-0.015818	0.003157	-0.000866	0.000000	0.002753	0.398819	0.000332	-0.000320	-0.000414	-0.000909	0.131746	-0.016096	0.003266	-0.001936	0.000000	0.002598	0.405819	0.000235	-0.000281	-0.000349	-0.000712	0.111179	0.010571	0.001250	0.011938	0.001047
19.814286	-0.015906	0.003205	-0.000690	0.000000	0.002812	0.401793	0.000362	-0.000331	-0.000426	-0.000961	0.137368	-0.016196	0.003321	-0.001763	0.000000	0.002662	0.409128	0.000260	-0.000294	-0.000362	-0.000760	0.116817	0.010379	0.001296	0.011750	0.001097
19.828571	-0.015990	0.003252	-0.000510	0.000000	0.002871	0.404689	0.000393	-0.000342	-0.000437	-0.001014	0.142946	-0.016293	0.003374	-0.001584	0.000000	0.002726	0.412355	0.000286	-0.000306	-0.000374	-0.000809	0.122417	0.010179	0.001341	0.011554	0.001145
19.842857	-0.016067	0.003298	-0.000326	0.000000	0.002929	0.407505	0.000424	-0.000353	-0.000447	-0.001067	0.148479	-0.016382	0.003427	-0.001401	0.000000	0.002790	0.415501	0.000313	-0.000318	-0.000386	-0.000859	0.127979	0.009971	0.001384	0.011348	0.001191
19.857143	-0.016135	0.003343	-0.000137	0.000000	0.002987	0.410239	0.000457	-0.000364	-0.000457	-0.001121	0.153965	-0.016462	0.003478	-0.001214	0.000000	0.002854	0.418561	0.000342	-0.000330	-0.000396	-0.000910	0.133500	0.009750	0.001425	0.011128	0.001237
19.871429	-0.016194	0.003388	0.000055	0.000000	0.003044	0.412891	0.000491	-0.000374	-0.000465	-0.001175	0.159402	-0.016533	0.003529	-0.001022	0.000000	0.002917	0.421536	0.000371	-0.000341	-0.000406	-0.000962	0.138980	0.009519	0.001465	0.010895	0.001280
19.885714	-0.016248	0.003431	0.000251	0.000000	0.003101	0.415460	0.000525	-0.000384	-0.000473	-0.001230	0.164790	-0.016598	0.003578	-0.000825	0.000000	0.002980	0.424425	0.000401	-0.000353	-0.000414	-0.001014	0.144417	0.009280	0.001503	0.010655	0.001322
19.900000	-0.016297	0.003473	0.000450	0.000000	0.003157	0.417945	0.000561	-0.000393	-0.000479	-0.001285	0.170126	-0.016659	0.003627	-0.000624	0.000000	0.003043	0.427227	0.000433	-0.000363	-0.000422	-0.001067	0.149810	0.009035	0.001539	0.010408	0.001363
19.914286	-0.016343	0.003514	0.000653	0.000000	0.003213	0.420347	0.000597	-0.000402	-0.000485	-0.001341	0.175410	-0.016716	0.003674	-0.000418	0.000000	0.003105	0.429943	0.000465	-0.000374	-0.000429	-0.001121	0.155157	0.008784	0.001573	0.010153	0.001402
19.928571	-0.016384	0.003553	0.000859	0.000000	0.003268	0.422665	0.000634	-0.000410	-0.000489	-0.001396	0.180640	-0.016768	0.003720	-0.000209	0.000000	0.003167	0.432573	0.000498	-0.000384	-0.000434	-0.001175	0.160456	0.008527	0.001605	0.009891	0.001439
19.942857	-0.016420	0.003592	0.001068	0.000000	0.003322	0.424900	0.000671	-0.000418	-0.000492	-0.001453	0.185815	-0.016815	0.003764	0.000004	0.000000	0.003228	0.435115	0.000532	-0.000393	-0.000439	-0.001229	0.165707	0.008265	0.001636	0.009622	0.001474
19.957143	-0.016453	0.003629	0.001280	0.000000	0.003375	0.427051	0.000710	-0.000426	-0.000495	-0.001509	0.190933	-0.016858	0.003808	0.000221	0.000000	0.003288	0.437570	0.000566	-0.000402	-0.000443	-0.001284	0.170908	0.007997	0.001664	0.009347	0.001508
19.971429	-0.016481	0.003665	0.001495	0.000000	0.003428	0.429118	0.000748	-0.000433	-0.000496	-0.001566	0.195994	-0.016896	0.003850	0.000442	0.000000	0.003348	0.439938	0.000602	-0.000411	-0.000445	-0.001340	0.176057	0.007723	0.001691	0.009066	0.001540
19.985714	-0.016505	0.003700	0.001713	0.000000	0.003480	0.431101	0.000788	-0.000439	-0.000496	-0.001622	0.200995	-0.016930	0.003891	0.000666	0.000000	0.003408	0.442218	0.000638	-0.000419	-0.000447	-0.001396	0.181154	0.007445	0.001715	0.008778	0.001570
20.000000	-0.016530	0.003733	0.001933	0.000000	0.003531	0.433001	0.000828	-0.000445	-0.000495	-0.001679	0.205936	-0.016966	0.003931	0.000893	0.000000	0.003466	0.444412	0.000675	-0.000427	-0.000447	-0.001452	0.186197	0.007168	0.001738	0.008491	0.001599
20.014286	-0.016551	0.003766	0.002156	0.000000	0.003581	0.434818	0.000868	-0.000451	-0.000492	-0.001736	0.210815	-0.016997	0.003969	0.001124	0.000000	0.003524	0.446520	0.000712	-0.000435	-0.000446	-0.001509	0.191184	0.006886	0.001758	0.008198	0.001625
20.028571	-0.016562	0.003796	0.002381	0.000000	0.003631	0.436551	0.000909	-0.000456	-0.000489	-0.001793	0.215631	-0.017017	0.004006	0.001357	0.000000	0.003581	0.448541	0.000750	-0.000442	-0.000445	-0.001566	0.196116	0.006593	0.001777	0.007893	0.001650
20.042857	-0.016567	0.003826	0.002609	0.000000	0.003679	0.438199	0.000950	-0.000461	-0.000484	-0.001850	0.220383	-0.017031	0.004041	0.001593	0.000000	0.003637	0.450473	0.000788	-0.000448	-0.000442	-0.001623	0.200989	0.006296	0.001793	0.007582	0.001673
20.057143	-0.016569	0.003854	0.002838	0.000000	0.003727	0.439763	0.000992	-0.000465	-0.000478	-0.001907	0.225070	-0.017042	0.004075	0.001832	0.000000	0.003693	0.452316	0.000827	-0.000454	-0.000437	-0.001680	0.205804	0.005994	0.001808	0.007267	0.001693
20.071429	-0.016567	0.003881	0.003069	0.000000	0.003774	0.441241	0.001034	-0.000469	-0.000471	-0.001964	0.229691	-0.017049	0.004108	0.002073	0.000000	0.003747	0.454072	0.000867	-0.000460	-0.000432	-0.001738	0.210559	0.005690	0.001820	0.006948	0.001712
20.085714	-0.016561	0.003906	0.003301	0.000000	0.003819	0.442636	0.001076	-0.000472	-0.000463	-0.002021	0.234244	-0.017051	0.004139	0.002317	0.000000	0.003801	0.455739	0.000906	-0.000465	-0.000426	-0.001795	0.215252	0.005383	0.001830	0.006624	0.001729
20.100000	-0.016551	0.003930	0.003535	0.000000	0.003864	0.443945	0.001118	-0.000475	-0.000454	-0.002078	0.238729	-0.017050	0.004168	0.002563	0.000000	0.003854	0.457318	0.000947	-0.000470	-0.000418	-0.001853	0.219883	0.005072	0.001839	0.006297	0.001745
20.114286	-0.016537	0.003953	0.003770	0.000000	0.003907	0.445170	0.001161	-0.000477	-0.000443	-0.002134	0.243145	-0.017044	0.004196	0.002811	0.000000	0.003905	0.458809	0.000987	-0.000474	-0.000409	-0.001911	0.224451	0.004759	0.001845	0.005965	0.001758
20.128571	-0.016518	0.003974	0.004007	0.000000	0.003950	0.446310	0.001204	-0.000479	-0.000432	-0.002190	0.247490	-0.017032	0.004223	0.003060	0.000000	0.003956	0.460211	0.001028	-0.000478	-0.000399	-0.001968	0.228955	0.004441	0.001849	0.005629	0.001769
20.142857	-0.016496	0.003993	0.004244	0.000000	0.003991	0.447366	0.001246	-0.000480	-0.000419	-0.002246	0.251763	-0.017018	0.004248	0.003311	0.000000	0.004006	0.461525	0.001069	-0.000481	-0.000388	-0.002026	0.233392	0.004122	0.001851	0.005291	0.001778
20.157143	-0.016470	0.004011	0.004482	0.000000	0.004031	0.448337	0.001289	-0.000481	-0.000405	-0.002302	0.255964	-0.017000	0.004271	0.003564	0.000000	0.004054	0.462751	0.001110	-0.000484	-0.000376	-0.002083	0.237764	0.003802	0.001851	0.004950	0.001785
20.171429	-0.016439	0.004028	0.004721	0.000000	0.004071	0.449224	0.001331	-0.000481	-0.000389	-0.002357	0.260092	-0.016976	0.004293	0.003818	0.000000	0.004102	0.463888	0.001151	-0.000486	-0.000362	-0.002140	0.242068	0.003478	0.001849	0.004605	0.001791
20.185714	-0.016406	0.004043	0.004960	0.000000	0.004108	0.450026	0.001374	-0.000481	-0.000373	-0.002411	0.264145	-0.016949	0.004314	0.004072	0.000000	0.004148	0.464937	0.001192	-0.000487	-0.000348	-0.002198	0.246303	0.003153	0.001845	0.004259	0.001794
20.200000	-0.016367	0.004057	0.005200	0.000000	0.004145	0.450744	0.001416	-0.000480	-0.000355	-0.002466	0.268123	-0.016917	0.004332	0.004328	0.000000	0.004193	0.465898	0.001234	-0.000489	-0.000332	-0.002254	0.250469	0.002826	0.001839	0.003909	0.001796
20.214286	-0.016323	0.004069	0.005440	0.000000	0.004181	0.451377	0.001459	-0.000478	-0.000336	-0.002520	0.272025	-0.016879	0.004349	0.004584	0.000000	0.004238	0.466770	0.001275	-0.000490	-0.000315	-0.002311	0.254564	0.002496	0.001831	0.003555	0.001795
20.228571	-0.016275	0.004080	0.005679	0.000000	0.004215	0.451925	0.001501	-0.000477	-0.000316	-0.002573	0.275850	-0.016838	0.004365	0.004841	0.000000	0.004280	0.467553	0.001317	-0.000490	-0.000297	-0.002367	0.258588	0.002165	0.001821	0.003200	0.001793
20.242857	-0.016224	0.004089	0.005919	0.000000	0.004248	0.452389	0.001543	-0.000474	-0.000295	-0.002625	0.279598	-0.016793	0.004379	0.005099	0.000000	0.004322	0.468248	0.001358	-0.000490	-0.000277	-0.002423	0.262540	0.001833	0.001809	0.002844	0.001788
20.257143	-0.016169	0.004097	0.006157	0.000000	0.004280	0.452768	0.001584	-0.000472	-0.000273	-0.002678	0.283267	-0.016743	0.004391	0.005356	0.000000	0.004362	0.468855	0.001399	-0.000489	-0.000257	-0.002479	0.266419	0.001501	0.001795	0.002486	0.001782
20.271429	-0.016110	0.004103	0.006396	0.000000	0.004310	0.453063	0.001625	-0.000468	-0.000250	-0.002729	0.286856	-0.016690	0.004401	0.005613	0.000000	0.004401	0.469373	0.001440	-0.000488	-0.000235	-0.002534	0.270224	0.001168	0.001779	0.002126	0.001774
20.285714	-0.016046	0.004107	0.006633	0.000000	0.004339	0.453273	0.001666	-0.000465	-0.000225	-0.002780	0.290366	-0.016631	0.004410	0.005870	0.000000	0.004439	0.469803	0.001481	-0.000486	-0.000212	-0.002588	0.273954	0.000834	0.001762	0.001766	0.001764
20.300000	-0.015976	0.004110	0.006870	0.000000	0.004367	0.453398	0.001706	-0.000460	-0.000200	-0.002830	0.293795	-0.016566	0.004418	0.006127	0.000000	0.004475	0.470144	0.001521	-0.000484	-0.000189	-0.002643	0.277609	0.000497	0.001742	0.001401	0.001752
20.314286	-0.015890	0.004112	0.007106	0.000000	0.004394	0.453436	0.001746	-0.000456	-0.000173	-0.002879	0.297143	-0.016485	0.004423	0.006383	0.000000	0.004510	0.470393	0.001561	-0.000481	-0.000164	-0.002696	0.281188	0.000149	0.001721	0.001024	0.001739
20.328571	-0.015794	0.004112	0.007340	0.000000	0.004419	0.453384	0.001785	-0.000451	-0.000145	-0.002928	0.300408	-0.016392	0.004427	0.006638	0.000000	0.004544	0.470549	0.001601	-0.000478	-0.000138	-0.002749	0.284690	-0.000206	0.001698	0.000640	0.001723
20.342857	-0.015694	0.004110	0.007572	0.000000	0.004443	0.453243	0.001824	-0.000445	-0.000116	-0.002976	0.303592	-0.016295	0.004429	0.006892	0.000000	0.004576	0.470611	0.001640	-0.000475	-0.000111	-0.002802	0.288114	-0.000560	0.001673	0.000256	0.001706
20.357143	-0.015591	0.004106	0.007803	0.000000	0.004465	0.453013	0.001862	-0.000439	-0.000087	-0.003023	0.306690	-0.016196	0.004429	0.007144	0.000000	0.004607	0.470580	0.001679	-0.000471	-0.000082	-0.002853	0.291459	-0.000912	0.001646	-0.000126	0.001686
20.371429	-0.015485	0.004102	0.008032	0.000000	0.004486	0.452694	0.001900	-0.000432	-0.000054	-0.003069	0.309700	-0.016092	0.004428	0.007395	0.000000	0.004636	0.470457	0.001718	-0.000466	-0.000052	-0.002904	0.294719	-0.001263	0.001615	-0.000508	0.001663
20.385714	-0.015374	0.004095	0.008259	0.000000	0.004505	0.452287	0.001936	-0.000426	-0.000018	-0.003114	0.312625	-0.015984	0.004425	0.007645	0.000000	0.004664	0.470241	0.001756	-0.000461	-0.000017	-0.002954	0.297901	-0.001613	0.001586	-0.000889	0.001641
20.400000	-0.015258	0.004087	0.008483	0.000000	0.004523	0.451791	0.001973	-0.000418	0.000000	-0.003159	0.315518	-0.015871	0.004420	0.007892	0.000000	0.004690	0.469932	0.001794	-0.000456	0.000000	-0.003004	0.301054	-0.001963	0.001582	-0.001271	0.001644
20.414286	-0.015122	0.004077	0.008706	0.000000	0.004539	0.451202	0.002009	-0.000411	0.000000	-0.003203	0.318384	-0.015737	0.004413	0.008138	0.000000	0.004714	0.469526	0.001832	-0.000450	0.000000	-0.003054	0.304185	-0.002328	0.001583	-0.001669	0.001650
20.428571	-0.014937	0.004065	0.008925	0.000000	0.004554	0.450509	0.002045	-0.000403	0.000000	-0.003247	0.321225	-0.015551	0.004404	0.008381	0.000000	0.004737	0.469012	0.001869	-0.000444	0.000000	-0.003104	0.307295	-0.002736	0.001583	-0.002112	0.001655
20.442857	-0.014754	0.004052	0.009141	0.000000	0.004567	0.449714	0.002082	-0.000394	0.000000	-0.003291	0.324038	-0.015366	0.004394	0.008621	0.000000	0.004758	0.468391	0.001908	-0.000438	0.000000	-0.003153	0.310382	-0.003135	0.001582	-0.002547	0.001660
20.457143	-0.014570	0.004037	0.009353	0.000000	0.004578	0.448817	0.002118	-0.000386	0.000000	-0.003334	0.326824	-0.015182	0.004381	0.008858	0.000000	0.004777	0.467665	0.001946	-0.000431	0.000000	-0.003202	0.313447	-0.003527	0.001580	-0.002975	0.001664
20.471429	-0.014384	0.004020	0.009562	0.000000	0.004588	0.447820	0.002154	-0.000377	0.000000	-0.003376	0.329582	-0.014995	0.004366	0.009092	0.000000	0.004795	0.466835	0.001984	-0.000424	0.000000	-0.003251	0.316487	-0.003916	0.001577	-0.003400	0.001668
20.485714	-0.014191	0.004001	0.009768	0.000000	0.004596	0.446722	0.002190	-0.000367	0.000000	-0.003419	0.332311	-0.014800	0.004350	0.009323	0.000000	0.004811	0.465898	0.002022	-0.000416	0.000000	-0.003299	0.319503	-0.004305	0.001574	-0.003825	0.001670
20.500000	-0.013987	0.003980	0.009969	0.000000	0.004602	0.445520	0.002227	-0.000358	0.000000	-0.003460	0.335011	-0.014594	0.004331	0.009549	0.000000	0.004825	0.464855	0.002061	-0.000409	0.000000	-0.003347	0.322493	-0.004697	0.001570	-0.004254	0.001672
20.514286	-0.013774	0.003958	0.010167	0.000000	0.004606	0.444214	0.002263	-0.000348	0.000000	-0.003501	0.337680	-0.014378	0.004311	0.009772	0.000000	0.004837	0.463703	0.002099	-0.000400	0.000000	-0.003395	0.325458	-0.005090	0.001565	-0.004685	0.001673
20.528571	-0.013569	0.003934	0.010360	0.000000	0.004609	0.442808	0.002298	-0.000337	0.000000	-0.003542	0.340319	-0.014171	0.004289	0.009991	0.000000	0.004847	0.462446	0.002138	-0.000392	0.000000	-0.003442	0.328395	-0.005467	0.001560	-0.005100	0.001673
20.542857	-0.013411	0.003908	0.010548	0.000000	0.004610	0.441313	0.002334	-0.000327	0.000000	-0.003582	0.342927	-0.014012	0.004265	0.010206	0.000000	0.004855	0.461096	0.002176	-0.000383	0.000000	-0.003488	0.331305	-0.005791	0.001553	-0.005459	0.001672
20.557143	-0.013277	0.003881	0.010733	0.000000	0.004609	0.439738	0.002370	-0.000316	0.000000	-0.003621	0.345503	-0.013879	0.004239	0.010417	0.000000	0.004861	0.459662	0.002214	-0.000374	0.000000	-0.003534	0.334187	-0.006083	0.001546	-0.005785	0.001671
20.571429	-0.013134	0.003853	0.010913	0.000000	0.004607	0.438081	0.002405	-0.000304	0.000000	-0.003660	0.348046	-0.013736	0.004212	0.010624	0.000000	0.004866	0.458142	0.002253	-0.000364	0.000000	-0.003580	0.337040	-0.006376	0.001538	-0.006114	0.001668
20.585714	-0.012991	0.003823	0.011088	0.000000	0.004603	0.436343	0.002440	-0.000292	0.000000	-0.003698	0.350556	-0.013593	0.004183	0.010826	0.000000	0.004869	0.456537	0.002291	-0.000354	0.000000	-0.003625	0.339863	-0.006662	0.001529	-0.006435	0.001665
20.600000	-0.012850	0.003792	0.011259	0.000000	0.004597	0.434525	0.002475	-0.000280	0.000000	-0.003735	0.353032	-0.013451	0.004153	0.011024	0.000000	0.004871	0.454848	0.002329	-0.000344	0.000000	-0.003669	0.342656	-0.006940	0.001519	-0.006747	0.001661
20.614286	-0.012710	0.003760	0.011426	0.000000	0.004590	0.432629	0.002510	-0.000268	0.000000	-0.003771	0.355474	-0.013310	0.004122	0.011217	0.000000	0.004870	0.453077	0.002367	-0.000333	0.000000	-0.003713	0.345417	-0.007208	0.001508	-0.007049	0.001656
20.628571	-0.012576	0.003726	0.011587	0.000000	0.004581	0.430658	0.002544	-0.000255	0.000000	-0.003807	0.357880	-0.013176	0.004089	0.011405	0.000000	0.004868	0.451226	0.002405	-0.000322	0.000000	-0.003756	0.348147	-0.007462	0.001497	-0.007338	0.001650
20.642857	-0.012446	0.003692	0.011743	0.000000	0.004571	0.428614	0.002579	-0.000242	0.000000	-0.003842	0.360251	-0.013046	0.004055	0.011588	0.000000	0.004864	0.449297	0.002443	-0.000311	0.000000	-0.003798	0.350844	-0.007704	0.001485	-0.007614	0.001643
20.657143	-0.012319	0.003656	0.011895	0.000000	0.004559	0.426498	0.002612	-0.000229	0.000000	-0.003876	0.362585	-0.012919	0.004019	0.011767	0.000000	0.004859	0.447293	0.002481	-0.000299	0.000000	-0.003840	0.353507	-0.007937	0.001472	-0.007880	0.001635
20.671429	-0.012196	0.003619	0.012041	0.000000	0.004546	0.424312	0.002646	-0.000215	0.000000	-0.003909	0.364882	-0.012796	0.003983	0.011940	0.000000	0.004851	0.445215	0.002518	-0.000287	0.000000	-0.003881	0.356136	-0.008157	0.001458	-0.008133	0.001626
20.685714	-0.012074	0.003582	0.012182	0.000000	0.004531	0.422058	0.002679	-0.000202	0.000000	-0.003941	0.367141	-0.012674	0.003945	0.012108	0.000000	0.004842	0.443065	0.002555	-0.000274	0.000000	-0.003921	0.358730	-0.008369	0.001443	-0.008378	0.001617
20.700000	-0.011954	0.003543	0.012318	0.000000	0.004515	0.419737	0.002712	-0.000187	0.000000	-0.003973	0.369362	-0.012555	0.003906	0.012272	0.000000	0.004832	0.440843	0.002592	-0.000261	0.000000	-0.003960	0.361289	-0.008571	0.001427	-0.008612	0.001606
20.714286	-0.011834	0.003504	0.012449	0.000000	0.004497	0.417351	0.002745	-0.000173	0.000000	-0.004003	0.371544	-0.012435	0.003867	0.012429	0.000000	0.004819	0.438552	0.002629	-0.000248	0.000000	-0.003998	0.363811	-0.008764	0.001410	-0.008838	0.001595
20.728571	-0.011710	0.003463	0.012574	0.000000	0.004478	0.414898	0.002777	-0.000158	0.000000	-0.004033	0.373686	-0.012311	0.003826	0.012582	0.000000	0.004805	0.436191	0.002665	-0.000235	0.000000	-0.004035	0.366296	-0.008955	0.001393	-0.009061	0.001582
20.742857	-0.011580	0.003422	0.012694	0.000000	0.004457	0.412379	0.002809	-0.000143	0.000000	-0.004061	0.375788	-0.012180	0.003784	0.012728	0.000000	0.004790	0.433759	0.002701	-0.000221	0.000000	-0.004072	0.368743	-0.009145	0.001375	-0.009282	0.001569
20.757143	-0.011443	0.003380	0.012808	0.000000	0.004435	0.409793	0.002840	-0.000127	0.000000	-0.004089	0.377850	-0.012043	0.003741	0.012869	0.000000	0.004773	0.431255	0.002737	-0.000207	0.000000	-0.004107	0.371152	-0.009332	0.001355	-0.009502	0.001554
20.771429	-0.011301	0.003337	0.012917	0.000000	0.004411	0.407139	0.002871	-0.000112	0.000000	-0.004115	0.379869	-0.011899	0.003697	0.013004	0.000000	0.004754	0.428679	0.002773	-0.000192	0.000000	-0.004142	0.373521	-0.009517	0.001336	-0.009719	0.001539
20.785714	-0.011152	0.003293	0.013019	0.000000	0.004386	0.404416	0.002901	-0.000096	0.000000	-0.004141	0.381847	-0.011748	0.003653	0.013133	0.000000	0.004733	0.426031	0.002808	-0.000178	0.000000	-0.004176	0.375851	-0.009701	0.001315	-0.009935	0.001523
20.800000	-0.010996	0.003248	0.013115	0.000000	0.004359	0.401623	0.002931	-0.000080	0.000000	-0.004165	0.383782	-0.011590	0.003607	0.013256	0.000000	0.004711	0.423308	0.002842	-0.000162	0.000000	-0.004208	0.378139	-0.009884	0.001293	-0.010150	0.001505
20.814286	-0.010832	0.003203	0.013205	0.000000	0.004331	0.398758	0.002960	-0.000063	0.000000	-0.004189	0.385673	-0.011423	0.003560	0.013372	0.000000	0.004687	0.420509	0.002877	-0.000147	0.000000	-0.004240	0.380387	-0.010066	0.001270	-0.010365	0.001487
20.828571	-0.010663	0.003157	0.013289	0.000000	0.004301	0.395822	0.002989	-0.000046	0.000000	-0.004211	0.387521	-0.011251	0.003512	0.013482	0.000000	0.004661	0.417635	0.002911	-0.000131	0.000000	-0.004270	0.382592	-0.010245	0.001247	-0.010575	0.001468
20.842857	-0.010485	0.003110	0.013367	0.000000	0.004270	0.392812	0.003017	-0.000029	0.000000	-0.004232	0.389325	-0.011069	0.003464	0.013586	0.000000	0.004634	0.414683	0.002944	-0.000115	0.000000	-0.004299	0.384754	-0.010424	0.001223	-0.010787	0.001448
20.857143	-0.010301	0.003062	0.013437	0.000000	0.004237	0.389728	0.003045	-0.000012	0.000000	-0.004252	0.391083	-0.010880	0.003414	0.013682	0.000000	0.004605	0.411653	0.002977	-0.000099	0.000000	-0.004327	0.386873	-0.010601	0.001198	-0.010996	0.001427
20.871429	-0.010111	0.003013	0.013501	0.000000	0.004203	0.386568	0.003072	0.000005	0.000000	-0.004271	0.392795	-0.010685	0.003364	0.013772	0.000000	0.004574	0.408543	0.003009	-0.000082	0.000000	-0.004354	0.388948	-0.010775	0.001172	-0.011201	0.001405
20.885714	-0.009918	0.002964	0.013558	0.000000	0.004167	0.383333	0.003099	0.000023	0.000000	-0.004288	0.394462	-0.010488	0.003312	0.013854	0.000000	0.004541	0.405354	0.003041	-0.000065	0.000000	-0.004380	0.390978	-0.010942	0.001145	-0.011400	0.001382
20.900000	-0.009724	0.002914	0.013608	0.000000	0.004130	0.380023	0.003125	0.000041	0.000000	-0.004305	0.396081	-0.010288	0.003260	0.013930	0.000000	0.004507	0.402086	0.003073	-0.000048	0.000000	-0.004405	0.392962	-0.011102	0.001118	-0.011591	0.001358
20.914286	-0.009526	0.002863	0.013651	0.000000	0.004091	0.376638	0.003150	0.000059	0.000000	-0.004320	0.397653	-0.010085	0.003207	0.013998	0.000000	0.004471	0.398739	0.003104	-0.000031	0.000000	-0.004428	0.394900	-0.011255	0.001090	-0.011776	0.001333
20.928571	-0.009330	0.002811	0.013687	0.000000	0.004051	0.373180	0.003175	0.000077	0.000000	-0.004334	0.399177	-0.009883	0.003153	0.014058	0.000000	0.004434	0.395314	0.003134	-0.000013	0.000000	-0.004450	0.396792	-0.011399	0.001061	-0.011950	0.001307
20.942857	-0.009135	0.002759	0.013716	0.000000	0.004010	0.369648	0.003199	0.000096	0.000000	-0.004346	0.400653	-0.009683	0.003098	0.014112	0.000000	0.004395	0.391813	0.003164	0.000005	0.000000	-0.004471	0.398635	-0.011532	0.001031	-0.012112	0.001280
20.957143	-0.008939	0.002706	0.013738	0.000000	0.003967	0.366044	0.003222	0.000115	0.000000	-0.004358	0.402080	-0.009481	0.003042	0.014157	0.000000	0.004354	0.388235	0.003193	0.000023	0.000000	-0.004491	0.400431	-0.011657	0.001000	-0.012266	0.001253
20.971429	-0.008742	0.002653	0.013752	0.000000	0.003923	0.362368	0.003244	0.000133	0.000000	-0.004368	0.403457	-0.009278	0.002986	0.014195	0.000000	0.004312	0.384581	0.003221	0.000042	0.000000	-0.004509	0.402177	-0.011773	0.000969	-0.012411	0.001224
20.985714	-0.008549	0.002599	0.013759	0.000000	0.003877	0.358623	0.003266	0.000153	0.000000	-0.004377	0.404783	-0.009079	0.002929	0.014226	0.000000	0.004268	0.380854	0.003249	0.000060	0.000000	-0.004526	0.403874	-0.011877	0.000937	-0.012544	0.001194
21.000000	-0.008359	0.002545	0.013759	0.000000	0.003831	0.354809	0.003287	0.000172	0.000000	-0.004384	0.406059	-0.008883	0.002872	0.014249	0.000000	0.004223	0.377054	0.003276	0.000079	0.000000	-0.004541	0.405521	-0.011968	0.000904	-0.012662	0.001164
21.014286	-0.008173	0.002490	0.013752	0.000000	0.003783	0.350928	0.003308	0.000191	0.000000	-0.004390	0.407284	-0.008691	0.002814	0.014264	0.000000	0.004176	0.373184	0.003302	0.000098	0.000000	-0.004556	0.407117	-0.012047	0.000870	-0.012768	0.001133
21.028571	-0.007989	0.002435	0.013737	0.000000	0.003733	0.346983	0.003327	0.000211	0.000000	-0.004395	0.408457	-0.008502	0.002756	0.014272	0.000000	0.004128	0.369245	0.003327	0.000118	0.000000	-0.004568	0.408662	-0.012115	0.000836	-0.012861	0.001100
21.042857	-0.007807	0.002380	0.013715	0.000000	0.003683	0.342974	0.003346	0.000230	0.000000	-0.004398	0.409578	-0.008314	0.002697	0.014272	0.000000	0.004078	0.365239	0.003352	0.000137	0.000000	-0.004580	0.410154	-0.012172	0.000801	-0.012944	0.001067
21.057143	-0.007625	0.002325	0.013686	0.000000	0.003632	0.338902	0.003364	0.000250	0.000000	-0.004400	0.410646	-0.008126	0.002638	0.014265	0.000000	0.004027	0.361166	0.003376	0.000157	0.000000	-0.004589	0.411594	-0.012220	0.000765	-0.013017	0.001033
21.071429	-0.007444	0.002269	0.013650	0.000000	0.003579	0.334768	0.003381	0.000270	0.000000	-0.004401	0.411660	-0.007939	0.002579	0.014249	0.000000	0.003975	0.357027	0.003400	0.000177	0.000000	-0.004598	0.412980	-0.012259	0.000729	-0.013079	0.000999
21.085714	-0.007265	0.002213	0.013606	0.000000	0.003525	0.330573	0.003397	0.000290	0.000000	-0.004400	0.412621	-0.007754	0.002519	0.014226	0.000000	0.003921	0.352824	0.003422	0.000197	0.000000	-0.004605	0.414313	-0.012288	0.000692	-0.013131	0.000963
21.100000	-0.007089	0.002157	0.013555	0.000000	0.003471	0.326319	0.003413	0.000310	0.000000	-0.004398	0.413527	-0.007572	0.002460	0.014196	0.000000	0.003867	0.348557	0.003444	0.000217	0.000000	-0.004610	0.415591	-0.012305	0.000654	-0.013171	0.000927
21.114286	-0.006916	0.002102	0.013497	0.000000	0.003415	0.322008	0.003427	0.000330	0.000000	-0.004395	0.414378	-0.007393	0.002400	0.014158	0.000000	0.003811	0.344230	0.003464	0.000238	0.000000	-0.004614	0.416814	-0.012311	0.000616	-0.013198	0.000889
21.128571	-0.006745	0.002046	0.013431	0.000000	0.003359	0.317640	0.003441	0.000351	0.000000	-0.004390	0.415174	-0.007217	0.002340	0.014112	0.000000	0.003754	0.339843	0.003484	0.000258	0.000000	-0.004617	0.417981	-0.012306	0.000577	-0.013214	0.000851
21.142857	-0.006576	0.001990	0.013359	0.000000	0.003301	0.313218	0.003454	0.000371	0.000000	-0.004384	0.415914	-0.007042	0.002280	0.014058	0.000000	0.003696	0.335397	0.003503	0.000279	0.000000	-0.004618	0.419092	-0.012291	0.000538	-0.013220	0.000813
21.157143	-0.006408	0.001934	0.013279	0.000000	0.003243	0.308741	0.003465	0.000391	0.000000	-0.004376	0.416598	-0.006868	0.002220	0.013997	0.000000	0.003636	0.330894	0.003522	0.000300	0.000000	-0.004617	0.420146	-0.012269	0.000498	-0.013216	0.000773
21.171429	-0.006242	0.001878	0.013192	0.000000	0.003184	0.304212	0.003476	0.000412	0.000000	-0.004367	0.417226	-0.006695	0.002160	0.013928	0.000000	0.003576	0.326334	0.003539	0.000321	0.000000	-0.004615	0.421143	-0.012236	0.000457	-0.013202	0.000733
21.185714	-0.006079	0.001823	0.013099	0.000000	0.003124	0.299632	0.003486	0.000432	0.000000	-0.004356	0.417796	-0.006527	0.002100	0.013852	0.000000	0.003515	0.321719	0.003555	0.000342	0.000000	-0.004612	0.422082	-0.012192	0.000416	-0.013176	0.000692
21.200000	-0.005922	0.001768	0.012998	0.000000	0.003064	0.295003	0.003495	0.000453	0.000000	-0.004345	0.418308	-0.006365	0.002040	0.013769	0.000000	0.003453	0.317053	0.003570	0.000363	0.000000	-0.004607	0.422962	-0.012135	0.000375	-0.013135	0.000650
21.214286	-0.005772	0.001713	0.012891	0.000000	0.003003	0.290330	0.003503	0.000473	0.000000	-0.004331	0.418763	-0.006210	0.001981	0.013678	0.000000	0.003390	0.312339	0.003585	0.000384	0.000000	-0.004600	0.423783	-0.012063	0.000333	-0.013079	0.000608
21.228571	-0.005632	0.001658	0.012777	0.000000	0.002941	0.285616	0.003511	0.000494	0.000000	-0.004316	0.419159	-0.006065	0.001921	0.013580	0.000000	0.003327	0.307580	0.003598	0.000405	0.000000	-0.004592	0.424545	-0.011975	0.000290	-0.013005	0.000565
21.242857	-0.005496	0.001604	0.012657	0.000000	0.002879	0.280864	0.003517	0.000514	0.000000	-0.004300	0.419496	-0.005925	0.001863	0.013476	0.000000	0.003262	0.302780	0.003611	0.000426	0.000000	-0.004582	0.425247	-0.011876	0.000247	-0.012919	0.000522
21.257143	-0.005364	0.001551	0.012531	0.000000	0.002817	0.276076	0.003522	0.000535	0.000000	-0.004283	0.419774	-0.005789	0.001804	0.013364	0.000000	0.003197	0.297941	0.003622	0.000448	0.000000	-0.004571	0.425889	-0.011767	0.000204	-0.012822	0.000477
21.271429	-0.005236	0.001498	0.012398	0.000000	0.002754	0.271254	0.003526	0.000555	0.000000	-0.004264	0.419993	-0.005657	0.001746	0.013246	0.000000	0.003132	0.293064	0.003633	0.000469	0.000000	-0.004558	0.426470	-0.011649	0.000161	-0.012714	0.000433
21.285714	-0.005111	0.001445	0.012259	0.000000	0.002691	0.266400	0.003529	0.000576	0.000000	-0.004243	0.420151	-0.005528	0.001689	0.013121	0.000000	0.003066	0.288152	0.003642	0.000490	0.000000	-0.004543	0.426989	-0.011520	0.000117	-0.012595	0.000388
21.300000	-0.004991	0.001393	0.012115	0.000000	0.002627	0.261517	0.003531	0.000596	0.000000	-0.004222	0.420250	-0.005405	0.001632	0.012990	0.000000	0.003000	0.283208	0.003650	0.000512	0.000000	-0.004527	0.427446	-0.011381	0.000072	-0.012466	0.000342
21.314286	-0.004879	0.001342	0.011965	0.000000	0.002564	0.256610	0.003533	0.000616	0.000000	-0.004199	0.420287	-0.005290	0.001576	0.012853	0.000000	0.002933	0.278236	0.003658	0.000533	0.000000	-0.004510	0.427842	-0.011229	0.000028	-0.012321	0.000296
21.328571	-0.004785	0.001292	0.011810	0.000000	0.002500	0.251687	0.003533	0.000636	0.000000	-0.004174	0.420264	-0.005195	0.001521	0.012710	0.000000	0.002866	0.273245	0.003664	0.000555	0.000000	-0.004491	0.428174	-0.011054	-0.000017	-0.012151	0.000249
21.342857	-0.004697	0.001242	0.011650	0.000000	0.002436	0.246752	0.003532	0.000656	0.000000	-0.004148	0.420180	-0.005106	0.001466	0.012562	0.000000	0.002799	0.268239	0.003669	0.000576	0.000000	-0.004471	0.428444	-0.010868	-0.000062	-0.011969	0.000202
21.357143	-0.004606	0.001193	0.011486	0.000000	0.002373	0.241805	0.003530	0.000676	0.000000	-0.004121	0.420034	-0.005014	0.001412	0.012408	0.000000	0.002732	0.263217	0.003673	0.000597	0.000000	-0.004449	0.428650	-0.010682	-0.000107	-0.011786	0.000155
21.371429	-0.004514	0.001145	0.011316	0.000000	0.002309	0.236846	0.003527	0.000696	0.000000	-0.004093	0.419826	-0.004920	0.001359	0.012249	0.000000	0.002664	0.258180	0.003676	0.000618	0.000000	-0.004425	0.428793	-0.010493	-0.000153	-0.011601	0.000107
21.385714	-0.004422	0.001098	0.011142	0.000000	0.002246	0.231876	0.003523	0.000716	0.000000	-0.004063	0.419556	-0.004828	0.001307	0.012085	0.000000	0.002597	0.253130	0.003678	0.000639	0.000000	-0.004400	0.428871	-0.010300	-0.000198	-0.011410	0.000059
21.400000	-0.004331	0.001052	0.010964	0.000000	0.002182	0.226896	0.003518	0.000735	0.000000	-0.004032	0.419224	-0.004735	0.001256	0.011916	0.000000	0.002530	0.248067	0.003679	0.000660	0.000000	-0.004374	0.428885	-0.010103	-0.000244	-0.011214	0.000010
21.414286	-0.004241	0.001007	0.010781	0.000000	0.002119	0.221909	0.003512	0.000755	0.000000	-0.004000	0.418829	-0.004644	0.001206	0.011742	0.000000	0.002463	0.242993	0.003678	0.000681	0.000000	-0.004346	0.428834	-0.009901	-0.000289	-0.011013	-0.000038
21.428571	-0.004153	0.000963	0.010594	0.000000	0.002057	0.216917	0.003505	0.000774	0.000000	-0.003967	0.418372	-0.004555	0.001156	0.011563	0.000000	0.002396	0.237911	0.003677	0.000702	0.000000	-0.004317	0.428718	-0.009694	-0.000335	-0.010806	-0.000087
21.442857	-0.004063	0.000919	0.010403	0.000000	0.001994	0.211919	0.003496	0.000793	0.000000	-0.003932	0.417852	-0.004464	0.001108	0.011379	0.000000	0.002329	0.232820	0.003674	0.000723	0.000000	-0.004286	0.428538	-0.009487	-0.000381	-0.010598	-0.000136
21.457143	-0.003961	0.000877	0.010208	0.000000	0.001932	0.206909	0.003487	0.000812	0.000000	-0.003896	0.417269	-0.004360	0.001060	0.011191	0.000000	0.002262	0.227715	0.003671	0.000744	0.000000	-0.004254	0.428291	-0.009289	-0.000426	-0.010400	-0.000185
21.471429	-0.003853	0.000835	0.010008	0.000000	0.001870	0.201886	0.003477	0.000830	0.000000	-0.003859	0.416623	-0.004249	0.001014	0.010998	0.000000	0.002195	0.222593	0.003666	0.000764	0.000000	-0.004221	0.427979	-0.009094	-0.000472	-0.010205	-0.000234
21.485714	-0.003746	0.000795	0.009805	0.000000	0.001808	0.196850	0.003466	0.000849	0.000000	-0.003821	0.415913	-0.004138	0.000968	0.010800	0.000000	0.002129	0.217456	0.003660	0.000784	0.000000	-0.004186	0.427601	-0.008896	-0.000517	-0.010006	-0.000283
21.500000	-0.003638	0.000755	0.009597	0.000000	0.001747	0.191802	0.003453	0.000867	0.000000	-0.003782	0.415140	-0.004027	0.000923	0.010598	0.000000	0.002063	0.212304	0.003653	0.000804	0.000000	-0.004150	0.427157	-0.008695	-0.000563	-0.009804	-0.000332
21.514286	-0.003531	0.000716	0.009385	0.000000	0.001686	0.186743	0.003440	0.000885	0.000000	-0.003741	0.414304	-0.003916	0.000880	0.010390	0.000000	0.001997	0.207137	0.003645	0.000824	0.000000	-0.004113	0.426646	-0.008491	-0.000608	-0.009597	-0.000382
21.528571	-0.003425	0.000679	0.009170	0.000000	0.001626	0.181673	0.003425	0.000903	0.000000	-0.003700	0.413404	-0.003807	0.000837	0.010179	0.000000	0.001931	0.201958	0.003636	0.000844	0.000000	-0.004074	0.426069	-0.008283	-0.000653	-0.009387	-0.000431
21.542857	-0.003318	0.000642	0.008951	0.000000	0.001566	0.176595	0.003410	0.000920	0.000000	-0.003658	0.412440	-0.003698	0.000795	0.009963	0.000000	0.001866	0.196767	0.003625	0.000863	0.000000	-0.004034	0.425426	-0.008073	-0.000697	-0.009174	-0.000480
21.557143	-0.003212	0.000606	0.008728	0.000000	0.001507	0.171507	0.003394	0.000937	0.000000	-0.003614	0.411413	-0.003587	0.000754	0.009744	0.000000	0.001801	0.191564	0.003614	0.000882	0.000000	-0.003993	0.424716	-0.007862	-0.000741	-0.008958	-0.000529
21.571429	-0.003105	0.000571	0.008501	0.000000	0.001448	0.166410	0.003376	0.000954	0.000000	-0.003570	0.410322	-0.003477	0.000714	0.009520	0.000000	0.001737	0.186349	0.003601	0.000901	0.000000	-0.003951	0.423939	-0.007649	-0.000786	-0.008741	-0.000578
21.585714	-0.002998	0.000537	0.008272	0.000000	0.001389	0.161305	0.003358	0.000970	0.000000	-0.003524	0.409167	-0.003367	0.000675	0.009292	0.000000	0.001673	0.181124	0.003587	0.000920	0.000000	-0.003907	0.423095	-0.007433	-0.000829	-0.008520	-0.000626
21.600000	-0.002896	0.000504	0.008039	0.000000	0.001332	0.156195	0.003338	0.000987	0.000000	-0.003478	0.407949	-0.003261	0.000637	0.009060	0.000000	0.001609	0.175891	0.003572	0.000939	0.000000	-0.003863	0.422184	-0.007212	-0.000873	-0.008293	-0.000674
21.614286	-0.002795	0.000472	0.007803	0.000000	0.001275	0.151082	0.003318	0.001003	0.000000	-0.003431	0.406666	-0.003157	0.000600	0.008825	0.000000	0.001547	0.170653	0.003557	0.000957	0.000000	-0.003817	0.421206	-0.006988	-0.000915	-0.008062	-0.000723
21.628571	-0.002696	0.000441	0.007565	0.000000	0.001218	0.145968	0.003297	0.001018	0.000000	-0.003383	0.405320	-0.003055	0.000565	0.008587	0.000000	0.001484	0.165411	0.003539	0.000975	0.000000	-0.003770	0.420161	-0.006760	-0.000958	-0.007827	-0.000770
21.642857	-0.002600	0.000411	0.007324	0.000000	0.001163	0.140856	0.003274	0.001033	0.000000	-0.003334	0.403911	-0.002956	0.000530	0.008346	0.000000	0.001423	0.160169	0.003521	0.000992	0.000000	-0.003723	0.419049	-0.006529	-0.001000	-0.007588	-0.000818
21.657143	-0.002505	0.000382	0.007080	0.000000	0.001108	0.135748	0.003251	0.001048	0.000000	-0.003284	0.402438	-0.002859	0.000496	0.008101	0.000000	0.001362	0.154928	0.003502	0.001009	0.000000	-0.003674	0.417870	-0.006296	-0.001041	-0.007345	-0.000865
21.671429	-0.002413	0.000355	0.006835	0.000000	0.001054	0.130646	0.003227	0.001063	0.000000	-0.003234	0.400901	-0.002765	0.000464	0.007855	0.000000	0.001302	0.149691	0.003482	0.001026	0.000000	-0.003624	0.416623	-0.006060	-0.001082	-0.007099	-0.000911
21.685714	-0.002323	0.000328	0.006588	0.000000	0.001001	0.125554	0.003202	0.001077	0.000000	-0.003182	0.399301	-0.002673	0.000432	0.007605	0.000000	0.001243	0.144461	0.003461	0.001043	0.000000	-0.003573	0.415310	-0.005821	-0.001123	-0.006850	-0.000958
21.700000	-0.002236	0.000303	0.006339	0.000000	0.000948	0.120475	0.003176	0.001090	0.000000	-0.003130	0.397637	-0.002585	0.000402	0.007354	0.000000	0.001185	0.139242	0.003438	0.001059	0.000000	-0.003522	0.413929	-0.005580	-0.001162	-0.006597	-0.001003
21.714286	-0.002152	0.000278	0.006089	0.000000	0.000897	0.115413	0.003149	0.001104	0.000000	-0.003078	0.395911	-0.002500	0.000373	0.007101	0.000000	0.001127	0.134038	0.003415	0.001075	0.000000	-0.003469	0.412482	-0.005336	-0.001201	-0.006340	-0.001048
21.728571	-0.002070	0.000255	0.005838	0.000000	0.000847	0.110371	0.003121	0.001117	0.000000	-0.003025	0.394121	-0.002417	0.000345	0.006846	0.000000	0.001071	0.128852	0.003390	0.001090	0.000000	-0.003416	0.410968	-0.005092	-0.001240	-0.006082	-0.001093
21.742857	-0.001989	0.000233	0.005586	0.000000	0.000798	0.105351	0.003092	0.001129	0.000000	-0.002971	0.392269	-0.002335	0.000319	0.006590	0.000000	0.001016	0.123687	0.003365	0.001106	0.000000	-0.003362	0.409387	-0.004847	-0.001278	-0.005824	-0.001137
21.757143	-0.001909	0.000211	0.005333	0.000000	0.000750	0.100358	0.003062	0.001141	0.000000	-0.002917	0.390354	-0.002255	0.000293	0.006333	0.000000	0.000961	0.118545	0.003338	0.001120	0.000000	-0.003307	0.407740	-0.004603	-0.001315	-0.005565	-0.001180
21.771429	-0.001829	0.000191	0.005081	0.000000	0.000703	0.095392	0.003032	0.001153	0.000000	-0.002862	0.388376	-0.002175	0.000269	0.006076	0.000000	0.000908	0.113429	0.003311	0.001134	0.000000	-0.003251	0.406026	-0.004361	-0.001351	-0.005307	-0.001223
21.785714	-0.001749	0.000173	0.004828	0.000000	0.000657	0.090455	0.003001	0.001164	0.000000	-0.002807	0.386337	-0.002094	0.000246	0.005818	0.000000	0.000856	0.108339	0.003283	0.001148	0.000000	-0.003195	0.404246	-0.004121	-0.001386	-0.005051	-0.001265
21.800000	-0.001668	0.000155	0.004575	0.000000	0.000613	0.085548	0.002969	0.001175	0.000000	-0.002751	0.384235	-0.002014	0.000224	0.005559	0.000000	0.000805	0.103278	0.003253	0.001162	0.000000	-0.003138	0.402399	-0.003883	-0.001421	-0.004797	-0.001306
21.814286	-0.001587	0.000138	0.004322	0.000000	0.000569	0.080674	0.002936	0.001185	0.000000	-0.002695	0.382072	-0.001933	0.000203	0.005300	0.000000	0.000756	0.098248	0.003223	0.001175	0.000000	-0.003081	0.400487	-0.003649	-0.001455	-0.004546	-0.001346
21.828571	-0.001505	0.000122	0.004070	0.000000	0.000527	0.075832	0.002903	0.001194	0.000000	-0.002639	0.379847	-0.001851	0.000183	0.005041	0.000000	0.000707	0.093248	0.003192	0.001187	0.000000	-0.003023	0.398510	-0.003418	-0.001487	-0.004298	-0.001386
21.842857	-0.001421	0.000108	0.003818	0.000000	0.000486	0.071023	0.002868	0.001204	0.000000	-0.002582	0.377561	-0.001767	0.000165	0.004782	0.000000	0.000660	0.088278	0.003160	0.001199	0.000000	-0.002964	0.396467	-0.003191	-0.001519	-0.004055	-0.001425
21.857143	-0.001336	0.000094	0.003567	0.000000	0.000446	0.066246	0.002833	0.001212	0.000000	-0.002525	0.375215	-0.001681	0.000147	0.004523	0.000000	0.000614	0.083339	0.003127	0.001211	0.000000	-0.002905	0.394358	-0.002969	-0.001550	-0.003815	-0.001463
21.871429	-0.001250	0.000081	0.003316	0.000000	0.000407	0.061500	0.002798	0.001221	0.000000	-0.002468	0.372808	-0.001594	0.000131	0.004264	0.000000	0.000569	0.078430	0.003093	0.001222	0.000000	-0.002846	0.392186	-0.002751	-0.001580	-0.003580	-0.001500
21.885714	-0.001162	0.000070	0.003066	0.000000	0.000370	0.056787	0.002761	0.001228	0.000000	-0.002410	0.370341	-0.001505	0.000115	0.004006	0.000000	0.000526	0.073551	0.003059	0.001232	0.000000	-0.002786	0.389948	-0.002537	-0.001609	-0.003349	-0.001536
21.900000	-0.001073	0.000059	0.002817	0.000000	0.000333	0.052103	0.002724	0.001236	0.000000	-0.002353	0.367815	-0.001414	0.000101	0.003748	0.000000	0.000483	0.068701	0.003023	0.001242	0.000000	-0.002726	0.387647	-0.002327	-0.001637	-0.003122	-0.001570
21.914286	-0.000982	0.000049	0.002568	0.000000	0.000298	0.047450	0.002687	0.001242	0.000000	-0.002295	0.365229	-0.001322	0.000088	0.003490	0.000000	0.000442	0.063879	0.002987	0.001252	0.000000	-0.002666	0.385282	-0.002121	-0.001664	-0.002898	-0.001604
21.928571	-0.000891	0.000041	0.002321	0.000000	0.000264	0.042827	0.002649	0.001249	0.000000	-0.002238	0.362584	-0.001230	0.000075	0.003232	0.000000	0.000402	0.059086	0.002950	0.001261	0.000000	-0.002605	0.382853	-0.001919	-0.001690	-0.002679	-0.001637
21.942857	-0.000800	0.000033	0.002074	0.000000	0.000232	0.038234	0.002610	0.001254	0.000000	-0.002180	0.359881	-0.001136	0.000064	0.002976	0.000000	0.000363	0.054321	0.002912	0.001269	0.000000	-0.002544	0.380362	-0.001721	-0.001715	-0.002464	-0.001669
21.957143	-0.000708	0.000026	0.001828	0.000000	0.000200	0.033671	0.002570	0.001259	0.000000	-0.002122	0.357120	-0.001042	0.000054	0.002719	0.000000	0.000326	0.049584	0.002874	0.001277	0.000000	-0.002483	0.377808	-0.001527	-0.001739	-0.002251	-0.001700
21.971429	-0.000615	0.000020	0.001583	0.000000	0.000170	0.029138	0.002531	0.001264	0.000000	-0.002065	0.354302	-0.000947	0.000045	0.002464	0.000000	0.000290	0.044876	0.002835	0.001285	0.000000	-0.002422	0.375192	-0.001336	-0.001761	-0.002043	-0.001730
21.985714	-0.000522	0.000014	0.001339	0.000000	0.000141	0.024635	0.002490	0.001268	0.000000	-0.002007	0.351427	-0.000852	0.000036	0.002209	0.000000	0.000255	0.040196	0.002795	0.001292	0.000000	-0.002361	0.372514	-0.001148	-0.001783	-0.001837	-0.001758
22.000000	-0.000429	0.000010	0.001097	0.000000	0.000113	0.020163	0.002449	0.001271	0.000000	-0.001950	0.348495	-0.000757	0.000029	0.001955	0.000000	0.000221	0.035547	0.002755	0.001298	0.000000	-0.002300	0.369775	-0.000964	-0.001803	-0.001635	-0.001786
22.014286	-0.000336	0.000006	0.000856	0.000000	0.000086	0.015722	0.002408	0.001274	0.000000	-0.001893	0.345507	-0.000661	0.000022	0.001702	0.000000	0.000189	0.030927	0.002714	0.001304	0.000000	-0.002239	0.366975	-0.000784	-0.001822	-0.001437	-0.001812
22.028571	-0.000243	0.000004	0.000616	0.000000	0.000061	0.011312	0.002366	0.001277	0.000000	-0.001836	0.342464	-0.000565	0.000016	0.001451	0.000000	0.000158	0.026336	0.002672	0.001309	0.000000	-0.002178	0.364116	-0.000607	-0.001840	-0.001242	-0.001837
22.042857	-0.000149	0.000002	0.000378	0.000000	0.000036	0.006933	0.002324	0.001279	0.000000	-0.001779	0.339366	-0.000469	0.000011	0.001200	0.000000	0.000128	0.021776	0.002630	0.001313	0.000000	-0.002117	0.361196	-0.000433	-0.001857	-0.001051	-0.001860
22.057143	-0.000056	0.000000	0.000141	0.000000	0.000013	0.002585	0.002282	0.001280	0.000000	-0.001723	0.336214	-0.000373	0.000008	0.000951	0.000000	0.000099	0.017244	0.002588	0.001317	0.000000	-0.002056	0.358217	-0.000264	-0.001872	-0.000863	-0.001883
22.071429	0.000038	-0.000000	-0.000094	-0.000000	-0.000009	-0.001734	0.002239	0.001280	0.000000	-0.001667	0.333008	-0.000276	0.000004	0.000703	0.000000	0.000072	0.012741	0.002545	0.001321	0.000000	-0.001996	0.355180	-0.000098	-0.001886	-0.000679	-0.001904
22.085714	0.000131	0.000000	-0.000328	-0.000000	-0.000029	-0.006024	0.002196	0.001281	0.000000	-0.001611	0.329749	-0.000179	0.000002	0.000456	0.000000	0.000045	0.008265	0.002501	0.001324	0.000000	-0.001935	0.352085	0.000065	-0.001899	-0.000499	-0.001924
22.100000	0.000224	0.000001	-0.000560	-0.000000	-0.000049	-0.010288	0.002153	0.001280	0.000000	-0.001556	0.326437	-0.000083	0.000001	0.000211	0.000000	0.000021	0.003815	0.002457	0.001326	0.000000	-0.001875	0.348932	0.000225	-0.001911	-0.000322	-0.001943
22.114286	0.000316	0.000003	-0.000791	-0.000000	-0.000067	-0.014527	0.002109	0.001279	0.000000	-0.001501	0.323074	0.000013	-0.000000	-0.000034	-0.000000	-0.000003	-0.000611	0.002413	0.001328	0.000000	-0.001816	0.345722	0.000382	-0.001921	-0.000148	-0.001960
22.128571	0.000407	0.000005	-0.001020	-0.000000	-0.000085	-0.018743	0.002065	0.001277	0.000000	-0.001447	0.319659	0.000109	0.000000	-0.000277	-0.000000	-0.000026	-0.005016	0.002368	0.001329	0.000000	-0.001756	0.342456	0.000536	-0.001931	0.000024	-0.001976
22.142857	0.000497	0.000009	-0.001249	-0.000000	-0.000101	-0.022941	0.002021	0.001275	0.000000	-0.001393	0.316194	0.000204	0.000001	-0.000519	-0.000000	-0.000047	-0.009404	0.002323	0.001329	0.000000	-0.001697	0.339135	0.000689	-0.001939	0.000193	-0.001991
22.157143	0.000585	0.000012	-0.001475	-0.000000	-0.000116	-0.027124	0.001977	0.001272	0.000000	-0.001340	0.312678	0.000297	0.000003	-0.000760	-0.000000	-0.000067	-0.013777	0.002277	0.001329	0.000000	-0.001638	0.335758	0.000840	-0.001945	0.000360	-0.002004
22.171429	0.000671	0.000017	-0.001701	-0.000000	-0.000130	-0.031293	0.001933	0.001269	0.000000	-0.001287	0.309114	0.000389	0.000005	-0.001001	-0.000000	-0.000086	-0.018137	0.002232	0.001328	0.000000	-0.001580	0.332327	0.000990	-0.001951	0.000526	-0.002016
[truncated: 12,448 more rows]
