# Supplementary material for: An acoustic source model for asymmetric intraglottal flow with application to reduced-order models of the vocal folds
Source: PLoS One. 2019 Jul 25;14(7):e0219914. doi: 10.1371/journal.pone.0219914 (PMC6657872; doi:10.1371/journal.pone.0219914)
Supplement: S4 Dataset — The data contained herein is plotted in Figs 7A, 8A and 9A. (DAT) [file pone.0219914.s004.dat]

Variables ="Z (kPa)"	p_s	r_peaks	l_peaks	Ratio	M_Ratio	F0 [Hz]	SPL [dB]	S_tilt [dB/oct]	Q_MFDR [L/s]
ZONE T = "Data\RegimePlots\RegimePlots_BERNOULLI_BLEAP=off_WRA=on_Lvl2=on_Ps=0.005-0.015_Z=0.5-1.dat"	I=51	J=51	F=POINT
0.500000	0.500000	1.000000	2.000000	0.500000	0.500000	64.086914	85.931247	-19.907447	83.930000
0.510000	0.500000	1.000000	3.000000	0.333333	0.333333	68.359375	85.644911	-21.726096	75.110000
0.520000	0.500000	1.000000	2.000000	0.500000	0.500000	68.359375	85.453659	-23.714488	66.640000
0.530000	0.500000	1.000000	3.000000	0.333333	0.333333	68.359375	85.646976	-22.298569	41.230000
0.540000	0.500000	1.000000	3.000000	0.333333	0.333333	72.631836	85.562915	-20.840019	42.910000
0.550000	0.500000	1.000000	2.000000	0.500000	0.500000	72.631836	85.478162	-19.771973	42.560000
0.560000	0.500000	1.000000	1.000000	1.000000	1.000000	76.904297	85.421004	-19.804347	40.110000
0.570000	0.500000	1.000000	2.000000	0.500000	0.500000	76.904297	85.344941	-20.054085	83.650000
0.580000	0.500000	1.000000	1.000000	1.000000	1.000000	76.904297	85.886554	-19.694945	80.920000
0.590000	0.500000	1.000000	1.000000	1.000000	1.000000	81.176758	85.344056	-20.187146	82.740000
0.600000	0.500000	1.000000	1.000000	1.000000	1.000000	81.176758	84.836124	-20.208768	86.170000
0.610000	0.500000	1.000000	2.000000	0.500000	0.500000	85.449219	84.836032	-18.729613	89.320000
0.620000	0.500000	1.000000	2.000000	0.500000	0.500000	85.449219	84.514368	-19.613774	87.430000
0.630000	0.500000	1.000000	1.000000	1.000000	1.000000	85.449219	84.368394	-19.251582	88.340000
0.640000	0.500000	1.000000	1.000000	1.000000	1.000000	89.721680	84.396565	-19.838045	87.430000
0.650000	0.500000	1.000000	1.000000	1.000000	1.000000	89.721680	84.510358	-19.590895	87.430000
0.660000	0.500000	1.000000	1.000000	1.000000	1.000000	93.994141	84.134056	-18.467556	88.690000
0.670000	0.500000	1.000000	1.000000	1.000000	1.000000	93.994141	84.072578	-19.026246	89.880000
0.680000	0.500000	1.000000	1.000000	1.000000	1.000000	93.994141	84.042521	-18.254606	90.160000
0.690000	0.500000	1.000000	1.000000	1.000000	1.000000	98.266602	84.093674	-18.984728	90.440000
0.700000	0.500000	1.000000	1.000000	1.000000	1.000000	98.266602	84.257071	-18.357808	90.860000
0.710000	0.500000	1.000000	1.000000	1.000000	1.000000	102.539063	84.394333	-18.915794	93.730000
0.720000	0.500000	1.000000	1.000000	1.000000	1.000000	102.539063	84.560109	-18.103887	96.110000
0.730000	0.500000	1.000000	1.000000	1.000000	1.000000	106.811523	85.018618	-18.858172	100.030000
0.740000	0.500000	1.000000	1.000000	1.000000	1.000000	111.083984	85.683003	-18.925710	107.170000
0.750000	0.500000	1.000000	1.000000	1.000000	1.000000	111.083984	86.535482	-18.173418	115.500000
0.760000	0.500000	1.000000	1.000000	1.000000	1.000000	115.356445	87.487245	-18.867625	125.300000
0.770000	0.500000	1.000000	1.000000	1.000000	1.000000	111.083984	88.036390	-20.204757	137.060000
0.780000	0.500000	1.000000	1.000000	1.000000	1.000000	106.811523	88.421816	-15.858657	147.490000
0.790000	0.500000	1.000000	1.000000	1.000000	1.000000	111.083984	89.067161	-16.217305	152.740000
0.800000	0.500000	1.000000	1.000000	1.000000	1.000000	111.083984	89.528811	-15.726967	160.440000
0.810000	0.500000	1.000000	1.000000	1.000000	1.000000	111.083984	89.998382	-14.477987	167.090000
0.820000	0.500000	1.000000	1.000000	1.000000	1.000000	115.356445	90.573760	-15.400099	174.440000
0.830000	0.500000	1.000000	1.000000	1.000000	1.000000	115.356445	91.105624	-15.201715	180.600000
0.840000	0.500000	1.000000	1.000000	1.000000	1.000000	119.628906	91.692056	-13.793732	188.020000
0.850000	0.500000	1.000000	1.000000	1.000000	1.000000	119.628906	92.156183	-14.810800	195.160000
0.860000	0.500000	1.000000	1.000000	1.000000	1.000000	119.628906	92.406298	-14.491856	202.860000
0.870000	0.500000	1.000000	1.000000	1.000000	1.000000	119.628906	92.522975	-13.516267	209.720000
0.880000	0.500000	1.000000	1.000000	1.000000	1.000000	123.901367	92.717723	-13.832805	215.530000
0.890000	0.500000	1.000000	1.000000	1.000000	1.000000	123.901367	92.994050	-13.874135	220.850000
0.900000	0.500000	1.000000	1.000000	1.000000	1.000000	123.901367	93.280304	-14.152003	225.610000
0.910000	0.500000	1.000000	1.000000	1.000000	1.000000	123.901367	93.532821	-13.116473	229.950000
0.920000	0.500000	1.000000	1.000000	1.000000	1.000000	128.173828	93.758017	-13.149188	233.590000
0.930000	0.500000	1.000000	1.000000	1.000000	1.000000	128.173828	94.020125	-13.931723	236.320000
0.940000	0.500000	1.000000	1.000000	1.000000	1.000000	128.173828	94.321083	-13.424744	238.770000
0.950000	0.500000	1.000000	1.000000	1.000000	1.000000	128.173828	94.613274	-13.818678	242.550000
0.960000	0.500000	1.000000	1.000000	1.000000	1.000000	128.173828	94.873713	-12.930857	245.910000
0.970000	0.500000	1.000000	1.000000	1.000000	1.000000	132.446289	95.080247	-12.650983	248.850000
0.980000	0.500000	1.000000	1.000000	1.000000	1.000000	132.446289	95.219948	-13.416661	251.230000
0.990000	0.500000	1.000000	1.000000	1.000000	1.000000	132.446289	95.298715	-13.642852	252.700000
1.000000	0.500000	1.000000	1.000000	1.000000	1.000000	132.446289	95.328223	-13.278042	253.330000
0.500000	0.520000	1.000000	3.000000	0.333333	0.333333	64.086914	86.480247	-18.837583	91.840000
0.510000	0.520000	1.000000	2.000000	0.500000	0.500000	68.359375	86.502011	-20.997359	84.000000
0.520000	0.520000	1.000000	2.000000	0.500000	0.500000	68.359375	86.139481	-22.628573	72.660000
0.530000	0.520000	1.000000	2.000000	0.500000	0.500000	68.359375	85.943760	-22.213095	70.210000
0.540000	0.520000	1.000000	1.000000	1.000000	1.000000	72.631836	86.166554	-21.116474	45.920000
0.550000	0.520000	1.000000	3.000000	0.333333	0.333333	72.631836	86.016658	-19.782366	46.830000
0.560000	0.520000	1.000000	1.000000	1.000000	1.000000	76.904297	85.980560	-21.083380	43.540000
0.570000	0.520000	1.000000	1.000000	1.000000	1.000000	76.904297	85.806152	-20.706260	44.240000
0.580000	0.520000	1.000000	1.000000	1.000000	1.000000	76.904297	86.377171	-19.748158	39.760000
0.590000	0.520000	1.000000	1.000000	1.000000	1.000000	81.176758	85.860540	-20.341231	88.130000
0.600000	0.520000	1.000000	2.000000	0.500000	0.500000	81.176758	85.389936	-20.203569	92.260000
0.610000	0.520000	2.000000	2.000000	1.000000	2.000000	85.449219	85.365316	-19.079395	98.490000
0.620000	0.520000	1.000000	1.000000	1.000000	1.000000	85.449219	85.075243	-19.619738	97.020000
0.630000	0.520000	1.000000	2.000000	0.500000	0.500000	85.449219	84.925177	-18.819392	97.370000
0.640000	0.520000	1.000000	1.000000	1.000000	1.000000	89.721680	84.980009	-19.635964	96.460000
0.650000	0.520000	1.000000	2.000000	0.500000	0.500000	89.721680	85.060693	-19.444167	96.530000
0.660000	0.520000	1.000000	1.000000	1.000000	1.000000	93.994141	84.708911	-19.333359	95.550000
0.670000	0.520000	1.000000	1.000000	1.000000	1.000000	93.994141	84.694922	-19.374129	99.260000
0.680000	0.520000	1.000000	1.000000	1.000000	1.000000	98.266602	84.699418	-18.533310	99.190000
0.690000	0.520000	1.000000	1.000000	1.000000	1.000000	98.266602	84.794085	-18.979815	100.450000
0.700000	0.520000	1.000000	1.000000	1.000000	1.000000	102.539063	84.898747	-18.330937	100.940000
0.710000	0.520000	1.000000	1.000000	1.000000	1.000000	102.539063	85.016853	-18.975875	103.040000
0.720000	0.520000	1.000000	1.000000	1.000000	1.000000	106.811523	85.285124	-19.093885	105.490000
0.730000	0.520000	1.000000	1.000000	1.000000	1.000000	106.811523	85.824311	-17.903518	109.760000
0.740000	0.520000	1.000000	1.000000	1.000000	1.000000	111.083984	86.615604	-18.429139	117.600000
0.750000	0.520000	1.000000	1.000000	1.000000	1.000000	115.356445	87.553445	-17.878124	127.470000
0.760000	0.520000	1.000000	1.000000	1.000000	1.000000	111.083984	88.233294	-20.856049	140.700000
0.770000	0.520000	1.000000	1.000000	1.000000	1.000000	106.811523	88.716667	-16.246946	153.860000
0.780000	0.520000	1.000000	1.000000	1.000000	1.000000	111.083984	89.443702	-14.910331	159.040000
0.790000	0.520000	1.000000	1.000000	1.000000	1.000000	111.083984	89.940489	-15.586884	164.990000
0.800000	0.520000	1.000000	1.000000	1.000000	1.000000	111.083984	90.346199	-15.345365	173.530000
0.810000	0.520000	1.000000	1.000000	1.000000	1.000000	115.356445	90.876925	-14.677647	180.810000
0.820000	0.520000	1.000000	1.000000	1.000000	1.000000	115.356445	91.340484	-14.640688	188.440000
0.830000	0.520000	1.000000	1.000000	1.000000	1.000000	115.356445	91.907408	-14.111763	195.300000
0.840000	0.520000	1.000000	1.000000	1.000000	1.000000	119.628906	92.414639	-14.272794	203.210000
0.850000	0.520000	1.000000	1.000000	1.000000	1.000000	119.628906	92.743807	-14.043527	211.470000
0.860000	0.520000	1.000000	1.000000	1.000000	1.000000	119.628906	92.910619	-13.924692	219.660000
0.870000	0.520000	1.000000	1.000000	1.000000	1.000000	123.901367	93.102008	-13.222082	227.150000
0.880000	0.520000	1.000000	1.000000	1.000000	1.000000	123.901367	93.411147	-14.002034	233.660000
0.890000	0.520000	1.000000	1.000000	1.000000	1.000000	123.901367	93.711552	-13.754619	239.610000
0.900000	0.520000	1.000000	1.000000	1.000000	1.000000	123.901367	93.978234	-13.217454	245.210000
0.910000	0.520000	1.000000	1.000000	1.000000	1.000000	128.173828	94.213373	-12.776274	250.110000
0.920000	0.520000	1.000000	1.000000	1.000000	1.000000	128.173828	94.483539	-13.724430	254.100000
0.930000	0.520000	1.000000	1.000000	1.000000	1.000000	128.173828	94.799665	-13.225942	257.460000
0.940000	0.520000	1.000000	1.000000	1.000000	1.000000	128.173828	95.113755	-13.631437	260.540000
0.950000	0.520000	1.000000	1.000000	1.000000	1.000000	128.173828	95.383607	-12.777309	263.550000
0.960000	0.520000	1.000000	1.000000	1.000000	1.000000	132.446289	95.612441	-12.451604	267.400000
0.970000	0.520000	1.000000	1.000000	1.000000	1.000000	132.446289	95.779592	-13.278553	270.690000
0.980000	0.520000	1.000000	1.000000	1.000000	1.000000	132.446289	95.889959	-13.354468	273.350000
0.990000	0.520000	1.000000	1.000000	1.000000	1.000000	132.446289	95.945718	-13.071481	274.890000
1.000000	0.520000	1.000000	1.000000	1.000000	1.000000	132.446289	95.963377	-13.529080	275.310000
0.500000	0.540000	1.000000	2.000000	0.500000	0.500000	64.086914	87.134980	-17.686553	100.660000
0.510000	0.540000	1.000000	2.000000	0.500000	0.500000	68.359375	87.013097	-20.258688	92.470000
0.520000	0.540000	1.000000	2.000000	0.500000	0.500000	68.359375	86.959601	-21.693194	81.550000
0.530000	0.540000	1.000000	2.000000	0.500000	0.500000	68.359375	86.582325	-21.618885	77.070000
0.540000	0.540000	1.000000	2.000000	0.500000	0.500000	72.631836	86.428070	-21.444105	79.030000
0.550000	0.540000	1.000000	2.000000	0.500000	0.500000	72.631836	86.511427	-20.840292	50.400000
0.560000	0.540000	1.000000	2.000000	0.500000	0.500000	76.904297	86.404684	-20.212482	90.860000
0.570000	0.540000	3.000000	5.000000	0.600000	0.600000	76.904297	86.348198	-21.594645	80.780000
0.580000	0.540000	2.000000	3.000000	0.666667	0.666667	81.176758	86.800412	-20.091940	43.050000
0.590000	0.540000	1.000000	1.000000	1.000000	1.000000	81.176758	86.358705	-20.405667	95.970000
0.600000	0.540000	1.000000	1.000000	1.000000	1.000000	81.176758	85.930913	-19.635018	94.500000
0.610000	0.540000	2.000000	2.000000	1.000000	2.000000	85.449219	85.876807	-19.595059	108.080000
0.620000	0.540000	1.000000	1.000000	1.000000	1.000000	85.449219	85.587486	-19.983105	105.630000
0.630000	0.540000	1.000000	1.000000	1.000000	1.000000	89.721680	85.457200	-18.685037	106.680000
0.640000	0.540000	1.000000	1.000000	1.000000	1.000000	89.721680	85.535870	-19.313872	106.540000
0.650000	0.540000	1.000000	1.000000	1.000000	1.000000	89.721680	85.558202	-18.638694	106.820000
0.660000	0.540000	1.000000	0.000000	-1.000000	1.000000	93.994141	85.319890	-19.339070	103.810000
0.670000	0.540000	1.000000	1.000000	1.000000	1.000000	93.994141	85.235361	-18.812708	108.080000
0.680000	0.540000	1.000000	1.000000	1.000000	1.000000	98.266602	85.337968	-19.072211	107.940000
0.690000	0.540000	1.000000	1.000000	1.000000	1.000000	98.266602	85.434027	-18.647043	109.830000
0.700000	0.540000	1.000000	1.000000	1.000000	1.000000	102.539063	85.511887	-18.710461	110.180000
0.710000	0.540000	1.000000	1.000000	1.000000	1.000000	102.539063	85.592277	-17.709713	111.020000
0.720000	0.540000	1.000000	1.000000	1.000000	1.000000	106.811523	85.956613	-18.392181	115.010000
0.730000	0.540000	1.000000	1.000000	1.000000	1.000000	111.083984	86.626075	-18.562613	119.630000
0.740000	0.540000	1.000000	1.000000	1.000000	1.000000	111.083984	87.556270	-17.613597	129.780000
0.750000	0.540000	1.000000	1.000000	1.000000	1.000000	111.083984	88.307737	-21.431050	139.650000
0.760000	0.540000	1.000000	1.000000	1.000000	1.000000	106.811523	88.985969	-16.262972	159.250000
0.770000	0.540000	1.000000	1.000000	1.000000	1.000000	106.811523	89.652643	-16.080862	165.480000
0.780000	0.540000	1.000000	1.000000	1.000000	1.000000	111.083984	90.243012	-15.099464	170.730000
0.790000	0.540000	1.000000	1.000000	1.000000	1.000000	111.083984	90.618274	-15.091474	177.380000
0.800000	0.540000	1.000000	1.000000	1.000000	1.000000	111.083984	91.101493	-14.139552	186.550000
0.810000	0.540000	1.000000	1.000000	1.000000	1.000000	115.356445	91.565801	-14.989474	194.740000
0.820000	0.540000	1.000000	1.000000	1.000000	1.000000	115.356445	92.034427	-14.787683	203.000000
0.830000	0.540000	1.000000	1.000000	1.000000	1.000000	119.628906	92.588130	-13.430423	210.770000
0.840000	0.540000	1.000000	1.000000	1.000000	1.000000	119.628906	93.003665	-14.279073	218.890000
0.850000	0.540000	1.000000	1.000000	1.000000	1.000000	119.628906	93.259303	-14.236096	228.340000
0.860000	0.540000	1.000000	1.000000	1.000000	1.000000	119.628906	93.463522	-12.928532	237.230000
0.870000	0.540000	1.000000	1.000000	1.000000	1.000000	123.901367	93.771474	-13.964060	245.490000
0.880000	0.540000	1.000000	1.000000	1.000000	1.000000	123.901367	94.097989	-13.394583	252.700000
0.890000	0.540000	1.000000	1.000000	1.000000	1.000000	123.901367	94.375794	-13.613408	259.630000
0.900000	0.540000	1.000000	1.000000	1.000000	1.000000	128.173828	94.621593	-12.463275	266.070000
0.910000	0.540000	1.000000	1.000000	1.000000	1.000000	128.173828	94.884552	-13.449183	271.460000
0.920000	0.540000	1.000000	1.000000	1.000000	1.000000	128.173828	95.220784	-13.131526	276.010000
0.930000	0.540000	1.000000	1.000000	1.000000	1.000000	128.173828	95.530982	-13.422812	280.140000
0.940000	0.540000	1.000000	1.000000	1.000000	1.000000	128.173828	95.808407	-12.756265	283.640000
0.950000	0.540000	1.000000	1.000000	1.000000	1.000000	132.446289	96.059771	-12.233128	286.510000
0.960000	0.540000	1.000000	1.000000	1.000000	1.000000	132.446289	96.251490	-13.008553	289.940000
0.970000	0.540000	1.000000	1.000000	1.000000	1.000000	132.446289	96.387182	-13.183235	293.580000
0.980000	0.540000	1.000000	1.000000	1.000000	1.000000	132.446289	96.477574	-12.887187	296.310000
0.990000	0.540000	1.000000	1.000000	1.000000	1.000000	132.446289	96.519553	-13.311017	297.780000
1.000000	0.540000	1.000000	1.000000	1.000000	1.000000	132.446289	96.500710	-12.742279	298.200000
0.500000	0.560000	1.000000	2.000000	0.500000	0.500000	68.359375	87.806032	-17.097193	109.620000
0.510000	0.560000	1.000000	4.000000	0.250000	0.250000	68.359375	87.687443	-19.508503	101.220000
0.520000	0.560000	1.000000	3.000000	0.333333	0.333333	68.359375	87.457852	-20.484778	91.070000
0.530000	0.560000	1.000000	2.000000	0.500000	0.500000	68.359375	87.444327	-20.412435	83.020000
0.540000	0.560000	1.000000	2.000000	0.500000	0.500000	72.631836	87.007846	-19.472956	88.900000
0.550000	0.560000	1.000000	6.000000	0.166667	0.166667	72.631836	86.911396	-20.446427	91.840000
0.560000	0.560000	2.000000	3.000000	0.666667	0.666667	76.904297	86.914382	-19.437993	93.800000
0.570000	0.560000	1.000000	1.000000	1.000000	1.000000	76.904297	86.746976	-20.187850	96.670000
0.580000	0.560000	1.000000	1.000000	1.000000	1.000000	81.176758	87.073582	-19.322150	97.790000
0.590000	0.560000	1.000000	2.000000	0.500000	0.500000	81.176758	86.840364	-20.160642	98.980000
0.600000	0.560000	1.000000	1.000000	1.000000	1.000000	85.449219	86.406147	-19.481065	99.330000
0.610000	0.560000	2.000000	3.000000	0.666667	0.666667	85.449219	86.368933	-20.064240	116.970000
0.620000	0.560000	1.000000	1.000000	1.000000	1.000000	85.449219	86.070120	-20.112062	107.030000
0.630000	0.560000	1.000000	1.000000	1.000000	1.000000	89.721680	85.948992	-19.128608	114.660000
0.640000	0.560000	1.000000	1.000000	1.000000	1.000000	89.721680	86.041953	-19.387532	115.990000
0.650000	0.560000	2.000000	2.000000	1.000000	2.000000	93.994141	86.005289	-18.220458	116.480000
0.660000	0.560000	3.000000	3.000000	1.000000	3.000000	93.994141	85.849940	-18.907988	117.530000
0.670000	0.560000	1.000000	1.000000	1.000000	1.000000	93.994141	85.921154	-17.854038	115.010000
0.680000	0.560000	1.000000	1.000000	1.000000	1.000000	98.266602	85.834771	-18.477034	117.880000
0.690000	0.560000	1.000000	1.000000	1.000000	1.000000	98.266602	85.957548	-17.393756	117.180000
0.700000	0.560000	1.000000	1.000000	1.000000	1.000000	102.539063	86.048907	-18.307797	117.180000
0.710000	0.560000	1.000000	1.000000	1.000000	1.000000	106.811523	86.227478	-18.266512	119.280000
0.720000	0.560000	1.000000	1.000000	1.000000	1.000000	106.811523	86.681419	-17.513500	124.390000
0.730000	0.560000	1.000000	1.000000	1.000000	1.000000	111.083984	87.429957	-17.837721	130.130000
0.740000	0.560000	1.000000	1.000000	1.000000	1.000000	111.083984	88.384619	-20.835825	140.420000
0.750000	0.560000	1.000000	1.000000	1.000000	1.000000	106.811523	89.219576	-15.379995	163.450000
0.760000	0.560000	1.000000	1.000000	1.000000	1.000000	106.811523	89.741862	-15.552934	170.520000
0.770000	0.560000	1.000000	1.000000	1.000000	1.000000	106.811523	90.411412	-14.828876	176.890000
0.780000	0.560000	1.000000	1.000000	1.000000	1.000000	111.083984	90.837649	-15.405679	182.770000
0.790000	0.560000	1.000000	1.000000	1.000000	1.000000	111.083984	91.265459	-15.189178	189.980000
0.800000	0.560000	1.000000	1.000000	1.000000	1.000000	115.356445	91.772328	-14.035738	200.060000
0.810000	0.560000	1.000000	1.000000	1.000000	1.000000	115.356445	92.182196	-14.280525	209.020000
0.820000	0.560000	1.000000	1.000000	1.000000	1.000000	115.356445	92.722225	-13.840343	218.400000
0.830000	0.560000	1.000000	1.000000	1.000000	1.000000	119.628906	93.207660	-13.873930	227.220000
0.840000	0.560000	1.000000	1.000000	1.000000	1.000000	119.628906	93.574398	-13.697476	236.390000
0.850000	0.560000	1.000000	1.000000	1.000000	1.000000	119.628906	93.807545	-13.404571	246.050000
0.860000	0.560000	1.000000	1.000000	1.000000	1.000000	123.901367	94.113522	-13.043066	255.640000
0.870000	0.560000	1.000000	1.000000	1.000000	1.000000	123.901367	94.455320	-13.464928	264.810000
0.880000	0.560000	1.000000	1.000000	1.000000	1.000000	123.901367	94.746072	-13.643141	273.000000
0.890000	0.560000	1.000000	1.000000	1.000000	1.000000	123.901367	95.012034	-12.552820	280.910000
0.900000	0.560000	1.000000	1.000000	1.000000	1.000000	128.173828	95.261083	-12.776335	288.050000
0.910000	0.560000	1.000000	1.000000	1.000000	1.000000	128.173828	95.559631	-13.217772	294.070000
0.920000	0.560000	1.000000	1.000000	1.000000	1.000000	128.173828	95.905799	-13.062707	299.390000
0.930000	0.560000	1.000000	1.000000	1.000000	1.000000	128.173828	96.196977	-12.933716	304.080000
0.940000	0.560000	1.000000	1.000000	1.000000	1.000000	128.173828	96.455799	-12.077103	308.070000
0.950000	0.560000	1.000000	1.000000	1.000000	1.000000	132.446289	96.669010	-12.631160	311.290000
0.960000	0.560000	1.000000	1.000000	1.000000	1.000000	132.446289	96.828424	-13.117209	313.670000
0.970000	0.560000	1.000000	1.000000	1.000000	1.000000	132.446289	96.944286	-12.701470	317.590000
0.980000	0.560000	1.000000	1.000000	1.000000	1.000000	132.446289	97.018943	-13.144315	320.320000
0.990000	0.560000	1.000000	1.000000	1.000000	1.000000	132.446289	97.027038	-12.548828	321.860000
1.000000	0.560000	1.000000	1.000000	1.000000	1.000000	132.446289	97.025104	-11.984237	322.350000
0.500000	0.580000	1.000000	2.000000	0.500000	0.500000	68.359375	88.398082	-16.692509	118.650000
0.510000	0.580000	1.000000	2.000000	0.500000	0.500000	68.359375	88.332862	-18.899393	110.600000
0.520000	0.580000	1.000000	2.000000	0.500000	0.500000	68.359375	88.170975	-19.907579	101.360000
0.530000	0.580000	1.000000	4.000000	0.250000	0.250000	68.359375	87.974143	-19.420735	94.220000
0.540000	0.580000	1.000000	2.000000	0.500000	0.500000	72.631836	87.830340	-19.292735	93.870000
0.550000	0.580000	1.000000	1.000000	1.000000	1.000000	72.631836	87.417306	-18.936451	100.380000
0.560000	0.580000	1.000000	1.000000	1.000000	1.000000	76.904297	87.476061	-19.811668	100.310000
0.570000	0.580000	1.000000	1.000000	1.000000	1.000000	76.904297	87.377914	-20.252285	100.660000
0.580000	0.580000	1.000000	1.000000	1.000000	1.000000	81.176758	87.461708	-18.653885	101.150000
0.590000	0.580000	2.000000	4.000000	0.500000	0.500000	81.176758	87.119469	-19.462093	98.630000
0.600000	0.580000	2.000000	3.000000	0.666667	0.666667	81.176758	86.803533	-18.880311	100.240000
0.610000	0.580000	2.000000	2.000000	1.000000	2.000000	85.449219	86.760619	-19.669765	100.520000
0.620000	0.580000	2.000000	3.000000	0.666667	0.666667	85.449219	86.578833	-19.792296	119.210000
0.630000	0.580000	1.000000	1.000000	1.000000	1.000000	89.721680	86.505060	-19.317507	120.400000
0.640000	0.580000	2.000000	2.000000	1.000000	2.000000	89.721680	86.515218	-19.584910	124.250000
0.650000	0.580000	2.000000	2.000000	1.000000	2.000000	93.994141	86.464864	-18.653311	125.090000
0.660000	0.580000	3.000000	3.000000	1.000000	3.000000	93.994141	86.616922	-18.830249	124.600000
0.670000	0.580000	1.000000	1.000000	1.000000	1.000000	98.266602	86.436392	-18.072813	124.600000
0.680000	0.580000	1.000000	1.000000	1.000000	1.000000	98.266602	86.419670	-18.507712	127.400000
0.690000	0.580000	1.000000	1.000000	1.000000	1.000000	102.539063	86.514811	-18.113708	125.160000
0.700000	0.580000	1.000000	1.000000	1.000000	1.000000	102.539063	86.537263	-18.133469	125.230000
0.710000	0.580000	1.000000	1.000000	1.000000	1.000000	106.811523	86.824715	-17.897604	128.590000
0.720000	0.580000	1.000000	1.000000	1.000000	1.000000	111.083984	87.428187	-17.674092	135.030000
0.730000	0.580000	1.000000	1.000000	1.000000	1.000000	111.083984	88.354845	-20.048444	140.910000
0.740000	0.580000	1.000000	1.000000	1.000000	1.000000	102.539063	89.318631	-15.888098	166.250000
0.750000	0.580000	1.000000	1.000000	1.000000	1.000000	106.811523	89.777721	-15.474313	174.160000
0.760000	0.580000	1.000000	1.000000	1.000000	1.000000	106.811523	90.419845	-15.368745	181.440000
0.770000	0.580000	1.000000	1.000000	1.000000	1.000000	111.083984	91.015585	-14.215414	188.300000
0.780000	0.580000	1.000000	1.000000	1.000000	1.000000	111.083984	91.419957	-14.771089	195.440000
0.790000	0.580000	1.000000	1.000000	1.000000	1.000000	111.083984	91.925228	-14.213402	203.350000
0.800000	0.580000	1.000000	1.000000	1.000000	1.000000	115.356445	92.391820	-14.701794	213.920000
0.810000	0.580000	1.000000	1.000000	1.000000	1.000000	115.356445	92.838794	-14.342273	223.930000
0.820000	0.580000	1.000000	1.000000	1.000000	1.000000	115.356445	93.362279	-13.057399	234.640000
0.830000	0.580000	1.000000	1.000000	1.000000	1.000000	119.628906	93.833279	-14.056493	245.070000
0.840000	0.580000	1.000000	1.000000	1.000000	1.000000	119.628906	94.173786	-13.930083	255.220000
0.850000	0.580000	1.000000	1.000000	1.000000	1.000000	119.628906	94.442524	-12.603159	265.020000
0.860000	0.580000	1.000000	1.000000	1.000000	1.000000	123.901367	94.782304	-13.630206	275.170000
0.870000	0.580000	1.000000	1.000000	1.000000	1.000000	123.901367	95.108402	-13.129178	285.250000
0.880000	0.580000	1.000000	1.000000	1.000000	1.000000	123.901367	95.390864	-12.990746	294.630000
0.890000	0.580000	1.000000	1.000000	1.000000	1.000000	128.173828	95.650232	-12.253337	303.310000
0.900000	0.580000	1.000000	1.000000	1.000000	1.000000	128.173828	95.922999	-13.251722	311.220000
0.910000	0.580000	1.000000	1.000000	1.000000	1.000000	128.173828	96.250183	-12.759062	318.010000
0.920000	0.580000	1.000000	1.000000	1.000000	1.000000	128.173828	96.565616	-13.143975	324.100000
0.930000	0.580000	1.000000	1.000000	1.000000	1.000000	128.173828	96.832854	-12.072643	329.350000
0.940000	0.580000	1.000000	1.000000	1.000000	1.000000	132.446289	97.063434	-12.226656	333.830000
0.950000	0.580000	1.000000	1.000000	1.000000	1.000000	132.446289	97.237858	-13.019678	337.260000
0.960000	0.580000	1.000000	1.000000	1.000000	1.000000	132.446289	97.377127	-12.556971	339.850000
0.970000	0.580000	1.000000	1.000000	1.000000	1.000000	132.446289	97.481307	-12.928941	342.720000
0.980000	0.580000	1.000000	1.000000	1.000000	1.000000	132.446289	97.518268	-12.512677	345.520000
0.990000	0.580000	1.000000	1.000000	1.000000	1.000000	132.446289	97.537461	-11.838525	347.200000
1.000000	0.580000	1.000000	1.000000	1.000000	1.000000	136.718750	97.548882	-12.043197	347.900000
0.500000	0.600000	1.000000	2.000000	0.500000	0.500000	68.359375	88.922352	-16.479380	128.030000
0.510000	0.600000	1.000000	3.000000	0.333333	0.333333	68.359375	88.907599	-18.133832	120.260000
0.520000	0.600000	1.000000	2.000000	0.500000	0.500000	68.359375	88.851540	-19.629573	112.210000
0.530000	0.600000	1.000000	2.000000	0.500000	0.500000	68.359375	88.698832	-18.702610	104.020000
0.540000	0.600000	1.000000	3.000000	0.333333	0.333333	72.631836	88.418093	-19.148974	99.750000
0.550000	0.600000	1.000000	3.000000	0.333333	0.333333	72.631836	88.223772	-18.475016	105.210000
0.560000	0.600000	2.000000	2.000000	1.000000	2.000000	76.904297	87.978399	-19.762193	105.840000
0.570000	0.600000	1.000000	1.000000	1.000000	1.000000	76.904297	87.956044	-20.450882	104.720000
0.580000	0.600000	2.000000	3.000000	0.666667	0.666667	81.176758	87.972940	-18.633636	104.160000
0.590000	0.600000	2.000000	3.000000	0.666667	0.666667	81.176758	87.591100	-19.217647	100.100000
0.600000	0.600000	2.000000	4.000000	0.500000	0.500000	81.176758	87.168903	-18.624457	100.030000
0.610000	0.600000	2.000000	4.000000	0.500000	0.500000	85.449219	87.136452	-19.812759	134.470000
0.620000	0.600000	2.000000	2.000000	1.000000	2.000000	85.449219	86.971729	-19.623695	133.910000
0.630000	0.600000	3.000000	3.000000	1.000000	3.000000	89.721680	86.890891	-18.119311	120.610000
0.640000	0.600000	2.000000	2.000000	1.000000	2.000000	89.721680	87.000037	-19.111193	133.350000
0.650000	0.600000	1.000000	0.000000	-1.000000	1.000000	93.994141	86.871012	-19.173997	132.090000
0.660000	0.600000	3.000000	3.000000	1.000000	3.000000	93.994141	87.023524	-19.110833	123.060000
0.670000	0.600000	1.000000	1.000000	1.000000	1.000000	98.266602	86.954189	-18.870705	126.980000
0.680000	0.600000	1.000000	1.000000	1.000000	1.000000	98.266602	86.982896	-18.279997	136.710000
0.690000	0.600000	1.000000	1.000000	1.000000	1.000000	102.539063	87.051394	-18.086699	132.020000
0.700000	0.600000	1.000000	1.000000	1.000000	1.000000	102.539063	87.132889	-16.919704	132.790000
0.710000	0.600000	1.000000	1.000000	1.000000	1.000000	106.811523	87.456557	-18.060410	138.810000
0.720000	0.600000	1.000000	1.000000	1.000000	1.000000	111.083984	88.273010	-19.072691	144.410000
0.730000	0.600000	1.000000	1.000000	1.000000	1.000000	102.539063	89.415471	-15.769130	171.640000
0.740000	0.600000	1.000000	1.000000	1.000000	1.000000	102.539063	89.783759	-15.107524	178.010000
0.750000	0.600000	1.000000	1.000000	1.000000	1.000000	106.811523	90.391439	-15.574918	184.520000
0.760000	0.600000	1.000000	1.000000	1.000000	1.000000	106.811523	91.072622	-15.385374	192.570000
0.770000	0.600000	1.000000	1.000000	1.000000	1.000000	111.083984	91.586568	-14.484733	200.690000
0.780000	0.600000	1.000000	1.000000	1.000000	1.000000	111.083984	92.052145	-14.570274	209.160000
0.790000	0.600000	1.000000	1.000000	1.000000	1.000000	111.083984	92.562127	-13.450127	218.190000
0.800000	0.600000	1.000000	1.000000	1.000000	1.000000	115.356445	93.038251	-14.218961	228.480000
0.810000	0.600000	1.000000	1.000000	1.000000	1.000000	115.356445	93.508777	-14.051967	240.170000
0.820000	0.600000	1.000000	1.000000	1.000000	1.000000	119.628906	94.059359	-13.288628	252.140000
0.830000	0.600000	1.000000	1.000000	1.000000	1.000000	119.628906	94.502252	-13.417264	263.900000
0.840000	0.600000	1.000000	1.000000	1.000000	1.000000	119.628906	94.811717	-13.277630	275.030000
0.850000	0.600000	1.000000	1.000000	1.000000	1.000000	123.901367	95.106036	-12.715197	285.600000
0.860000	0.600000	1.000000	1.000000	1.000000	1.000000	123.901367	95.457451	-13.180544	296.030000
0.870000	0.600000	1.000000	1.000000	1.000000	1.000000	123.901367	95.761906	-13.342368	306.950000
0.880000	0.600000	1.000000	1.000000	1.000000	1.000000	123.901367	96.034744	-12.185957	317.310000
0.890000	0.600000	1.000000	1.000000	1.000000	1.000000	128.173828	96.290695	-12.684153	326.970000
0.900000	0.600000	1.000000	1.000000	1.000000	1.000000	128.173828	96.598362	-12.793215	335.650000
0.910000	0.600000	1.000000	1.000000	1.000000	1.000000	128.173828	96.916601	-12.952865	343.280000
0.920000	0.600000	1.000000	1.000000	1.000000	1.000000	128.173828	97.195914	-12.281366	350.070000
0.930000	0.600000	1.000000	1.000000	1.000000	1.000000	132.446289	97.447237	-11.850881	355.810000
0.940000	0.600000	1.000000	1.000000	1.000000	1.000000	132.446289	97.641707	-12.878817	360.500000
0.950000	0.600000	1.000000	1.000000	1.000000	1.000000	132.446289	97.789320	-12.537981	364.070000
0.960000	0.600000	1.000000	1.000000	1.000000	1.000000	132.446289	97.909175	-12.632997	366.940000
0.970000	0.600000	1.000000	1.000000	1.000000	1.000000	132.446289	97.971520	-12.636349	369.600000
0.980000	0.600000	1.000000	1.000000	1.000000	1.000000	132.446289	98.021944	-11.761211	372.330000
0.990000	0.600000	1.000000	1.000000	1.000000	1.000000	136.718750	98.047453	-11.816109	374.080000
1.000000	0.600000	1.000000	1.000000	1.000000	1.000000	136.718750	98.084537	-12.680707	374.920000
0.500000	0.620000	1.000000	2.000000	0.500000	0.500000	68.359375	89.439440	-16.241919	137.830000
0.510000	0.620000	1.000000	2.000000	0.500000	0.500000	68.359375	89.446946	-17.339990	130.130000
0.520000	0.620000	1.000000	3.000000	0.333333	0.333333	68.359375	89.472245	-18.523775	122.430000
0.530000	0.620000	1.000000	3.000000	0.333333	0.333333	72.631836	89.344341	-18.039131	112.980000
0.540000	0.620000	1.000000	2.000000	0.500000	0.500000	72.631836	89.097872	-18.718816	109.760000
0.550000	0.620000	1.000000	3.000000	0.333333	0.333333	72.631836	88.867768	-18.377791	109.410000
0.560000	0.620000	1.000000	1.000000	1.000000	1.000000	72.631836	88.702939	-17.048249	114.310000
0.570000	0.620000	1.000000	1.000000	1.000000	1.000000	76.904297	88.525631	-20.389972	108.850000
0.580000	0.620000	2.000000	2.000000	1.000000	2.000000	81.176758	88.469085	-18.790838	108.010000
0.590000	0.620000	2.000000	6.000000	0.333333	0.333333	81.176758	88.138346	-19.117860	103.460000
0.600000	0.620000	2.000000	7.000000	0.285714	0.285714	81.176758	87.630421	-18.489908	95.690000
0.610000	0.620000	0.000000	0.000000	-1.000000	0.000000	85.449219	87.681263	-19.653320	143.080000
0.620000	0.620000	3.000000	3.000000	1.000000	3.000000	85.449219	87.678221	-19.439868	138.320000
0.630000	0.620000	3.000000	3.000000	1.000000	3.000000	89.721680	87.267824	-18.530814	124.530000
0.640000	0.620000	3.000000	3.000000	1.000000	3.000000	89.721680	87.436892	-18.991665	122.360000
0.650000	0.620000	3.000000	3.000000	1.000000	3.000000	93.994141	87.539560	-18.955847	121.170000
0.660000	0.620000	1.000000	1.000000	1.000000	1.000000	93.994141	87.404376	-18.009700	118.650000
0.670000	0.620000	3.000000	3.000000	1.000000	3.000000	98.266602	87.501111	-18.435443	145.250000
0.680000	0.620000	1.000000	1.000000	1.000000	1.000000	98.266602	87.489485	-17.085282	144.270000
0.690000	0.620000	1.000000	1.000000	1.000000	1.000000	102.539063	87.528978	-17.627976	139.300000
0.700000	0.620000	1.000000	1.000000	1.000000	1.000000	106.811523	87.697221	-17.728352	141.610000
0.710000	0.620000	1.000000	1.000000	1.000000	1.000000	106.811523	88.160920	-17.963792	149.310000
0.720000	0.620000	1.000000	1.000000	1.000000	1.000000	102.539063	89.612845	-15.574386	174.650000
0.730000	0.620000	1.000000	1.000000	1.000000	1.000000	102.539063	90.004743	-15.397313	182.350000
0.740000	0.620000	1.000000	1.000000	1.000000	1.000000	102.539063	90.485455	-14.451972	189.560000
0.750000	0.620000	1.000000	1.000000	1.000000	1.000000	106.811523	91.118710	-15.060306	196.280000
0.760000	0.620000	1.000000	1.000000	1.000000	1.000000	106.811523	91.732040	-14.466813	204.190000
0.770000	0.620000	1.000000	1.000000	1.000000	1.000000	111.083984	92.202949	-14.873481	214.130000
0.780000	0.620000	1.000000	1.000000	1.000000	1.000000	111.083984	92.712359	-14.674450	223.930000
0.790000	0.620000	1.000000	1.000000	1.000000	1.000000	115.356445	93.245391	-13.671602	234.080000
0.800000	0.620000	1.000000	1.000000	1.000000	1.000000	115.356445	93.708056	-13.788567	244.580000
0.810000	0.620000	1.000000	1.000000	1.000000	1.000000	115.356445	94.233735	-13.073530	257.460000
0.820000	0.620000	1.000000	1.000000	1.000000	1.000000	119.628906	94.759402	-13.828312	270.550000
0.830000	0.620000	1.000000	1.000000	1.000000	1.000000	119.628906	95.189441	-13.474972	283.780000
0.840000	0.620000	1.000000	1.000000	1.000000	1.000000	119.628906	95.455844	-12.461631	295.890000
0.850000	0.620000	1.000000	1.000000	1.000000	1.000000	123.901367	95.764924	-13.351406	307.300000
0.860000	0.620000	1.000000	1.000000	1.000000	1.000000	123.901367	96.108180	-12.846854	318.290000
0.870000	0.620000	1.000000	1.000000	1.000000	1.000000	123.901367	96.409021	-12.754699	329.840000
0.880000	0.620000	1.000000	1.000000	1.000000	1.000000	128.173828	96.668352	-12.015925	341.250000
0.890000	0.620000	1.000000	1.000000	1.000000	1.000000	128.173828	96.931242	-12.996037	351.890000
0.900000	0.620000	1.000000	1.000000	1.000000	1.000000	128.173828	97.246540	-12.532497	361.340000
0.910000	0.620000	1.000000	1.000000	1.000000	1.000000	128.173828	97.556899	-12.809006	369.810000
0.920000	0.620000	1.000000	1.000000	1.000000	1.000000	128.173828	97.819531	-11.707379	377.160000
0.930000	0.620000	1.000000	1.000000	1.000000	1.000000	132.446289	98.041812	-12.213498	383.180000
0.940000	0.620000	1.000000	1.000000	1.000000	1.000000	132.446289	98.204122	-12.657553	387.940000
0.950000	0.620000	1.000000	1.000000	1.000000	1.000000	132.446289	98.329303	-12.336853	391.650000
0.960000	0.620000	1.000000	1.000000	1.000000	1.000000	132.446289	98.421892	-12.696119	394.800000
0.970000	0.620000	1.000000	1.000000	1.000000	1.000000	132.446289	98.486683	-11.795428	397.950000
0.980000	0.620000	1.000000	1.000000	1.000000	1.000000	136.718750	98.524212	-11.576881	400.680000
0.990000	0.620000	1.000000	1.000000	1.000000	1.000000	136.718750	98.569551	-12.324650	402.360000
1.000000	0.620000	1.000000	1.000000	1.000000	1.000000	136.718750	98.618090	-12.564305	403.270000
0.500000	0.640000	1.000000	3.000000	0.333333	0.333333	68.359375	89.966028	-16.154577	147.980000
0.510000	0.640000	1.000000	3.000000	0.333333	0.333333	68.359375	89.980620	-16.784831	140.280000
0.520000	0.640000	1.000000	3.000000	0.333333	0.333333	68.359375	89.993630	-17.566482	132.650000
0.530000	0.640000	1.000000	3.000000	0.333333	0.333333	72.631836	89.848175	-17.579039	123.690000
0.540000	0.640000	1.000000	4.000000	0.250000	0.250000	72.631836	89.671121	-18.341739	118.650000
0.550000	0.640000	1.000000	3.000000	0.333333	0.333333	72.631836	89.528489	-18.390497	119.560000
0.560000	0.640000	1.000000	3.000000	0.333333	0.333333	76.904297	89.436923	-16.650649	119.280000
0.570000	0.640000	1.000000	1.000000	1.000000	1.000000	76.904297	89.028133	-20.014416	113.190000
0.580000	0.640000	2.000000	2.000000	1.000000	2.000000	81.176758	88.998479	-18.980091	112.140000
0.590000	0.640000	1.000000	1.000000	1.000000	1.000000	81.176758	89.517444	-16.166657	137.970000
0.600000	0.640000	2.000000	3.000000	0.666667	0.666667	81.176758	88.095194	-18.367837	93.450000
0.610000	0.640000	0.000000	0.000000	-1.000000	0.000000	85.449219	88.248632	-19.662282	151.340000
0.620000	0.640000	3.000000	3.000000	1.000000	3.000000	85.449219	88.086520	-18.630264	138.600000
0.630000	0.640000	3.000000	3.000000	1.000000	3.000000	89.721680	87.671026	-18.726006	149.170000
0.640000	0.640000	3.000000	3.000000	1.000000	3.000000	89.721680	87.744351	-18.429747	155.820000
0.650000	0.640000	4.000000	4.000000	1.000000	4.000000	93.994141	87.986859	-17.278374	164.360000
0.660000	0.640000	1.000000	1.000000	1.000000	1.000000	93.994141	87.843729	-18.613305	117.880000
0.670000	0.640000	0.000000	0.000000	-1.000000	0.000000	98.266602	88.017267	-17.975086	163.660000
0.680000	0.640000	1.000000	1.000000	1.000000	1.000000	102.539063	88.003214	-17.213260	151.410000
0.690000	0.640000	1.000000	1.000000	1.000000	1.000000	102.539063	87.961053	-17.870703	146.930000
0.700000	0.640000	1.000000	1.000000	1.000000	1.000000	106.811523	88.337926	-18.213525	150.290000
0.710000	0.640000	1.000000	1.000000	1.000000	1.000000	98.266602	90.026108	-15.447384	181.720000
0.720000	0.640000	1.000000	1.000000	1.000000	1.000000	102.539063	90.441111	-15.422520	186.620000
0.730000	0.640000	1.000000	1.000000	1.000000	1.000000	102.539063	90.737099	-15.437032	193.480000
0.740000	0.640000	1.000000	1.000000	1.000000	1.000000	106.811523	91.233644	-14.323098	201.460000
0.750000	0.640000	1.000000	1.000000	1.000000	1.000000	106.811523	91.824091	-14.680072	209.020000
0.760000	0.640000	1.000000	1.000000	1.000000	1.000000	106.811523	92.387803	-13.760215	217.280000
0.770000	0.640000	1.000000	1.000000	1.000000	1.000000	111.083984	92.866070	-14.411803	228.130000
0.780000	0.640000	1.000000	1.000000	1.000000	1.000000	111.083984	93.405801	-13.843113	239.470000
0.790000	0.640000	1.000000	1.000000	1.000000	1.000000	115.356445	93.953868	-14.249150	250.740000
0.800000	0.640000	1.000000	1.000000	1.000000	1.000000	115.356445	94.393447	-13.976003	262.010000
0.810000	0.640000	1.000000	1.000000	1.000000	1.000000	119.628906	94.944863	-12.673282	275.520000
0.820000	0.640000	1.000000	1.000000	1.000000	1.000000	119.628906	95.479270	-13.406172	290.010000
0.830000	0.640000	1.000000	1.000000	1.000000	1.000000	119.628906	95.854638	-13.495439	304.500000
0.840000	0.640000	1.000000	1.000000	1.000000	1.000000	123.901367	96.086746	-12.276890	317.660000
0.850000	0.640000	1.000000	1.000000	1.000000	1.000000	123.901367	96.419833	-13.101856	330.190000
0.860000	0.640000	1.000000	1.000000	1.000000	1.000000	123.901367	96.753595	-13.053598	342.230000
0.870000	0.640000	1.000000	1.000000	1.000000	1.000000	123.901367	97.041951	-12.019693	354.060000
0.880000	0.640000	1.000000	1.000000	1.000000	1.000000	128.173828	97.292768	-12.380569	366.310000
0.890000	0.640000	1.000000	1.000000	1.000000	1.000000	128.173828	97.575289	-12.553635	377.930000
0.900000	0.640000	1.000000	1.000000	1.000000	1.000000	128.173828	97.893568	-12.749359	388.360000
0.910000	0.640000	1.000000	1.000000	1.000000	1.000000	128.173828	98.173578	-11.956024	397.390000
0.920000	0.640000	1.000000	1.000000	1.000000	1.000000	132.446289	98.426929	-11.691971	405.090000
0.930000	0.640000	1.000000	1.000000	1.000000	1.000000	132.446289	98.618488	-12.640372	411.110000
0.940000	0.640000	1.000000	1.000000	1.000000	1.000000	132.446289	98.758147	-12.200774	415.800000
0.950000	0.640000	1.000000	1.000000	1.000000	1.000000	132.446289	98.877396	-12.566521	419.650000
0.960000	0.640000	1.000000	1.000000	1.000000	1.000000	132.446289	98.937082	-11.998241	423.360000
0.970000	0.640000	1.000000	1.000000	1.000000	1.000000	132.446289	98.985591	-11.409119	426.860000
0.980000	0.640000	1.000000	1.000000	1.000000	1.000000	136.718750	99.031605	-11.900635	429.520000
0.990000	0.640000	1.000000	1.000000	1.000000	1.000000	136.718750	99.086100	-12.524918	431.340000
1.000000	0.640000	1.000000	1.000000	1.000000	1.000000	136.718750	99.141976	-12.090758	432.180000
0.500000	0.660000	1.000000	4.000000	0.250000	0.250000	68.359375	90.483305	-15.926149	158.830000
0.510000	0.660000	1.000000	2.000000	0.500000	0.500000	68.359375	90.499730	-16.450972	150.850000
0.520000	0.660000	1.000000	4.000000	0.250000	0.250000	68.359375	90.491527	-16.850079	142.800000
0.530000	0.660000	1.000000	3.000000	0.333333	0.333333	72.631836	90.301157	-17.356739	134.540000
0.540000	0.660000	1.000000	3.000000	0.333333	0.333333	72.631836	90.173015	-17.754925	128.940000
0.550000	0.660000	1.000000	4.000000	0.250000	0.250000	72.631836	90.105960	-17.770897	129.710000
0.560000	0.660000	1.000000	4.000000	0.250000	0.250000	76.904297	90.082604	-16.527150	128.590000
0.570000	0.660000	1.000000	2.000000	0.500000	0.500000	76.904297	89.995075	-16.921583	131.600000
0.580000	0.660000	2.000000	2.000000	1.000000	2.000000	81.176758	89.498138	-19.183897	116.060000
0.590000	0.660000	1.000000	2.000000	0.500000	0.500000	81.176758	90.139153	-16.200672	142.800000
0.600000	0.660000	2.000000	4.000000	0.500000	0.500000	81.176758	88.529477	-18.350599	158.410000
0.610000	0.660000	1.000000	1.000000	1.000000	1.000000	81.176758	89.578479	-16.421104	156.520000
0.620000	0.660000	3.000000	3.000000	1.000000	3.000000	85.449219	88.543067	-18.077381	151.760000
0.630000	0.660000	3.000000	3.000000	1.000000	3.000000	89.721680	88.136787	-18.396555	157.430000
0.640000	0.660000	4.000000	5.000000	0.800000	0.800000	89.721680	88.763533	-17.771411	166.810000
0.650000	0.660000	4.000000	4.000000	1.000000	4.000000	93.994141	88.726866	-16.765909	173.600000
0.660000	0.660000	1.000000	1.000000	1.000000	1.000000	93.994141	88.480253	-18.132872	166.670000
0.670000	0.660000	3.000000	3.000000	1.000000	3.000000	98.266602	88.528883	-17.932406	166.740000
0.680000	0.660000	1.000000	1.000000	1.000000	1.000000	102.539063	88.518234	-18.021375	158.270000
0.690000	0.660000	1.000000	1.000000	1.000000	1.000000	102.539063	88.463093	-16.511098	153.020000
0.700000	0.660000	1.000000	1.000000	1.000000	1.000000	98.266602	90.653657	-15.382046	188.370000
0.710000	0.660000	1.000000	1.000000	1.000000	1.000000	98.266602	90.933024	-14.886635	194.180000
0.720000	0.660000	1.000000	1.000000	1.000000	1.000000	102.539063	91.204537	-15.456300	198.030000
0.730000	0.660000	1.000000	1.000000	1.000000	1.000000	102.539063	91.470027	-15.369377	205.100000
0.740000	0.660000	1.000000	1.000000	1.000000	1.000000	106.811523	91.977107	-14.593236	213.780000
0.750000	0.660000	1.000000	1.000000	1.000000	1.000000	106.811523	92.505567	-14.747803	222.110000
0.760000	0.660000	1.000000	1.000000	1.000000	1.000000	111.083984	93.056140	-13.681601	230.930000
0.770000	0.660000	1.000000	1.000000	1.000000	1.000000	111.083984	93.529022	-14.041520	242.760000
0.780000	0.660000	1.000000	1.000000	1.000000	1.000000	111.083984	94.095647	-13.133617	255.570000
0.790000	0.660000	1.000000	1.000000	1.000000	1.000000	115.356445	94.636466	-13.889208	268.030000
0.800000	0.660000	1.000000	1.000000	1.000000	1.000000	115.356445	95.089130	-13.650271	280.350000
0.810000	0.660000	1.000000	1.000000	1.000000	1.000000	119.628906	95.675574	-12.990038	294.420000
0.820000	0.660000	1.000000	1.000000	1.000000	1.000000	119.628906	96.193020	-13.028500	310.450000
0.830000	0.660000	1.000000	1.000000	1.000000	1.000000	119.628906	96.463975	-12.612821	326.130000
0.840000	0.660000	1.000000	1.000000	1.000000	1.000000	123.901367	96.722084	-12.642655	340.480000
0.850000	0.660000	1.000000	1.000000	1.000000	1.000000	123.901367	97.052796	-12.620675	354.200000
0.860000	0.660000	1.000000	1.000000	1.000000	1.000000	123.901367	97.378935	-12.869110	367.430000
0.870000	0.660000	1.000000	1.000000	1.000000	1.000000	128.173828	97.648247	-11.711827	379.820000
0.880000	0.660000	1.000000	1.000000	1.000000	1.000000	128.173828	97.890004	-12.766451	392.770000
0.890000	0.660000	1.000000	1.000000	1.000000	1.000000	128.173828	98.198932	-12.290073	405.300000
0.900000	0.660000	1.000000	1.000000	1.000000	1.000000	128.173828	98.510979	-12.619069	416.290000
0.910000	0.660000	1.000000	1.000000	1.000000	1.000000	128.173828	98.784795	-11.478093	425.740000
0.920000	0.660000	1.000000	1.000000	1.000000	1.000000	132.446289	99.016123	-12.061737	433.510000
0.930000	0.660000	1.000000	1.000000	1.000000	1.000000	132.446289	99.178428	-12.367828	439.530000
0.940000	0.660000	1.000000	1.000000	1.000000	1.000000	132.446289	99.294824	-12.181216	444.360000
0.950000	0.660000	1.000000	1.000000	1.000000	1.000000	132.446289	99.373114	-12.439965	448.490000
0.960000	0.660000	1.000000	1.000000	1.000000	1.000000	132.446289	99.435305	-11.420421	452.620000
0.970000	0.660000	1.000000	1.000000	1.000000	1.000000	136.718750	99.472531	-11.497490	456.260000
0.980000	0.660000	1.000000	1.000000	1.000000	1.000000	136.718750	99.531855	-12.399935	459.060000
0.990000	0.660000	1.000000	1.000000	1.000000	1.000000	136.718750	99.591061	-12.102151	460.810000
1.000000	0.660000	1.000000	1.000000	1.000000	1.000000	136.718750	99.656979	-12.056907	461.650000
0.500000	0.680000	1.000000	4.000000	0.250000	0.250000	68.359375	90.981886	-15.621164	169.890000
0.510000	0.680000	1.000000	4.000000	0.250000	0.250000	68.359375	91.006642	-16.241975	161.770000
0.520000	0.680000	1.000000	3.000000	0.333333	0.333333	68.359375	90.974704	-16.307963	153.300000
0.530000	0.680000	1.000000	3.000000	0.333333	0.333333	72.631836	90.757834	-17.180054	145.320000
0.540000	0.680000	1.000000	3.000000	0.333333	0.333333	72.631836	90.650343	-17.237417	139.580000
0.550000	0.680000	1.000000	3.000000	0.333333	0.333333	72.631836	90.644340	-16.998142	138.250000
0.560000	0.680000	1.000000	4.000000	0.250000	0.250000	76.904297	90.657091	-16.517844	138.040000
0.570000	0.680000	1.000000	4.000000	0.250000	0.250000	76.904297	90.648828	-16.544929	138.460000
0.580000	0.680000	1.000000	1.000000	1.000000	1.000000	76.904297	90.815788	-16.175766	144.270000
0.590000	0.680000	1.000000	2.000000	0.500000	0.500000	81.176758	90.710407	-16.308458	148.750000
0.600000	0.680000	1.000000	2.000000	0.500000	0.500000	81.176758	90.296956	-16.562099	154.980000
0.610000	0.680000	1.000000	2.000000	0.500000	0.500000	81.176758	90.242299	-15.443557	159.600000
0.620000	0.680000	1.000000	1.000000	1.000000	1.000000	85.449219	90.312708	-16.448940	163.520000
0.630000	0.680000	1.000000	1.000000	1.000000	1.000000	85.449219	89.809685	-16.580989	167.510000
0.640000	0.680000	1.000000	1.000000	1.000000	1.000000	89.721680	90.388262	-16.272492	173.110000
0.650000	0.680000	1.000000	1.000000	1.000000	1.000000	89.721680	90.323281	-16.477745	174.930000
0.660000	0.680000	1.000000	1.000000	1.000000	1.000000	93.994141	89.762436	-17.302499	183.330000
0.670000	0.680000	1.000000	1.000000	1.000000	1.000000	93.994141	90.614512	-16.505868	186.340000
0.680000	0.680000	1.000000	1.000000	1.000000	1.000000	102.539063	88.960341	-17.378356	161.560000
0.690000	0.680000	1.000000	1.000000	1.000000	1.000000	98.266602	91.197784	-15.022719	191.730000
0.700000	0.680000	1.000000	1.000000	1.000000	1.000000	98.266602	91.342571	-15.077167	198.800000
0.710000	0.680000	1.000000	1.000000	1.000000	1.000000	98.266602	91.726065	-14.342302	205.380000
0.720000	0.680000	1.000000	1.000000	1.000000	1.000000	102.539063	91.878077	-15.096023	209.510000
0.730000	0.680000	1.000000	1.000000	1.000000	1.000000	102.539063	92.185423	-14.610405	216.930000
0.740000	0.680000	1.000000	1.000000	1.000000	1.000000	106.811523	92.651973	-14.893632	226.450000
0.750000	0.680000	1.000000	1.000000	1.000000	1.000000	106.811523	93.147885	-14.736996	235.550000
0.760000	0.680000	1.000000	1.000000	1.000000	1.000000	111.083984	93.723010	-14.023917	245.070000
0.770000	0.680000	1.000000	1.000000	1.000000	1.000000	111.083984	94.207555	-14.165314	258.300000
0.780000	0.680000	1.000000	1.000000	1.000000	1.000000	115.356445	94.800907	-13.035506	272.300000
0.790000	0.680000	1.000000	1.000000	1.000000	1.000000	115.356445	95.293728	-13.415239	286.020000
0.800000	0.680000	1.000000	1.000000	1.000000	1.000000	115.356445	95.791674	-12.804778	299.530000
0.810000	0.680000	1.000000	1.000000	1.000000	1.000000	119.628906	96.385599	-13.472445	314.090000
0.820000	0.680000	1.000000	1.000000	1.000000	1.000000	119.628906	96.855720	-13.175682	331.940000
0.830000	0.680000	1.000000	1.000000	1.000000	1.000000	119.628906	97.031904	-12.028559	348.670000
0.840000	0.680000	1.000000	1.000000	1.000000	1.000000	123.901367	97.306929	-13.015917	364.420000
0.850000	0.680000	1.000000	1.000000	1.000000	1.000000	123.901367	97.660098	-12.633444	379.400000
0.860000	0.680000	1.000000	1.000000	1.000000	1.000000	123.901367	97.975869	-12.058176	393.400000
0.870000	0.680000	1.000000	1.000000	1.000000	1.000000	128.173828	98.226018	-11.947131	406.420000
0.880000	0.680000	1.000000	1.000000	1.000000	1.000000	128.173828	98.477638	-12.468881	420.350000
0.890000	0.680000	1.000000	1.000000	1.000000	1.000000	128.173828	98.810661	-12.449838	433.510000
0.900000	0.680000	1.000000	1.000000	1.000000	1.000000	128.173828	99.108396	-11.824740	445.130000
0.910000	0.680000	1.000000	1.000000	1.000000	1.000000	132.446289	99.381189	-11.451743	454.790000
0.920000	0.680000	1.000000	1.000000	1.000000	1.000000	132.446289	99.586827	-12.427409	462.560000
0.930000	0.680000	1.000000	1.000000	1.000000	1.000000	132.446289	99.726032	-11.980995	468.370000
0.940000	0.680000	1.000000	1.000000	1.000000	1.000000	132.446289	99.831690	-12.411135	473.130000
0.950000	0.680000	1.000000	1.000000	1.000000	1.000000	132.446289	99.874033	-11.669181	477.820000
0.960000	0.680000	1.000000	1.000000	1.000000	1.000000	136.718750	99.912590	-11.204787	482.300000
0.970000	0.680000	1.000000	1.000000	1.000000	1.000000	136.718750	99.960402	-11.919344	486.220000
0.980000	0.680000	1.000000	1.000000	1.000000	1.000000	136.718750	100.018997	-12.206695	489.090000
0.990000	0.680000	1.000000	1.000000	1.000000	1.000000	136.718750	100.083838	-11.843166	490.910000
1.000000	0.680000	1.000000	1.000000	1.000000	1.000000	136.718750	100.163188	-12.299499	491.680000
0.500000	0.700000	1.000000	2.000000	0.500000	0.500000	68.359375	91.462999	-15.173430	181.650000
0.510000	0.700000	1.000000	4.000000	0.250000	0.250000	68.359375	91.518286	-16.090062	172.970000
0.520000	0.700000	1.000000	4.000000	0.250000	0.250000	68.359375	91.439894	-15.761246	164.360000
0.530000	0.700000	1.000000	3.000000	0.333333	0.333333	72.631836	91.228115	-17.064956	156.730000
0.540000	0.700000	1.000000	4.000000	0.250000	0.250000	72.631836	91.132803	-16.908818	150.640000
0.550000	0.700000	1.000000	4.000000	0.250000	0.250000	72.631836	91.143374	-16.422895	146.650000
0.560000	0.700000	1.000000	5.000000	0.200000	0.200000	76.904297	91.172403	-16.539240	146.090000
0.570000	0.700000	1.000000	5.000000	0.200000	0.200000	76.904297	91.227994	-16.326499	148.680000
0.580000	0.700000	1.000000	5.000000	0.200000	0.200000	76.904297	91.413200	-15.684208	154.210000
0.590000	0.700000	1.000000	1.000000	1.000000	1.000000	81.176758	91.276012	-16.451408	156.100000
0.600000	0.700000	1.000000	2.000000	0.500000	0.500000	81.176758	90.912078	-16.225968	159.950000
0.610000	0.700000	1.000000	2.000000	0.500000	0.500000	81.176758	90.781161	-15.103294	165.830000
0.620000	0.700000	1.000000	1.000000	1.000000	1.000000	85.449219	90.840439	-16.075057	176.190000
0.630000	0.700000	1.000000	1.000000	1.000000	1.000000	85.449219	90.769110	-15.933811	173.320000
0.640000	0.700000	1.000000	1.000000	1.000000	1.000000	89.721680	91.049715	-16.376941	181.510000
0.650000	0.700000	1.000000	1.000000	1.000000	1.000000	89.721680	91.078303	-16.291489	184.310000
0.660000	0.700000	1.000000	1.000000	1.000000	1.000000	93.994141	91.076697	-15.416099	186.130000
0.670000	0.700000	1.000000	1.000000	1.000000	1.000000	93.994141	91.365226	-16.106408	192.990000
0.680000	0.700000	1.000000	1.000000	1.000000	1.000000	102.539063	89.318732	-16.998707	167.790000
0.690000	0.700000	1.000000	1.000000	1.000000	1.000000	98.266602	91.879336	-14.864001	200.970000
0.700000	0.700000	1.000000	1.000000	1.000000	1.000000	98.266602	91.986902	-15.018875	208.950000
0.710000	0.700000	1.000000	1.000000	1.000000	1.000000	102.539063	92.426177	-14.045844	216.510000
0.720000	0.700000	1.000000	1.000000	1.000000	1.000000	102.539063	92.496501	-14.703896	221.200000
0.730000	0.700000	1.000000	1.000000	1.000000	1.000000	102.539063	92.857912	-14.004193	228.900000
0.740000	0.700000	1.000000	1.000000	1.000000	1.000000	106.811523	93.248773	-14.592143	239.330000
0.750000	0.700000	1.000000	1.000000	1.000000	1.000000	106.811523	93.798700	-13.985684	249.410000
0.760000	0.700000	1.000000	1.000000	1.000000	1.000000	111.083984	94.363265	-14.310402	259.630000
0.770000	0.700000	1.000000	1.000000	1.000000	1.000000	111.083984	94.864639	-14.149006	274.330000
0.780000	0.700000	1.000000	1.000000	1.000000	1.000000	115.356445	95.482191	-13.357876	289.730000
0.790000	0.700000	1.000000	1.000000	1.000000	1.000000	115.356445	95.913887	-13.441264	304.710000
0.800000	0.700000	1.000000	1.000000	1.000000	1.000000	115.356445	96.460897	-12.300580	319.620000
0.810000	0.700000	1.000000	1.000000	1.000000	1.000000	119.628906	97.080894	-13.163565	335.230000
0.820000	0.700000	1.000000	1.000000	1.000000	1.000000	119.628906	97.441367	-13.165084	354.270000
0.830000	0.700000	1.000000	1.000000	1.000000	1.000000	123.901367	97.579077	-11.993421	372.260000
0.840000	0.700000	1.000000	1.000000	1.000000	1.000000	123.901367	97.902970	-12.698678	389.480000
0.850000	0.700000	1.000000	1.000000	1.000000	1.000000	123.901367	98.249293	-12.777022	405.440000
0.860000	0.700000	1.000000	1.000000	1.000000	1.000000	123.901367	98.541203	-11.566262	419.650000
0.870000	0.700000	1.000000	1.000000	1.000000	1.000000	128.173828	98.785507	-12.431972	433.790000
0.880000	0.700000	1.000000	1.000000	1.000000	1.000000	128.173828	99.079321	-12.091230	448.910000
0.890000	0.700000	1.000000	1.000000	1.000000	1.000000	128.173828	99.397341	-12.453018	462.700000
0.900000	0.700000	1.000000	1.000000	1.000000	1.000000	128.173828	99.702450	-11.343919	474.530000
0.910000	0.700000	1.000000	1.000000	1.000000	1.000000	132.446289	99.956548	-11.737519	484.330000
0.920000	0.700000	1.000000	1.000000	1.000000	1.000000	132.446289	100.136079	-12.215106	491.750000
0.930000	0.700000	1.000000	1.000000	1.000000	1.000000	132.446289	100.245396	-11.968014	497.560000
0.940000	0.700000	1.000000	1.000000	1.000000	1.000000	132.446289	100.305520	-12.233052	502.670000
0.950000	0.700000	1.000000	1.000000	1.000000	1.000000	132.446289	100.350257	-11.202564	507.850000
0.960000	0.700000	1.000000	1.000000	1.000000	1.000000	136.718750	100.377871	-11.363968	512.750000
0.970000	0.700000	1.000000	1.000000	1.000000	1.000000	136.718750	100.433423	-12.192464	516.670000
0.980000	0.700000	1.000000	1.000000	1.000000	1.000000	136.718750	100.496285	-11.810521	519.540000
0.990000	0.700000	1.000000	1.000000	1.000000	1.000000	136.718750	100.567653	-11.971046	521.430000
1.000000	0.700000	1.000000	1.000000	1.000000	1.000000	136.718750	100.661295	-12.101093	521.990000
0.500000	0.720000	1.000000	3.000000	0.333333	0.333333	68.359375	91.935486	-14.770083	193.760000
0.510000	0.720000	1.000000	3.000000	0.333333	0.333333	68.359375	91.994144	-15.780737	184.520000
0.520000	0.720000	1.000000	2.000000	0.500000	0.500000	68.359375	91.905778	-15.313347	175.840000
0.530000	0.720000	1.000000	4.000000	0.250000	0.250000	72.631836	91.703216	-16.750465	168.140000
0.540000	0.720000	1.000000	4.000000	0.250000	0.250000	72.631836	91.620075	-16.738290	161.840000
0.550000	0.720000	1.000000	6.000000	0.166667	0.166667	72.631836	91.615809	-15.980652	157.500000
0.560000	0.720000	1.000000	8.000000	0.125000	0.125000	76.904297	91.658971	-16.644999	156.240000
0.570000	0.720000	1.000000	4.000000	0.250000	0.250000	76.904297	91.735463	-16.232990	158.620000
0.580000	0.720000	1.000000	7.000000	0.142857	0.142857	76.904297	91.956083	-15.298349	164.430000
0.590000	0.720000	1.000000	4.000000	0.250000	0.250000	81.176758	91.802344	-16.282015	164.920000
0.600000	0.720000	1.000000	2.000000	0.500000	0.500000	81.176758	91.454541	-16.212788	170.030000
0.610000	0.720000	1.000000	2.000000	0.500000	0.500000	85.449219	91.288857	-15.014935	176.400000
0.620000	0.720000	1.000000	1.000000	1.000000	1.000000	85.449219	91.329567	-15.749959	186.340000
0.630000	0.720000	1.000000	1.000000	1.000000	1.000000	85.449219	91.329265	-15.634221	186.060000
0.640000	0.720000	1.000000	0.000000	-1.000000	1.000000	89.721680	91.606375	-16.187568	190.610000
0.650000	0.720000	1.000000	1.000000	1.000000	1.000000	89.721680	91.743445	-16.298517	193.620000
0.660000	0.720000	1.000000	1.000000	1.000000	1.000000	93.994141	91.749781	-15.373335	195.160000
0.670000	0.720000	1.000000	1.000000	1.000000	1.000000	93.994141	92.013895	-15.862781	201.110000
0.680000	0.720000	1.000000	1.000000	1.000000	1.000000	102.539063	89.669934	-17.188762	176.610000
0.690000	0.720000	1.000000	1.000000	1.000000	1.000000	98.266602	92.469920	-15.101225	211.120000
0.700000	0.720000	1.000000	1.000000	1.000000	1.000000	98.266602	92.614584	-15.108791	219.380000
0.710000	0.720000	1.000000	1.000000	1.000000	1.000000	102.539063	93.040153	-14.079482	227.780000
0.720000	0.720000	1.000000	1.000000	1.000000	1.000000	102.539063	93.043648	-14.540565	233.170000
0.730000	0.720000	1.000000	1.000000	1.000000	1.000000	102.539063	93.438025	-13.625294	241.150000
0.740000	0.720000	1.000000	1.000000	1.000000	1.000000	106.811523	93.828053	-14.169320	252.560000
0.750000	0.720000	1.000000	1.000000	1.000000	1.000000	106.811523	94.442338	-13.379496	263.690000
0.760000	0.720000	1.000000	1.000000	1.000000	1.000000	111.083984	94.963066	-13.976914	274.750000
0.770000	0.720000	1.000000	1.000000	1.000000	1.000000	111.083984	95.517212	-13.327670	290.990000
0.780000	0.720000	1.000000	1.000000	1.000000	1.000000	115.356445	96.116980	-13.731619	307.930000
0.790000	0.720000	1.000000	1.000000	1.000000	1.000000	115.356445	96.515187	-13.539949	324.100000
0.800000	0.720000	1.000000	1.000000	1.000000	1.000000	119.628906	97.139276	-12.444415	340.620000
0.810000	0.720000	1.000000	1.000000	1.000000	1.000000	119.628906	97.733126	-12.740410	357.770000
0.820000	0.720000	1.000000	1.000000	1.000000	1.000000	119.628906	97.950472	-12.433190	377.510000
0.830000	0.720000	1.000000	1.000000	1.000000	1.000000	123.901367	98.133770	-12.300668	396.970000
0.840000	0.720000	1.000000	1.000000	1.000000	1.000000	123.901367	98.467616	-12.319038	415.520000
0.850000	0.720000	1.000000	1.000000	1.000000	1.000000	123.901367	98.805886	-12.442837	432.040000
0.860000	0.720000	1.000000	1.000000	1.000000	1.000000	128.173828	99.077425	-11.480678	446.810000
0.870000	0.720000	1.000000	1.000000	1.000000	1.000000	128.173828	99.325534	-12.482517	462.140000
0.880000	0.720000	1.000000	1.000000	1.000000	1.000000	128.173828	99.630103	-12.092225	478.240000
0.890000	0.720000	1.000000	1.000000	1.000000	1.000000	128.173828	99.965524	-11.932735	492.310000
0.900000	0.720000	1.000000	1.000000	1.000000	1.000000	132.446289	100.271031	-11.168626	504.490000
0.910000	0.720000	1.000000	1.000000	1.000000	1.000000	132.446289	100.512174	-12.234927	514.080000
0.920000	0.720000	1.000000	1.000000	1.000000	1.000000	132.446289	100.659888	-11.843844	521.500000
0.930000	0.720000	1.000000	1.000000	1.000000	1.000000	132.446289	100.749288	-12.147740	527.240000
0.940000	0.720000	1.000000	1.000000	1.000000	1.000000	132.446289	100.781655	-11.543892	532.700000
0.950000	0.720000	1.000000	1.000000	1.000000	1.000000	136.718750	100.799457	-11.017981	538.300000
0.960000	0.720000	1.000000	1.000000	1.000000	1.000000	136.718750	100.836880	-11.759104	543.480000
0.970000	0.720000	1.000000	1.000000	1.000000	1.000000	136.718750	100.893467	-11.975067	547.750000
0.980000	0.720000	1.000000	1.000000	1.000000	1.000000	136.718750	100.961793	-11.679075	550.620000
0.990000	0.720000	1.000000	1.000000	1.000000	1.000000	136.718750	101.047859	-12.072474	552.510000
1.000000	0.720000	1.000000	1.000000	1.000000	1.000000	136.718750	101.155964	-11.407421	552.860000
0.500000	0.740000	1.000000	3.000000	0.333333	0.333333	68.359375	92.413640	-14.387060	206.220000
0.510000	0.740000	1.000000	4.000000	0.250000	0.250000	68.359375	92.453200	-15.449791	196.420000
0.520000	0.740000	1.000000	4.000000	0.250000	0.250000	72.631836	92.372257	-15.042435	187.880000
0.530000	0.740000	1.000000	5.000000	0.200000	0.200000	72.631836	92.174904	-16.518325	179.970000
0.540000	0.740000	1.000000	6.000000	0.166667	0.166667	72.631836	92.115917	-16.639926	173.390000
0.550000	0.740000	1.000000	1.000000	1.000000	1.000000	72.631836	92.077746	-15.586938	169.190000
0.560000	0.740000	1.000000	1.000000	1.000000	1.000000	76.904297	92.130652	-16.439550	166.740000
0.570000	0.740000	1.000000	1.000000	1.000000	1.000000	76.904297	92.195940	-16.213658	168.350000
0.580000	0.740000	1.000000	1.000000	1.000000	1.000000	76.904297	92.446689	-15.014054	172.760000
0.590000	0.740000	1.000000	1.000000	1.000000	1.000000	81.176758	92.344273	-16.005511	176.190000
0.600000	0.740000	1.000000	4.000000	0.250000	0.250000	81.176758	92.003921	-15.999274	181.160000
0.610000	0.740000	1.000000	2.000000	0.500000	0.500000	85.449219	91.810539	-15.007723	186.760000
0.620000	0.740000	1.000000	2.000000	0.500000	0.500000	85.449219	91.799511	-15.507885	196.770000
0.630000	0.740000	1.000000	1.000000	1.000000	1.000000	85.449219	92.130957	-14.791079	193.340000
0.640000	0.740000	1.000000	1.000000	1.000000	1.000000	89.721680	92.330684	-15.525024	198.520000
0.650000	0.740000	1.000000	1.000000	1.000000	1.000000	89.721680	92.315873	-16.119283	204.050000
0.660000	0.740000	1.000000	1.000000	1.000000	1.000000	93.994141	92.361985	-15.437205	205.030000
0.670000	0.740000	1.000000	1.000000	1.000000	1.000000	93.994141	92.605747	-15.717859	210.770000
0.680000	0.740000	1.000000	1.000000	1.000000	1.000000	93.994141	92.893802	-14.375010	216.790000
0.690000	0.740000	1.000000	1.000000	1.000000	1.000000	98.266602	93.040023	-15.047579	222.180000
0.700000	0.740000	1.000000	1.000000	1.000000	1.000000	98.266602	93.224944	-15.009751	230.230000
0.710000	0.740000	1.000000	1.000000	1.000000	1.000000	102.539063	93.567412	-14.268655	239.190000
0.720000	0.740000	1.000000	1.000000	1.000000	1.000000	102.539063	93.556430	-14.590632	245.490000
0.730000	0.740000	1.000000	1.000000	1.000000	1.000000	106.811523	93.957635	-13.600380	253.610000
0.740000	0.740000	1.000000	1.000000	1.000000	1.000000	106.811523	94.361576	-14.022749	266.140000
0.750000	0.740000	1.000000	1.000000	1.000000	1.000000	111.083984	95.068754	-13.049776	278.460000
0.760000	0.740000	1.000000	1.000000	1.000000	1.000000	111.083984	95.536046	-13.592412	290.290000
0.770000	0.740000	1.000000	1.000000	1.000000	1.000000	111.083984	96.124510	-12.761003	308.280000
0.780000	0.740000	1.000000	1.000000	1.000000	1.000000	115.356445	96.698173	-13.444827	326.760000
0.790000	0.740000	1.000000	1.000000	1.000000	1.000000	115.356445	97.109616	-13.034521	344.400000
0.800000	0.740000	1.000000	1.000000	1.000000	1.000000	119.628906	97.786394	-12.817853	362.600000
0.810000	0.740000	1.000000	1.000000	1.000000	1.000000	119.628906	98.312355	-12.729272	380.870000
0.820000	0.740000	1.000000	1.000000	1.000000	1.000000	119.628906	98.422610	-11.885693	401.730000
0.830000	0.740000	1.000000	1.000000	1.000000	1.000000	123.901367	98.643279	-12.755833	422.660000
0.840000	0.740000	1.000000	1.000000	1.000000	1.000000	123.901367	99.003936	-12.326170	442.120000
0.850000	0.740000	1.000000	1.000000	1.000000	1.000000	123.901367	99.331354	-11.781726	458.780000
0.860000	0.740000	1.000000	1.000000	1.000000	1.000000	128.173828	99.583735	-11.713851	474.320000
0.870000	0.740000	1.000000	1.000000	1.000000	1.000000	128.173828	99.867495	-12.123387	491.540000
0.880000	0.740000	1.000000	1.000000	1.000000	1.000000	128.173828	100.194834	-12.268735	508.200000
0.890000	0.740000	1.000000	1.000000	1.000000	1.000000	128.173828	100.524084	-11.376654	522.410000
0.900000	0.740000	1.000000	1.000000	1.000000	1.000000	132.446289	100.827789	-11.332564	535.010000
0.910000	0.740000	1.000000	1.000000	1.000000	1.000000	132.446289	101.040699	-12.172988	544.320000
0.920000	0.740000	1.000000	1.000000	1.000000	1.000000	132.446289	101.157406	-11.713947	551.460000
0.930000	0.740000	1.000000	1.000000	1.000000	1.000000	132.446289	101.211793	-12.089655	557.200000
0.940000	0.740000	1.000000	1.000000	1.000000	1.000000	132.446289	101.220848	-11.090250	563.430000
0.950000	0.740000	1.000000	1.000000	1.000000	1.000000	136.718750	101.234040	-11.132363	569.590000
0.960000	0.740000	1.000000	1.000000	1.000000	1.000000	136.718750	101.281575	-12.015453	574.980000
0.970000	0.740000	1.000000	1.000000	1.000000	1.000000	136.718750	101.344767	-11.633918	579.180000
0.980000	0.740000	1.000000	1.000000	1.000000	1.000000	136.718750	101.418624	-11.817140	582.330000
0.990000	0.740000	1.000000	1.000000	1.000000	1.000000	136.718750	101.518627	-11.804023	583.870000
1.000000	0.740000	1.000000	1.000000	1.000000	1.000000	136.718750	101.624297	-10.948587	584.360000
0.500000	0.760000	1.000000	3.000000	0.333333	0.333333	68.359375	92.860843	-14.062318	219.240000
0.510000	0.760000	1.000000	3.000000	0.333333	0.333333	68.359375	92.929200	-15.181167	208.740000
0.520000	0.760000	1.000000	4.000000	0.250000	0.250000	72.631836	92.823510	-14.804967	200.270000
0.530000	0.760000	1.000000	7.000000	0.142857	0.142857	72.631836	92.636090	-16.250905	191.870000
0.540000	0.760000	1.000000	1.000000	1.000000	1.000000	72.631836	92.582883	-16.564202	185.360000
0.550000	0.760000	1.000000	1.000000	1.000000	1.000000	72.631836	92.558545	-15.293543	180.390000
0.560000	0.760000	1.000000	1.000000	1.000000	1.000000	76.904297	92.582398	-16.291514	177.240000
0.570000	0.760000	1.000000	1.000000	1.000000	1.000000	76.904297	92.639267	-16.205831	176.960000
0.580000	0.760000	1.000000	1.000000	1.000000	1.000000	81.176758	92.889186	-14.838075	182.420000
0.590000	0.760000	1.000000	1.000000	1.000000	1.000000	81.176758	92.865829	-15.631588	186.830000
0.600000	0.760000	1.000000	1.000000	1.000000	1.000000	81.176758	92.526045	-15.576970	190.540000
0.610000	0.760000	1.000000	3.000000	0.333333	0.333333	85.449219	92.329357	-15.040305	197.890000
0.620000	0.760000	1.000000	1.000000	1.000000	1.000000	85.449219	92.271344	-15.319502	207.830000
0.630000	0.760000	1.000000	1.000000	1.000000	1.000000	85.449219	92.593863	-14.428078	204.120000
0.640000	0.760000	1.000000	1.000000	1.000000	1.000000	89.721680	92.851490	-15.330300	208.810000
0.650000	0.760000	1.000000	1.000000	1.000000	1.000000	89.721680	92.810087	-15.564903	215.740000
0.660000	0.760000	1.000000	1.000000	1.000000	1.000000	93.994141	92.941181	-15.554493	218.400000
0.670000	0.760000	1.000000	1.000000	1.000000	1.000000	93.994141	93.166145	-15.636273	221.830000
0.680000	0.760000	1.000000	1.000000	1.000000	1.000000	93.994141	93.505588	-13.989212	227.500000
0.690000	0.760000	1.000000	1.000000	1.000000	1.000000	98.266602	93.605751	-14.863332	233.590000
0.700000	0.760000	1.000000	1.000000	1.000000	1.000000	98.266602	93.805999	-14.540708	241.010000
0.710000	0.760000	1.000000	1.000000	1.000000	1.000000	102.539063	94.068644	-14.589771	250.740000
0.720000	0.760000	1.000000	1.000000	1.000000	1.000000	102.539063	94.030336	-14.645033	258.230000
0.730000	0.760000	1.000000	1.000000	1.000000	1.000000	106.811523	94.428974	-13.805627	266.420000
0.740000	0.760000	1.000000	1.000000	1.000000	1.000000	106.811523	94.910898	-14.129996	280.140000
0.750000	0.760000	1.000000	1.000000	1.000000	1.000000	111.083984	95.657796	-13.183037	293.650000
0.760000	0.760000	1.000000	1.000000	1.000000	1.000000	111.083984	96.086629	-13.559907	306.390000
0.770000	0.760000	1.000000	1.000000	1.000000	1.000000	115.356445	96.717806	-12.496678	326.410000
0.780000	0.760000	1.000000	1.000000	1.000000	1.000000	115.356445	97.227321	-13.036491	346.220000
0.790000	0.760000	1.000000	1.000000	1.000000	1.000000	115.356445	97.712449	-12.400733	365.540000
0.800000	0.760000	1.000000	1.000000	1.000000	1.000000	119.628906	98.404958	-13.065222	385.630000
0.810000	0.760000	1.000000	1.000000	1.000000	1.000000	119.628906	98.818408	-12.925431	404.600000
0.820000	0.760000	1.000000	1.000000	1.000000	1.000000	123.901367	98.879181	-11.590050	426.860000
0.830000	0.760000	1.000000	1.000000	1.000000	1.000000	123.901367	99.163029	-12.585982	449.330000
0.840000	0.760000	1.000000	1.000000	1.000000	1.000000	123.901367	99.521789	-12.504683	469.140000
0.850000	0.760000	1.000000	1.000000	1.000000	1.000000	123.901367	99.829340	-11.345583	486.220000
0.860000	0.760000	1.000000	1.000000	1.000000	1.000000	128.173828	100.069956	-12.135002	502.950000
0.870000	0.760000	1.000000	1.000000	1.000000	1.000000	128.173828	100.382232	-11.823045	521.430000
0.880000	0.760000	1.000000	1.000000	1.000000	1.000000	128.173828	100.727654	-12.191976	538.720000
0.890000	0.760000	1.000000	1.000000	1.000000	1.000000	128.173828	101.073040	-11.033106	553.630000
0.900000	0.760000	1.000000	1.000000	1.000000	1.000000	132.446289	101.361286	-11.651946	565.740000
0.910000	0.760000	1.000000	1.000000	1.000000	1.000000	132.446289	101.542039	-11.840458	574.770000
0.920000	0.760000	1.000000	1.000000	1.000000	1.000000	132.446289	101.622143	-11.836883	581.630000
0.930000	0.760000	1.000000	1.000000	1.000000	1.000000	132.446289	101.634205	-11.619564	587.790000
0.940000	0.760000	1.000000	1.000000	1.000000	1.000000	132.446289	101.641807	-10.869896	594.720000
0.950000	0.760000	1.000000	1.000000	1.000000	1.000000	136.718750	101.662774	-11.436030	601.370000
0.960000	0.760000	1.000000	1.000000	1.000000	1.000000	136.718750	101.714229	-11.873206	606.830000
0.970000	0.760000	1.000000	1.000000	1.000000	1.000000	136.718750	101.783927	-11.498997	611.240000
0.980000	0.760000	1.000000	1.000000	1.000000	1.000000	136.718750	101.870826	-11.904419	614.390000
0.990000	0.760000	1.000000	1.000000	1.000000	1.000000	136.718750	101.986274	-11.210082	615.860000
1.000000	0.760000	1.000000	1.000000	1.000000	1.000000	136.718750	102.076481	-10.749494	616.350000
0.500000	0.780000	1.000000	3.000000	0.333333	0.333333	68.359375	93.301065	-13.799096	232.610000
0.510000	0.780000	1.000000	4.000000	0.250000	0.250000	68.359375	93.350627	-14.700470	221.410000
0.520000	0.780000	1.000000	5.000000	0.200000	0.200000	72.631836	93.255870	-14.650766	212.940000
0.530000	0.780000	1.000000	5.000000	0.200000	0.200000	72.631836	93.088733	-15.887253	204.050000
0.540000	0.780000	1.000000	1.000000	1.000000	1.000000	72.631836	93.026924	-16.276235	197.680000
0.550000	0.780000	1.000000	1.000000	1.000000	1.000000	76.904297	92.991502	-15.108811	192.290000
0.560000	0.780000	1.000000	1.000000	1.000000	1.000000	76.904297	93.018746	-15.997851	188.510000
0.570000	0.780000	1.000000	1.000000	1.000000	1.000000	76.904297	93.074184	-15.961438	187.950000
0.580000	0.780000	1.000000	1.000000	1.000000	1.000000	81.176758	93.311430	-14.755290	192.570000
0.590000	0.780000	1.000000	1.000000	1.000000	1.000000	81.176758	93.346255	-15.323206	197.190000
0.600000	0.780000	1.000000	1.000000	1.000000	1.000000	81.176758	93.010378	-15.149404	199.080000
0.610000	0.780000	1.000000	1.000000	1.000000	1.000000	85.449219	92.833542	-15.124878	209.440000
0.620000	0.780000	1.000000	2.000000	0.500000	0.500000	85.449219	92.702829	-15.310155	211.470000
0.630000	0.780000	1.000000	1.000000	1.000000	1.000000	85.449219	93.038603	-14.161885	215.320000
0.640000	0.780000	1.000000	1.000000	1.000000	1.000000	89.721680	93.302383	-15.161277	219.590000
0.650000	0.780000	1.000000	1.000000	1.000000	1.000000	89.721680	93.240440	-15.118942	226.870000
0.660000	0.780000	1.000000	1.000000	1.000000	1.000000	93.994141	93.478338	-15.575561	228.200000
0.670000	0.780000	1.000000	1.000000	1.000000	1.000000	93.994141	93.969291	-14.698755	233.100000
0.680000	0.780000	1.000000	1.000000	1.000000	1.000000	93.994141	94.072825	-13.733610	238.420000
0.690000	0.780000	1.000000	1.000000	1.000000	1.000000	98.266602	94.168444	-14.504494	245.280000
0.700000	0.780000	1.000000	1.000000	1.000000	1.000000	98.266602	94.377192	-14.011508	252.070000
0.710000	0.780000	1.000000	1.000000	1.000000	1.000000	102.539063	94.536717	-14.540669	262.640000
0.720000	0.780000	1.000000	1.000000	1.000000	1.000000	102.539063	94.479805	-14.390895	271.320000
0.730000	0.780000	1.000000	1.000000	1.000000	1.000000	106.811523	94.871929	-14.160804	279.720000
0.740000	0.780000	1.000000	1.000000	1.000000	1.000000	106.811523	95.465956	-14.143703	294.560000
0.750000	0.780000	1.000000	1.000000	1.000000	1.000000	111.083984	96.203427	-13.473188	309.470000
0.760000	0.780000	1.000000	1.000000	1.000000	1.000000	111.083984	96.652744	-13.729186	323.190000
0.770000	0.780000	1.000000	1.000000	1.000000	1.000000	115.356445	97.283343	-12.692515	345.030000
0.780000	0.780000	1.000000	1.000000	1.000000	1.000000	115.356445	97.719058	-12.969126	366.450000
0.790000	0.780000	1.000000	1.000000	1.000000	1.000000	115.356445	98.290860	-11.965503	387.590000
0.800000	0.780000	1.000000	1.000000	1.000000	1.000000	119.628906	98.984745	-12.800172	409.220000
0.810000	0.780000	1.000000	1.000000	1.000000	1.000000	119.628906	99.257506	-12.817640	429.030000
0.820000	0.780000	1.000000	1.000000	1.000000	1.000000	123.901367	99.326638	-11.758129	453.250000
0.830000	0.780000	1.000000	1.000000	1.000000	1.000000	123.901367	99.655876	-12.199553	476.490000
0.840000	0.780000	1.000000	1.000000	1.000000	1.000000	123.901367	100.008620	-12.416279	496.650000
0.850000	0.780000	1.000000	1.000000	1.000000	1.000000	128.173828	100.298915	-11.168578	513.940000
0.860000	0.780000	1.000000	1.000000	1.000000	1.000000	128.173828	100.550572	-12.220807	532.350000
0.870000	0.780000	1.000000	1.000000	1.000000	1.000000	128.173828	100.875779	-11.825182	552.020000
0.880000	0.780000	1.000000	1.000000	1.000000	1.000000	128.173828	101.248181	-11.685513	569.800000
0.890000	0.780000	1.000000	1.000000	1.000000	1.000000	132.446289	101.600651	-10.934788	584.850000
0.900000	0.780000	1.000000	1.000000	1.000000	1.000000	132.446289	101.869697	-11.994821	596.610000
0.910000	0.780000	1.000000	1.000000	1.000000	1.000000	132.446289	102.014847	-11.553299	605.500000
0.920000	0.780000	1.000000	1.000000	1.000000	1.000000	132.446289	102.070603	-11.956297	612.010000
0.930000	0.780000	1.000000	1.000000	1.000000	1.000000	132.446289	102.055248	-11.118702	619.080000
0.940000	0.780000	1.000000	1.000000	1.000000	1.000000	136.718750	102.049407	-10.852843	626.640000
0.950000	0.780000	1.000000	1.000000	1.000000	1.000000	136.718750	102.079154	-11.849016	632.520000
0.960000	0.780000	1.000000	1.000000	1.000000	1.000000	136.718750	102.137470	-11.555948	639.520000
0.970000	0.780000	1.000000	1.000000	1.000000	1.000000	136.718750	102.214669	-11.614039	643.930000
0.980000	0.780000	1.000000	1.000000	1.000000	1.000000	136.718750	102.317944	-11.730201	647.010000
0.990000	0.780000	1.000000	1.000000	1.000000	1.000000	136.718750	102.431441	-10.804110	648.270000
1.000000	0.780000	1.000000	1.000000	1.000000	1.000000	140.991211	102.520547	-10.746279	648.620000
0.500000	0.800000	1.000000	4.000000	0.250000	0.250000	68.359375	93.741872	-13.596615	246.400000
0.510000	0.800000	1.000000	3.000000	0.333333	0.333333	68.359375	93.761863	-14.292705	235.060000
0.520000	0.800000	1.000000	10.000000	0.100000	0.100000	72.631836	93.666647	-14.549892	226.030000
0.530000	0.800000	1.000000	1.000000	1.000000	1.000000	72.631836	93.525494	-15.529984	216.650000
0.540000	0.800000	1.000000	1.000000	1.000000	1.000000	72.631836	93.463804	-16.011990	210.070000
0.550000	0.800000	1.000000	1.000000	1.000000	1.000000	76.904297	93.417524	-14.975825	204.890000
0.560000	0.800000	1.000000	1.000000	1.000000	1.000000	76.904297	93.440305	-15.678423	200.340000
0.570000	0.800000	1.000000	1.000000	1.000000	1.000000	76.904297	93.494144	-15.774357	199.290000
0.580000	0.800000	1.000000	1.000000	1.000000	1.000000	81.176758	93.720489	-14.713688	202.370000
0.590000	0.800000	1.000000	1.000000	1.000000	1.000000	81.176758	93.811668	-15.077821	206.640000
0.600000	0.800000	1.000000	1.000000	1.000000	1.000000	81.176758	93.468190	-14.808667	209.510000
0.610000	0.800000	1.000000	1.000000	1.000000	1.000000	85.449219	93.333050	-15.245036	221.130000
0.620000	0.800000	1.000000	1.000000	1.000000	1.000000	85.449219	93.378637	-14.949822	218.960000
0.630000	0.800000	1.000000	1.000000	1.000000	1.000000	85.449219	93.490194	-13.972545	226.520000
0.640000	0.800000	1.000000	1.000000	1.000000	1.000000	89.721680	93.723501	-14.814564	230.790000
0.650000	0.800000	1.000000	1.000000	1.000000	1.000000	89.721680	93.950944	-14.542356	236.390000
0.660000	0.800000	1.000000	1.000000	1.000000	1.000000	93.994141	94.216396	-14.778649	240.030000
0.670000	0.800000	1.000000	1.000000	1.000000	1.000000	93.994141	94.511854	-14.636454	244.510000
0.680000	0.800000	1.000000	1.000000	1.000000	1.000000	98.266602	94.629075	-13.624625	249.550000
0.690000	0.800000	1.000000	1.000000	1.000000	1.000000	98.266602	94.714442	-14.244975	257.250000
0.700000	0.800000	1.000000	1.000000	1.000000	1.000000	98.266602	94.900583	-13.611948	263.410000
0.710000	0.800000	1.000000	1.000000	1.000000	1.000000	102.539063	94.966861	-14.321357	274.890000
0.720000	0.800000	1.000000	1.000000	1.000000	1.000000	102.539063	94.901374	-13.810208	284.760000
0.730000	0.800000	1.000000	1.000000	1.000000	1.000000	106.811523	95.310814	-14.139740	293.300000
0.740000	0.800000	1.000000	1.000000	1.000000	1.000000	106.811523	96.021175	-13.735703	309.540000
0.750000	0.800000	1.000000	1.000000	1.000000	1.000000	111.083984	96.701924	-13.798129	325.780000
0.760000	0.800000	1.000000	1.000000	1.000000	1.000000	111.083984	97.153496	-13.636370	341.320000
0.770000	0.800000	1.000000	1.000000	1.000000	1.000000	115.356445	97.798779	-13.016028	364.420000
0.780000	0.800000	1.000000	1.000000	1.000000	1.000000	115.356445	98.202318	-13.124903	387.380000
0.790000	0.800000	1.000000	1.000000	1.000000	1.000000	119.628906	98.862455	-11.974817	410.550000
0.800000	0.800000	1.000000	1.000000	1.000000	1.000000	119.628906	99.504862	-12.437014	433.160000
0.810000	0.800000	1.000000	1.000000	1.000000	1.000000	119.628906	99.653849	-12.106289	454.370000
0.820000	0.800000	1.000000	1.000000	1.000000	1.000000	123.901367	99.795885	-12.054406	480.200000
0.830000	0.800000	1.000000	1.000000	1.000000	1.000000	123.901367	100.123771	-11.980782	504.140000
0.840000	0.800000	1.000000	1.000000	1.000000	1.000000	123.901367	100.470747	-11.846717	524.370000
0.850000	0.800000	1.000000	1.000000	1.000000	1.000000	128.173828	100.739012	-11.315885	542.500000
0.860000	0.800000	1.000000	1.000000	1.000000	1.000000	128.173828	101.031027	-11.997499	562.800000
0.870000	0.800000	1.000000	1.000000	1.000000	1.000000	128.173828	101.384069	-11.960866	583.310000
0.880000	0.800000	1.000000	1.000000	1.000000	1.000000	128.173828	101.764806	-11.200855	601.440000
0.890000	0.800000	1.000000	1.000000	1.000000	1.000000	132.446289	102.112312	-11.078022	616.560000
0.900000	0.800000	1.000000	1.000000	1.000000	1.000000	132.446289	102.350491	-11.937680	627.970000
0.910000	0.800000	1.000000	1.000000	1.000000	1.000000	132.446289	102.455862	-11.498169	636.160000
0.920000	0.800000	1.000000	1.000000	1.000000	1.000000	132.446289	102.473644	-11.863233	643.160000
0.930000	0.800000	1.000000	1.000000	1.000000	1.000000	132.446289	102.448089	-10.794738	650.930000
0.940000	0.800000	1.000000	1.000000	1.000000	1.000000	136.718750	102.441653	-11.033165	659.400000
0.950000	0.800000	1.000000	1.000000	1.000000	1.000000	136.718750	102.483515	-11.797470	666.540000
0.960000	0.800000	1.000000	1.000000	1.000000	1.000000	136.718750	102.550205	-11.333811	672.490000
0.970000	0.800000	1.000000	1.000000	1.000000	1.000000	136.718750	102.634949	-11.771965	676.830000
0.980000	0.800000	1.000000	1.000000	1.000000	1.000000	136.718750	102.756442	-11.179018	679.910000
0.990000	0.800000	1.000000	1.000000	1.000000	1.000000	136.718750	102.856871	-10.621997	680.960000
1.000000	0.800000	1.000000	1.000000	1.000000	1.000000	140.991211	102.942998	-10.953955	681.240000
0.500000	0.820000	1.000000	4.000000	0.250000	0.250000	68.359375	94.148194	-13.443383	260.750000
0.510000	0.820000	1.000000	3.000000	0.333333	0.333333	68.359375	94.160396	-13.939950	249.270000
0.520000	0.820000	1.000000	5.000000	0.200000	0.200000	72.631836	94.060035	-14.488548	239.470000
0.530000	0.820000	1.000000	1.000000	1.000000	1.000000	72.631836	93.951916	-15.213365	229.670000
0.540000	0.820000	1.000000	1.000000	1.000000	1.000000	72.631836	93.880230	-15.577998	222.810000
0.550000	0.820000	1.000000	1.000000	1.000000	1.000000	76.904297	93.827512	-14.898033	217.770000
0.560000	0.820000	1.000000	1.000000	1.000000	1.000000	76.904297	93.853199	-15.396776	212.450000
0.570000	0.820000	1.000000	1.000000	1.000000	1.000000	76.904297	93.900598	-15.326276	210.910000
0.580000	0.820000	1.000000	1.000000	1.000000	1.000000	81.176758	94.118383	-14.708748	212.590000
0.590000	0.820000	1.000000	1.000000	1.000000	1.000000	81.176758	94.256376	-14.898030	216.160000
0.600000	0.820000	1.000000	1.000000	1.000000	1.000000	81.176758	93.902491	-14.526265	220.640000
0.610000	0.820000	1.000000	1.000000	1.000000	1.000000	85.449219	93.820346	-15.253200	231.560000
0.620000	0.820000	1.000000	1.000000	1.000000	1.000000	85.449219	93.857912	-14.962311	229.110000
0.630000	0.820000	1.000000	1.000000	1.000000	1.000000	89.721680	93.937583	-13.858549	237.860000
0.640000	0.820000	1.000000	1.000000	1.000000	1.000000	89.721680	94.125301	-14.549240	242.200000
0.650000	0.820000	1.000000	1.000000	1.000000	1.000000	89.721680	94.381263	-14.163271	246.960000
0.660000	0.820000	1.000000	1.000000	1.000000	1.000000	93.994141	94.786721	-14.730317	251.230000
0.670000	0.820000	1.000000	1.000000	1.000000	1.000000	93.994141	94.994057	-14.699382	256.200000
0.680000	0.820000	1.000000	1.000000	1.000000	1.000000	98.266602	95.161069	-13.615031	260.960000
0.690000	0.820000	1.000000	1.000000	1.000000	1.000000	98.266602	95.237335	-14.089629	269.500000
0.700000	0.820000	1.000000	1.000000	1.000000	1.000000	98.266602	95.399279	-13.329289	276.290000
0.710000	0.820000	1.000000	1.000000	1.000000	1.000000	102.539063	95.377342	-13.996958	287.560000
0.720000	0.820000	1.000000	1.000000	1.000000	1.000000	102.539063	95.309912	-13.397287	298.620000
0.730000	0.820000	1.000000	1.000000	1.000000	1.000000	106.811523	95.751010	-13.885025	307.860000
0.740000	0.820000	1.000000	1.000000	1.000000	1.000000	106.811523	96.568860	-13.179778	325.080000
0.750000	0.820000	1.000000	1.000000	1.000000	1.000000	111.083984	97.168173	-13.660673	342.720000
0.760000	0.820000	1.000000	1.000000	1.000000	1.000000	111.083984	97.650442	-12.989848	360.220000
0.770000	0.820000	1.000000	1.000000	1.000000	1.000000	115.356445	98.280786	-13.270181	384.160000
0.780000	0.820000	1.000000	1.000000	1.000000	1.000000	115.356445	98.683974	-13.089511	409.220000
0.790000	0.820000	1.000000	1.000000	1.000000	1.000000	119.628906	99.415123	-12.199650	434.420000
0.800000	0.820000	1.000000	1.000000	1.000000	1.000000	119.628906	99.971921	-12.331879	457.590000
0.810000	0.820000	1.000000	1.000000	1.000000	1.000000	119.628906	100.033310	-11.652198	480.760000
0.820000	0.820000	1.000000	1.000000	1.000000	1.000000	123.901367	100.215393	-12.445898	507.780000
0.830000	0.820000	1.000000	1.000000	1.000000	1.000000	123.901367	100.570591	-12.052375	532.140000
0.840000	0.820000	1.000000	1.000000	1.000000	1.000000	123.901367	100.910751	-11.379342	552.580000
0.850000	0.820000	1.000000	1.000000	1.000000	1.000000	128.173828	101.165939	-11.577307	572.040000
0.860000	0.820000	1.000000	1.000000	1.000000	1.000000	128.173828	101.496209	-11.681880	593.740000
0.870000	0.820000	1.000000	1.000000	1.000000	1.000000	128.173828	101.866291	-11.964277	615.020000
0.880000	0.820000	1.000000	1.000000	1.000000	1.000000	128.173828	102.261199	-10.868114	633.640000
0.890000	0.820000	1.000000	1.000000	1.000000	1.000000	132.446289	102.598726	-11.318749	648.550000
0.900000	0.820000	1.000000	1.000000	1.000000	1.000000	132.446289	102.802399	-11.648407	659.470000
0.910000	0.820000	1.000000	1.000000	1.000000	1.000000	132.446289	102.866930	-11.610866	666.820000
0.920000	0.820000	1.000000	1.000000	1.000000	1.000000	132.446289	102.847366	-11.364916	674.870000
0.930000	0.820000	1.000000	1.000000	1.000000	1.000000	136.718750	102.827606	-10.631219	681.590000
0.940000	0.820000	1.000000	1.000000	1.000000	1.000000	136.718750	102.832664	-11.338814	692.440000
0.950000	0.820000	1.000000	1.000000	1.000000	1.000000	136.718750	102.879786	-11.570248	700.140000
0.960000	0.820000	1.000000	1.000000	1.000000	1.000000	136.718750	102.955675	-11.345927	706.160000
0.970000	0.820000	1.000000	1.000000	1.000000	1.000000	136.718750	103.054396	-11.662097	710.500000
0.980000	0.820000	1.000000	1.000000	1.000000	1.000000	136.718750	103.187531	-10.763742	713.370000
0.990000	0.820000	1.000000	1.000000	1.000000	1.000000	140.991211	103.287866	-10.560762	714.280000
1.000000	0.820000	1.000000	1.000000	1.000000	1.000000	140.991211	103.348154	-11.288871	714.350000
0.500000	0.840000	1.000000	2.000000	0.500000	0.500000	68.359375	94.550268	-13.325074	275.730000
0.510000	0.840000	1.000000	3.000000	0.333333	0.333333	68.359375	94.551603	-13.639910	263.970000
0.520000	0.840000	1.000000	7.000000	0.142857	0.142857	72.631836	94.442146	-14.398930	253.400000
0.530000	0.840000	1.000000	1.000000	1.000000	1.000000	72.631836	94.361422	-14.949545	243.040000
0.540000	0.840000	1.000000	1.000000	1.000000	1.000000	72.631836	94.276708	-15.172601	235.690000
0.550000	0.840000	1.000000	1.000000	1.000000	1.000000	76.904297	94.237159	-14.849100	230.790000
0.560000	0.840000	1.000000	1.000000	1.000000	1.000000	76.904297	94.258676	-15.160851	225.260000
0.570000	0.840000	1.000000	1.000000	1.000000	1.000000	76.904297	94.314092	-14.958407	223.230000
0.580000	0.840000	1.000000	1.000000	1.000000	1.000000	81.176758	94.548415	-14.732955	222.320000
0.590000	0.840000	1.000000	1.000000	1.000000	1.000000	81.176758	94.678502	-14.790013	225.960000
0.600000	0.840000	1.000000	1.000000	1.000000	1.000000	81.176758	94.319402	-14.304778	231.420000
0.610000	0.840000	1.000000	1.000000	1.000000	1.000000	85.449219	94.264018	-15.143964	241.780000
0.620000	0.840000	1.000000	1.000000	1.000000	1.000000	85.449219	94.299637	-14.937859	239.540000
0.630000	0.840000	1.000000	1.000000	1.000000	1.000000	89.721680	94.372800	-13.814458	249.270000
0.640000	0.840000	1.000000	1.000000	1.000000	1.000000	89.721680	94.521722	-14.339642	252.840000
0.650000	0.840000	1.000000	1.000000	1.000000	1.000000	89.721680	94.786424	-13.843638	257.950000
0.660000	0.840000	1.000000	1.000000	1.000000	1.000000	93.994141	95.248041	-14.612457	262.430000
0.670000	0.840000	1.000000	1.000000	1.000000	1.000000	93.994141	95.438986	-14.568823	268.170000
0.680000	0.840000	1.000000	1.000000	1.000000	1.000000	98.266602	95.675199	-13.692079	272.510000
0.690000	0.840000	1.000000	1.000000	1.000000	1.000000	98.266602	95.731764	-14.073220	282.030000
0.700000	0.840000	1.000000	1.000000	1.000000	1.000000	102.539063	95.886926	-13.175216	289.660000
0.710000	0.840000	1.000000	1.000000	1.000000	1.000000	102.539063	95.766334	-13.775778	300.510000
0.720000	0.840000	1.000000	1.000000	1.000000	1.000000	102.539063	95.708321	-13.085559	312.900000
0.730000	0.840000	1.000000	1.000000	1.000000	1.000000	106.811523	96.209039	-13.570541	323.540000
0.740000	0.840000	1.000000	1.000000	1.000000	1.000000	106.811523	97.107892	-12.765745	341.110000
0.750000	0.840000	1.000000	1.000000	1.000000	1.000000	111.083984	97.616445	-13.299707	360.360000
0.760000	0.840000	1.000000	1.000000	1.000000	1.000000	111.083984	98.145024	-12.509300	379.890000
0.770000	0.840000	1.000000	1.000000	1.000000	1.000000	115.356445	98.724427	-13.087036	404.740000
0.780000	0.840000	1.000000	1.000000	1.000000	1.000000	115.356445	99.166133	-12.593837	431.830000
0.790000	0.840000	1.000000	1.000000	1.000000	1.000000	119.628906	99.928627	-12.566225	458.850000
0.800000	0.840000	1.000000	1.000000	1.000000	1.000000	119.628906	100.384235	-12.450390	482.090000
0.810000	0.840000	1.000000	1.000000	1.000000	1.000000	119.628906	100.405910	-11.314973	507.640000
0.820000	0.840000	1.000000	1.000000	1.000000	1.000000	123.901367	100.652992	-12.361555	535.850000
0.830000	0.840000	1.000000	1.000000	1.000000	1.000000	123.901367	101.009758	-12.184750	560.490000
0.840000	0.840000	1.000000	1.000000	1.000000	1.000000	123.901367	101.331283	-11.037706	581.070000
0.850000	0.840000	1.000000	1.000000	1.000000	1.000000	128.173828	101.581441	-11.960003	602.070000
0.860000	0.840000	1.000000	1.000000	1.000000	1.000000	128.173828	101.937000	-11.522917	625.450000
0.870000	0.840000	1.000000	1.000000	1.000000	1.000000	128.173828	102.341918	-11.775024	647.430000
0.880000	0.840000	1.000000	1.000000	1.000000	1.000000	132.446289	102.747513	-10.681637	665.840000
0.890000	0.840000	1.000000	1.000000	1.000000	1.000000	132.446289	103.060973	-11.673611	680.750000
0.900000	0.840000	1.000000	1.000000	1.000000	1.000000	132.446289	103.221386	-11.383054	690.900000
0.910000	0.840000	1.000000	1.000000	1.000000	1.000000	132.446289	103.261089	-11.752144	698.880000
0.920000	0.840000	1.000000	1.000000	1.000000	1.000000	132.446289	103.226998	-10.938742	707.210000
0.930000	0.840000	1.000000	1.000000	1.000000	1.000000	136.718750	103.193451	-10.645419	717.080000
0.940000	0.840000	1.000000	1.000000	1.000000	1.000000	136.718750	103.208268	-11.652108	726.320000
0.950000	0.840000	1.000000	1.000000	1.000000	1.000000	136.718750	103.268506	-11.306181	734.020000
0.960000	0.840000	1.000000	1.000000	1.000000	1.000000	136.718750	103.350243	-11.461749	740.040000
0.970000	0.840000	1.000000	1.000000	1.000000	1.000000	136.718750	103.460949	-11.329135	744.240000
0.980000	0.840000	1.000000	1.000000	1.000000	1.000000	136.718750	103.581330	-10.519837	746.970000
0.990000	0.840000	1.000000	1.000000	1.000000	1.000000	140.991211	103.680500	-10.676410	747.880000
1.000000	0.840000	1.000000	1.000000	1.000000	1.000000	140.991211	103.737131	-11.517969	747.810000
0.500000	0.860000	1.000000	5.000000	0.200000	0.200000	68.359375	94.932275	-13.226427	291.340000
0.510000	0.860000	1.000000	3.000000	0.333333	0.333333	68.359375	94.939200	-13.364031	279.160000
0.520000	0.860000	1.000000	4.000000	0.250000	0.250000	72.631836	94.812020	-14.349032	267.750000
0.530000	0.860000	1.000000	1.000000	1.000000	1.000000	72.631836	94.751300	-14.740646	256.900000
0.540000	0.860000	1.000000	1.000000	1.000000	1.000000	72.631836	94.659324	-14.831283	248.850000
0.550000	0.860000	1.000000	1.000000	1.000000	1.000000	76.904297	94.621952	-14.813985	243.950000
0.560000	0.860000	1.000000	1.000000	1.000000	1.000000	76.904297	94.654309	-14.975834	238.350000
0.570000	0.860000	1.000000	1.000000	1.000000	1.000000	76.904297	94.713905	-14.646946	235.690000
0.580000	0.860000	1.000000	1.000000	1.000000	1.000000	81.176758	94.942263	-14.793747	234.430000
0.590000	0.860000	1.000000	1.000000	1.000000	1.000000	81.176758	95.075488	-14.733078	235.830000
0.600000	0.860000	1.000000	1.000000	1.000000	1.000000	81.176758	94.738119	-14.119911	242.690000
0.610000	0.860000	1.000000	1.000000	1.000000	1.000000	85.449219	94.819427	-14.987545	248.500000
0.620000	0.860000	1.000000	1.000000	1.000000	1.000000	85.449219	94.733900	-14.770453	250.950000
0.630000	0.860000	1.000000	1.000000	1.000000	1.000000	89.721680	94.799090	-13.809665	260.190000
0.640000	0.860000	1.000000	1.000000	1.000000	1.000000	89.721680	94.925221	-14.203818	263.690000
0.650000	0.860000	1.000000	1.000000	1.000000	1.000000	89.721680	95.180000	-13.582437	269.290000
0.660000	0.860000	1.000000	1.000000	1.000000	1.000000	93.994141	95.669523	-14.553859	274.750000
0.670000	0.860000	1.000000	1.000000	1.000000	1.000000	93.994141	95.865886	-14.429998	280.280000
0.680000	0.860000	1.000000	1.000000	1.000000	1.000000	98.266602	96.156029	-13.813149	285.110000
0.690000	0.860000	1.000000	1.000000	1.000000	1.000000	98.266602	96.208567	-14.111908	294.910000
0.700000	0.860000	1.000000	1.000000	1.000000	1.000000	102.539063	96.347918	-13.177275	303.380000
0.710000	0.860000	1.000000	1.000000	1.000000	1.000000	102.539063	96.145075	-13.700018	313.950000
0.720000	0.860000	1.000000	1.000000	1.000000	1.000000	106.811523	96.097928	-12.876976	327.600000
0.730000	0.860000	1.000000	1.000000	1.000000	1.000000	106.811523	96.678831	-13.385342	339.780000
0.740000	0.860000	1.000000	1.000000	1.000000	1.000000	106.811523	97.609220	-12.502701	357.770000
0.750000	0.860000	1.000000	1.000000	1.000000	1.000000	111.083984	98.057269	-13.046253	378.770000
0.760000	0.860000	1.000000	1.000000	1.000000	1.000000	111.083984	98.611511	-12.138136	400.400000
0.770000	0.860000	1.000000	1.000000	1.000000	1.000000	115.356445	99.140467	-12.745797	426.090000
0.780000	0.860000	1.000000	1.000000	1.000000	1.000000	115.356445	99.649798	-12.100726	455.210000
0.790000	0.860000	1.000000	1.000000	1.000000	1.000000	119.628906	100.417467	-12.677999	483.630000
0.800000	0.860000	1.000000	1.000000	1.000000	1.000000	119.628906	100.753668	-12.532143	507.500000
0.810000	0.860000	1.000000	1.000000	1.000000	1.000000	123.901367	100.775735	-11.313517	535.290000
0.820000	0.860000	1.000000	1.000000	1.000000	1.000000	123.901367	101.060621	-12.038801	564.060000
0.830000	0.860000	1.000000	1.000000	1.000000	1.000000	123.901367	101.419882	-12.125049	588.980000
0.840000	0.860000	1.000000	1.000000	1.000000	1.000000	128.173828	101.727898	-10.877958	610.260000
0.850000	0.860000	1.000000	1.000000	1.000000	1.000000	128.173828	101.995891	-11.940579	633.080000
0.860000	0.860000	1.000000	1.000000	1.000000	1.000000	128.173828	102.384880	-11.582429	657.650000
0.870000	0.860000	1.000000	1.000000	1.000000	1.000000	128.173828	102.803869	-11.273225	680.120000
0.880000	0.860000	1.000000	1.000000	1.000000	1.000000	132.446289	103.207295	-10.721989	698.880000
0.890000	0.860000	1.000000	1.000000	1.000000	1.000000	132.446289	103.498646	-11.698601	713.090000
0.900000	0.860000	1.000000	1.000000	1.000000	1.000000	132.446289	103.619294	-11.254526	722.750000
0.910000	0.860000	1.000000	1.000000	1.000000	1.000000	132.446289	103.631900	-11.646111	731.080000
0.920000	0.860000	1.000000	1.000000	1.000000	1.000000	132.446289	103.574738	-10.639182	740.530000
0.930000	0.860000	1.000000	1.000000	1.000000	1.000000	136.718750	103.553447	-10.793971	751.030000
0.940000	0.860000	1.000000	1.000000	1.000000	1.000000	136.718750	103.579181	-11.592864	760.480000
0.950000	0.860000	1.000000	1.000000	1.000000	1.000000	136.718750	103.648918	-11.134750	768.530000
0.960000	0.860000	1.000000	1.000000	1.000000	1.000000	136.718750	103.734904	-11.573425	774.620000
0.970000	0.860000	1.000000	1.000000	1.000000	1.000000	136.718750	103.860240	-10.886680	778.260000
0.980000	0.860000	1.000000	1.000000	1.000000	1.000000	140.991211	103.972496	-10.405684	781.270000
0.990000	0.860000	1.000000	1.000000	1.000000	1.000000	140.991211	104.067960	-10.920094	781.900000
1.000000	0.860000	1.000000	1.000000	1.000000	1.000000	140.991211	104.109675	-11.491072	781.060000
0.500000	0.880000	1.000000	3.000000	0.333333	0.333333	68.359375	95.305625	-13.143529	307.510000
0.510000	0.880000	1.000000	3.000000	0.333333	0.333333	68.359375	95.307749	-13.080995	294.770000
0.520000	0.880000	1.000000	2.000000	0.500000	0.500000	72.631836	95.174519	-14.328604	282.590000
0.530000	0.880000	1.000000	1.000000	1.000000	1.000000	72.631836	95.123304	-14.587640	271.110000
0.540000	0.880000	1.000000	1.000000	1.000000	1.000000	72.631836	95.037518	-14.538762	262.570000
0.550000	0.880000	1.000000	1.000000	1.000000	1.000000	76.904297	94.998189	-14.800299	257.530000
0.560000	0.880000	1.000000	1.000000	1.000000	1.000000	76.904297	95.046595	-14.847431	251.790000
0.570000	0.880000	1.000000	1.000000	1.000000	1.000000	76.904297	95.094854	-14.390318	248.360000
0.580000	0.880000	1.000000	1.000000	1.000000	1.000000	81.176758	95.322230	-14.882423	247.240000
0.590000	0.880000	1.000000	1.000000	1.000000	1.000000	81.176758	95.451143	-14.705549	247.170000
0.600000	0.880000	1.000000	1.000000	1.000000	1.000000	81.176758	95.121931	-13.965421	253.190000
0.610000	0.880000	1.000000	1.000000	1.000000	1.000000	85.449219	95.290947	-14.702642	258.230000
0.620000	0.880000	1.000000	1.000000	1.000000	1.000000	85.449219	95.161273	-14.644218	261.940000
0.630000	0.880000	1.000000	1.000000	1.000000	1.000000	89.721680	95.210745	-13.848916	271.390000
0.640000	0.880000	1.000000	1.000000	1.000000	1.000000	89.721680	95.324169	-14.146710	274.750000
0.650000	0.880000	1.000000	1.000000	1.000000	1.000000	89.721680	95.566496	-13.391905	281.470000
0.660000	0.880000	1.000000	1.000000	1.000000	1.000000	93.994141	96.063580	-14.264847	287.420000
0.670000	0.880000	1.000000	1.000000	1.000000	1.000000	93.994141	96.279634	-13.993491	292.740000
0.680000	0.880000	1.000000	1.000000	1.000000	1.000000	98.266602	96.604935	-14.001406	298.340000
0.690000	0.880000	1.000000	1.000000	1.000000	1.000000	98.266602	96.662834	-14.214611	308.000000
0.700000	0.880000	1.000000	1.000000	1.000000	1.000000	102.539063	96.772302	-13.283436	317.520000
0.710000	0.880000	1.000000	1.000000	1.000000	1.000000	102.539063	96.517552	-13.746870	327.950000
0.720000	0.880000	1.000000	1.000000	1.000000	1.000000	106.811523	96.484982	-12.921575	342.790000
0.730000	0.880000	1.000000	1.000000	1.000000	1.000000	106.811523	97.179677	-13.396029	356.580000
0.740000	0.880000	1.000000	1.000000	1.000000	1.000000	111.083984	98.078512	-12.508095	375.060000
0.750000	0.880000	1.000000	1.000000	1.000000	1.000000	111.083984	98.490673	-13.027255	397.810000
0.760000	0.880000	1.000000	1.000000	1.000000	1.000000	115.356445	99.048441	-12.024635	421.540000
0.770000	0.880000	1.000000	1.000000	1.000000	1.000000	115.356445	99.539922	-12.523639	448.280000
0.780000	0.880000	1.000000	1.000000	1.000000	1.000000	115.356445	100.145833	-11.711740	479.570000
0.790000	0.880000	1.000000	1.000000	1.000000	1.000000	119.628906	100.867649	-12.495359	508.410000
0.800000	0.880000	1.000000	1.000000	1.000000	1.000000	119.628906	101.095941	-12.436634	533.400000
0.810000	0.880000	1.000000	1.000000	1.000000	1.000000	123.901367	101.142241	-11.486429	563.430000
0.820000	0.880000	1.000000	1.000000	1.000000	1.000000	123.901367	101.459804	-11.766825	592.970000
0.830000	0.880000	1.000000	1.000000	1.000000	1.000000	123.901367	101.820429	-11.818997	617.890000
0.840000	0.880000	1.000000	1.000000	1.000000	1.000000	128.173828	102.108274	-10.983372	640.290000
0.850000	0.880000	1.000000	1.000000	1.000000	1.000000	128.173828	102.407186	-11.771573	664.720000
0.860000	0.880000	1.000000	1.000000	1.000000	1.000000	128.173828	102.825690	-11.687673	690.410000
0.870000	0.880000	1.000000	1.000000	1.000000	1.000000	128.173828	103.261631	-10.909487	713.300000
0.880000	0.880000	1.000000	1.000000	1.000000	1.000000	132.446289	103.657402	-10.867686	731.990000
0.890000	0.880000	1.000000	1.000000	1.000000	1.000000	132.446289	103.913536	-11.598511	745.640000
0.900000	0.880000	1.000000	1.000000	1.000000	1.000000	132.446289	103.984439	-11.305469	754.600000
0.910000	0.880000	1.000000	1.000000	1.000000	1.000000	132.446289	103.962255	-11.393080	763.420000
0.920000	0.880000	1.000000	1.000000	1.000000	1.000000	132.446289	103.916825	-10.473179	774.270000
0.930000	0.880000	1.000000	1.000000	1.000000	1.000000	136.718750	103.904146	-11.022127	785.400000
0.940000	0.880000	1.000000	1.000000	1.000000	1.000000	136.718750	103.941429	-11.419685	795.130000
0.950000	0.880000	1.000000	1.000000	1.000000	1.000000	136.718750	104.017565	-11.145213	803.460000
0.960000	0.880000	1.000000	1.000000	1.000000	1.000000	136.718750	104.117091	-11.468629	809.410000
0.970000	0.880000	1.000000	1.000000	1.000000	1.000000	136.718750	104.258907	-10.547062	813.680000
0.980000	0.880000	1.000000	1.000000	1.000000	1.000000	140.991211	104.369096	-10.397000	815.780000
0.990000	0.880000	1.000000	1.000000	1.000000	1.000000	140.991211	104.438327	-11.224359	816.550000
1.000000	0.880000	1.000000	1.000000	1.000000	1.000000	140.991211	104.476533	-11.232314	815.920000
0.500000	0.900000	1.000000	2.000000	0.500000	0.500000	68.359375	95.677552	-13.075798	324.030000
0.510000	0.900000	1.000000	3.000000	0.333333	0.333333	68.359375	95.664578	-12.828394	310.730000
0.520000	0.900000	1.000000	1.000000	1.000000	1.000000	72.631836	95.526733	-14.334782	297.920000
0.530000	0.900000	1.000000	1.000000	1.000000	1.000000	72.631836	95.478311	-14.476979	286.090000
0.540000	0.900000	1.000000	1.000000	1.000000	1.000000	72.631836	95.413484	-14.292954	277.130000
0.550000	0.900000	1.000000	1.000000	1.000000	1.000000	76.904297	95.365605	-14.814403	271.530000
0.560000	0.900000	1.000000	1.000000	1.000000	1.000000	76.904297	95.428434	-14.762893	265.580000
0.570000	0.900000	1.000000	1.000000	1.000000	1.000000	76.904297	95.424189	-14.168271	261.870000
0.580000	0.900000	1.000000	1.000000	1.000000	1.000000	81.176758	95.699498	-14.941624	260.260000
0.590000	0.900000	1.000000	1.000000	1.000000	1.000000	81.176758	95.807116	-14.703353	260.260000
0.600000	0.900000	1.000000	1.000000	1.000000	1.000000	81.176758	95.632043	-13.639171	264.250000
0.610000	0.900000	1.000000	1.000000	1.000000	1.000000	85.449219	95.684049	-14.461974	268.800000
0.620000	0.900000	1.000000	1.000000	1.000000	1.000000	85.449219	95.576905	-14.315062	273.910000
0.630000	0.900000	1.000000	1.000000	1.000000	1.000000	89.721680	95.624991	-13.916312	282.730000
0.640000	0.900000	1.000000	1.000000	1.000000	1.000000	89.721680	95.752343	-14.127347	286.860000
0.650000	0.900000	1.000000	1.000000	1.000000	1.000000	89.721680	95.949897	-13.259502	293.860000
0.660000	0.900000	1.000000	1.000000	1.000000	1.000000	93.994141	96.443544	-14.020386	300.370000
0.670000	0.900000	1.000000	1.000000	1.000000	1.000000	93.994141	96.704063	-13.629931	305.480000
0.680000	0.900000	1.000000	1.000000	1.000000	1.000000	98.266602	97.018475	-14.118464	311.920000
0.690000	0.900000	1.000000	1.000000	1.000000	1.000000	98.266602	97.097787	-14.112334	321.510000
0.700000	0.900000	1.000000	1.000000	1.000000	1.000000	102.539063	97.192125	-13.425935	331.940000
0.710000	0.900000	1.000000	1.000000	1.000000	1.000000	102.539063	96.888570	-13.842855	342.300000
0.720000	0.900000	1.000000	1.000000	1.000000	1.000000	106.811523	96.868959	-13.056829	358.470000
0.730000	0.900000	1.000000	1.000000	1.000000	1.000000	106.811523	97.671090	-13.488409	373.940000
0.740000	0.900000	1.000000	1.000000	1.000000	1.000000	111.083984	98.524213	-12.682620	392.980000
0.750000	0.900000	1.000000	1.000000	1.000000	1.000000	111.083984	98.883903	-13.112771	417.690000
0.760000	0.900000	1.000000	1.000000	1.000000	1.000000	115.356445	99.473119	-12.177165	443.240000
0.770000	0.900000	1.000000	1.000000	1.000000	1.000000	115.356445	99.930197	-12.553807	471.170000
0.780000	0.900000	1.000000	1.000000	1.000000	1.000000	119.628906	100.602263	-11.487830	504.490000
0.790000	0.900000	1.000000	1.000000	1.000000	1.000000	119.628906	101.284957	-12.198459	533.820000
0.800000	0.900000	1.000000	1.000000	1.000000	1.000000	119.628906	101.414549	-11.865951	560.140000
0.810000	0.900000	1.000000	1.000000	1.000000	1.000000	123.901367	101.526605	-11.733858	591.990000
0.820000	0.900000	1.000000	1.000000	1.000000	1.000000	123.901367	101.841381	-11.665562	621.950000
0.830000	0.900000	1.000000	1.000000	1.000000	1.000000	123.901367	102.202938	-11.349840	647.430000
0.840000	0.900000	1.000000	1.000000	1.000000	1.000000	128.173828	102.476091	-11.144713	670.810000
0.850000	0.900000	1.000000	1.000000	1.000000	1.000000	128.173828	102.824559	-11.517961	697.340000
0.860000	0.900000	1.000000	1.000000	1.000000	1.000000	128.173828	103.245552	-11.719094	723.730000
0.870000	0.900000	1.000000	1.000000	1.000000	1.000000	128.173828	103.696207	-10.635692	746.900000
0.880000	0.900000	1.000000	1.000000	1.000000	1.000000	132.446289	104.083912	-11.076138	765.310000
0.890000	0.900000	1.000000	1.000000	1.000000	1.000000	132.446289	104.292195	-11.373976	778.120000
0.900000	0.900000	1.000000	1.000000	1.000000	1.000000	132.446289	104.332185	-11.399772	786.940000
0.910000	0.900000	1.000000	1.000000	1.000000	1.000000	132.446289	104.283748	-10.973791	797.160000
0.920000	0.900000	1.000000	1.000000	1.000000	1.000000	136.718750	104.243487	-10.401443	808.360000
0.930000	0.900000	1.000000	1.000000	1.000000	1.000000	136.718750	104.244951	-11.308670	820.190000
0.940000	0.900000	1.000000	1.000000	1.000000	1.000000	136.718750	104.296796	-11.199119	830.340000
0.950000	0.900000	1.000000	1.000000	1.000000	1.000000	136.718750	104.378973	-11.246972	838.600000
0.960000	0.900000	1.000000	1.000000	1.000000	1.000000	136.718750	104.489283	-11.199454	843.220000
0.970000	0.900000	1.000000	1.000000	1.000000	1.000000	136.718750	104.619727	-10.346040	848.610000
0.980000	0.900000	1.000000	1.000000	1.000000	1.000000	140.991211	104.727643	-10.514336	850.080000
0.990000	0.900000	1.000000	1.000000	1.000000	1.000000	140.991211	104.794821	-11.336676	851.270000
1.000000	0.900000	1.000000	1.000000	1.000000	1.000000	140.991211	104.826605	-10.996722	851.060000
0.500000	0.920000	1.000000	3.000000	0.333333	0.333333	68.359375	96.051474	-12.985799	341.040000
0.510000	0.920000	1.000000	3.000000	0.333333	0.333333	68.359375	96.014401	-12.604923	327.110000
0.520000	0.920000	1.000000	1.000000	1.000000	1.000000	72.631836	95.871359	-14.288439	313.810000
0.530000	0.920000	1.000000	1.000000	1.000000	1.000000	72.631836	95.818868	-14.394970	301.490000
0.540000	0.920000	1.000000	1.000000	1.000000	1.000000	72.631836	95.767437	-14.062805	292.180000
0.550000	0.920000	1.000000	1.000000	1.000000	1.000000	76.904297	95.724223	-14.854213	285.810000
0.560000	0.920000	1.000000	1.000000	1.000000	1.000000	76.904297	95.800804	-14.708604	279.580000
0.570000	0.920000	1.000000	1.000000	1.000000	1.000000	76.904297	95.797123	-13.977596	275.870000
0.580000	0.920000	1.000000	1.000000	1.000000	1.000000	81.176758	96.065991	-14.841903	273.770000
0.590000	0.920000	1.000000	1.000000	1.000000	1.000000	81.176758	96.149566	-14.722886	273.700000
0.600000	0.920000	1.000000	1.000000	1.000000	1.000000	85.449219	96.008476	-13.540459	276.640000
0.610000	0.920000	1.000000	1.000000	1.000000	1.000000	85.449219	96.030050	-14.258318	279.790000
0.620000	0.920000	1.000000	1.000000	1.000000	1.000000	85.449219	95.982242	-14.008449	286.930000
0.630000	0.920000	1.000000	1.000000	1.000000	1.000000	89.721680	96.029004	-14.016265	294.350000
0.640000	0.920000	1.000000	1.000000	1.000000	1.000000	89.721680	96.145542	-14.139465	300.090000
0.650000	0.920000	1.000000	1.000000	1.000000	1.000000	93.994141	96.320973	-13.173683	306.880000
0.660000	0.920000	1.000000	1.000000	1.000000	1.000000	93.994141	96.817586	-13.829391	313.740000
0.670000	0.920000	1.000000	1.000000	1.000000	1.000000	93.994141	97.100615	-13.343225	318.570000
0.680000	0.920000	1.000000	1.000000	1.000000	1.000000	98.266602	97.403609	-14.047779	325.850000
0.690000	0.920000	1.000000	1.000000	1.000000	1.000000	98.266602	97.537513	-13.969272	335.300000
0.700000	0.920000	1.000000	1.000000	1.000000	1.000000	102.539063	97.607217	-13.642432	346.780000
0.710000	0.920000	1.000000	1.000000	1.000000	1.000000	102.539063	97.259525	-13.836974	357.210000
0.720000	0.920000	1.000000	1.000000	1.000000	1.000000	106.811523	97.246080	-13.252632	374.850000
0.730000	0.920000	1.000000	1.000000	1.000000	1.000000	106.811523	98.141339	-13.540459	391.860000
0.740000	0.920000	1.000000	1.000000	1.000000	1.000000	111.083984	98.946133	-12.896042	411.810000
0.750000	0.920000	1.000000	1.000000	1.000000	1.000000	111.083984	99.283185	-13.181598	438.340000
0.760000	0.920000	1.000000	1.000000	1.000000	1.000000	115.356445	99.887613	-12.378261	465.290000
0.770000	0.920000	1.000000	1.000000	1.000000	1.000000	115.356445	100.319205	-12.669472	495.040000
0.780000	0.920000	1.000000	1.000000	1.000000	1.000000	119.628906	101.045373	-11.606273	529.900000
0.790000	0.920000	1.000000	1.000000	1.000000	1.000000	119.628906	101.664797	-11.981443	559.510000
0.800000	0.920000	1.000000	1.000000	1.000000	1.000000	119.628906	101.726751	-11.469189	587.650000
0.810000	0.920000	1.000000	1.000000	1.000000	1.000000	123.901367	101.875652	-12.093490	620.900000
0.820000	0.920000	1.000000	1.000000	1.000000	1.000000	123.901367	102.214897	-11.745295	651.490000
0.830000	0.920000	1.000000	1.000000	1.000000	1.000000	123.901367	102.569798	-11.017845	677.180000
0.840000	0.920000	1.000000	1.000000	1.000000	1.000000	128.173828	102.837589	-11.401122	702.100000
0.850000	0.920000	1.000000	1.000000	1.000000	1.000000	128.173828	103.216699	-11.302944	730.380000
0.860000	0.920000	1.000000	1.000000	1.000000	1.000000	128.173828	103.665182	-11.651763	757.540000
0.870000	0.920000	1.000000	1.000000	1.000000	1.000000	128.173828	104.128680	-10.474945	780.570000
0.880000	0.920000	1.000000	1.000000	1.000000	1.000000	132.446289	104.479725	-11.350896	798.700000
0.890000	0.920000	1.000000	1.000000	1.000000	1.000000	132.446289	104.651208	-11.152488	810.740000
0.900000	0.920000	1.000000	1.000000	1.000000	1.000000	132.446289	104.668511	-11.511776	820.260000
0.910000	0.920000	1.000000	1.000000	1.000000	1.000000	132.446289	104.616258	-10.649797	831.110000
0.920000	0.920000	1.000000	1.000000	1.000000	1.000000	136.718750	104.568748	-10.457766	844.060000
0.930000	0.920000	1.000000	1.000000	1.000000	1.000000	136.718750	104.578243	-11.403630	855.190000
0.940000	0.920000	1.000000	1.000000	1.000000	1.000000	136.718750	104.642638	-10.997794	866.180000
0.950000	0.920000	1.000000	1.000000	1.000000	1.000000	136.718750	104.733112	-11.344600	874.790000
0.960000	0.920000	1.000000	1.000000	1.000000	1.000000	136.718750	104.848136	-10.810265	879.900000
0.970000	0.920000	1.000000	1.000000	1.000000	1.000000	136.718750	104.978359	-10.255360	883.610000
0.980000	0.920000	1.000000	1.000000	1.000000	1.000000	140.991211	105.082170	-10.718807	884.450000
0.990000	0.920000	1.000000	1.000000	1.000000	1.000000	140.991211	105.135548	-11.319810	885.010000
1.000000	0.920000	1.000000	1.000000	1.000000	1.000000	140.991211	105.170021	-10.830956	887.320000
0.500000	0.940000	1.000000	2.000000	0.500000	0.500000	68.359375	96.424357	-12.890134	358.400000
0.510000	0.940000	1.000000	3.000000	0.333333	0.333333	68.359375	96.352516	-12.410222	343.770000
0.520000	0.940000	1.000000	2.000000	0.500000	0.500000	72.631836	96.208868	-14.142202	329.980000
0.530000	0.940000	1.000000	1.000000	1.000000	1.000000	72.631836	96.148250	-14.328009	317.240000
0.540000	0.940000	1.000000	1.000000	1.000000	1.000000	72.631836	96.110085	-13.850181	307.440000
0.550000	0.940000	1.000000	1.000000	1.000000	1.000000	76.904297	96.078441	-14.867368	300.370000
0.560000	0.940000	1.000000	1.000000	1.000000	1.000000	76.904297	96.163010	-14.671340	294.070000
0.570000	0.940000	1.000000	1.000000	1.000000	1.000000	76.904297	96.161535	-13.806537	290.290000
0.580000	0.940000	1.000000	1.000000	1.000000	1.000000	81.176758	96.429480	-14.770609	287.840000
0.590000	0.940000	1.000000	1.000000	1.000000	1.000000	81.176758	96.480417	-14.699453	287.210000
0.600000	0.940000	1.000000	1.000000	1.000000	1.000000	85.449219	96.354722	-13.488729	289.170000
0.610000	0.940000	1.000000	1.000000	1.000000	1.000000	85.449219	96.360878	-14.086233	292.880000
0.620000	0.940000	1.000000	1.000000	1.000000	1.000000	85.449219	96.376766	-13.743316	300.020000
0.630000	0.940000	1.000000	1.000000	1.000000	1.000000	89.721680	96.412264	-14.141767	306.180000
0.640000	0.940000	1.000000	1.000000	1.000000	1.000000	89.721680	96.531219	-14.185575	313.740000
0.650000	0.940000	1.000000	1.000000	1.000000	1.000000	93.994141	96.690510	-13.133672	320.320000
0.660000	0.940000	1.000000	1.000000	1.000000	1.000000	93.994141	97.164489	-13.669422	327.460000
0.670000	0.940000	1.000000	1.000000	1.000000	1.000000	93.994141	97.473340	-13.093865	331.940000
0.680000	0.940000	1.000000	1.000000	1.000000	1.000000	98.266602	97.760319	-13.984792	340.060000
0.690000	0.940000	1.000000	1.000000	1.000000	1.000000	98.266602	97.945576	-13.555216	349.440000
0.700000	0.940000	1.000000	1.000000	1.000000	1.000000	102.539063	97.963423	-13.777556	361.900000
0.710000	0.940000	1.000000	1.000000	1.000000	1.000000	102.539063	97.636849	-13.745785	372.610000
0.720000	0.940000	1.000000	1.000000	1.000000	1.000000	106.811523	97.652572	-13.552618	391.720000
0.730000	0.940000	1.000000	1.000000	1.000000	1.000000	106.811523	98.607456	-13.450085	410.480000
0.740000	0.940000	1.000000	1.000000	1.000000	1.000000	111.083984	99.349824	-13.245723	431.760000
0.750000	0.940000	1.000000	1.000000	1.000000	1.000000	111.083984	99.688506	-13.096717	459.690000
0.760000	0.940000	1.000000	1.000000	1.000000	1.000000	115.356445	100.268370	-12.704828	487.690000
0.770000	0.940000	1.000000	1.000000	1.000000	1.000000	115.356445	100.708593	-12.688495	519.890000
0.780000	0.940000	1.000000	1.000000	1.000000	1.000000	119.628906	101.487466	-11.772292	555.730000
0.790000	0.940000	1.000000	1.000000	1.000000	1.000000	119.628906	102.012696	-11.974777	585.550000
0.800000	0.940000	1.000000	1.000000	1.000000	1.000000	119.628906	102.029232	-11.156596	616.000000
0.810000	0.940000	1.000000	1.000000	1.000000	1.000000	123.901367	102.219482	-12.041151	650.300000
0.820000	0.940000	1.000000	1.000000	1.000000	1.000000	123.901367	102.583840	-11.841003	681.240000
0.830000	0.940000	1.000000	1.000000	1.000000	1.000000	123.901367	102.921924	-10.749923	707.560000
0.840000	0.940000	1.000000	1.000000	1.000000	1.000000	128.173828	103.193511	-11.725559	734.020000
0.850000	0.940000	1.000000	1.000000	1.000000	1.000000	128.173828	103.605888	-11.245910	763.910000
0.860000	0.940000	1.000000	1.000000	1.000000	1.000000	128.173828	104.073559	-11.291409	791.770000
0.870000	0.940000	1.000000	1.000000	1.000000	1.000000	132.446289	104.535016	-10.421784	814.730000
0.880000	0.940000	1.000000	1.000000	1.000000	1.000000	132.446289	104.860409	-11.465145	831.880000
0.890000	0.940000	1.000000	1.000000	1.000000	1.000000	132.446289	104.988460	-11.019940	843.780000
0.900000	0.940000	1.000000	1.000000	1.000000	1.000000	132.446289	104.989047	-11.413999	853.790000
0.910000	0.940000	1.000000	1.000000	1.000000	1.000000	132.446289	104.917172	-10.412584	865.760000
0.920000	0.940000	1.000000	1.000000	1.000000	1.000000	136.718750	104.882541	-10.586947	879.620000
0.930000	0.940000	1.000000	1.000000	1.000000	1.000000	136.718750	104.912301	-11.378995	891.870000
0.940000	0.940000	1.000000	1.000000	1.000000	1.000000	136.718750	104.982174	-10.914428	902.580000
0.950000	0.940000	1.000000	1.000000	1.000000	1.000000	136.718750	105.073549	-11.313731	910.700000
0.960000	0.940000	1.000000	1.000000	1.000000	1.000000	136.718750	105.210167	-10.493546	915.740000
0.970000	0.940000	1.000000	1.000000	1.000000	1.000000	140.991211	105.334112	-10.203124	918.680000
0.980000	0.940000	1.000000	1.000000	1.000000	1.000000	140.991211	105.424401	-10.973863	920.780000
0.990000	0.940000	1.000000	1.000000	1.000000	1.000000	140.991211	105.475204	-11.087015	921.760000
1.000000	0.940000	1.000000	1.000000	1.000000	1.000000	140.991211	105.504842	-10.816195	923.510000
0.500000	0.960000	1.000000	2.000000	0.500000	0.500000	68.359375	96.775140	-12.749077	376.040000
0.510000	0.960000	1.000000	2.000000	0.500000	0.500000	68.359375	96.683344	-12.240170	360.780000
0.520000	0.960000	1.000000	2.000000	0.500000	0.500000	72.631836	96.538412	-14.013926	346.570000
0.530000	0.960000	1.000000	1.000000	1.000000	1.000000	72.631836	96.484726	-14.271661	333.270000
0.540000	0.960000	1.000000	1.000000	1.000000	1.000000	72.631836	96.446641	-13.652395	322.980000
0.550000	0.960000	1.000000	1.000000	1.000000	1.000000	76.904297	96.425905	-14.753188	315.420000
0.560000	0.960000	1.000000	1.000000	1.000000	1.000000	76.904297	96.512775	-14.646561	308.910000
0.570000	0.960000	1.000000	1.000000	1.000000	1.000000	76.904297	96.531820	-13.662308	304.850000
0.580000	0.960000	1.000000	1.000000	1.000000	1.000000	81.176758	96.784677	-14.720156	302.260000
0.590000	0.960000	1.000000	1.000000	1.000000	1.000000	81.176758	96.801689	-14.560781	301.000000
0.600000	0.960000	1.000000	1.000000	1.000000	1.000000	85.449219	96.689688	-13.454982	302.190000
0.610000	0.960000	1.000000	1.000000	1.000000	1.000000	85.449219	96.682840	-13.941514	306.460000
0.620000	0.960000	1.000000	1.000000	1.000000	1.000000	85.449219	96.757511	-13.523421	313.390000
0.630000	0.960000	1.000000	1.000000	1.000000	1.000000	89.721680	96.781205	-14.198001	318.850000
0.640000	0.960000	1.000000	1.000000	1.000000	1.000000	89.721680	96.908381	-14.212525	327.390000
0.650000	0.960000	1.000000	1.000000	1.000000	1.000000	93.994141	97.051191	-13.126118	333.900000
0.660000	0.960000	1.000000	1.000000	1.000000	1.000000	93.994141	97.502020	-13.573965	341.530000
0.670000	0.960000	1.000000	1.000000	1.000000	1.000000	93.994141	97.832379	-12.904911	345.730000
0.680000	0.960000	1.000000	1.000000	1.000000	1.000000	98.266602	98.097609	-13.724990	354.690000
0.690000	0.960000	1.000000	1.000000	1.000000	1.000000	98.266602	98.328586	-13.210798	363.930000
0.700000	0.960000	1.000000	1.000000	1.000000	1.000000	102.539063	98.293505	-13.712316	377.510000
0.710000	0.960000	1.000000	1.000000	1.000000	1.000000	102.539063	98.024264	-13.298577	389.200000
0.720000	0.960000	1.000000	1.000000	1.000000	1.000000	106.811523	98.191823	-13.479966	409.080000
0.730000	0.960000	1.000000	1.000000	1.000000	1.000000	106.811523	99.072484	-13.006769	429.730000
0.740000	0.960000	1.000000	1.000000	1.000000	1.000000	111.083984	99.732553	-13.155640	452.410000
0.750000	0.960000	1.000000	1.000000	1.000000	1.000000	111.083984	100.080641	-12.608412	481.600000
0.760000	0.960000	1.000000	1.000000	1.000000	1.000000	115.356445	100.635220	-12.779876	510.650000
0.770000	0.960000	1.000000	1.000000	1.000000	1.000000	115.356445	101.096299	-12.589349	545.090000
0.780000	0.960000	1.000000	1.000000	1.000000	1.000000	119.628906	101.896612	-12.015090	581.770000
0.790000	0.960000	1.000000	1.000000	1.000000	1.000000	119.628906	102.337795	-12.066484	612.010000
0.800000	0.960000	1.000000	1.000000	1.000000	1.000000	119.628906	102.335546	-10.934476	644.420000
0.810000	0.960000	1.000000	1.000000	1.000000	1.000000	123.901367	102.578965	-11.905553	679.980000
0.820000	0.960000	1.000000	1.000000	1.000000	1.000000	123.901367	102.935864	-11.851820	711.620000
0.830000	0.960000	1.000000	1.000000	1.000000	1.000000	128.173828	103.262713	-10.580735	738.360000
0.840000	0.960000	1.000000	1.000000	1.000000	1.000000	128.173828	103.552162	-11.650486	767.130000
0.850000	0.960000	1.000000	1.000000	1.000000	1.000000	128.173828	104.000085	-11.316161	798.140000
0.860000	0.960000	1.000000	1.000000	1.000000	1.000000	128.173828	104.469286	-10.917435	825.930000
0.870000	0.960000	1.000000	1.000000	1.000000	1.000000	132.446289	104.925153	-10.502736	849.450000
0.880000	0.960000	1.000000	1.000000	1.000000	1.000000	132.446289	105.222168	-11.425639	863.660000
0.890000	0.960000	1.000000	1.000000	1.000000	1.000000	132.446289	105.309005	-11.023361	877.240000
0.900000	0.960000	1.000000	1.000000	1.000000	1.000000	132.446289	105.283860	-11.283773	885.220000
0.910000	0.960000	1.000000	1.000000	1.000000	1.000000	132.446289	105.219938	-10.265624	899.290000
0.920000	0.960000	1.000000	1.000000	1.000000	1.000000	136.718750	105.195768	-10.780823	915.460000
0.930000	0.960000	1.000000	1.000000	1.000000	1.000000	136.718750	105.237616	-11.196935	928.410000
0.940000	0.960000	1.000000	1.000000	1.000000	1.000000	136.718750	105.311548	-10.953520	933.660000
0.950000	0.960000	1.000000	1.000000	1.000000	1.000000	136.718750	105.414060	-11.246837	946.820000
0.960000	0.960000	1.000000	1.000000	1.000000	1.000000	136.718750	105.560344	-10.259858	952.000000
0.970000	0.960000	1.000000	1.000000	1.000000	1.000000	140.991211	105.676514	-10.253449	955.710000
0.980000	0.960000	1.000000	1.000000	1.000000	1.000000	140.991211	105.754538	-11.170212	956.690000
0.990000	0.960000	1.000000	1.000000	1.000000	1.000000	140.991211	105.800108	-10.890515	958.860000
1.000000	0.960000	1.000000	1.000000	1.000000	1.000000	140.991211	105.835769	-10.898740	960.610000
0.500000	0.980000	1.000000	2.000000	0.500000	0.500000	68.359375	97.113202	-12.626720	394.100000
0.510000	0.980000	1.000000	3.000000	0.333333	0.333333	72.631836	97.005599	-12.139752	378.140000
0.520000	0.980000	1.000000	3.000000	0.333333	0.333333	72.631836	96.861109	-13.900748	363.440000
0.530000	0.980000	1.000000	1.000000	1.000000	1.000000	72.631836	96.803509	-14.234468	349.650000
0.540000	0.980000	1.000000	1.000000	1.000000	1.000000	72.631836	96.789895	-13.481457	338.730000
0.550000	0.980000	1.000000	1.000000	1.000000	1.000000	76.904297	96.768029	-14.659999	330.890000
0.560000	0.980000	1.000000	1.000000	1.000000	1.000000	76.904297	96.853099	-14.636705	323.960000
0.570000	0.980000	1.000000	1.000000	1.000000	1.000000	76.904297	96.878038	-13.547365	319.760000
0.580000	0.980000	1.000000	1.000000	1.000000	1.000000	81.176758	97.125610	-14.545531	316.890000
0.590000	0.980000	1.000000	1.000000	1.000000	1.000000	81.176758	97.119757	-14.442146	315.490000
0.600000	0.980000	1.000000	1.000000	1.000000	1.000000	85.449219	97.023396	-13.433701	316.610000
0.610000	0.980000	1.000000	1.000000	1.000000	1.000000	85.449219	96.991223	-13.828379	320.180000
0.620000	0.980000	1.000000	1.000000	1.000000	1.000000	85.449219	97.121941	-13.334280	327.040000
0.630000	0.980000	1.000000	1.000000	1.000000	1.000000	89.721680	97.148076	-14.137515	333.130000
0.640000	0.980000	1.000000	1.000000	1.000000	1.000000	89.721680	97.279927	-14.072696	341.390000
0.650000	0.980000	1.000000	1.000000	1.000000	1.000000	93.994141	97.405116	-13.159625	348.110000
0.660000	0.980000	1.000000	1.000000	1.000000	1.000000	93.994141	97.844674	-13.544685	356.090000
0.670000	0.980000	1.000000	1.000000	1.000000	1.000000	93.994141	98.181506	-12.773133	359.870000
0.680000	0.980000	1.000000	1.000000	1.000000	1.000000	98.266602	98.419275	-13.518706	369.740000
0.690000	0.980000	1.000000	1.000000	1.000000	1.000000	98.266602	98.707633	-12.947292	378.770000
0.700000	0.980000	1.000000	1.000000	1.000000	1.000000	102.539063	98.614954	-13.623649	393.470000
0.710000	0.980000	1.000000	1.000000	1.000000	1.000000	102.539063	98.415571	-12.938606	406.420000
0.720000	0.980000	1.000000	1.000000	1.000000	1.000000	106.811523	98.659075	-13.385872	427.000000
0.730000	0.980000	1.000000	1.000000	1.000000	1.000000	106.811523	99.513801	-12.626272	449.540000
0.740000	0.980000	1.000000	1.000000	1.000000	1.000000	111.083984	100.099703	-13.012466	473.550000
0.750000	0.980000	1.000000	1.000000	1.000000	1.000000	111.083984	100.443023	-12.220117	504.070000
0.760000	0.980000	1.000000	1.000000	1.000000	1.000000	115.356445	100.983569	-12.684626	534.100000
0.770000	0.980000	1.000000	1.000000	1.000000	1.000000	115.356445	101.482625	-12.085194	570.780000
0.780000	0.980000	1.000000	1.000000	1.000000	1.000000	119.628906	102.279475	-12.358189	608.160000
0.790000	0.980000	1.000000	1.000000	1.000000	1.000000	119.628906	102.641055	-12.184465	639.030000
0.800000	0.980000	1.000000	1.000000	1.000000	1.000000	123.901367	102.636622	-10.955406	673.680000
0.810000	0.980000	1.000000	1.000000	1.000000	1.000000	123.901367	102.910603	-11.672582	710.220000
0.820000	0.980000	1.000000	1.000000	1.000000	1.000000	123.901367	103.275254	-11.792989	742.140000
0.830000	0.980000	1.000000	1.000000	1.000000	1.000000	128.173828	103.592504	-10.618369	769.790000
0.840000	0.980000	1.000000	1.000000	1.000000	1.000000	128.173828	103.907238	-11.560902	800.520000
0.850000	0.980000	1.000000	1.000000	1.000000	1.000000	128.173828	104.379742	-11.393380	832.790000
0.860000	0.980000	1.000000	1.000000	1.000000	1.000000	128.173828	104.863826	-10.640050	861.070000
0.870000	0.980000	1.000000	1.000000	1.000000	1.000000	132.446289	105.301944	-10.627731	884.170000
0.880000	0.980000	1.000000	1.000000	1.000000	1.000000	132.446289	105.559480	-11.277869	900.270000
0.890000	0.980000	1.000000	1.000000	1.000000	1.000000	132.446289	105.609932	-11.101403	905.310000
0.900000	0.980000	1.000000	1.000000	1.000000	1.000000	132.446289	105.563617	-10.931769	922.390000
0.910000	0.980000	1.000000	1.000000	1.000000	1.000000	136.718750	105.510665	-10.183769	937.440000
0.920000	0.980000	1.000000	1.000000	1.000000	1.000000	136.718750	105.502666	-11.007240	952.140000
0.930000	0.980000	1.000000	1.000000	1.000000	1.000000	136.718750	105.549472	-11.018010	964.810000
0.940000	0.980000	1.000000	1.000000	1.000000	1.000000	136.718750	105.634601	-11.041329	975.800000
0.950000	0.980000	1.000000	1.000000	1.000000	1.000000	136.718750	105.745976	-10.953249	982.940000
0.960000	0.980000	1.000000	1.000000	1.000000	1.000000	136.718750	105.884314	-10.125565	989.100000
0.970000	0.980000	1.000000	1.000000	1.000000	1.000000	140.991211	106.007509	-10.387576	981.820000
0.980000	0.980000	1.000000	1.000000	1.000000	1.000000	140.991211	106.074902	-11.132318	993.020000
0.990000	0.980000	1.000000	1.000000	1.000000	1.000000	140.991211	106.115940	-10.708680	995.610000
1.000000	0.980000	1.000000	1.000000	1.000000	1.000000	140.991211	106.158140	-10.974051	998.480000
0.500000	1.000000	1.000000	4.000000	0.250000	0.250000	68.359375	97.446403	-12.521171	412.440000
0.510000	1.000000	1.000000	2.000000	0.500000	0.500000	72.631836	97.320014	-12.041130	395.780000
0.520000	1.000000	1.000000	4.000000	0.250000	0.250000	72.631836	97.174876	-13.806090	380.590000
0.530000	1.000000	1.000000	1.000000	1.000000	1.000000	72.631836	97.118404	-14.176385	366.310000
0.540000	1.000000	1.000000	1.000000	1.000000	1.000000	72.631836	97.127163	-13.336555	354.900000
0.550000	1.000000	1.000000	1.000000	1.000000	1.000000	76.904297	97.105418	-14.584520	346.710000
0.560000	1.000000	1.000000	1.000000	1.000000	1.000000	76.904297	97.183195	-14.626947	339.360000
0.570000	1.000000	1.000000	1.000000	1.000000	1.000000	81.176758	97.225067	-13.451340	334.880000
0.580000	1.000000	1.000000	1.000000	1.000000	1.000000	81.176758	97.458765	-14.365013	331.800000
0.590000	1.000000	1.000000	1.000000	1.000000	1.000000	81.176758	97.430386	-14.346862	330.330000
0.600000	1.000000	1.000000	1.000000	1.000000	1.000000	85.449219	97.339876	-13.434188	331.240000
0.610000	1.000000	1.000000	1.000000	1.000000	1.000000	85.449219	97.293880	-13.752124	334.460000
0.620000	1.000000	1.000000	1.000000	1.000000	1.000000	85.449219	97.471804	-13.177186	341.040000
0.630000	1.000000	1.000000	1.000000	1.000000	1.000000	89.721680	97.514514	-14.100198	347.760000
0.640000	1.000000	1.000000	1.000000	1.000000	1.000000	89.721680	97.639387	-13.957284	355.530000
0.650000	1.000000	1.000000	1.000000	1.000000	1.000000	93.994141	97.753685	-13.213551	363.020000
0.660000	1.000000	1.000000	1.000000	1.000000	1.000000	93.994141	98.178696	-13.545764	371.000000
0.670000	1.000000	1.000000	1.000000	1.000000	1.000000	98.266602	98.517914	-12.691871	375.620000
0.680000	1.000000	1.000000	1.000000	1.000000	1.000000	98.266602	98.732158	-13.357368	385.210000
0.690000	1.000000	1.000000	1.000000	1.000000	1.000000	98.266602	99.067239	-12.710089	393.960000
0.700000	1.000000	1.000000	1.000000	1.000000	1.000000	102.539063	98.921625	-13.382529	409.780000
0.710000	1.000000	1.000000	1.000000	1.000000	1.000000	102.539063	98.811595	-12.665412	424.200000
0.720000	1.000000	1.000000	1.000000	1.000000	1.000000	106.811523	99.081308	-13.130035	445.410000
0.730000	1.000000	1.000000	1.000000	1.000000	1.000000	106.811523	99.946554	-12.331729	469.910000
0.740000	1.000000	1.000000	1.000000	1.000000	1.000000	111.083984	100.450044	-12.769344	494.900000
0.750000	1.000000	1.000000	1.000000	1.000000	1.000000	111.083984	100.804413	-11.914154	526.820000
0.760000	1.000000	1.000000	1.000000	1.000000	1.000000	115.356445	101.323165	-12.417354	558.040000
0.770000	1.000000	1.000000	1.000000	1.000000	1.000000	115.356445	101.869130	-11.723760	596.890000
0.780000	1.000000	1.000000	1.000000	1.000000	1.000000	119.628906	102.649206	-12.261581	634.690000
0.790000	1.000000	1.000000	1.000000	1.000000	1.000000	119.628906	102.928782	-12.099095	666.470000
0.800000	1.000000	1.000000	1.000000	1.000000	1.000000	123.901367	102.939269	-11.080091	703.220000
0.810000	1.000000	1.000000	1.000000	1.000000	1.000000	123.901367	103.241236	-11.459201	740.670000
0.820000	1.000000	1.000000	1.000000	1.000000	1.000000	123.901367	103.608302	-11.432947	773.010000
0.830000	1.000000	1.000000	1.000000	1.000000	1.000000	128.173828	103.911077	-10.725273	801.920000
0.840000	1.000000	1.000000	1.000000	1.000000	1.000000	128.173828	104.269944	-11.356730	834.470000
0.850000	1.000000	1.000000	1.000000	1.000000	1.000000	128.173828	104.745803	-11.477560	865.480000
0.860000	1.000000	1.000000	1.000000	1.000000	1.000000	128.173828	105.244077	-10.415101	896.000000
0.870000	1.000000	1.000000	1.000000	1.000000	1.000000	132.446289	105.661331	-10.786552	918.960000
0.880000	1.000000	1.000000	1.000000	1.000000	1.000000	132.446289	105.883052	-11.105943	934.220000
0.890000	1.000000	1.000000	1.000000	1.000000	1.000000	132.446289	105.901600	-11.170174	943.390000
0.900000	1.000000	1.000000	1.000000	1.000000	1.000000	132.446289	105.838526	-10.626796	957.810000
0.910000	1.000000	1.000000	1.000000	1.000000	1.000000	136.718750	105.796114	-10.184852	973.770000
0.920000	1.000000	1.000000	1.000000	1.000000	1.000000	136.718750	105.798364	-11.202811	989.240000
0.930000	1.000000	1.000000	1.000000	1.000000	1.000000	136.718750	105.859872	-10.835101	1002.610000
0.940000	1.000000	1.000000	1.000000	1.000000	1.000000	136.718750	105.947770	-11.106483	1013.390000
0.950000	1.000000	1.000000	1.000000	1.000000	1.000000	136.718750	106.066528	-10.630836	1021.230000
0.960000	1.000000	1.000000	1.000000	1.000000	1.000000	140.991211	106.204704	-10.050363	1024.380000
0.970000	1.000000	1.000000	1.000000	1.000000	1.000000	140.991211	106.319332	-10.572451	1027.670000
0.980000	1.000000	1.000000	1.000000	1.000000	1.000000	140.991211	106.382949	-11.064480	1030.050000
0.990000	1.000000	1.000000	1.000000	1.000000	1.000000	140.991211	106.428129	-10.630566	1032.360000
1.000000	1.000000	1.000000	1.000000	1.000000	1.000000	140.991211	106.477023	-11.054728	1036.840000
0.500000	1.020000	1.000000	2.000000	0.500000	0.500000	68.359375	97.771407	-12.424160	431.130000
0.510000	1.020000	1.000000	3.000000	0.333333	0.333333	72.631836	97.627856	-11.959441	413.910000
0.520000	1.020000	1.000000	4.000000	0.250000	0.250000	72.631836	97.483585	-13.632836	398.020000
0.530000	1.020000	1.000000	1.000000	1.000000	1.000000	72.631836	97.416746	-14.134446	383.250000
0.540000	1.020000	1.000000	1.000000	1.000000	1.000000	72.631836	97.433415	-13.214993	371.280000
0.550000	1.020000	1.000000	1.000000	1.000000	1.000000	76.904297	97.438652	-14.524004	362.880000
0.560000	1.020000	1.000000	1.000000	1.000000	1.000000	76.904297	97.505086	-14.582082	354.970000
0.570000	1.020000	1.000000	1.000000	1.000000	1.000000	81.176758	97.562400	-13.382057	350.210000
0.580000	1.020000	1.000000	1.000000	1.000000	1.000000	81.176758	97.783669	-14.200861	346.990000
0.590000	1.020000	1.000000	1.000000	1.000000	1.000000	81.176758	97.731739	-14.171359	345.310000
0.600000	1.020000	1.000000	1.000000	1.000000	1.000000	85.449219	97.640514	-13.448965	346.150000
0.610000	1.020000	1.000000	1.000000	1.000000	1.000000	85.449219	97.594065	-13.708752	348.950000
0.620000	1.020000	1.000000	1.000000	1.000000	1.000000	85.449219	97.807554	-13.047996	355.040000
0.630000	1.020000	1.000000	1.000000	1.000000	1.000000	89.721680	97.857351	-14.042719	362.810000
0.640000	1.020000	1.000000	1.000000	1.000000	1.000000	89.721680	97.985556	-13.846818	370.090000
0.650000	1.020000	1.000000	1.000000	1.000000	1.000000	93.994141	98.097553	-13.285902	378.560000
0.660000	1.020000	1.000000	1.000000	1.000000	1.000000	93.994141	98.508277	-13.563396	386.330000
0.670000	1.020000	1.000000	1.000000	1.000000	1.000000	98.266602	98.841332	-12.631050	391.790000
0.680000	1.020000	1.000000	1.000000	1.000000	1.000000	98.266602	99.037557	-13.218304	401.030000
0.690000	1.020000	1.000000	1.000000	1.000000	1.000000	98.266602	99.411119	-12.527618	410.410000
0.700000	1.020000	1.000000	1.000000	1.000000	1.000000	102.539063	99.226139	-13.195600	426.650000
0.710000	1.020000	1.000000	1.000000	1.000000	1.000000	102.539063	99.205122	-12.426676	442.470000
0.720000	1.020000	1.000000	1.000000	1.000000	1.000000	106.811523	99.497258	-12.934110	464.380000
0.730000	1.020000	1.000000	1.000000	1.000000	1.000000	106.811523	100.362541	-12.073903	490.700000
0.740000	1.020000	1.000000	1.000000	1.000000	1.000000	111.083984	100.786809	-12.564578	516.530000
0.750000	1.020000	1.000000	1.000000	1.000000	1.000000	111.083984	101.172913	-11.649036	550.060000
0.760000	1.020000	1.000000	1.000000	1.000000	1.000000	115.356445	101.660964	-12.193369	582.330000
0.770000	1.020000	1.000000	1.000000	1.000000	1.000000	115.356445	102.247741	-11.440460	623.280000
0.780000	1.020000	1.000000	1.000000	1.000000	1.000000	119.628906	103.001354	-12.125822	661.780000
0.790000	1.020000	1.000000	1.000000	1.000000	1.000000	119.628906	103.204287	-11.929220	694.540000
0.800000	1.020000	1.000000	1.000000	1.000000	1.000000	123.901367	103.245994	-11.226838	733.250000
0.810000	1.020000	1.000000	1.000000	1.000000	1.000000	123.901367	103.560249	-11.342109	771.820000
0.820000	1.020000	1.000000	1.000000	1.000000	1.000000	123.901367	103.928724	-11.076734	804.510000
0.830000	1.020000	1.000000	1.000000	1.000000	1.000000	128.173828	104.225315	-10.861210	834.750000
0.840000	1.020000	1.000000	1.000000	1.000000	1.000000	128.173828	104.624006	-11.161314	869.120000
0.850000	1.020000	1.000000	1.000000	1.000000	1.000000	128.173828	105.102270	-11.390532	902.720000
0.860000	1.020000	1.000000	1.000000	1.000000	1.000000	128.173828	105.606385	-10.253132	931.840000
0.870000	1.020000	1.000000	1.000000	1.000000	1.000000	132.446289	106.002898	-10.996325	953.680000
0.880000	1.020000	1.000000	1.000000	1.000000	1.000000	132.446289	106.185155	-10.927904	968.170000
0.890000	1.020000	1.000000	1.000000	1.000000	1.000000	132.446289	106.180845	-11.258699	979.790000
0.900000	1.020000	1.000000	1.000000	1.000000	1.000000	132.446289	106.124101	-10.378668	994.420000
0.910000	1.020000	1.000000	1.000000	1.000000	1.000000	136.718750	106.076403	-10.247744	1009.120000
0.920000	1.020000	1.000000	1.000000	1.000000	1.000000	136.718750	106.091407	-11.155267	1026.480000
0.930000	1.020000	1.000000	1.000000	1.000000	1.000000	136.718750	106.161824	-10.718805	1039.990000
0.940000	1.020000	1.000000	1.000000	1.000000	1.000000	136.718750	106.253310	-11.135380	1051.050000
0.950000	1.020000	1.000000	1.000000	1.000000	1.000000	136.718750	106.387739	-10.363520	1058.330000
0.960000	1.020000	1.000000	1.000000	1.000000	1.000000	140.991211	106.517551	-10.007214	1063.300000
0.970000	1.020000	1.000000	1.000000	1.000000	1.000000	140.991211	106.628028	-10.780075	1066.240000
0.980000	1.020000	1.000000	1.000000	1.000000	1.000000	140.991211	106.689029	-10.879065	1068.200000
0.990000	1.020000	1.000000	1.000000	1.000000	1.000000	140.991211	106.732340	-10.659328	1071.980000
1.000000	1.020000	1.000000	1.000000	1.000000	1.000000	140.991211	106.790931	-10.964283	1075.620000
0.500000	1.040000	1.000000	3.000000	0.333333	0.333333	68.359375	98.095026	-12.340579	450.240000
0.510000	1.040000	1.000000	2.000000	0.500000	0.500000	72.631836	97.929411	-11.893167	432.180000
0.520000	1.040000	1.000000	4.000000	0.250000	0.250000	72.631836	97.784148	-13.471165	415.800000
0.530000	1.040000	1.000000	1.000000	1.000000	1.000000	72.631836	97.707347	-13.999811	400.540000
0.540000	1.040000	1.000000	1.000000	1.000000	1.000000	76.904297	97.735944	-13.129168	387.940000
0.550000	1.040000	1.000000	1.000000	1.000000	1.000000	76.904297	97.768451	-14.383909	379.260000
0.560000	1.040000	1.000000	1.000000	1.000000	1.000000	76.904297	97.820102	-14.458436	370.930000
0.570000	1.040000	1.000000	1.000000	1.000000	1.000000	81.176758	97.887820	-13.331627	365.820000
0.580000	1.040000	1.000000	1.000000	1.000000	1.000000	81.176758	98.099272	-14.055359	362.390000
0.590000	1.040000	1.000000	1.000000	1.000000	1.000000	81.176758	98.029362	-13.939019	360.430000
0.600000	1.040000	1.000000	1.000000	1.000000	1.000000	85.449219	97.935010	-13.476860	361.060000
0.610000	1.040000	1.000000	1.000000	1.000000	1.000000	85.449219	97.886760	-13.685692	363.720000
0.620000	1.040000	1.000000	1.000000	1.000000	1.000000	85.449219	98.128475	-12.939244	369.670000
0.630000	1.040000	1.000000	1.000000	1.000000	1.000000	89.721680	98.201412	-13.848892	378.210000
0.640000	1.040000	1.000000	1.000000	1.000000	1.000000	89.721680	98.321509	-13.575473	384.930000
0.650000	1.040000	1.000000	1.000000	1.000000	1.000000	93.994141	98.437407	-13.386295	394.450000
0.660000	1.040000	1.000000	1.000000	1.000000	1.000000	93.994141	98.828972	-13.606127	402.220000
0.670000	1.040000	1.000000	1.000000	1.000000	1.000000	98.266602	99.154884	-12.614984	408.310000
0.680000	1.040000	1.000000	1.000000	1.000000	1.000000	98.266602	99.334588	-13.145470	417.340000
0.690000	1.040000	1.000000	1.000000	1.000000	1.000000	98.266602	99.733779	-12.409655	427.630000
0.700000	1.040000	1.000000	1.000000	1.000000	1.000000	102.539063	99.527103	-13.040573	443.870000
0.710000	1.040000	1.000000	1.000000	1.000000	1.000000	102.539063	99.604642	-12.250240	461.300000
0.720000	1.040000	1.000000	1.000000	1.000000	1.000000	106.811523	99.928734	-12.780662	483.910000
0.730000	1.040000	1.000000	1.000000	1.000000	1.000000	106.811523	100.763851	-11.907110	511.630000
0.740000	1.040000	1.000000	1.000000	1.000000	1.000000	111.083984	101.116432	-12.430365	538.720000
0.750000	1.040000	1.000000	1.000000	1.000000	1.000000	115.356445	101.518274	-11.491259	573.440000
0.760000	1.040000	1.000000	1.000000	1.000000	1.000000	115.356445	101.984220	-12.053117	607.390000
0.770000	1.040000	1.000000	1.000000	1.000000	1.000000	115.356445	102.633181	-11.180454	650.020000
0.780000	1.040000	1.000000	1.000000	1.000000	1.000000	119.628906	103.340019	-11.902562	689.010000
0.790000	1.040000	1.000000	1.000000	1.000000	1.000000	119.628906	103.469851	-11.525449	723.170000
0.800000	1.040000	1.000000	1.000000	1.000000	1.000000	123.901367	103.554096	-11.444123	763.560000
0.810000	1.040000	1.000000	1.000000	1.000000	1.000000	123.901367	103.873840	-11.357311	803.110000
0.820000	1.040000	1.000000	1.000000	1.000000	1.000000	123.901367	104.239706	-10.808273	836.640000
0.830000	1.040000	1.000000	1.000000	1.000000	1.000000	128.173828	104.537580	-11.055069	868.280000
0.840000	1.040000	1.000000	1.000000	1.000000	1.000000	128.173828	104.960056	-11.002373	903.980000
0.850000	1.040000	1.000000	1.000000	1.000000	1.000000	128.173828	105.456873	-11.355249	937.790000
0.860000	1.040000	1.000000	1.000000	1.000000	1.000000	132.446289	105.968462	-10.151168	967.470000
0.870000	1.040000	1.000000	1.000000	1.000000	1.000000	132.446289	106.330268	-11.230489	989.100000
0.880000	1.040000	1.000000	1.000000	1.000000	1.000000	132.446289	106.472522	-10.792030	1003.310000
0.890000	1.040000	1.000000	1.000000	1.000000	1.000000	132.446289	106.457924	-11.172522	1008.140000
0.900000	1.040000	1.000000	1.000000	1.000000	1.000000	132.446289	106.390541	-10.188288	1030.680000
0.910000	1.040000	1.000000	1.000000	1.000000	1.000000	136.718750	106.351627	-10.372059	1048.250000
0.920000	1.040000	1.000000	1.000000	1.000000	1.000000	136.718750	106.382198	-11.148668	1064.840000
0.930000	1.040000	1.000000	1.000000	1.000000	1.000000	136.718750	106.455207	-10.697950	1076.810000
0.940000	1.040000	1.000000	1.000000	1.000000	1.000000	136.718750	106.550938	-11.065173	1086.820000
0.950000	1.040000	1.000000	1.000000	1.000000	1.000000	136.718750	106.701854	-10.138891	1096.550000
0.960000	1.040000	1.000000	1.000000	1.000000	1.000000	140.991211	106.837875	-10.027484	1101.030000
0.970000	1.040000	1.000000	1.000000	1.000000	1.000000	140.991211	106.926576	-10.982480	1103.060000
0.980000	1.040000	1.000000	1.000000	1.000000	1.000000	140.991211	106.984850	-10.714719	1107.190000
0.990000	1.040000	1.000000	1.000000	1.000000	1.000000	140.991211	107.034430	-10.739011	1110.970000
1.000000	1.040000	1.000000	1.000000	1.000000	1.000000	140.991211	107.098499	-10.870791	1115.590000
0.500000	1.060000	1.000000	3.000000	0.333333	0.333333	68.359375	98.419119	-12.263583	469.700000
0.510000	1.060000	1.000000	3.000000	0.333333	0.333333	72.631836	98.227665	-11.839398	450.800000
0.520000	1.060000	1.000000	5.000000	0.200000	0.200000	72.631836	98.077677	-13.327107	433.930000
0.530000	1.060000	1.000000	1.000000	1.000000	1.000000	72.631836	97.999009	-13.875514	418.180000
0.540000	1.060000	1.000000	1.000000	1.000000	1.000000	76.904297	98.034061	-13.048402	404.950000
0.550000	1.060000	1.000000	1.000000	1.000000	1.000000	76.904297	98.085412	-14.227894	395.920000
0.560000	1.060000	1.000000	1.000000	1.000000	1.000000	76.904297	98.129722	-14.348713	387.100000
0.570000	1.060000	1.000000	1.000000	1.000000	1.000000	81.176758	98.205423	-13.294998	381.570000
0.580000	1.060000	1.000000	1.000000	1.000000	1.000000	81.176758	98.406118	-13.922080	378.000000
0.590000	1.060000	1.000000	1.000000	1.000000	1.000000	81.176758	98.321253	-13.734707	375.830000
0.600000	1.060000	1.000000	1.000000	1.000000	1.000000	85.449219	98.213026	-13.520623	376.390000
0.610000	1.060000	1.000000	1.000000	1.000000	1.000000	85.449219	98.174614	-13.671728	378.980000
0.620000	1.060000	1.000000	1.000000	1.000000	1.000000	85.449219	98.438577	-12.850096	385.350000
0.630000	1.060000	1.000000	1.000000	1.000000	1.000000	89.721680	98.534775	-13.681523	394.100000
0.640000	1.060000	1.000000	1.000000	1.000000	1.000000	89.721680	98.642973	-13.338709	400.120000
0.650000	1.060000	1.000000	1.000000	1.000000	1.000000	93.994141	98.774043	-13.500293	410.760000
0.660000	1.060000	1.000000	1.000000	1.000000	1.000000	93.994141	99.138218	-13.678985	418.530000
0.670000	1.060000	1.000000	1.000000	1.000000	1.000000	98.266602	99.453940	-12.636763	425.040000
0.680000	1.060000	1.000000	1.000000	1.000000	1.000000	98.266602	99.625941	-13.137893	434.140000
0.690000	1.060000	1.000000	1.000000	1.000000	1.000000	102.539063	100.046067	-12.346785	445.060000
0.700000	1.060000	1.000000	1.000000	1.000000	1.000000	102.539063	99.821050	-12.941820	461.580000
0.710000	1.060000	1.000000	1.000000	1.000000	1.000000	106.811523	99.998259	-12.157436	480.550000
0.720000	1.060000	1.000000	1.000000	1.000000	1.000000	106.811523	100.329365	-12.722795	504.000000
0.730000	1.060000	1.000000	1.000000	1.000000	1.000000	111.083984	101.158332	-11.850106	533.260000
0.740000	1.060000	1.000000	1.000000	1.000000	1.000000	111.083984	101.428913	-12.445911	561.120000
0.750000	1.060000	1.000000	1.000000	1.000000	1.000000	115.356445	101.856915	-11.564214	597.240000
0.760000	1.060000	1.000000	1.000000	1.000000	1.000000	115.356445	102.308370	-12.062420	633.010000
0.770000	1.060000	1.000000	1.000000	1.000000	1.000000	119.628906	102.997479	-11.053322	677.180000
0.780000	1.060000	1.000000	1.000000	1.000000	1.000000	119.628906	103.654547	-11.700247	716.590000
0.790000	1.060000	1.000000	1.000000	1.000000	1.000000	119.628906	103.726658	-11.205383	752.220000
0.800000	1.060000	1.000000	1.000000	1.000000	1.000000	123.901367	103.848752	-11.700968	794.220000
0.810000	1.060000	1.000000	1.000000	1.000000	1.000000	123.901367	104.186829	-11.435442	834.820000
0.820000	1.060000	1.000000	1.000000	1.000000	1.000000	123.901367	104.543166	-10.586265	868.700000
0.830000	1.060000	1.000000	1.000000	1.000000	1.000000	128.173828	104.847553	-11.275657	898.310000
0.840000	1.060000	1.000000	1.000000	1.000000	1.000000	128.173828	105.291994	-10.947163	939.960000
0.850000	1.060000	1.000000	1.000000	1.000000	1.000000	128.173828	105.805312	-11.013278	974.400000
0.860000	1.060000	1.000000	1.000000	1.000000	1.000000	132.446289	106.308243	-10.149692	1003.100000
0.870000	1.060000	1.000000	1.000000	1.000000	1.000000	132.446289	106.643671	-11.173652	1024.730000
0.880000	1.060000	1.000000	1.000000	1.000000	1.000000	132.446289	106.749872	-10.746125	1037.680000
0.890000	1.060000	1.000000	1.000000	1.000000	1.000000	132.446289	106.731162	-11.128361	1049.160000
0.900000	1.060000	1.000000	1.000000	1.000000	1.000000	132.446289	106.650948	-10.058962	1068.480000
0.910000	1.060000	1.000000	1.000000	1.000000	1.000000	136.718750	106.621934	-10.514120	1085.980000
0.920000	1.060000	1.000000	1.000000	1.000000	1.000000	136.718750	106.663629	-10.964731	1101.590000
0.930000	1.060000	1.000000	1.000000	1.000000	1.000000	136.718750	106.744972	-10.749239	1116.430000
0.940000	1.060000	1.000000	1.000000	1.000000	1.000000	136.718750	106.851809	-11.006444	1127.560000
0.950000	1.060000	1.000000	1.000000	1.000000	1.000000	136.718750	107.007963	-9.987796	1134.980000
0.960000	1.060000	1.000000	1.000000	1.000000	1.000000	140.991211	107.130444	-10.113514	1138.690000
0.970000	1.060000	1.000000	1.000000	1.000000	1.000000	140.991211	107.217996	-10.947244	1142.540000
0.980000	1.060000	1.000000	1.000000	1.000000	1.000000	140.991211	107.279203	-10.547532	1134.350000
0.990000	1.060000	1.000000	1.000000	1.000000	1.000000	140.991211	107.324056	-10.787201	1148.560000
1.000000	1.060000	1.000000	1.000000	1.000000	1.000000	140.991211	107.404709	-10.560512	1155.770000
0.500000	1.080000	1.000000	3.000000	0.333333	0.333333	68.359375	98.727433	-12.126355	489.440000
0.510000	1.080000	1.000000	2.000000	0.500000	0.500000	72.631836	98.521599	-11.797577	469.770000
0.520000	1.080000	1.000000	6.000000	0.166667	0.166667	72.631836	98.365098	-13.175048	452.270000
0.530000	1.080000	1.000000	1.000000	1.000000	1.000000	72.631836	98.284284	-13.768358	435.960000
0.540000	1.080000	1.000000	1.000000	1.000000	1.000000	76.904297	98.325505	-12.984089	422.100000
0.550000	1.080000	1.000000	1.000000	1.000000	1.000000	76.904297	98.398087	-14.089891	412.790000
0.560000	1.080000	1.000000	1.000000	1.000000	1.000000	76.904297	98.432294	-14.254795	403.480000
0.570000	1.080000	1.000000	1.000000	1.000000	1.000000	81.176758	98.515816	-13.268307	397.530000
0.580000	1.080000	1.000000	1.000000	1.000000	1.000000	81.176758	98.706380	-13.803529	393.820000
0.590000	1.080000	1.000000	1.000000	1.000000	1.000000	81.176758	98.602179	-13.551253	391.440000
0.600000	1.080000	1.000000	1.000000	1.000000	1.000000	85.449219	98.484056	-13.571002	391.860000
0.610000	1.080000	1.000000	1.000000	1.000000	1.000000	85.449219	98.460728	-13.669066	394.450000
0.620000	1.080000	1.000000	1.000000	1.000000	1.000000	85.449219	98.738847	-12.784396	401.310000
0.630000	1.080000	1.000000	1.000000	1.000000	1.000000	89.721680	98.857982	-13.536861	410.060000
0.640000	1.080000	1.000000	1.000000	1.000000	1.000000	89.721680	98.959726	-13.124683	415.730000
0.650000	1.080000	1.000000	1.000000	1.000000	1.000000	93.994141	99.108353	-13.580691	427.350000
0.660000	1.080000	1.000000	1.000000	1.000000	1.000000	93.994141	99.444965	-13.585675	435.400000
0.670000	1.080000	1.000000	1.000000	1.000000	1.000000	98.266602	99.741010	-12.691760	442.120000
0.680000	1.080000	1.000000	1.000000	1.000000	1.000000	98.266602	99.913307	-13.157476	451.360000
0.690000	1.080000	1.000000	1.000000	1.000000	1.000000	102.539063	100.342318	-12.320715	462.840000
0.700000	1.080000	1.000000	1.000000	1.000000	1.000000	102.539063	100.113856	-12.922324	479.850000
0.710000	1.080000	1.000000	1.000000	1.000000	1.000000	106.811523	100.364948	-12.142887	500.080000
0.720000	1.080000	1.000000	1.000000	1.000000	1.000000	106.811523	100.712750	-12.755692	524.650000
0.730000	1.080000	1.000000	1.000000	1.000000	1.000000	111.083984	101.537005	-11.933833	554.960000
0.740000	1.080000	1.000000	1.000000	1.000000	1.000000	111.083984	101.738831	-12.501559	584.220000
0.750000	1.080000	1.000000	1.000000	1.000000	1.000000	115.356445	102.178693	-11.678920	621.460000
0.760000	1.080000	1.000000	1.000000	1.000000	1.000000	115.356445	102.629344	-12.132045	658.910000
0.770000	1.080000	1.000000	1.000000	1.000000	1.000000	119.628906	103.338147	-11.145275	704.620000
0.780000	1.080000	1.000000	1.000000	1.000000	1.000000	119.628906	103.951655	-11.567853	744.520000
0.790000	1.080000	1.000000	1.000000	1.000000	1.000000	119.628906	103.982284	-10.964633	782.040000
0.800000	1.080000	1.000000	1.000000	1.000000	1.000000	123.901367	104.127038	-11.701611	825.860000
0.810000	1.080000	1.000000	1.000000	1.000000	1.000000	123.901367	104.488476	-11.503690	866.460000
0.820000	1.080000	1.000000	1.000000	1.000000	1.000000	123.901367	104.839520	-10.389222	900.830000
0.830000	1.080000	1.000000	1.000000	1.000000	1.000000	128.173828	105.149908	-11.379741	936.530000
0.840000	1.080000	1.000000	1.000000	1.000000	1.000000	128.173828	105.627380	-10.986655	975.940000
0.850000	1.080000	1.000000	1.000000	1.000000	1.000000	128.173828	106.143337	-10.715890	1011.010000
0.860000	1.080000	1.000000	1.000000	1.000000	1.000000	132.446289	106.635208	-10.213131	1040.060000
0.870000	1.080000	1.000000	1.000000	1.000000	1.000000	132.446289	106.940891	-11.148902	1058.960000
0.880000	1.080000	1.000000	1.000000	1.000000	1.000000	132.446289	107.017022	-10.778998	1073.450000
0.890000	1.080000	1.000000	1.000000	1.000000	1.000000	132.446289	106.977492	-10.895908	1087.030000
0.900000	1.080000	1.000000	1.000000	1.000000	1.000000	132.446289	106.909349	-10.000009	1105.650000
0.910000	1.080000	1.000000	1.000000	1.000000	1.000000	136.718750	106.894978	-10.695483	1124.970000
0.920000	1.080000	1.000000	1.000000	1.000000	1.000000	136.718750	106.939881	-10.837969	1141.490000
0.930000	1.080000	1.000000	1.000000	1.000000	1.000000	136.718750	107.027199	-10.820144	1155.000000
0.940000	1.080000	1.000000	1.000000	1.000000	1.000000	136.718750	107.142172	-10.714264	1165.780000
0.950000	1.080000	1.000000	1.000000	1.000000	1.000000	136.718750	107.294556	-9.903606	1168.160000
0.960000	1.080000	1.000000	1.000000	1.000000	1.000000	140.991211	107.415901	-10.247374	1177.680000
0.970000	1.080000	1.000000	1.000000	1.000000	1.000000	140.991211	107.500642	-10.933166	1181.250000
0.980000	1.080000	1.000000	1.000000	1.000000	1.000000	140.991211	107.552640	-10.456169	1182.510000
0.990000	1.080000	1.000000	1.000000	1.000000	1.000000	140.991211	107.614002	-10.868902	1180.200000
1.000000	1.080000	1.000000	1.000000	1.000000	1.000000	140.991211	107.702943	-10.275271	1196.160000
0.500000	1.100000	1.000000	2.000000	0.500000	0.500000	68.359375	99.024749	-11.947334	509.460000
0.510000	1.100000	1.000000	3.000000	0.333333	0.333333	72.631836	98.809094	-11.760993	489.300000
0.520000	1.100000	1.000000	5.000000	0.200000	0.200000	72.631836	98.649201	-13.030777	470.960000
0.530000	1.100000	1.000000	1.000000	1.000000	1.000000	72.631836	98.574497	-13.671929	454.230000
0.540000	1.100000	1.000000	1.000000	1.000000	1.000000	76.904297	98.612354	-12.932844	439.740000
0.550000	1.100000	1.000000	1.000000	1.000000	1.000000	76.904297	98.705889	-13.948939	429.870000
0.560000	1.100000	1.000000	1.000000	1.000000	1.000000	76.904297	98.731185	-14.172652	420.070000
0.570000	1.100000	1.000000	1.000000	1.000000	1.000000	81.176758	98.822124	-13.243552	413.700000
0.580000	1.100000	1.000000	1.000000	1.000000	1.000000	81.176758	99.001005	-13.698550	409.920000
0.590000	1.100000	1.000000	1.000000	1.000000	1.000000	81.176758	98.878402	-13.386522	407.260000
0.600000	1.100000	1.000000	1.000000	1.000000	1.000000	85.449219	98.747343	-13.629533	407.400000
0.610000	1.100000	1.000000	1.000000	1.000000	1.000000	85.449219	98.745131	-13.673690	410.130000
0.620000	1.100000	1.000000	1.000000	1.000000	1.000000	89.721680	99.028944	-12.705076	417.620000
0.630000	1.100000	1.000000	1.000000	1.000000	1.000000	89.721680	99.171652	-13.411247	426.440000
0.640000	1.100000	1.000000	1.000000	1.000000	1.000000	89.721680	99.267034	-12.946167	431.340000
0.650000	1.100000	1.000000	1.000000	1.000000	1.000000	93.994141	99.433522	-13.535396	444.290000
0.660000	1.100000	1.000000	1.000000	1.000000	1.000000	93.994141	99.754367	-13.481060	452.690000
0.670000	1.100000	1.000000	1.000000	1.000000	1.000000	98.266602	100.019749	-12.753735	459.480000
0.680000	1.100000	1.000000	1.000000	1.000000	1.000000	98.266602	100.195468	-13.186582	469.070000
0.690000	1.100000	1.000000	1.000000	1.000000	1.000000	102.539063	100.632149	-12.345453	480.830000
0.700000	1.100000	1.000000	1.000000	1.000000	1.000000	102.539063	100.410934	-12.958950	498.540000
0.710000	1.100000	1.000000	1.000000	1.000000	1.000000	106.811523	100.730613	-12.200526	519.750000
0.720000	1.100000	1.000000	1.000000	1.000000	1.000000	106.811523	101.090855	-12.801774	545.860000
0.730000	1.100000	1.000000	1.000000	1.000000	1.000000	111.083984	101.909839	-12.052832	576.800000
0.740000	1.100000	1.000000	1.000000	1.000000	1.000000	111.083984	102.037693	-12.583605	607.530000
0.750000	1.100000	1.000000	1.000000	1.000000	1.000000	115.356445	102.500000	-11.809655	646.100000
0.760000	1.100000	1.000000	1.000000	1.000000	1.000000	115.356445	102.945220	-12.213742	685.370000
0.770000	1.100000	1.000000	1.000000	1.000000	1.000000	119.628906	103.670143	-11.248216	732.130000
0.780000	1.100000	1.000000	1.000000	1.000000	1.000000	119.628906	104.237925	-11.564463	772.660000
0.790000	1.100000	1.000000	1.000000	1.000000	1.000000	119.628906	104.232635	-10.741571	812.280000
0.800000	1.100000	1.000000	1.000000	1.000000	1.000000	123.901367	104.409446	-11.672868	857.430000
0.810000	1.100000	1.000000	1.000000	1.000000	1.000000	123.901367	104.791250	-11.546510	899.080000
0.820000	1.100000	1.000000	1.000000	1.000000	1.000000	123.901367	105.129208	-10.266720	934.150000
0.830000	1.100000	1.000000	1.000000	1.000000	1.000000	128.173828	105.458529	-11.332005	971.810000
0.840000	1.100000	1.000000	1.000000	1.000000	1.000000	128.173828	105.962218	-11.049257	1011.850000
0.850000	1.100000	1.000000	1.000000	1.000000	1.000000	128.173828	106.475716	-10.481971	1046.080000
0.860000	1.100000	1.000000	1.000000	1.000000	1.000000	132.446289	106.951674	-10.303618	1073.660000
0.870000	1.100000	1.000000	1.000000	1.000000	1.000000	132.446289	107.219442	-11.055719	1090.530000
0.880000	1.100000	1.000000	1.000000	1.000000	1.000000	132.446289	107.272805	-10.839304	1107.540000
0.890000	1.100000	1.000000	1.000000	1.000000	1.000000	132.446289	107.216863	-10.628815	1124.060000
0.900000	1.100000	1.000000	1.000000	1.000000	1.000000	136.718750	107.159570	-9.935842	1144.360000
0.910000	1.100000	1.000000	1.000000	1.000000	1.000000	136.718750	107.155895	-10.870860	1163.050000
0.920000	1.100000	1.000000	1.000000	1.000000	1.000000	136.718750	107.209494	-10.686160	1180.620000
0.930000	1.100000	1.000000	1.000000	1.000000	1.000000	136.718750	107.301974	-10.857118	1194.340000
0.940000	1.100000	1.000000	1.000000	1.000000	1.000000	136.718750	107.426012	-10.458424	1204.560000
0.950000	1.100000	1.000000	1.000000	1.000000	1.000000	140.991211	107.572728	-9.848689	1209.110000
0.960000	1.100000	1.000000	1.000000	1.000000	1.000000	140.991211	107.698392	-10.395271	1215.830000
0.970000	1.100000	1.000000	1.000000	1.000000	1.000000	140.991211	107.774970	-10.803233	1220.310000
0.980000	1.100000	1.000000	1.000000	1.000000	1.000000	140.991211	107.837290	-10.442084	1212.190000
0.990000	1.100000	1.000000	1.000000	1.000000	1.000000	140.991211	107.900348	-10.804944	1230.810000
1.000000	1.100000	1.000000	1.000000	1.000000	1.000000	140.991211	108.009515	-10.016627	1225.630000
0.500000	1.120000	1.000000	3.000000	0.333333	0.333333	68.359375	99.317354	-11.779033	529.970000
0.510000	1.120000	1.000000	2.000000	0.500000	0.500000	72.631836	99.092518	-11.729866	508.900000
0.520000	1.120000	1.000000	2.000000	0.500000	0.500000	72.631836	98.931854	-12.898927	490.000000
0.530000	1.120000	1.000000	1.000000	1.000000	1.000000	72.631836	98.859307	-13.585493	472.640000
0.540000	1.120000	1.000000	1.000000	1.000000	1.000000	76.904297	98.894846	-12.893798	457.520000
0.550000	1.120000	1.000000	1.000000	1.000000	1.000000	76.904297	99.007098	-13.820687	447.230000
0.560000	1.120000	1.000000	1.000000	1.000000	1.000000	76.904297	99.022908	-14.046003	436.940000
0.570000	1.120000	1.000000	1.000000	1.000000	1.000000	81.176758	99.124038	-13.226780	430.220000
0.580000	1.120000	1.000000	1.000000	1.000000	1.000000	81.176758	99.286025	-13.606686	426.160000
0.590000	1.120000	1.000000	1.000000	1.000000	1.000000	81.176758	99.148569	-13.243509	423.080000
0.600000	1.120000	1.000000	1.000000	1.000000	1.000000	85.449219	99.010563	-13.699557	423.570000
0.610000	1.120000	1.000000	1.000000	1.000000	1.000000	85.449219	99.025754	-13.690783	426.160000
0.620000	1.120000	1.000000	1.000000	1.000000	1.000000	89.721680	99.308354	-12.658784	434.000000
0.630000	1.120000	1.000000	1.000000	1.000000	1.000000	89.721680	99.485594	-13.299404	443.030000
0.640000	1.120000	1.000000	1.000000	1.000000	1.000000	89.721680	99.564803	-12.786682	447.930000
0.650000	1.120000	1.000000	1.000000	1.000000	1.000000	93.994141	99.755243	-13.505531	461.440000
0.660000	1.120000	1.000000	1.000000	1.000000	1.000000	93.994141	100.060875	-13.389727	470.260000
0.670000	1.120000	1.000000	1.000000	1.000000	1.000000	98.266602	100.289617	-12.833327	477.120000
0.680000	1.120000	1.000000	1.000000	1.000000	1.000000	98.266602	100.470095	-13.235835	487.200000
0.690000	1.120000	1.000000	1.000000	1.000000	1.000000	102.539063	100.917687	-12.411940	499.030000
0.700000	1.120000	1.000000	1.000000	1.000000	1.000000	102.539063	100.707871	-12.999923	517.720000
0.710000	1.120000	1.000000	1.000000	1.000000	1.000000	106.811523	101.090728	-12.296517	539.840000
0.720000	1.120000	1.000000	1.000000	1.000000	1.000000	106.811523	101.465562	-12.871880	567.560000
0.730000	1.120000	1.000000	1.000000	1.000000	1.000000	111.083984	102.255208	-12.172185	598.990000
0.740000	1.120000	1.000000	1.000000	1.000000	1.000000	111.083984	102.333947	-12.605897	631.190000
0.750000	1.120000	1.000000	1.000000	1.000000	1.000000	115.356445	102.812284	-11.992688	671.020000
0.760000	1.120000	1.000000	1.000000	1.000000	1.000000	115.356445	103.259514	-12.234384	712.180000
0.770000	1.120000	1.000000	1.000000	1.000000	1.000000	119.628906	104.017819	-11.378293	760.480000
0.780000	1.120000	1.000000	1.000000	1.000000	1.000000	119.628906	104.506726	-11.635023	801.220000
0.790000	1.120000	1.000000	1.000000	1.000000	1.000000	119.628906	104.484111	-10.574779	839.440000
0.800000	1.120000	1.000000	1.000000	1.000000	1.000000	123.901367	104.709789	-11.506832	889.140000
0.810000	1.120000	1.000000	1.000000	1.000000	1.000000	123.901367	105.078705	-11.470004	932.050000
0.820000	1.120000	1.000000	1.000000	1.000000	1.000000	128.173828	105.413620	-10.274613	968.310000
0.830000	1.120000	1.000000	1.000000	1.000000	1.000000	128.173828	105.757670	-11.282240	1003.450000
0.840000	1.120000	1.000000	1.000000	1.000000	1.000000	128.173828	106.283897	-11.098338	1049.160000
0.850000	1.120000	1.000000	1.000000	1.000000	1.000000	128.173828	106.797630	-10.290651	1085.280000
0.860000	1.120000	1.000000	1.000000	1.000000	1.000000	132.446289	107.260122	-10.406488	1109.150000
0.870000	1.120000	1.000000	1.000000	1.000000	1.000000	132.446289	107.501813	-10.904111	1131.480000
0.880000	1.120000	1.000000	1.000000	1.000000	1.000000	132.446289	107.514399	-10.888807	1144.500000
0.890000	1.120000	1.000000	1.000000	1.000000	1.000000	132.446289	107.451453	-10.396758	1161.790000
0.900000	1.120000	1.000000	1.000000	1.000000	1.000000	136.718750	107.403076	-9.944743	1182.510000
0.910000	1.120000	1.000000	1.000000	1.000000	1.000000	136.718750	107.411612	-10.944432	1202.740000
0.920000	1.120000	1.000000	1.000000	1.000000	1.000000	136.718750	107.476735	-10.553996	1220.310000
0.930000	1.120000	1.000000	1.000000	1.000000	1.000000	136.718750	107.571818	-10.932498	1233.470000
0.940000	1.120000	1.000000	1.000000	1.000000	1.000000	136.718750	107.701100	-10.237960	1243.410000
0.950000	1.120000	1.000000	1.000000	1.000000	1.000000	140.991211	107.853305	-9.801483	1251.880000
0.960000	1.120000	1.000000	1.000000	1.000000	1.000000	140.991211	107.972377	-10.554815	1256.010000
0.970000	1.120000	1.000000	1.000000	1.000000	1.000000	140.991211	108.046653	-10.668896	1259.160000
0.980000	1.120000	1.000000	1.000000	1.000000	1.000000	140.991211	108.103076	-10.488492	1262.100000
0.990000	1.120000	1.000000	1.000000	1.000000	1.000000	140.991211	108.180459	-10.736281	1263.360000
1.000000	1.120000	1.000000	1.000000	1.000000	1.000000	140.991211	108.291972	-9.819479	1279.250000
0.500000	1.140000	1.000000	3.000000	0.333333	0.333333	68.359375	99.605233	-11.623544	550.760000
0.510000	1.140000	1.000000	2.000000	0.500000	0.500000	72.631836	99.371678	-11.706392	528.990000
0.520000	1.140000	1.000000	2.000000	0.500000	0.500000	72.631836	99.205923	-12.772272	509.320000
0.530000	1.140000	1.000000	1.000000	1.000000	1.000000	72.631836	99.128794	-13.487872	491.470000
0.540000	1.140000	1.000000	1.000000	1.000000	1.000000	76.904297	99.174209	-12.864114	475.580000
0.550000	1.140000	1.000000	1.000000	1.000000	1.000000	76.904297	99.300525	-13.704205	464.800000
0.560000	1.140000	1.000000	1.000000	1.000000	1.000000	76.904297	99.307583	-13.860973	454.090000
0.570000	1.140000	1.000000	1.000000	1.000000	1.000000	81.176758	99.422350	-13.221024	446.740000
0.580000	1.140000	1.000000	1.000000	1.000000	1.000000	81.176758	99.564304	-13.530464	442.610000
0.590000	1.140000	1.000000	1.000000	1.000000	1.000000	81.176758	99.415614	-13.114833	439.320000
0.600000	1.140000	1.000000	1.000000	1.000000	1.000000	85.449219	99.270843	-13.777425	439.670000
0.610000	1.140000	1.000000	1.000000	1.000000	1.000000	85.449219	99.303275	-13.716016	442.470000
0.620000	1.140000	1.000000	1.000000	1.000000	1.000000	89.721680	99.583640	-12.627917	450.520000
0.630000	1.140000	1.000000	1.000000	1.000000	1.000000	89.721680	99.790547	-13.198478	459.690000
0.640000	1.140000	1.000000	1.000000	1.000000	1.000000	89.721680	99.854006	-12.643955	464.660000
0.650000	1.140000	1.000000	1.000000	1.000000	1.000000	93.994141	100.073989	-13.494739	478.730000
0.660000	1.140000	1.000000	1.000000	1.000000	1.000000	93.994141	100.350651	-13.200864	488.110000
0.670000	1.140000	1.000000	1.000000	1.000000	1.000000	98.266602	100.552489	-12.942914	495.040000
0.680000	1.140000	1.000000	1.000000	1.000000	1.000000	98.266602	100.753240	-13.314817	505.680000
0.690000	1.140000	1.000000	1.000000	1.000000	1.000000	102.539063	101.193592	-12.485490	517.580000
0.700000	1.140000	1.000000	1.000000	1.000000	1.000000	102.539063	101.003227	-13.062611	537.460000
0.710000	1.140000	1.000000	1.000000	1.000000	1.000000	106.811523	101.421674	-12.387384	559.930000
0.720000	1.140000	1.000000	1.000000	1.000000	1.000000	106.811523	101.823158	-12.901764	589.680000
0.730000	1.140000	1.000000	1.000000	1.000000	1.000000	111.083984	102.578001	-12.361408	621.320000
0.740000	1.140000	1.000000	1.000000	1.000000	1.000000	111.083984	102.630045	-12.529856	655.270000
0.750000	1.140000	1.000000	1.000000	1.000000	1.000000	115.356445	103.123498	-12.236337	696.360000
0.760000	1.140000	1.000000	1.000000	1.000000	1.000000	115.356445	103.568008	-12.159324	739.550000
0.770000	1.140000	1.000000	1.000000	1.000000	1.000000	119.628906	104.330123	-11.556716	789.040000
0.780000	1.140000	1.000000	1.000000	1.000000	1.000000	119.628906	104.765507	-11.700013	830.130000
0.790000	1.140000	1.000000	1.000000	1.000000	1.000000	123.901367	104.729194	-10.544634	873.670000
0.800000	1.140000	1.000000	1.000000	1.000000	1.000000	123.901367	104.981303	-11.339884	921.970000
0.810000	1.140000	1.000000	1.000000	1.000000	1.000000	123.901367	105.359246	-11.424857	964.600000
0.820000	1.140000	1.000000	1.000000	1.000000	1.000000	128.173828	105.688844	-10.345009	1002.330000
0.830000	1.140000	1.000000	1.000000	1.000000	1.000000	128.173828	106.065331	-11.114169	1043.700000
0.840000	1.140000	1.000000	1.000000	1.000000	1.000000	128.173828	106.585798	-11.166428	1086.050000
0.850000	1.140000	1.000000	1.000000	1.000000	1.000000	128.173828	107.115219	-10.123267	1122.030000
0.860000	1.140000	1.000000	1.000000	1.000000	1.000000	132.446289	107.550483	-10.522469	1140.370000
0.870000	1.140000	1.000000	1.000000	1.000000	1.000000	132.446289	107.764465	-10.777536	1168.300000
0.880000	1.140000	1.000000	1.000000	1.000000	1.000000	132.446289	107.754347	-10.930450	1172.080000
0.890000	1.140000	1.000000	1.000000	1.000000	1.000000	132.446289	107.685043	-10.200188	1200.150000
0.900000	1.140000	1.000000	1.000000	1.000000	1.000000	136.718750	107.647690	-9.991239	1222.410000
0.910000	1.140000	1.000000	1.000000	1.000000	1.000000	136.718750	107.663932	-10.912428	1241.520000
0.920000	1.140000	1.000000	1.000000	1.000000	1.000000	136.718750	107.736568	-10.479380	1248.030000
0.930000	1.140000	1.000000	1.000000	1.000000	1.000000	136.718750	107.833901	-10.878770	1273.090000
0.940000	1.140000	1.000000	1.000000	1.000000	1.000000	136.718750	107.979884	-10.038262	1283.520000
0.950000	1.140000	1.000000	1.000000	1.000000	1.000000	140.991211	108.127506	-9.798231	1291.360000
0.960000	1.140000	1.000000	1.000000	1.000000	1.000000	140.991211	108.237557	-10.721794	1294.300000
0.970000	1.140000	1.000000	1.000000	1.000000	1.000000	140.991211	108.311535	-10.535441	1299.340000
0.980000	1.140000	1.000000	1.000000	1.000000	1.000000	140.991211	108.377660	-10.552709	1294.300000
0.990000	1.140000	1.000000	1.000000	1.000000	1.000000	140.991211	108.460421	-10.593437	1311.800000
1.000000	1.140000	1.000000	1.000000	1.000000	1.000000	140.991211	108.581299	-9.673152	1320.900000
0.500000	1.160000	1.000000	2.000000	0.500000	0.500000	68.359375	99.884652	-11.475209	571.970000
0.510000	1.160000	1.000000	3.000000	0.333333	0.333333	72.631836	99.644531	-11.688608	549.500000
0.520000	1.160000	1.000000	3.000000	0.333333	0.333333	72.631836	99.475400	-12.653358	528.920000
0.530000	1.160000	1.000000	1.000000	1.000000	1.000000	72.631836	99.393759	-13.306766	510.440000
0.540000	1.160000	1.000000	1.000000	1.000000	1.000000	76.904297	99.447449	-12.835236	493.990000
0.550000	1.160000	1.000000	1.000000	1.000000	1.000000	76.904297	99.586123	-13.592327	482.650000
0.560000	1.160000	1.000000	1.000000	1.000000	1.000000	76.904297	99.588668	-13.693589	471.450000
0.570000	1.160000	1.000000	1.000000	1.000000	1.000000	81.176758	99.703432	-13.215182	463.540000
0.580000	1.160000	1.000000	1.000000	1.000000	1.000000	81.176758	99.835461	-13.469870	459.270000
0.590000	1.160000	1.000000	1.000000	1.000000	1.000000	81.176758	99.676553	-13.001128	455.490000
0.600000	1.160000	1.000000	1.000000	1.000000	1.000000	85.449219	99.531019	-13.725312	455.840000
0.610000	1.160000	1.000000	1.000000	1.000000	1.000000	85.449219	99.576672	-13.748585	459.060000
0.620000	1.160000	1.000000	1.000000	1.000000	1.000000	89.721680	99.850965	-12.603548	467.670000
0.630000	1.160000	1.000000	1.000000	1.000000	1.000000	89.721680	100.093535	-13.113666	476.560000
0.640000	1.160000	1.000000	1.000000	1.000000	1.000000	89.721680	100.141606	-12.518178	481.740000
0.650000	1.160000	1.000000	1.000000	1.000000	1.000000	93.994141	100.388343	-13.396045	496.300000
0.660000	1.160000	1.000000	1.000000	1.000000	1.000000	93.994141	100.647202	-12.970759	506.240000
0.670000	1.160000	1.000000	1.000000	1.000000	1.000000	98.266602	100.808126	-13.065448	513.170000
0.680000	1.160000	1.000000	1.000000	1.000000	1.000000	98.266602	101.028792	-13.223235	524.510000
0.690000	1.160000	1.000000	1.000000	1.000000	1.000000	102.539063	101.457862	-12.570058	536.480000
0.700000	1.160000	1.000000	1.000000	1.000000	1.000000	102.539063	101.298208	-13.128298	557.620000
0.710000	1.160000	1.000000	1.000000	1.000000	1.000000	106.811523	101.749684	-12.520108	580.510000
0.720000	1.160000	1.000000	1.000000	1.000000	1.000000	106.811523	102.177984	-12.820318	612.150000
0.730000	1.160000	1.000000	1.000000	1.000000	1.000000	111.083984	102.881119	-12.597961	643.930000
0.740000	1.160000	1.000000	1.000000	1.000000	1.000000	111.083984	102.921148	-12.345123	679.770000
0.750000	1.160000	1.000000	1.000000	1.000000	1.000000	115.356445	103.428294	-12.270818	721.980000
0.760000	1.160000	1.000000	1.000000	1.000000	1.000000	115.356445	103.872610	-11.966381	767.270000
0.770000	1.160000	1.000000	1.000000	1.000000	1.000000	119.628906	104.636860	-11.770821	818.020000
0.780000	1.160000	1.000000	1.000000	1.000000	1.000000	119.628906	105.015986	-11.776412	860.020000
0.790000	1.160000	1.000000	1.000000	1.000000	1.000000	123.901367	104.977169	-10.627096	905.100000
0.800000	1.160000	1.000000	1.000000	1.000000	1.000000	123.901367	105.260692	-11.176853	950.530000
0.810000	1.160000	1.000000	1.000000	1.000000	1.000000	123.901367	105.639189	-11.115227	998.200000
0.820000	1.160000	1.000000	1.000000	1.000000	1.000000	128.173828	105.963106	-10.427854	1036.490000
0.830000	1.160000	1.000000	1.000000	1.000000	1.000000	128.173828	106.374988	-10.972704	1080.030000
0.840000	1.160000	1.000000	1.000000	1.000000	1.000000	128.173828	106.889348	-11.110377	1123.570000
0.850000	1.160000	1.000000	1.000000	1.000000	1.000000	128.173828	107.419512	-9.993416	1159.270000
0.860000	1.160000	1.000000	1.000000	1.000000	1.000000	132.446289	107.836984	-10.688028	1186.430000
0.870000	1.160000	1.000000	1.000000	1.000000	1.000000	132.446289	108.015854	-10.638398	1204.630000
0.880000	1.160000	1.000000	1.000000	1.000000	1.000000	132.446289	107.992599	-10.955561	1219.260000
0.890000	1.160000	1.000000	1.000000	1.000000	1.000000	132.446289	107.931018	-10.027899	1239.630000
0.900000	1.160000	1.000000	1.000000	1.000000	1.000000	136.718750	107.888593	-10.074440	1261.820000
0.910000	1.160000	1.000000	1.000000	1.000000	1.000000	136.718750	107.913694	-10.905415	1282.610000
0.920000	1.160000	1.000000	1.000000	1.000000	1.000000	136.718750	107.991691	-10.464782	1296.750000
0.930000	1.160000	1.000000	1.000000	1.000000	1.000000	136.718750	108.092607	-10.824604	1313.620000
0.940000	1.160000	1.000000	1.000000	1.000000	1.000000	136.718750	108.247702	-9.877197	1319.290000
0.950000	1.160000	1.000000	1.000000	1.000000	1.000000	140.991211	108.402999	-9.835281	1330.910000
0.960000	1.160000	1.000000	1.000000	1.000000	1.000000	140.991211	108.499571	-10.742614	1335.110000
0.970000	1.160000	1.000000	1.000000	1.000000	1.000000	140.991211	108.570306	-10.394509	1340.920000
0.980000	1.160000	1.000000	1.000000	1.000000	1.000000	140.991211	108.638753	-10.584878	1348.690000
0.990000	1.160000	1.000000	1.000000	1.000000	1.000000	140.991211	108.735416	-10.355771	1355.760000
1.000000	1.160000	1.000000	1.000000	1.000000	1.000000	140.991211	108.872474	-9.586514	1363.180000
0.500000	1.180000	1.000000	3.000000	0.333333	0.333333	68.359375	100.160328	-11.341325	593.320000
0.510000	1.180000	1.000000	2.000000	0.500000	0.500000	72.631836	99.912093	-11.659517	570.150000
0.520000	1.180000	1.000000	2.000000	0.500000	0.500000	72.631836	99.741291	-12.543909	548.870000
0.530000	1.180000	1.000000	1.000000	1.000000	1.000000	72.631836	99.664370	-13.141311	529.690000
0.540000	1.180000	1.000000	1.000000	1.000000	1.000000	76.904297	99.720038	-12.810957	512.680000
0.550000	1.180000	1.000000	1.000000	1.000000	1.000000	76.904297	99.864276	-13.490090	500.570000
0.560000	1.180000	1.000000	1.000000	1.000000	1.000000	76.904297	99.864620	-13.542350	489.090000
0.570000	1.180000	1.000000	1.000000	1.000000	1.000000	81.176758	99.975270	-13.214758	480.620000
0.580000	1.180000	1.000000	1.000000	1.000000	1.000000	81.176758	100.101660	-13.423703	476.070000
0.590000	1.180000	1.000000	1.000000	1.000000	1.000000	81.176758	99.932630	-12.896352	472.010000
0.600000	1.180000	1.000000	1.000000	1.000000	1.000000	85.449219	99.776135	-13.686567	472.290000
0.610000	1.180000	1.000000	1.000000	1.000000	1.000000	85.449219	99.846757	-13.682783	475.930000
0.620000	1.180000	1.000000	1.000000	1.000000	1.000000	89.721680	100.118122	-12.587119	484.680000
0.630000	1.180000	1.000000	1.000000	1.000000	1.000000	89.721680	100.376349	-13.048811	493.920000
0.640000	1.180000	1.000000	1.000000	1.000000	1.000000	89.721680	100.419559	-12.415339	499.100000
0.650000	1.180000	1.000000	1.000000	1.000000	1.000000	93.994141	100.690318	-13.240185	514.150000
0.660000	1.180000	1.000000	1.000000	1.000000	1.000000	93.994141	100.940539	-12.762578	524.510000
0.670000	1.180000	1.000000	1.000000	1.000000	1.000000	98.266602	101.061633	-13.140762	531.650000
0.680000	1.180000	1.000000	1.000000	1.000000	1.000000	98.266602	101.288622	-13.138263	543.620000
0.690000	1.180000	1.000000	1.000000	1.000000	1.000000	102.539063	101.699942	-12.694026	555.660000
0.700000	1.180000	1.000000	1.000000	1.000000	1.000000	102.539063	101.597118	-13.027111	578.270000
0.710000	1.180000	1.000000	1.000000	1.000000	1.000000	106.811523	102.054578	-12.695903	601.300000
0.720000	1.180000	1.000000	1.000000	1.000000	1.000000	106.811523	102.527905	-12.731563	634.900000
0.730000	1.180000	1.000000	1.000000	1.000000	1.000000	111.083984	103.182618	-12.559032	666.820000
0.740000	1.180000	1.000000	1.000000	1.000000	1.000000	111.083984	103.210264	-12.023773	704.270000
0.750000	1.180000	1.000000	1.000000	1.000000	1.000000	115.356445	103.720867	-12.232104	747.740000
0.760000	1.180000	1.000000	1.000000	1.000000	1.000000	115.356445	104.169947	-11.644227	794.780000
0.770000	1.180000	1.000000	1.000000	1.000000	1.000000	119.628906	104.929326	-11.862352	846.720000
0.780000	1.180000	1.000000	1.000000	1.000000	1.000000	119.628906	105.254422	-11.708821	886.830000
0.790000	1.180000	1.000000	1.000000	1.000000	1.000000	123.901367	105.223954	-10.714329	937.440000
0.800000	1.180000	1.000000	1.000000	1.000000	1.000000	123.901367	105.528424	-11.041572	988.120000
0.810000	1.180000	1.000000	1.000000	1.000000	1.000000	123.901367	105.909925	-10.846455	1032.640000
0.820000	1.180000	1.000000	1.000000	1.000000	1.000000	128.173828	106.231414	-10.524724	1072.610000
0.830000	1.180000	1.000000	1.000000	1.000000	1.000000	128.173828	106.673885	-10.819195	1116.780000
0.840000	1.180000	1.000000	1.000000	1.000000	1.000000	128.173828	107.184674	-11.059276	1160.180000
0.850000	1.180000	1.000000	1.000000	1.000000	1.000000	128.173828	107.716163	-9.917420	1197.420000
0.860000	1.180000	1.000000	1.000000	1.000000	1.000000	132.446289	108.110235	-10.847322	1224.370000
0.870000	1.180000	1.000000	1.000000	1.000000	1.000000	132.446289	108.257176	-10.531319	1241.240000
0.880000	1.180000	1.000000	1.000000	1.000000	1.000000	132.446289	108.228030	-10.898095	1257.480000
0.890000	1.180000	1.000000	1.000000	1.000000	1.000000	132.446289	108.158196	-9.898881	1277.640000
0.900000	1.180000	1.000000	1.000000	1.000000	1.000000	136.718750	108.123781	-10.180023	1301.930000
0.910000	1.180000	1.000000	1.000000	1.000000	1.000000	136.718750	108.158372	-10.802717	1321.390000
0.920000	1.180000	1.000000	1.000000	1.000000	1.000000	136.718750	108.243680	-10.498885	1341.690000
0.930000	1.180000	1.000000	1.000000	1.000000	1.000000	136.718750	108.361020	-10.779765	1336.790000
0.940000	1.180000	1.000000	1.000000	1.000000	1.000000	136.718750	108.523161	-9.763538	1365.490000
0.950000	1.180000	1.000000	1.000000	1.000000	1.000000	140.991211	108.656693	-9.914482	1371.440000
0.960000	1.180000	1.000000	1.000000	1.000000	1.000000	140.991211	108.754291	-10.719843	1376.270000
0.970000	1.180000	1.000000	1.000000	1.000000	1.000000	140.991211	108.822594	-10.289229	1380.050000
0.980000	1.180000	1.000000	1.000000	1.000000	1.000000	140.991211	108.897577	-10.642699	1391.250000
0.990000	1.180000	1.000000	1.000000	1.000000	1.000000	140.991211	109.004602	-10.120915	1400.140000
1.000000	1.180000	1.000000	1.000000	1.000000	1.000000	140.991211	109.165319	-9.541453	1405.670000
0.500000	1.200000	1.000000	2.000000	0.500000	0.500000	68.359375	100.428688	-11.214957	615.160000
0.510000	1.200000	1.000000	2.000000	0.500000	0.500000	72.631836	100.180197	-11.628617	590.730000
0.520000	1.200000	1.000000	2.000000	0.500000	0.500000	72.631836	100.006635	-12.443568	569.100000
0.530000	1.200000	1.000000	1.000000	1.000000	1.000000	72.631836	99.937438	-12.987897	549.290000
0.540000	1.200000	1.000000	1.000000	1.000000	1.000000	76.904297	99.974524	-12.792978	531.580000
0.550000	1.200000	1.000000	1.000000	1.000000	1.000000	76.904297	100.139047	-13.397184	518.980000
0.560000	1.200000	1.000000	1.000000	1.000000	1.000000	76.904297	100.135864	-13.403690	506.940000
0.570000	1.200000	1.000000	1.000000	1.000000	1.000000	81.176758	100.241080	-13.218652	497.910000
0.580000	1.200000	1.000000	1.000000	1.000000	1.000000	81.176758	100.364207	-13.387922	493.220000
0.590000	1.200000	1.000000	1.000000	1.000000	1.000000	81.176758	100.180103	-12.806295	488.670000
0.600000	1.200000	1.000000	1.000000	1.000000	1.000000	85.449219	100.019324	-13.655240	488.880000
0.610000	1.200000	1.000000	1.000000	1.000000	1.000000	85.449219	100.110782	-13.599336	492.730000
0.620000	1.200000	1.000000	1.000000	1.000000	1.000000	89.721680	100.380206	-12.578349	501.970000
0.630000	1.200000	1.000000	1.000000	1.000000	1.000000	89.721680	100.651155	-13.003712	511.000000
0.640000	1.200000	1.000000	1.000000	1.000000	1.000000	89.721680	100.689642	-12.330821	516.670000
0.650000	1.200000	1.000000	1.000000	1.000000	1.000000	93.994141	100.999455	-13.103224	532.000000
0.660000	1.200000	1.000000	1.000000	1.000000	1.000000	93.994141	101.216109	-12.576971	543.130000
0.670000	1.200000	1.000000	1.000000	1.000000	1.000000	98.266602	101.307194	-13.102855	550.410000
0.680000	1.200000	1.000000	1.000000	1.000000	1.000000	98.266602	101.537689	-13.064735	562.940000
0.690000	1.200000	1.000000	1.000000	1.000000	1.000000	102.539063	101.935995	-12.838253	575.190000
0.700000	1.200000	1.000000	1.000000	1.000000	1.000000	102.539063	101.893956	-12.957282	599.200000
0.710000	1.200000	1.000000	1.000000	1.000000	1.000000	106.811523	102.357456	-12.806791	622.440000
0.720000	1.200000	1.000000	1.000000	1.000000	1.000000	106.811523	102.860611	-12.420744	658.000000
0.730000	1.200000	1.000000	1.000000	1.000000	1.000000	111.083984	103.456413	-12.522272	690.130000
0.740000	1.200000	1.000000	1.000000	1.000000	1.000000	111.083984	103.493042	-11.744299	730.170000
0.750000	1.200000	1.000000	1.000000	1.000000	1.000000	115.356445	104.003074	-12.111845	774.130000
0.760000	1.200000	1.000000	1.000000	1.000000	1.000000	115.356445	104.467992	-11.367588	823.690000
0.770000	1.200000	1.000000	1.000000	1.000000	1.000000	119.628906	105.214984	-11.818801	876.260000
0.780000	1.200000	1.000000	1.000000	1.000000	1.000000	119.628906	105.487059	-11.664370	919.870000
0.790000	1.200000	1.000000	1.000000	1.000000	1.000000	123.901367	105.471981	-10.813408	966.070000
0.800000	1.200000	1.000000	1.000000	1.000000	1.000000	123.901367	105.791215	-10.981051	1021.510000
0.810000	1.200000	1.000000	1.000000	1.000000	1.000000	123.901367	106.174748	-10.615176	1065.610000
0.820000	1.200000	1.000000	1.000000	1.000000	1.000000	128.173828	106.505910	-10.651456	1101.030000
0.830000	1.200000	1.000000	1.000000	1.000000	1.000000	128.173828	106.963862	-10.699523	1153.670000
0.840000	1.200000	1.000000	1.000000	1.000000	1.000000	128.173828	107.478696	-11.014060	1199.660000
0.850000	1.200000	1.000000	1.000000	1.000000	1.000000	132.446289	108.009162	-9.851100	1236.340000
0.860000	1.200000	1.000000	1.000000	1.000000	1.000000	132.446289	108.375257	-10.905290	1262.520000
0.870000	1.200000	1.000000	1.000000	1.000000	1.000000	132.446289	108.491057	-10.473139	1278.970000
0.880000	1.200000	1.000000	1.000000	1.000000	1.000000	132.446289	108.453411	-10.855816	1295.280000
0.890000	1.200000	1.000000	1.000000	1.000000	1.000000	132.446289	108.378487	-9.807698	1315.930000
0.900000	1.200000	1.000000	1.000000	1.000000	1.000000	136.718750	108.353492	-10.282586	1341.690000
0.910000	1.200000	1.000000	1.000000	1.000000	1.000000	136.718750	108.396833	-10.691340	1363.040000
0.920000	1.200000	1.000000	1.000000	1.000000	1.000000	136.718750	108.488047	-10.549246	1382.360000
0.930000	1.200000	1.000000	1.000000	1.000000	1.000000	136.718750	108.604605	-10.573558	1395.520000
0.940000	1.200000	1.000000	1.000000	1.000000	1.000000	136.718750	108.769117	-9.696040	1405.530000
0.950000	1.200000	1.000000	1.000000	1.000000	1.000000	140.991211	108.905123	-10.019315	1410.010000
0.960000	1.200000	1.000000	1.000000	1.000000	1.000000	140.991211	109.009702	-10.719106	1399.720000
0.970000	1.200000	1.000000	1.000000	1.000000	1.000000	140.991211	109.070795	-10.236914	1423.590000
0.980000	1.200000	1.000000	1.000000	1.000000	1.000000	140.991211	109.153637	-10.642649	1434.090000
0.990000	1.200000	1.000000	1.000000	1.000000	1.000000	140.991211	109.272152	-9.918210	1442.700000
1.000000	1.200000	1.000000	1.000000	1.000000	1.000000	145.263672	109.450369	-9.477587	1447.670000
0.500000	1.220000	1.000000	2.000000	0.500000	0.500000	68.359375	100.693990	-11.098131	637.280000
0.510000	1.220000	1.000000	2.000000	0.500000	0.500000	72.631836	100.436968	-11.598291	612.500000
0.520000	1.220000	1.000000	4.000000	0.250000	0.250000	72.631836	100.267731	-12.351114	589.750000
0.530000	1.220000	1.000000	1.000000	1.000000	1.000000	72.631836	100.204520	-12.847107	569.170000
0.540000	1.220000	1.000000	1.000000	1.000000	1.000000	76.904297	100.210328	-12.782312	550.830000
0.550000	1.220000	1.000000	1.000000	1.000000	1.000000	76.904297	100.405260	-13.312450	537.460000
0.560000	1.220000	1.000000	1.000000	1.000000	1.000000	76.904297	100.412462	-13.276948	525.000000
0.570000	1.220000	1.000000	1.000000	1.000000	1.000000	81.176758	100.499947	-13.230807	515.340000
0.580000	1.220000	1.000000	1.000000	1.000000	1.000000	81.176758	100.618766	-13.362106	510.510000
0.590000	1.220000	1.000000	1.000000	1.000000	1.000000	81.176758	100.424859	-12.724316	505.610000
0.600000	1.220000	1.000000	1.000000	1.000000	1.000000	85.449219	100.259567	-13.633444	505.890000
0.610000	1.220000	1.000000	1.000000	1.000000	1.000000	85.449219	100.368191	-13.525295	509.600000
0.620000	1.220000	1.000000	1.000000	1.000000	1.000000	89.721680	100.634415	-12.581646	519.470000
0.630000	1.220000	1.000000	1.000000	1.000000	1.000000	89.721680	100.926615	-12.975700	528.640000
0.640000	1.220000	1.000000	1.000000	1.000000	1.000000	89.721680	100.957135	-12.259562	534.310000
0.650000	1.220000	1.000000	1.000000	1.000000	1.000000	93.994141	101.294895	-12.984495	550.060000
0.660000	1.220000	1.000000	1.000000	1.000000	1.000000	93.994141	101.480579	-12.423224	561.890000
0.670000	1.220000	1.000000	1.000000	1.000000	1.000000	98.266602	101.550897	-13.079816	569.380000
0.680000	1.220000	1.000000	1.000000	1.000000	1.000000	98.266602	101.788290	-12.852772	582.610000
0.690000	1.220000	1.000000	1.000000	1.000000	1.000000	102.539063	102.165260	-12.932754	594.930000
0.700000	1.220000	1.000000	1.000000	1.000000	1.000000	102.539063	102.188979	-12.771840	620.550000
0.710000	1.220000	1.000000	1.000000	1.000000	1.000000	106.811523	102.656149	-12.758064	643.930000
0.720000	1.220000	1.000000	1.000000	1.000000	1.000000	106.811523	103.196336	-12.160531	681.520000
0.730000	1.220000	1.000000	1.000000	1.000000	1.000000	111.083984	103.721841	-12.431998	712.180000
0.740000	1.220000	1.000000	1.000000	1.000000	1.000000	111.083984	103.787072	-11.540513	755.790000
0.750000	1.220000	1.000000	1.000000	1.000000	1.000000	115.356445	104.281292	-11.941290	800.520000
0.760000	1.220000	1.000000	1.000000	1.000000	1.000000	115.356445	104.757230	-11.161390	852.390000
0.770000	1.220000	1.000000	1.000000	1.000000	1.000000	119.628906	105.493450	-11.753627	906.010000
0.780000	1.220000	1.000000	1.000000	1.000000	1.000000	119.628906	105.713451	-11.453441	950.530000
0.790000	1.220000	1.000000	1.000000	1.000000	1.000000	123.901367	105.718051	-10.947898	1002.400000
0.800000	1.220000	1.000000	1.000000	1.000000	1.000000	123.901367	106.054315	-10.994635	1052.660000
0.810000	1.220000	1.000000	1.000000	1.000000	1.000000	123.901367	106.434021	-10.439917	1099.770000
0.820000	1.220000	1.000000	1.000000	1.000000	1.000000	128.173828	106.765364	-10.802471	1144.990000
0.830000	1.220000	1.000000	1.000000	1.000000	1.000000	128.173828	107.237272	-10.635768	1191.260000
0.840000	1.220000	1.000000	1.000000	1.000000	1.000000	128.173828	107.766523	-10.757395	1238.440000
0.850000	1.220000	1.000000	1.000000	1.000000	1.000000	132.446289	108.292409	-9.850838	1274.350000
0.860000	1.220000	1.000000	1.000000	1.000000	1.000000	132.446289	108.633702	-10.869636	1285.060000
0.870000	1.220000	1.000000	1.000000	1.000000	1.000000	132.446289	108.720238	-10.469914	1316.840000
0.880000	1.220000	1.000000	1.000000	1.000000	1.000000	132.446289	108.681910	-10.735879	1332.590000
0.890000	1.220000	1.000000	1.000000	1.000000	1.000000	132.446289	108.601860	-9.757177	1358.000000
0.900000	1.220000	1.000000	1.000000	1.000000	1.000000	136.718750	108.580327	-10.417982	1381.100000
0.910000	1.220000	1.000000	1.000000	1.000000	1.000000	136.718750	108.634048	-10.592690	1403.430000
0.920000	1.220000	1.000000	1.000000	1.000000	1.000000	136.718750	108.727839	-10.591221	1420.440000
0.930000	1.220000	1.000000	1.000000	1.000000	1.000000	136.718750	108.851881	-10.385546	1435.770000
0.940000	1.220000	1.000000	1.000000	1.000000	1.000000	136.718750	109.015801	-9.663707	1443.400000
0.950000	1.220000	1.000000	1.000000	1.000000	1.000000	140.991211	109.150859	-10.120803	1452.430000
0.960000	1.220000	1.000000	1.000000	1.000000	1.000000	140.991211	109.246784	-10.604223	1459.080000
0.970000	1.220000	1.000000	1.000000	1.000000	1.000000	140.991211	109.318508	-10.236477	1464.400000
0.980000	1.220000	1.000000	1.000000	1.000000	1.000000	140.991211	109.409023	-10.578609	1475.670000
0.990000	1.220000	1.000000	1.000000	1.000000	1.000000	140.991211	109.533556	-9.731515	1486.030000
1.000000	1.220000	1.000000	1.000000	1.000000	1.000000	145.263672	109.727687	-9.441765	1491.490000
0.500000	1.240000	1.000000	2.000000	0.500000	0.500000	68.359375	100.953879	-10.989682	659.750000
0.510000	1.240000	1.000000	2.000000	0.500000	0.500000	72.631836	100.693689	-11.573076	634.200000
0.520000	1.240000	1.000000	2.000000	0.500000	0.500000	72.631836	100.524507	-12.267963	610.470000
0.530000	1.240000	1.000000	1.000000	1.000000	1.000000	72.631836	100.466554	-12.715737	589.260000
0.540000	1.240000	1.000000	1.000000	1.000000	1.000000	76.904297	100.465750	-12.762230	570.220000
0.550000	1.240000	1.000000	1.000000	1.000000	1.000000	76.904297	100.666584	-13.237422	556.220000
0.560000	1.240000	1.000000	1.000000	1.000000	1.000000	76.904297	100.677657	-13.159001	543.340000
0.570000	1.240000	1.000000	1.000000	1.000000	1.000000	81.176758	100.755418	-13.248610	533.050000
0.580000	1.240000	1.000000	1.000000	1.000000	1.000000	81.176758	100.869327	-13.342465	528.010000
0.590000	1.240000	1.000000	1.000000	1.000000	1.000000	81.176758	100.664857	-12.648202	522.690000
0.600000	1.240000	1.000000	1.000000	1.000000	1.000000	85.449219	100.500430	-13.615463	522.830000
0.610000	1.240000	1.000000	1.000000	1.000000	1.000000	85.449219	100.622160	-13.459349	527.100000
0.620000	1.240000	1.000000	1.000000	1.000000	1.000000	89.721680	100.885984	-12.592036	537.530000
0.630000	1.240000	1.000000	1.000000	1.000000	1.000000	89.721680	101.207709	-12.961029	546.070000
0.640000	1.240000	1.000000	1.000000	1.000000	1.000000	89.721680	101.218853	-12.201301	552.230000
0.650000	1.240000	1.000000	1.000000	1.000000	1.000000	93.994141	101.578072	-12.877776	568.260000
0.660000	1.240000	1.000000	1.000000	1.000000	1.000000	93.994141	101.740985	-12.281279	581.140000
0.670000	1.240000	1.000000	1.000000	1.000000	1.000000	98.266602	101.788259	-13.075478	588.630000
0.680000	1.240000	1.000000	1.000000	1.000000	1.000000	98.266602	102.037647	-12.634514	602.420000
0.690000	1.240000	1.000000	1.000000	1.000000	1.000000	102.539063	102.395677	-12.892379	615.370000
0.700000	1.240000	1.000000	1.000000	1.000000	1.000000	102.539063	102.483014	-12.519774	642.110000
0.710000	1.240000	1.000000	1.000000	1.000000	1.000000	106.811523	102.954809	-12.735526	665.770000
0.720000	1.240000	1.000000	1.000000	1.000000	1.000000	106.811523	103.513855	-11.948256	705.110000
0.730000	1.240000	1.000000	1.000000	1.000000	1.000000	111.083984	103.972489	-12.257688	737.240000
0.740000	1.240000	1.000000	1.000000	1.000000	1.000000	111.083984	104.077332	-11.347028	781.760000
0.750000	1.240000	1.000000	1.000000	1.000000	1.000000	115.356445	104.553977	-11.790726	827.330000
0.760000	1.240000	1.000000	1.000000	1.000000	1.000000	115.356445	105.042944	-10.978432	881.300000
0.770000	1.240000	1.000000	1.000000	1.000000	1.000000	119.628906	105.765652	-11.597140	936.250000
0.780000	1.240000	1.000000	1.000000	1.000000	1.000000	119.628906	105.934364	-11.181068	981.750000
0.790000	1.240000	1.000000	1.000000	1.000000	1.000000	123.901367	105.965768	-11.106102	1036.140000
0.800000	1.240000	1.000000	1.000000	1.000000	1.000000	123.901367	106.312062	-11.048482	1090.600000
0.810000	1.240000	1.000000	1.000000	1.000000	1.000000	123.901367	106.692912	-10.282315	1136.520000
0.820000	1.240000	1.000000	1.000000	1.000000	1.000000	128.173828	107.024673	-10.951431	1174.670000
0.830000	1.240000	1.000000	1.000000	1.000000	1.000000	128.173828	107.514160	-10.629209	1230.950000
0.840000	1.240000	1.000000	1.000000	1.000000	1.000000	128.173828	108.049589	-10.543851	1276.800000
0.850000	1.240000	1.000000	1.000000	1.000000	1.000000	132.446289	108.562152	-9.888435	1314.110000
0.860000	1.240000	1.000000	1.000000	1.000000	1.000000	132.446289	108.879057	-10.851248	1338.820000
0.870000	1.240000	1.000000	1.000000	1.000000	1.000000	132.446289	108.942105	-10.506905	1354.990000
0.880000	1.240000	1.000000	1.000000	1.000000	1.000000	132.446289	108.892659	-10.540746	1372.070000
0.890000	1.240000	1.000000	1.000000	1.000000	1.000000	136.718750	108.818250	-9.703551	1399.160000
0.900000	1.240000	1.000000	1.000000	1.000000	1.000000	136.718750	108.812398	-10.535356	1423.310000
0.910000	1.240000	1.000000	1.000000	1.000000	1.000000	136.718750	108.865650	-10.470582	1440.600000
0.920000	1.240000	1.000000	1.000000	1.000000	1.000000	136.718750	108.960517	-10.611030	1465.450000
0.930000	1.240000	1.000000	1.000000	1.000000	1.000000	136.718750	109.096490	-10.183424	1478.330000
0.940000	1.240000	1.000000	1.000000	1.000000	1.000000	140.991211	109.253256	-9.608883	1487.150000
0.950000	1.240000	1.000000	1.000000	1.000000	1.000000	140.991211	109.403268	-10.269829	1474.760000
0.960000	1.240000	1.000000	1.000000	1.000000	1.000000	140.991211	109.483315	-10.491978	1498.420000
0.970000	1.240000	1.000000	1.000000	1.000000	1.000000	140.991211	109.562124	-10.274959	1511.160000
0.980000	1.240000	1.000000	1.000000	1.000000	1.000000	140.991211	109.655018	-10.517511	1507.870000
0.990000	1.240000	1.000000	1.000000	1.000000	1.000000	140.991211	109.793722	-9.579925	1529.640000
1.000000	1.240000	1.000000	1.000000	1.000000	1.000000	145.263672	110.020900	-9.437388	1518.440000
0.500000	1.260000	1.000000	2.000000	0.500000	0.500000	68.359375	101.210922	-10.886687	682.640000
0.510000	1.260000	1.000000	2.000000	0.500000	0.500000	72.631836	100.947201	-11.553157	656.320000
0.520000	1.260000	1.000000	3.000000	0.333333	0.333333	72.631836	100.777963	-12.193562	631.470000
0.530000	1.260000	1.000000	1.000000	1.000000	1.000000	72.631836	100.720509	-12.594166	609.700000
0.540000	1.260000	1.000000	1.000000	1.000000	1.000000	76.904297	100.717779	-12.744512	590.030000
0.550000	1.260000	1.000000	1.000000	1.000000	1.000000	76.904297	100.921652	-13.171558	575.120000
0.560000	1.260000	1.000000	1.000000	1.000000	1.000000	76.904297	100.940285	-13.052426	561.820000
0.570000	1.260000	1.000000	1.000000	1.000000	1.000000	81.176758	101.004474	-13.268152	550.900000
0.580000	1.260000	1.000000	1.000000	1.000000	1.000000	81.176758	101.114123	-13.327375	545.440000
0.590000	1.260000	1.000000	1.000000	1.000000	1.000000	81.176758	100.899621	-12.578840	539.840000
0.600000	1.260000	1.000000	1.000000	1.000000	1.000000	85.449219	100.746678	-13.601835	539.630000
0.610000	1.260000	1.000000	1.000000	1.000000	1.000000	85.449219	100.870536	-13.400665	544.530000
0.620000	1.260000	1.000000	1.000000	1.000000	1.000000	89.721680	101.141044	-12.606004	555.240000
0.630000	1.260000	1.000000	1.000000	1.000000	1.000000	89.721680	101.465622	-12.952653	564.200000
0.640000	1.260000	1.000000	1.000000	1.000000	1.000000	89.721680	101.474476	-12.158809	570.360000
0.650000	1.260000	1.000000	1.000000	1.000000	1.000000	93.994141	101.848391	-12.784191	586.810000
0.660000	1.260000	1.000000	1.000000	1.000000	1.000000	93.994141	101.996085	-12.150049	600.600000
0.670000	1.260000	1.000000	1.000000	1.000000	1.000000	98.266602	102.028497	-12.995688	608.230000
0.680000	1.260000	1.000000	1.000000	1.000000	1.000000	98.266602	102.292900	-12.432031	622.580000
0.690000	1.260000	1.000000	1.000000	1.000000	1.000000	102.539063	102.624035	-12.870314	636.020000
0.700000	1.260000	1.000000	1.000000	1.000000	1.000000	102.539063	102.773321	-12.293041	663.950000
0.710000	1.260000	1.000000	1.000000	1.000000	1.000000	106.811523	103.239717	-12.658210	687.960000
0.720000	1.260000	1.000000	1.000000	1.000000	1.000000	106.811523	103.828343	-11.766774	729.050000
0.730000	1.260000	1.000000	1.000000	1.000000	1.000000	111.083984	104.217683	-12.116156	761.320000
0.740000	1.260000	1.000000	1.000000	1.000000	1.000000	111.083984	104.349265	-11.159796	807.940000
0.750000	1.260000	1.000000	1.000000	1.000000	1.000000	115.356445	104.817449	-11.645024	854.910000
0.760000	1.260000	1.000000	1.000000	1.000000	1.000000	115.356445	105.327237	-10.790640	910.980000
0.770000	1.260000	1.000000	1.000000	1.000000	1.000000	119.628906	106.029017	-11.449567	966.350000
0.780000	1.260000	1.000000	1.000000	1.000000	1.000000	119.628906	106.149971	-10.933678	1013.460000
0.790000	1.260000	1.000000	1.000000	1.000000	1.000000	123.901367	106.225861	-11.298413	1064.140000
0.800000	1.260000	1.000000	1.000000	1.000000	1.000000	123.901367	106.565776	-11.089638	1125.880000
0.810000	1.260000	1.000000	1.000000	1.000000	1.000000	123.901367	106.945048	-10.130158	1172.360000
0.820000	1.260000	1.000000	1.000000	1.000000	1.000000	128.173828	107.285127	-11.049909	1218.210000
0.830000	1.260000	1.000000	1.000000	1.000000	1.000000	128.173828	107.787895	-10.672643	1270.710000
0.840000	1.260000	1.000000	1.000000	1.000000	1.000000	128.173828	108.323903	-10.341681	1313.340000
0.850000	1.260000	1.000000	1.000000	1.000000	1.000000	132.446289	108.825073	-9.940461	1351.980000
0.860000	1.260000	1.000000	1.000000	1.000000	1.000000	132.446289	109.118042	-10.801215	1377.390000
0.870000	1.260000	1.000000	1.000000	1.000000	1.000000	132.446289	109.158520	-10.559928	1394.400000
0.880000	1.260000	1.000000	1.000000	1.000000	1.000000	132.446289	109.098035	-10.345842	1413.860000
0.890000	1.260000	1.000000	1.000000	1.000000	1.000000	136.718750	109.032891	-9.675831	1434.090000
0.900000	1.260000	1.000000	1.000000	1.000000	1.000000	136.718750	109.034067	-10.679123	1450.400000
0.910000	1.260000	1.000000	1.000000	1.000000	1.000000	136.718750	109.095662	-10.363312	1488.200000
0.920000	1.260000	1.000000	1.000000	1.000000	1.000000	136.718750	109.197491	-10.663770	1501.640000
0.930000	1.260000	1.000000	1.000000	1.000000	1.000000	136.718750	109.334252	-10.023242	1519.140000
0.940000	1.260000	1.000000	1.000000	1.000000	1.000000	140.991211	109.495035	-9.572081	1522.710000
0.950000	1.260000	1.000000	1.000000	1.000000	1.000000	140.991211	109.629639	-10.358262	1535.800000
0.960000	1.260000	1.000000	1.000000	1.000000	1.000000	140.991211	109.722068	-10.401775	1543.220000
0.970000	1.260000	1.000000	1.000000	1.000000	1.000000	140.991211	109.798847	-10.318014	1553.440000
0.980000	1.260000	1.000000	1.000000	1.000000	1.000000	140.991211	109.905598	-10.421504	1566.250000
0.990000	1.260000	1.000000	1.000000	1.000000	1.000000	140.991211	110.051379	-9.466147	1574.930000
1.000000	1.260000	1.000000	1.000000	1.000000	1.000000	145.263672	110.281891	-9.460963	1580.180000
0.500000	1.280000	1.000000	2.000000	0.500000	0.500000	68.359375	101.462210	-10.787728	705.810000
0.510000	1.280000	1.000000	2.000000	0.500000	0.500000	72.631836	101.196378	-11.537560	678.650000
0.520000	1.280000	1.000000	2.000000	0.500000	0.500000	72.631836	101.029608	-12.126270	653.100000
0.530000	1.280000	1.000000	2.000000	0.500000	0.500000	72.631836	100.973326	-12.480945	630.350000
0.540000	1.280000	1.000000	1.000000	1.000000	1.000000	76.904297	100.980149	-12.730354	609.980000
0.550000	1.280000	1.000000	1.000000	1.000000	1.000000	76.904297	101.172389	-13.114487	594.300000
0.560000	1.280000	1.000000	1.000000	1.000000	1.000000	76.904297	101.197624	-12.956108	580.510000
0.570000	1.280000	1.000000	1.000000	1.000000	1.000000	81.176758	101.264370	-13.287755	569.100000
0.580000	1.280000	1.000000	1.000000	1.000000	1.000000	81.176758	101.353458	-13.316334	563.360000
[truncated: 603 more rows]
