# Supplementary material for: An acoustic source model for asymmetric intraglottal flow with application to reduced-order models of the vocal folds
Source: PLoS One. 2019 Jul 25;14(7):e0219914. doi: 10.1371/journal.pone.0219914 (PMC6657872; doi:10.1371/journal.pone.0219914)
Supplement: S5 Dataset — The data contained herein is plotted in Fig 7B, and in Figs 8B and 9B by computing the difference between the S5 Dataset and S4 Dataset. (DAT) [file pone.0219914.s005.dat]

Variables ="Z (kPa)"	p_s	r_peaks	l_peaks	Ratio	M_Ratio	F0 [Hz]	SPL [dB]	S_tilt [dB/oct]	Q_MFDR [L/s]
ZONE T = "Data\RegimePlots\RegimePlots_BLEAP_BLEAP=on_WRA=on_Lvl2=on_Ps=0.005-0.015_Z=0.5-1.dat"	I=51	J=51	F=POINT
0.500000	0.500000	1.000000	1.000000	1.000000	1.000000	68.359375	86.351324	-17.023641	94.710000
0.510000	0.500000	1.000000	1.000000	1.000000	1.000000	68.359375	86.426795	-18.886517	92.680000
0.520000	0.500000	1.000000	8.000000	0.125000	0.125000	68.359375	86.583709	-19.230690	99.050000
0.530000	0.500000	1.000000	10.000000	0.100000	0.100000	72.631836	86.755199	-18.440457	95.130000
0.540000	0.500000	1.000000	1.000000	1.000000	1.000000	72.631836	86.739247	-19.065363	93.170000
0.550000	0.500000	1.000000	1.000000	1.000000	1.000000	72.631836	86.729590	-19.290639	92.470000
0.560000	0.500000	1.000000	2.000000	0.500000	0.500000	76.904297	86.731281	-18.474256	93.940000
0.570000	0.500000	1.000000	3.000000	0.333333	0.333333	76.904297	86.532128	-19.197016	94.780000
0.580000	0.500000	1.000000	2.000000	0.500000	0.500000	76.904297	86.812417	-19.381086	96.040000
0.590000	0.500000	1.000000	1.000000	1.000000	1.000000	81.176758	86.361203	-18.227010	97.230000
0.600000	0.500000	1.000000	2.000000	0.500000	0.500000	81.176758	85.912318	-18.864172	99.470000
0.610000	0.500000	1.000000	1.000000	1.000000	1.000000	81.176758	85.794786	-18.956371	101.570000
0.620000	0.500000	1.000000	2.000000	0.500000	0.500000	85.449219	85.568173	-18.270560	103.460000
0.630000	0.500000	0.000000	0.000000	-1.000000	0.000000	4.272461	80.401655	5.116391	1.120000
0.640000	0.500000	1.000000	1.000000	1.000000	1.000000	85.449219	85.732618	-18.292905	107.240000
0.650000	0.500000	1.000000	1.000000	1.000000	1.000000	89.721680	86.013163	-19.020759	109.760000
0.660000	0.500000	0.000000	0.000000	-1.000000	0.000000	4.272461	78.403249	0.160817	0.630000
0.670000	0.500000	0.000000	0.000000	-1.000000	0.000000	4.272461	77.708533	-0.490651	0.560000
0.680000	0.500000	0.000000	0.000000	-1.000000	0.000000	4.272461	77.051796	-1.172808	0.560000
0.690000	0.500000	0.000000	0.000000	-1.000000	0.000000	4.272461	76.612318	-1.884911	0.490000
0.700000	0.500000	0.000000	0.000000	-1.000000	0.000000	4.272461	76.325217	-2.843499	0.490000
0.710000	0.500000	0.000000	0.000000	-1.000000	0.000000	0.000000	76.151800	0.000000	0.140000
0.720000	0.500000	0.000000	0.000000	-1.000000	0.000000	0.000000	76.147614	0.000000	0.140000
0.730000	0.500000	0.000000	0.000000	-1.000000	0.000000	0.000000	76.303647	0.000000	0.140000
0.740000	0.500000	0.000000	0.000000	-1.000000	0.000000	0.000000	76.390042	0.000000	0.140000
0.750000	0.500000	0.000000	0.000000	-1.000000	0.000000	0.000000	76.420058	0.000000	0.140000
0.760000	0.500000	0.000000	0.000000	-1.000000	0.000000	0.000000	76.586980	0.000000	0.140000
0.770000	0.500000	0.000000	0.000000	-1.000000	0.000000	0.000000	76.784379	0.000000	0.070000
0.780000	0.500000	0.000000	0.000000	-1.000000	0.000000	0.000000	77.193828	0.000000	0.070000
0.790000	0.500000	0.000000	0.000000	-1.000000	0.000000	4.272461	78.770299	-1.900570	0.420000
0.800000	0.500000	1.000000	1.000000	1.000000	1.000000	115.356445	90.592967	-14.459350	173.600000
0.810000	0.500000	1.000000	1.000000	1.000000	1.000000	115.356445	91.068497	-14.649671	181.440000
0.820000	0.500000	1.000000	1.000000	1.000000	1.000000	115.356445	91.556662	-14.334995	188.440000
0.830000	0.500000	1.000000	1.000000	1.000000	1.000000	119.628906	92.074958	-13.976160	195.580000
0.840000	0.500000	1.000000	1.000000	1.000000	1.000000	119.628906	92.449008	-14.057364	203.700000
0.850000	0.500000	1.000000	1.000000	1.000000	1.000000	119.628906	92.652342	-14.277770	212.310000
0.860000	0.500000	1.000000	1.000000	1.000000	1.000000	123.901367	92.844655	-13.035382	219.940000
0.870000	0.500000	1.000000	1.000000	1.000000	1.000000	123.901367	93.132579	-14.051751	226.870000
0.880000	0.500000	1.000000	1.000000	1.000000	1.000000	123.901367	93.448274	-13.564627	233.100000
0.890000	0.500000	1.000000	1.000000	1.000000	1.000000	123.901367	93.716102	-13.570184	238.910000
0.900000	0.500000	1.000000	1.000000	1.000000	1.000000	128.173828	93.958598	-12.597200	244.370000
0.910000	0.500000	1.000000	1.000000	1.000000	1.000000	128.173828	94.203713	-13.532937	248.780000
0.920000	0.500000	1.000000	1.000000	1.000000	1.000000	128.173828	94.516864	-13.298538	252.280000
0.930000	0.500000	1.000000	1.000000	1.000000	1.000000	128.173828	94.822629	-13.457354	255.640000
0.940000	0.500000	1.000000	1.000000	1.000000	1.000000	128.173828	95.098146	-13.094567	258.370000
0.950000	0.500000	1.000000	1.000000	1.000000	1.000000	128.173828	95.340823	-12.369095	260.610000
0.960000	0.500000	1.000000	1.000000	1.000000	1.000000	132.446289	95.529942	-12.808611	264.040000
0.970000	0.500000	1.000000	1.000000	1.000000	1.000000	132.446289	95.657199	-13.470308	266.980000
0.980000	0.500000	1.000000	1.000000	1.000000	1.000000	132.446289	95.744889	-13.040048	269.010000
0.990000	0.500000	1.000000	1.000000	1.000000	1.000000	132.446289	95.769178	-13.220143	269.570000
1.000000	0.500000	1.000000	1.000000	1.000000	1.000000	132.446289	95.742374	-13.466084	269.850000
0.500000	0.520000	1.000000	1.000000	1.000000	1.000000	68.359375	87.000934	-16.509548	103.110000
0.510000	0.520000	1.000000	1.000000	1.000000	1.000000	68.359375	87.131890	-17.979199	100.800000
0.520000	0.520000	1.000000	1.000000	1.000000	1.000000	68.359375	87.202945	-18.804398	99.400000
0.530000	0.520000	1.000000	3.000000	0.333333	0.333333	72.631836	87.488549	-18.016881	104.090000
0.540000	0.520000	1.000000	1.000000	1.000000	1.000000	72.631836	87.372557	-18.231893	101.640000
0.550000	0.520000	1.000000	1.000000	1.000000	1.000000	72.631836	87.269105	-18.116333	99.820000
0.560000	0.520000	1.000000	1.000000	1.000000	1.000000	76.904297	87.340790	-18.151340	101.710000
0.570000	0.520000	1.000000	1.000000	1.000000	1.000000	76.904297	87.351161	-18.327502	102.270000
0.580000	0.520000	1.000000	3.000000	0.333333	0.333333	76.904297	87.637490	-18.181572	103.880000
0.590000	0.520000	1.000000	2.000000	0.500000	0.500000	81.176758	87.189476	-17.885922	104.510000
0.600000	0.520000	1.000000	1.000000	1.000000	1.000000	81.176758	86.840882	-18.063275	106.260000
0.610000	0.520000	1.000000	1.000000	1.000000	1.000000	81.176758	86.818327	-17.827520	108.920000
0.620000	0.520000	1.000000	1.000000	1.000000	1.000000	85.449219	86.535903	-17.872033	110.390000
0.630000	0.520000	1.000000	1.000000	1.000000	1.000000	85.449219	86.322068	-17.901872	112.000000
0.640000	0.520000	1.000000	1.000000	1.000000	1.000000	85.449219	86.232242	-17.284122	114.870000
0.650000	0.520000	1.000000	1.000000	1.000000	1.000000	89.721680	86.321204	-18.203000	117.250000
0.660000	0.520000	0.000000	0.000000	-1.000000	0.000000	4.272461	78.570296	0.594405	0.700000
0.670000	0.520000	0.000000	0.000000	-1.000000	0.000000	4.272461	77.951196	-0.043057	0.700000
0.680000	0.520000	0.000000	0.000000	-1.000000	0.000000	4.272461	77.309611	-0.707472	0.630000
0.690000	0.520000	0.000000	0.000000	-1.000000	0.000000	4.272461	76.880540	-1.417878	0.630000
0.700000	0.520000	0.000000	0.000000	-1.000000	0.000000	4.272461	76.599681	-2.375149	0.560000
0.710000	0.520000	0.000000	0.000000	-1.000000	0.000000	0.000000	76.411907	0.000000	0.210000
0.720000	0.520000	0.000000	0.000000	-1.000000	0.000000	0.000000	76.405829	0.000000	0.140000
0.730000	0.520000	0.000000	0.000000	-1.000000	0.000000	0.000000	76.562452	0.000000	0.140000
0.740000	0.520000	0.000000	0.000000	-1.000000	0.000000	0.000000	76.655464	0.000000	0.140000
0.750000	0.520000	0.000000	0.000000	-1.000000	0.000000	0.000000	76.687226	0.000000	0.140000
0.760000	0.520000	0.000000	0.000000	-1.000000	0.000000	0.000000	76.852923	0.000000	0.140000
0.770000	0.520000	0.000000	0.000000	-1.000000	0.000000	0.000000	77.066137	0.000000	0.070000
0.780000	0.520000	0.000000	0.000000	-1.000000	0.000000	0.000000	77.464480	0.000000	0.070000
0.790000	0.520000	1.000000	1.000000	1.000000	1.000000	111.083984	90.834583	-14.217133	179.200000
0.800000	0.520000	1.000000	1.000000	1.000000	1.000000	115.356445	91.325761	-14.972626	187.950000
0.810000	0.520000	1.000000	1.000000	1.000000	1.000000	115.356445	91.745746	-14.759374	196.560000
0.820000	0.520000	1.000000	1.000000	1.000000	1.000000	119.628906	92.296498	-13.341224	204.470000
0.830000	0.520000	1.000000	1.000000	1.000000	1.000000	119.628906	92.733415	-14.328910	212.660000
0.840000	0.520000	1.000000	1.000000	1.000000	1.000000	119.628906	93.027674	-14.143443	221.480000
0.850000	0.520000	1.000000	1.000000	1.000000	1.000000	119.628906	93.247542	-12.979974	230.160000
0.860000	0.520000	1.000000	1.000000	1.000000	1.000000	123.901367	93.550323	-13.669989	239.050000
0.870000	0.520000	1.000000	1.000000	1.000000	1.000000	123.901367	93.875388	-13.360557	246.680000
0.880000	0.520000	1.000000	1.000000	1.000000	1.000000	123.901367	94.152793	-13.705894	253.610000
0.890000	0.520000	1.000000	1.000000	1.000000	1.000000	123.901367	94.409340	-12.494306	260.750000
0.900000	0.520000	1.000000	1.000000	1.000000	1.000000	128.173828	94.647653	-13.062726	266.630000
0.910000	0.520000	1.000000	1.000000	1.000000	1.000000	128.173828	94.957748	-13.240084	271.670000
0.920000	0.520000	1.000000	1.000000	1.000000	1.000000	128.173828	95.282850	-13.192569	276.010000
0.930000	0.520000	1.000000	1.000000	1.000000	1.000000	128.173828	95.565343	-13.029175	279.790000
0.940000	0.520000	1.000000	1.000000	1.000000	1.000000	128.173828	95.815076	-12.196744	283.010000
0.950000	0.520000	1.000000	1.000000	1.000000	1.000000	132.446289	96.024492	-12.622557	285.390000
0.960000	0.520000	1.000000	1.000000	1.000000	1.000000	132.446289	96.172804	-13.284583	287.910000
0.970000	0.520000	1.000000	1.000000	1.000000	1.000000	132.446289	96.281108	-12.815193	291.060000
0.980000	0.520000	1.000000	1.000000	1.000000	1.000000	132.446289	96.347824	-13.121654	293.020000
0.990000	0.520000	1.000000	1.000000	1.000000	1.000000	132.446289	96.331674	-13.075438	293.650000
1.000000	0.520000	1.000000	1.000000	1.000000	1.000000	132.446289	96.311375	-12.270148	293.860000
0.500000	0.540000	1.000000	1.000000	1.000000	1.000000	68.359375	87.597766	-16.229396	111.580000
0.510000	0.540000	1.000000	1.000000	1.000000	1.000000	68.359375	87.766692	-17.090836	108.990000
0.520000	0.540000	1.000000	1.000000	1.000000	1.000000	68.359375	87.889154	-17.841761	108.010000
0.530000	0.540000	1.000000	1.000000	1.000000	1.000000	72.631836	88.102979	-17.459231	114.940000
0.540000	0.540000	1.000000	1.000000	1.000000	1.000000	72.631836	88.111115	-17.822569	111.510000
0.550000	0.540000	1.000000	1.000000	1.000000	1.000000	72.631836	87.902992	-17.279540	108.500000
0.560000	0.540000	1.000000	1.000000	1.000000	1.000000	76.904297	87.861422	-17.989121	108.430000
0.570000	0.540000	1.000000	1.000000	1.000000	1.000000	76.904297	87.896417	-17.822269	109.410000
0.580000	0.540000	1.000000	2.000000	0.500000	0.500000	76.904297	88.378649	-17.310794	111.300000
0.590000	0.540000	1.000000	2.000000	0.500000	0.500000	81.176758	88.153928	-17.806772	113.050000
0.600000	0.540000	1.000000	2.000000	0.500000	0.500000	81.176758	87.791083	-17.624872	114.450000
0.610000	0.540000	1.000000	2.000000	0.500000	0.500000	81.176758	87.648882	-16.973110	115.710000
0.620000	0.540000	1.000000	1.000000	1.000000	1.000000	85.449219	87.332032	-17.822243	117.320000
0.630000	0.540000	1.000000	1.000000	1.000000	1.000000	85.449219	87.139586	-17.603461	118.510000
0.640000	0.540000	1.000000	1.000000	1.000000	1.000000	85.449219	87.071521	-16.572837	121.940000
0.650000	0.540000	1.000000	1.000000	1.000000	1.000000	89.721680	86.990811	-17.597701	125.440000
0.660000	0.540000	1.000000	1.000000	1.000000	1.000000	89.721680	86.742553	-17.637295	127.680000
0.670000	0.540000	0.000000	0.000000	-1.000000	0.000000	4.272461	78.166955	0.407211	0.840000
0.680000	0.540000	0.000000	0.000000	-1.000000	0.000000	4.272461	77.565655	-0.232070	0.770000
0.690000	0.540000	0.000000	0.000000	-1.000000	0.000000	4.272461	77.142810	-0.945476	0.700000
0.700000	0.540000	0.000000	0.000000	-1.000000	0.000000	4.272461	76.865539	-1.899588	0.630000
0.710000	0.540000	0.000000	0.000000	-1.000000	0.000000	0.000000	76.661137	0.000000	0.210000
0.720000	0.540000	0.000000	0.000000	-1.000000	0.000000	0.000000	76.648924	0.000000	0.210000
0.730000	0.540000	0.000000	0.000000	-1.000000	0.000000	0.000000	76.811123	0.000000	0.210000
0.740000	0.540000	0.000000	0.000000	-1.000000	0.000000	0.000000	76.914401	0.000000	0.140000
0.750000	0.540000	0.000000	0.000000	-1.000000	0.000000	0.000000	76.942579	0.000000	0.210000
0.760000	0.540000	0.000000	0.000000	-1.000000	0.000000	0.000000	77.101441	0.000000	0.210000
0.770000	0.540000	0.000000	0.000000	-1.000000	0.000000	0.000000	77.333061	0.000000	0.140000
0.780000	0.540000	0.000000	0.000000	-1.000000	0.000000	0.000000	77.732682	0.000000	0.070000
0.790000	0.540000	1.000000	1.000000	1.000000	1.000000	115.356445	91.529552	-14.031838	193.130000
0.800000	0.540000	1.000000	1.000000	1.000000	1.000000	115.356445	91.964238	-14.215677	202.790000
0.810000	0.540000	1.000000	1.000000	1.000000	1.000000	115.356445	92.473064	-13.762467	212.450000
0.820000	0.540000	1.000000	1.000000	1.000000	1.000000	119.628906	93.014192	-13.855555	221.970000
0.830000	0.540000	1.000000	1.000000	1.000000	1.000000	119.628906	93.387994	-13.643990	231.280000
0.840000	0.540000	1.000000	1.000000	1.000000	1.000000	119.628906	93.650856	-13.380727	240.310000
0.850000	0.540000	1.000000	1.000000	1.000000	1.000000	123.901367	93.940964	-12.937599	249.900000
0.860000	0.540000	1.000000	1.000000	1.000000	1.000000	123.901367	94.279652	-13.476413	259.350000
0.870000	0.540000	1.000000	1.000000	1.000000	1.000000	123.901367	94.584359	-13.501911	268.030000
0.880000	0.540000	1.000000	1.000000	1.000000	1.000000	123.901367	94.849213	-12.612363	276.080000
0.890000	0.540000	1.000000	1.000000	1.000000	1.000000	128.173828	95.092928	-12.581948	283.640000
0.900000	0.540000	1.000000	1.000000	1.000000	1.000000	128.173828	95.372267	-13.290097	290.220000
0.910000	0.540000	1.000000	1.000000	1.000000	1.000000	128.173828	95.692774	-12.899671	295.960000
0.920000	0.540000	1.000000	1.000000	1.000000	1.000000	128.173828	95.992651	-13.155054	301.140000
0.930000	0.540000	1.000000	1.000000	1.000000	1.000000	128.173828	96.253245	-12.094501	305.410000
0.940000	0.540000	1.000000	1.000000	1.000000	1.000000	132.446289	96.475056	-12.365232	309.120000
0.950000	0.540000	1.000000	1.000000	1.000000	1.000000	132.446289	96.638635	-13.102003	311.990000
0.960000	0.540000	1.000000	1.000000	1.000000	1.000000	132.446289	96.766474	-12.649445	314.020000
0.970000	0.540000	1.000000	1.000000	1.000000	1.000000	132.446289	96.859749	-12.962130	316.330000
0.980000	0.540000	1.000000	1.000000	1.000000	1.000000	132.446289	96.879672	-12.743471	318.220000
0.990000	0.540000	1.000000	1.000000	1.000000	1.000000	132.446289	96.872021	-12.020996	318.990000
1.000000	0.540000	1.000000	1.000000	1.000000	1.000000	136.718750	96.863968	-11.997284	319.340000
0.500000	0.560000	1.000000	1.000000	1.000000	1.000000	68.359375	88.209418	-16.023346	120.540000
0.510000	0.560000	1.000000	1.000000	1.000000	1.000000	68.359375	88.358740	-16.445244	117.740000
0.520000	0.560000	1.000000	1.000000	1.000000	1.000000	68.359375	88.457215	-16.831340	116.690000
0.530000	0.560000	1.000000	1.000000	1.000000	1.000000	72.631836	88.663279	-17.276298	125.090000
0.540000	0.560000	1.000000	1.000000	1.000000	1.000000	72.631836	88.814946	-17.620691	121.520000
0.550000	0.560000	1.000000	1.000000	1.000000	1.000000	72.631836	88.647396	-16.580003	118.230000
0.560000	0.560000	1.000000	1.000000	1.000000	1.000000	76.904297	88.481061	-17.693782	116.550000
0.570000	0.560000	1.000000	1.000000	1.000000	1.000000	76.904297	88.464047	-17.618580	117.950000
0.580000	0.560000	1.000000	1.000000	1.000000	1.000000	76.904297	88.948629	-16.640436	119.630000
0.590000	0.560000	1.000000	2.000000	0.500000	0.500000	81.176758	88.849658	-17.586861	121.520000
0.600000	0.560000	1.000000	2.000000	0.500000	0.500000	81.176758	88.669595	-17.482719	122.850000
0.610000	0.560000	1.000000	2.000000	0.500000	0.500000	81.176758	88.462324	-16.372671	125.160000
0.620000	0.560000	1.000000	1.000000	1.000000	1.000000	85.449219	88.104250	-17.469373	125.580000
0.630000	0.560000	1.000000	1.000000	1.000000	1.000000	85.449219	87.849244	-17.392578	126.000000
0.640000	0.560000	1.000000	1.000000	1.000000	1.000000	89.721680	87.852163	-16.249482	128.100000
0.650000	0.560000	1.000000	1.000000	1.000000	1.000000	89.721680	87.832197	-16.888315	132.650000
0.660000	0.560000	1.000000	1.000000	1.000000	1.000000	89.721680	87.651278	-16.705064	135.940000
0.670000	0.560000	0.000000	0.000000	-1.000000	0.000000	4.272461	78.380225	0.860415	0.980000
0.680000	0.560000	0.000000	0.000000	-1.000000	0.000000	4.272461	77.814104	0.240627	0.910000
0.690000	0.560000	0.000000	0.000000	-1.000000	0.000000	4.272461	77.399143	-0.467536	0.840000
0.700000	0.560000	0.000000	0.000000	-1.000000	0.000000	4.272461	77.125379	-1.404332	0.770000
0.710000	0.560000	0.000000	0.000000	-1.000000	0.000000	0.000000	76.902569	0.000000	0.280000
0.720000	0.560000	0.000000	0.000000	-1.000000	0.000000	0.000000	76.886374	0.000000	0.210000
0.730000	0.560000	0.000000	0.000000	-1.000000	0.000000	0.000000	77.049734	0.000000	0.210000
0.740000	0.560000	0.000000	0.000000	-1.000000	0.000000	0.000000	77.160819	0.000000	0.210000
0.750000	0.560000	0.000000	0.000000	-1.000000	0.000000	0.000000	77.189109	0.000000	0.210000
0.760000	0.560000	0.000000	0.000000	-1.000000	0.000000	0.000000	77.344563	0.000000	0.210000
0.770000	0.560000	0.000000	0.000000	-1.000000	0.000000	0.000000	77.599248	0.000000	0.140000
0.780000	0.560000	0.000000	0.000000	-1.000000	0.000000	0.000000	77.987658	0.000000	0.140000
0.790000	0.560000	1.000000	1.000000	1.000000	1.000000	115.356445	92.208271	-14.608889	207.900000
0.800000	0.560000	1.000000	1.000000	1.000000	1.000000	115.356445	92.674423	-14.398309	218.820000
0.810000	0.560000	1.000000	1.000000	1.000000	1.000000	119.628906	93.234667	-13.011319	229.460000
0.820000	0.560000	1.000000	1.000000	1.000000	1.000000	119.628906	93.723836	-13.881691	240.870000
0.830000	0.560000	1.000000	1.000000	1.000000	1.000000	119.628906	94.078801	-13.841387	251.230000
0.840000	0.560000	1.000000	1.000000	1.000000	1.000000	119.628906	94.350310	-12.512059	261.240000
0.850000	0.560000	1.000000	1.000000	1.000000	1.000000	123.901367	94.677863	-13.557295	270.830000
0.860000	0.560000	1.000000	1.000000	1.000000	1.000000	123.901367	95.001167	-13.059230	280.560000
0.870000	0.560000	1.000000	1.000000	1.000000	1.000000	123.901367	95.289572	-12.979703	290.430000
0.880000	0.560000	1.000000	1.000000	1.000000	1.000000	128.173828	95.539708	-12.151425	299.740000
0.890000	0.560000	1.000000	1.000000	1.000000	1.000000	128.173828	95.792006	-13.186907	307.930000
0.900000	0.560000	1.000000	1.000000	1.000000	1.000000	128.173828	96.114008	-12.685485	315.350000
0.910000	0.560000	1.000000	1.000000	1.000000	1.000000	128.173828	96.415609	-13.070999	321.930000
0.920000	0.560000	1.000000	1.000000	1.000000	1.000000	128.173828	96.678137	-12.095278	327.670000
0.930000	0.560000	1.000000	1.000000	1.000000	1.000000	132.446289	96.910642	-12.043730	332.570000
0.940000	0.560000	1.000000	1.000000	1.000000	1.000000	132.446289	97.088332	-12.941904	336.560000
0.950000	0.560000	1.000000	1.000000	1.000000	1.000000	132.446289	97.229912	-12.532433	339.570000
0.960000	0.560000	1.000000	1.000000	1.000000	1.000000	132.446289	97.334907	-12.744885	341.740000
0.970000	0.560000	1.000000	1.000000	1.000000	1.000000	132.446289	97.381110	-12.642989	343.420000
0.980000	0.560000	1.000000	1.000000	1.000000	1.000000	132.446289	97.418657	-11.821994	345.520000
0.990000	0.560000	1.000000	1.000000	1.000000	1.000000	136.718750	97.415501	-11.843393	345.870000
1.000000	0.560000	1.000000	1.000000	1.000000	1.000000	136.718750	97.444688	-12.634649	346.500000
0.500000	0.580000	1.000000	1.000000	1.000000	1.000000	68.359375	88.811830	-15.952542	130.270000
0.510000	0.580000	1.000000	1.000000	1.000000	1.000000	68.359375	88.946180	-16.046517	126.980000
0.520000	0.580000	1.000000	1.000000	1.000000	1.000000	68.359375	88.998312	-16.069766	125.650000
0.530000	0.580000	1.000000	1.000000	1.000000	1.000000	72.631836	89.219254	-16.984952	135.730000
0.540000	0.580000	1.000000	1.000000	1.000000	1.000000	72.631836	89.454902	-17.035496	131.740000
0.550000	0.580000	1.000000	1.000000	1.000000	1.000000	76.904297	89.381385	-16.173047	128.380000
0.560000	0.580000	1.000000	1.000000	1.000000	1.000000	76.904297	89.173720	-17.281547	126.840000
0.570000	0.580000	1.000000	1.000000	1.000000	1.000000	76.904297	89.133031	-17.416425	126.770000
0.580000	0.580000	1.000000	1.000000	1.000000	1.000000	81.176758	89.489646	-16.224258	128.240000
0.590000	0.580000	1.000000	1.000000	1.000000	1.000000	81.176758	89.414192	-17.194230	130.340000
0.600000	0.580000	1.000000	1.000000	1.000000	1.000000	81.176758	89.296060	-17.219819	131.600000
0.610000	0.580000	1.000000	1.000000	1.000000	1.000000	85.449219	89.213751	-16.055849	133.560000
0.620000	0.580000	1.000000	1.000000	1.000000	1.000000	85.449219	88.980824	-16.775244	133.280000
0.630000	0.580000	1.000000	1.000000	1.000000	1.000000	85.449219	88.636647	-16.826065	134.680000
0.640000	0.580000	1.000000	1.000000	1.000000	1.000000	89.721680	88.612035	-16.178062	136.220000
0.650000	0.580000	1.000000	2.000000	0.500000	0.500000	89.721680	88.546063	-16.441858	139.230000
0.660000	0.580000	1.000000	1.000000	1.000000	1.000000	89.721680	88.408280	-15.901618	143.360000
0.670000	0.580000	0.000000	0.000000	-1.000000	0.000000	4.272461	78.612873	1.317976	1.120000
0.680000	0.580000	0.000000	0.000000	-1.000000	0.000000	4.272461	78.059145	0.717577	1.050000
0.690000	0.580000	0.000000	0.000000	-1.000000	0.000000	4.272461	77.650160	0.016232	0.980000
0.700000	0.580000	0.000000	0.000000	-1.000000	0.000000	4.272461	77.376540	-0.913634	0.910000
0.710000	0.580000	0.000000	0.000000	-1.000000	0.000000	4.272461	77.094285	-2.324340	0.770000
0.720000	0.580000	0.000000	0.000000	-1.000000	0.000000	0.000000	77.112289	0.000000	0.280000
0.730000	0.580000	0.000000	0.000000	-1.000000	0.000000	0.000000	77.279359	0.000000	0.210000
0.740000	0.580000	0.000000	0.000000	-1.000000	0.000000	0.000000	77.398604	0.000000	0.210000
0.750000	0.580000	0.000000	0.000000	-1.000000	0.000000	0.000000	77.430716	0.000000	0.280000
0.760000	0.580000	0.000000	0.000000	-1.000000	0.000000	0.000000	77.577032	0.000000	0.280000
0.770000	0.580000	0.000000	0.000000	-1.000000	0.000000	0.000000	77.845869	0.000000	0.140000
0.780000	0.580000	0.000000	0.000000	-1.000000	0.000000	0.000000	78.238069	0.000000	0.140000
0.790000	0.580000	1.000000	1.000000	1.000000	1.000000	115.356445	92.941916	-13.965753	224.000000
0.800000	0.580000	1.000000	1.000000	1.000000	1.000000	115.356445	93.444273	-13.580341	235.900000
0.810000	0.580000	1.000000	1.000000	1.000000	1.000000	119.628906	94.021259	-13.472386	248.150000
0.820000	0.580000	1.000000	1.000000	1.000000	1.000000	119.628906	94.493059	-13.340002	260.890000
0.830000	0.580000	1.000000	1.000000	1.000000	1.000000	119.628906	94.781201	-12.984984	272.230000
0.840000	0.580000	1.000000	1.000000	1.000000	1.000000	123.901367	95.053929	-12.752438	283.150000
0.850000	0.580000	1.000000	1.000000	1.000000	1.000000	123.901367	95.400479	-13.047691	293.370000
0.860000	0.580000	1.000000	1.000000	1.000000	1.000000	123.901367	95.715563	-13.254868	303.940000
0.870000	0.580000	1.000000	1.000000	1.000000	1.000000	123.901367	95.991274	-12.098905	314.580000
0.880000	0.580000	1.000000	1.000000	1.000000	1.000000	128.173828	96.218732	-12.582269	324.660000
0.890000	0.580000	1.000000	1.000000	1.000000	1.000000	128.173828	96.501380	-12.734062	334.040000
0.900000	0.580000	1.000000	1.000000	1.000000	1.000000	128.173828	96.825945	-12.838351	342.090000
0.910000	0.580000	1.000000	1.000000	1.000000	1.000000	128.173828	97.095289	-12.275170	349.370000
0.920000	0.580000	1.000000	1.000000	1.000000	1.000000	132.446289	97.343627	-11.737713	355.670000
0.930000	0.580000	1.000000	1.000000	1.000000	1.000000	132.446289	97.549852	-12.686459	361.340000
0.940000	0.580000	1.000000	1.000000	1.000000	1.000000	132.446289	97.685116	-12.528246	364.560000
0.950000	0.580000	1.000000	1.000000	1.000000	1.000000	132.446289	97.797024	-12.488634	367.430000
0.960000	0.580000	1.000000	1.000000	1.000000	1.000000	132.446289	97.872382	-12.711540	370.230000
0.970000	0.580000	1.000000	1.000000	1.000000	1.000000	132.446289	97.927288	-11.747270	372.540000
0.980000	0.580000	1.000000	1.000000	1.000000	1.000000	136.718750	97.951783	-11.669337	374.150000
0.990000	0.580000	1.000000	1.000000	1.000000	1.000000	136.718750	97.980644	-12.424864	374.710000
1.000000	0.580000	1.000000	1.000000	1.000000	1.000000	136.718750	98.024673	-12.606184	375.270000
0.500000	0.600000	1.000000	1.000000	1.000000	1.000000	68.359375	89.375603	-15.541012	140.280000
0.510000	0.600000	1.000000	1.000000	1.000000	1.000000	68.359375	89.507310	-15.805424	136.710000
0.520000	0.600000	1.000000	1.000000	1.000000	1.000000	68.359375	89.526645	-15.438066	134.610000
0.530000	0.600000	1.000000	1.000000	1.000000	1.000000	72.631836	89.759993	-16.628644	146.790000
0.540000	0.600000	1.000000	1.000000	1.000000	1.000000	72.631836	90.060957	-16.332213	142.100000
0.550000	0.600000	1.000000	1.000000	1.000000	1.000000	76.904297	89.967625	-15.931497	138.600000
0.560000	0.600000	1.000000	1.000000	1.000000	1.000000	76.904297	89.867974	-16.650921	136.850000
0.570000	0.600000	1.000000	1.000000	1.000000	1.000000	76.904297	89.826530	-16.914941	134.820000
0.580000	0.600000	1.000000	1.000000	1.000000	1.000000	81.176758	90.073173	-15.998968	136.290000
0.590000	0.600000	1.000000	1.000000	1.000000	1.000000	81.176758	89.939413	-16.593036	138.740000
0.600000	0.600000	1.000000	1.000000	1.000000	1.000000	81.176758	89.797736	-16.640836	139.160000
0.610000	0.600000	1.000000	2.000000	0.500000	0.500000	85.449219	89.861644	-15.949378	141.260000
0.620000	0.600000	1.000000	1.000000	1.000000	1.000000	85.449219	89.743619	-16.296136	143.430000
0.630000	0.600000	1.000000	1.000000	1.000000	1.000000	85.449219	89.482435	-16.014956	144.060000
0.640000	0.600000	1.000000	2.000000	0.500000	0.500000	89.721680	89.367325	-16.317176	147.070000
0.650000	0.600000	1.000000	1.000000	1.000000	1.000000	89.721680	89.247531	-16.282791	147.070000
0.660000	0.600000	1.000000	1.000000	1.000000	1.000000	89.721680	89.109682	-15.374552	150.500000
0.670000	0.600000	0.000000	0.000000	-1.000000	0.000000	4.272461	78.855867	1.776431	1.330000
0.680000	0.600000	0.000000	0.000000	-1.000000	0.000000	4.272461	78.301616	1.200357	1.260000
0.690000	0.600000	0.000000	0.000000	-1.000000	0.000000	4.272461	77.898710	0.514856	1.190000
0.700000	0.600000	0.000000	0.000000	-1.000000	0.000000	4.272461	77.620519	-0.415077	1.050000
0.710000	0.600000	0.000000	0.000000	-1.000000	0.000000	4.272461	77.330701	-1.809025	0.980000
0.720000	0.600000	0.000000	0.000000	-1.000000	0.000000	0.000000	77.334430	0.000000	0.350000
0.730000	0.600000	0.000000	0.000000	-1.000000	0.000000	0.000000	77.501354	0.000000	0.280000
0.740000	0.600000	0.000000	0.000000	-1.000000	0.000000	0.000000	77.631262	0.000000	0.280000
0.750000	0.600000	0.000000	0.000000	-1.000000	0.000000	0.000000	77.662154	0.000000	0.280000
0.760000	0.600000	0.000000	0.000000	-1.000000	0.000000	0.000000	77.805094	0.000000	0.350000
0.770000	0.600000	0.000000	0.000000	-1.000000	0.000000	0.000000	78.088777	0.000000	0.140000
0.780000	0.600000	0.000000	0.000000	-1.000000	0.000000	0.000000	78.484292	0.000000	0.140000
0.790000	0.600000	1.000000	1.000000	1.000000	1.000000	115.356445	93.689501	-13.880409	241.570000
0.800000	0.600000	1.000000	1.000000	1.000000	1.000000	115.356445	94.257143	-12.731957	254.450000
0.810000	0.600000	1.000000	1.000000	1.000000	1.000000	119.628906	94.811493	-13.725441	268.030000
0.820000	0.600000	1.000000	1.000000	1.000000	1.000000	119.628906	95.238522	-13.577262	281.960000
0.830000	0.600000	1.000000	1.000000	1.000000	1.000000	119.628906	95.470489	-12.236011	294.350000
0.840000	0.600000	1.000000	1.000000	1.000000	1.000000	123.901367	95.776243	-13.269962	306.390000
0.850000	0.600000	1.000000	1.000000	1.000000	1.000000	123.901367	96.112198	-12.822204	317.520000
0.860000	0.600000	1.000000	1.000000	1.000000	1.000000	123.901367	96.416047	-12.531323	328.720000
0.870000	0.600000	1.000000	1.000000	1.000000	1.000000	128.173828	96.660152	-11.972920	340.060000
0.880000	0.600000	1.000000	1.000000	1.000000	1.000000	128.173828	96.899767	-12.914426	351.050000
0.890000	0.600000	1.000000	1.000000	1.000000	1.000000	128.173828	97.207118	-12.453355	361.060000
0.900000	0.600000	1.000000	1.000000	1.000000	1.000000	128.173828	97.508625	-12.721291	370.090000
0.910000	0.600000	1.000000	1.000000	1.000000	1.000000	128.173828	97.766550	-11.630175	378.350000
0.920000	0.600000	1.000000	1.000000	1.000000	1.000000	132.446289	97.987273	-12.089890	384.510000
0.930000	0.600000	1.000000	1.000000	1.000000	1.000000	132.446289	98.148922	-12.609640	390.320000
0.940000	0.600000	1.000000	1.000000	1.000000	1.000000	132.446289	98.272156	-12.231279	393.820000
0.950000	0.600000	1.000000	1.000000	1.000000	1.000000	132.446289	98.365406	-12.607617	396.690000
0.960000	0.600000	1.000000	1.000000	1.000000	1.000000	132.446289	98.427237	-11.755639	399.910000
0.970000	0.600000	1.000000	1.000000	1.000000	1.000000	136.718750	98.458556	-11.467516	402.080000
0.980000	0.600000	1.000000	1.000000	1.000000	1.000000	136.718750	98.500528	-12.158826	403.830000
0.990000	0.600000	1.000000	1.000000	1.000000	1.000000	136.718750	98.541672	-12.543905	404.810000
1.000000	0.600000	1.000000	1.000000	1.000000	1.000000	136.718750	98.606031	-12.093756	405.650000
0.500000	0.620000	1.000000	1.000000	1.000000	1.000000	68.359375	90.120438	-15.031278	150.710000
0.510000	0.620000	1.000000	1.000000	1.000000	1.000000	68.359375	90.056037	-15.625514	146.860000
0.520000	0.620000	1.000000	1.000000	1.000000	1.000000	68.359375	90.053020	-14.889031	144.480000
0.530000	0.620000	1.000000	1.000000	1.000000	1.000000	72.631836	90.004282	-16.270391	143.080000
0.540000	0.620000	1.000000	1.000000	1.000000	1.000000	72.631836	90.526201	-16.176741	156.380000
0.550000	0.620000	1.000000	1.000000	1.000000	1.000000	76.904297	90.517115	-15.810565	149.310000
0.560000	0.620000	1.000000	1.000000	1.000000	1.000000	76.904297	90.504815	-16.147201	146.930000
0.570000	0.620000	1.000000	1.000000	1.000000	1.000000	76.904297	90.476989	-16.138096	143.570000
0.580000	0.620000	1.000000	1.000000	1.000000	1.000000	81.176758	90.689681	-15.910942	143.990000
0.590000	0.620000	1.000000	1.000000	1.000000	1.000000	81.176758	90.486876	-16.151789	146.790000
0.600000	0.620000	1.000000	1.000000	1.000000	1.000000	81.176758	90.311122	-15.917520	148.120000
0.610000	0.620000	1.000000	1.000000	1.000000	1.000000	85.449219	90.429275	-15.992916	150.640000
0.620000	0.620000	1.000000	2.000000	0.500000	0.500000	85.449219	90.401644	-16.051133	153.020000
0.630000	0.620000	1.000000	1.000000	1.000000	1.000000	85.449219	90.273099	-15.435432	154.770000
0.640000	0.620000	1.000000	1.000000	1.000000	1.000000	89.721680	90.122798	-16.336203	157.920000
0.650000	0.620000	1.000000	1.000000	1.000000	1.000000	89.721680	89.976408	-16.326110	157.220000
0.660000	0.620000	1.000000	1.000000	1.000000	1.000000	93.994141	89.807052	-15.153555	158.200000
0.670000	0.620000	0.000000	0.000000	-1.000000	0.000000	4.272461	79.099220	2.243553	1.540000
0.680000	0.620000	0.000000	0.000000	-1.000000	0.000000	4.272461	78.534011	1.686984	1.470000
0.690000	0.620000	0.000000	0.000000	-1.000000	0.000000	4.272461	78.139373	1.013190	1.400000
0.700000	0.620000	0.000000	0.000000	-1.000000	0.000000	4.272461	77.858644	0.092517	1.260000
0.710000	0.620000	0.000000	0.000000	-1.000000	0.000000	4.272461	77.563226	-1.273240	1.120000
0.720000	0.620000	0.000000	0.000000	-1.000000	0.000000	0.000000	77.546899	0.000000	0.350000
0.730000	0.620000	0.000000	0.000000	-1.000000	0.000000	0.000000	77.715865	0.000000	0.350000
0.740000	0.620000	0.000000	0.000000	-1.000000	0.000000	0.000000	77.853192	0.000000	0.350000
0.750000	0.620000	0.000000	0.000000	-1.000000	0.000000	0.000000	77.891102	0.000000	0.350000
0.760000	0.620000	0.000000	0.000000	-1.000000	0.000000	0.000000	78.024639	0.000000	0.420000
0.770000	0.620000	0.000000	0.000000	-1.000000	0.000000	0.000000	78.314966	0.000000	0.210000
0.780000	0.620000	0.000000	0.000000	-1.000000	0.000000	0.000000	78.723209	0.000000	0.210000
0.790000	0.620000	1.000000	1.000000	1.000000	1.000000	115.356445	94.440814	-13.935074	260.120000
0.800000	0.620000	1.000000	1.000000	1.000000	1.000000	119.628906	95.057030	-12.912754	273.840000
0.810000	0.620000	1.000000	1.000000	1.000000	1.000000	119.628906	95.613615	-13.084701	289.030000
0.820000	0.620000	1.000000	1.000000	1.000000	1.000000	119.628906	95.918080	-12.923373	304.010000
0.830000	0.620000	1.000000	1.000000	1.000000	1.000000	123.901367	96.120885	-12.415416	317.450000
0.840000	0.620000	1.000000	1.000000	1.000000	1.000000	123.901367	96.466771	-12.822797	330.680000
0.850000	0.620000	1.000000	1.000000	1.000000	1.000000	123.901367	96.792737	-13.000292	343.210000
0.860000	0.620000	1.000000	1.000000	1.000000	1.000000	123.901367	97.086529	-11.815175	355.530000
0.870000	0.620000	1.000000	1.000000	1.000000	1.000000	128.173828	97.305717	-12.446907	366.870000
0.880000	0.620000	1.000000	1.000000	1.000000	1.000000	128.173828	97.584628	-12.402117	378.770000
0.890000	0.620000	1.000000	1.000000	1.000000	1.000000	128.173828	97.898806	-12.715383	389.550000
0.900000	0.620000	1.000000	1.000000	1.000000	1.000000	128.173828	98.169616	-11.820988	399.350000
0.910000	0.620000	1.000000	1.000000	1.000000	1.000000	132.446289	98.422926	-11.613337	407.960000
0.920000	0.620000	1.000000	1.000000	1.000000	1.000000	132.446289	98.614733	-12.542723	414.610000
0.930000	0.620000	1.000000	1.000000	1.000000	1.000000	132.446289	98.746674	-12.108125	418.670000
0.940000	0.620000	1.000000	1.000000	1.000000	1.000000	132.446289	98.857753	-12.470930	423.430000
0.950000	0.620000	1.000000	1.000000	1.000000	1.000000	132.446289	98.913639	-11.922269	426.860000
0.960000	0.620000	1.000000	1.000000	1.000000	1.000000	136.718750	98.966456	-11.302924	430.570000
0.970000	0.620000	1.000000	1.000000	1.000000	1.000000	136.718750	98.996308	-11.801257	432.880000
0.980000	0.620000	1.000000	1.000000	1.000000	1.000000	136.718750	99.042987	-12.427017	434.560000
0.990000	0.620000	1.000000	1.000000	1.000000	1.000000	136.718750	99.091721	-12.005828	435.330000
1.000000	0.620000	1.000000	1.000000	1.000000	1.000000	136.718750	99.159136	-12.195055	435.890000
0.500000	0.640000	1.000000	1.000000	1.000000	1.000000	68.359375	90.633539	-14.582027	161.490000
0.510000	0.640000	1.000000	1.000000	1.000000	1.000000	68.359375	90.559160	-15.272884	157.780000
0.520000	0.640000	1.000000	1.000000	1.000000	1.000000	72.631836	90.582402	-14.530676	154.910000
0.530000	0.640000	1.000000	1.000000	1.000000	1.000000	72.631836	90.551996	-15.970023	153.160000
0.540000	0.640000	1.000000	1.000000	1.000000	1.000000	72.631836	90.845774	-16.028983	168.070000
0.550000	0.640000	1.000000	1.000000	1.000000	1.000000	76.904297	91.049823	-15.777569	160.440000
0.560000	0.640000	1.000000	1.000000	1.000000	1.000000	76.904297	91.073029	-15.840029	157.990000
0.570000	0.640000	1.000000	1.000000	1.000000	1.000000	76.904297	91.106078	-15.546762	154.490000
0.580000	0.640000	1.000000	1.000000	1.000000	1.000000	81.176758	91.331157	-15.931342	152.880000
0.590000	0.640000	1.000000	1.000000	1.000000	1.000000	81.176758	91.080035	-15.918170	155.400000
0.600000	0.640000	1.000000	1.000000	1.000000	1.000000	81.176758	90.868437	-15.382987	157.640000
0.610000	0.640000	1.000000	1.000000	1.000000	1.000000	85.449219	90.932826	-16.175239	160.090000
0.620000	0.640000	1.000000	1.000000	1.000000	1.000000	85.449219	90.973676	-15.980712	163.100000
0.630000	0.640000	1.000000	1.000000	1.000000	1.000000	85.449219	90.929945	-15.043750	164.710000
0.640000	0.640000	1.000000	1.000000	1.000000	1.000000	89.721680	90.825181	-16.065141	166.740000
0.650000	0.640000	1.000000	2.000000	0.500000	0.500000	89.721680	90.688786	-16.044813	166.600000
0.660000	0.640000	1.000000	1.000000	1.000000	1.000000	93.994141	90.501721	-15.149829	167.650000
0.670000	0.640000	0.000000	0.000000	-1.000000	0.000000	4.272461	79.316460	1.662526	1.330000
0.680000	0.640000	0.000000	0.000000	-1.000000	0.000000	4.272461	78.766445	2.181781	1.750000
0.690000	0.640000	0.000000	0.000000	-1.000000	0.000000	4.272461	78.375383	1.519516	1.610000
0.700000	0.640000	0.000000	0.000000	-1.000000	0.000000	4.272461	78.093275	0.621659	1.540000
0.710000	0.640000	0.000000	0.000000	-1.000000	0.000000	4.272461	77.790050	-0.734696	1.330000
0.720000	0.640000	0.000000	0.000000	-1.000000	0.000000	0.000000	77.752697	0.000000	0.490000
0.730000	0.640000	0.000000	0.000000	-1.000000	0.000000	0.000000	77.923145	0.000000	0.420000
0.740000	0.640000	0.000000	0.000000	-1.000000	0.000000	0.000000	78.065774	0.000000	0.420000
0.750000	0.640000	0.000000	0.000000	-1.000000	0.000000	0.000000	78.105676	0.000000	0.420000
0.760000	0.640000	0.000000	0.000000	-1.000000	0.000000	0.000000	78.241263	0.000000	0.490000
0.770000	0.640000	0.000000	0.000000	-1.000000	0.000000	0.000000	78.535768	0.000000	0.210000
0.780000	0.640000	1.000000	1.000000	1.000000	1.000000	115.356445	94.718401	-13.461706	266.770000
0.790000	0.640000	1.000000	1.000000	1.000000	1.000000	115.356445	95.204746	-12.841861	279.790000
0.800000	0.640000	1.000000	1.000000	1.000000	1.000000	119.628906	95.864343	-13.505411	294.210000
0.810000	0.640000	1.000000	1.000000	1.000000	1.000000	119.628906	96.348776	-13.151386	311.150000
0.820000	0.640000	1.000000	1.000000	1.000000	1.000000	119.628906	96.531762	-12.131941	327.110000
0.830000	0.640000	1.000000	1.000000	1.000000	1.000000	123.901367	96.784164	-13.064136	341.880000
0.840000	0.640000	1.000000	1.000000	1.000000	1.000000	123.901367	97.149968	-12.540177	356.580000
0.850000	0.640000	1.000000	1.000000	1.000000	1.000000	123.901367	97.447126	-12.422341	370.160000
0.860000	0.640000	1.000000	1.000000	1.000000	1.000000	128.173828	97.714464	-11.716636	382.900000
0.870000	0.640000	1.000000	1.000000	1.000000	1.000000	128.173828	97.933407	-12.675520	395.290000
0.880000	0.640000	1.000000	1.000000	1.000000	1.000000	128.173828	98.256543	-12.244110	408.380000
0.890000	0.640000	1.000000	1.000000	1.000000	1.000000	128.173828	98.563895	-12.324215	419.790000
0.900000	0.640000	1.000000	1.000000	1.000000	1.000000	128.173828	98.827301	-11.359547	429.940000
0.910000	0.640000	1.000000	1.000000	1.000000	1.000000	132.446289	99.059026	-12.050069	437.920000
0.920000	0.640000	1.000000	1.000000	1.000000	1.000000	132.446289	99.215961	-12.235997	444.570000
0.930000	0.640000	1.000000	1.000000	1.000000	1.000000	132.446289	99.336319	-12.119831	449.820000
0.940000	0.640000	1.000000	1.000000	1.000000	1.000000	132.446289	99.395818	-12.277124	453.530000
0.950000	0.640000	1.000000	1.000000	1.000000	1.000000	132.446289	99.450479	-11.290898	457.800000
0.960000	0.640000	1.000000	1.000000	1.000000	1.000000	136.718750	99.464396	-11.410726	459.760000
0.970000	0.640000	1.000000	1.000000	1.000000	1.000000	136.718750	99.520410	-12.292582	463.540000
0.980000	0.640000	1.000000	1.000000	1.000000	1.000000	136.718750	99.579752	-11.971197	466.060000
0.990000	0.640000	1.000000	1.000000	1.000000	1.000000	136.718750	99.629376	-11.968363	466.270000
1.000000	0.640000	1.000000	1.000000	1.000000	1.000000	136.718750	99.718072	-12.259749	466.480000
0.500000	0.660000	1.000000	1.000000	1.000000	1.000000	68.359375	91.129994	-14.151705	173.110000
0.510000	0.660000	1.000000	1.000000	1.000000	1.000000	68.359375	91.273102	-15.031379	169.120000
0.520000	0.660000	1.000000	1.000000	1.000000	1.000000	72.631836	91.102723	-14.272335	165.830000
0.530000	0.660000	1.000000	1.000000	1.000000	1.000000	72.631836	91.088742	-15.593307	163.590000
0.540000	0.660000	1.000000	1.000000	1.000000	1.000000	72.631836	91.359076	-15.361788	180.110000
0.550000	0.660000	1.000000	1.000000	1.000000	1.000000	76.904297	91.564608	-15.813046	171.850000
0.560000	0.660000	1.000000	1.000000	1.000000	1.000000	76.904297	91.588755	-15.691134	169.470000
0.570000	0.660000	1.000000	1.000000	1.000000	1.000000	76.904297	91.688899	-15.092562	166.040000
0.580000	0.660000	1.000000	1.000000	1.000000	1.000000	81.176758	91.891580	-15.994008	164.290000
0.590000	0.660000	1.000000	1.000000	1.000000	1.000000	81.176758	91.706549	-15.831168	164.500000
0.600000	0.660000	1.000000	1.000000	1.000000	1.000000	81.176758	91.455554	-14.990795	166.810000
0.610000	0.660000	1.000000	1.000000	1.000000	1.000000	85.449219	91.431883	-15.997476	169.470000
0.620000	0.660000	1.000000	1.000000	1.000000	1.000000	85.449219	91.484880	-16.034047	172.480000
0.630000	0.660000	1.000000	1.000000	1.000000	1.000000	89.721680	91.471702	-14.823301	174.090000
0.640000	0.660000	1.000000	1.000000	1.000000	1.000000	89.721680	91.488085	-15.565769	176.120000
0.650000	0.660000	1.000000	1.000000	1.000000	1.000000	89.721680	91.360602	-15.405631	177.940000
0.660000	0.660000	1.000000	1.000000	1.000000	1.000000	93.994141	91.198944	-15.315217	178.570000
0.670000	0.660000	1.000000	1.000000	1.000000	1.000000	93.994141	91.314999	-15.427936	181.720000
0.680000	0.660000	0.000000	0.000000	-1.000000	0.000000	4.272461	79.001293	2.688546	2.100000
0.690000	0.660000	0.000000	0.000000	-1.000000	0.000000	4.272461	78.608132	2.033925	1.960000
0.700000	0.660000	0.000000	0.000000	-1.000000	0.000000	4.272461	78.322784	1.148940	1.820000
0.710000	0.660000	0.000000	0.000000	-1.000000	0.000000	4.272461	78.012963	-0.182868	1.540000
0.720000	0.660000	0.000000	0.000000	-1.000000	0.000000	0.000000	77.953520	0.000000	0.560000
0.730000	0.660000	0.000000	0.000000	-1.000000	0.000000	0.000000	78.124308	0.000000	0.490000
0.740000	0.660000	0.000000	0.000000	-1.000000	0.000000	0.000000	78.273393	0.000000	0.490000
0.750000	0.660000	0.000000	0.000000	-1.000000	0.000000	0.000000	78.314065	0.000000	0.560000
0.760000	0.660000	0.000000	0.000000	-1.000000	0.000000	0.000000	78.463693	0.000000	0.630000
0.770000	0.660000	0.000000	0.000000	-1.000000	0.000000	0.000000	78.746916	0.000000	0.280000
0.780000	0.660000	1.000000	1.000000	1.000000	1.000000	115.356445	95.396022	-13.577812	285.950000
0.790000	0.660000	1.000000	1.000000	1.000000	1.000000	119.628906	95.973935	-12.338252	300.440000
0.800000	0.660000	1.000000	1.000000	1.000000	1.000000	119.628906	96.612574	-13.127188	315.630000
0.810000	0.660000	1.000000	1.000000	1.000000	1.000000	119.628906	96.987029	-13.179807	334.110000
0.820000	0.660000	1.000000	1.000000	1.000000	1.000000	123.901367	97.110159	-11.977127	351.330000
0.830000	0.660000	1.000000	1.000000	1.000000	1.000000	123.901367	97.425060	-12.785800	367.640000
0.840000	0.660000	1.000000	1.000000	1.000000	1.000000	123.901367	97.764482	-12.732777	383.530000
0.850000	0.660000	1.000000	1.000000	1.000000	1.000000	123.901367	98.074512	-11.712357	397.740000
0.860000	0.660000	1.000000	1.000000	1.000000	1.000000	128.173828	98.302910	-12.096617	410.830000
0.870000	0.660000	1.000000	1.000000	1.000000	1.000000	128.173828	98.555845	-12.225690	424.760000
0.880000	0.660000	1.000000	1.000000	1.000000	1.000000	128.173828	98.904751	-12.466159	438.620000
0.890000	0.660000	1.000000	1.000000	1.000000	1.000000	128.173828	99.191492	-11.584378	450.310000
0.900000	0.660000	1.000000	1.000000	1.000000	1.000000	132.446289	99.467010	-11.424062	460.390000
0.910000	0.660000	1.000000	1.000000	1.000000	1.000000	132.446289	99.665644	-12.316958	468.580000
0.920000	0.660000	1.000000	1.000000	1.000000	1.000000	132.446289	99.797497	-11.857701	473.970000
0.930000	0.660000	1.000000	1.000000	1.000000	1.000000	132.446289	99.889356	-12.276144	479.360000
0.940000	0.660000	1.000000	1.000000	1.000000	1.000000	132.446289	99.911954	-11.484474	484.050000
0.950000	0.660000	1.000000	1.000000	1.000000	1.000000	136.718750	99.938968	-11.118838	488.180000
0.960000	0.660000	1.000000	1.000000	1.000000	1.000000	136.718750	99.978525	-11.898865	491.890000
0.970000	0.660000	1.000000	1.000000	1.000000	1.000000	136.718750	100.032436	-12.063647	495.460000
0.980000	0.660000	1.000000	1.000000	1.000000	1.000000	136.718750	100.090793	-11.752771	497.000000
0.990000	0.660000	1.000000	1.000000	1.000000	1.000000	136.718750	100.165845	-12.173092	497.910000
1.000000	0.660000	1.000000	1.000000	1.000000	1.000000	136.718750	100.267197	-11.600679	498.050000
0.500000	0.680000	1.000000	1.000000	1.000000	1.000000	68.359375	91.606093	-13.796343	185.150000
0.510000	0.680000	1.000000	1.000000	1.000000	1.000000	68.359375	91.738183	-14.478334	180.810000
0.520000	0.680000	1.000000	1.000000	1.000000	1.000000	72.631836	91.596264	-14.114407	176.960000
0.530000	0.680000	1.000000	1.000000	1.000000	1.000000	72.631836	91.616556	-15.161824	174.370000
0.540000	0.680000	1.000000	1.000000	1.000000	1.000000	72.631836	91.857291	-14.830441	192.710000
0.550000	0.680000	1.000000	1.000000	1.000000	1.000000	76.904297	92.072642	-15.595499	183.750000
0.560000	0.680000	1.000000	1.000000	1.000000	1.000000	76.904297	92.081639	-15.638663	181.300000
0.570000	0.680000	1.000000	1.000000	1.000000	1.000000	76.904297	92.241664	-14.718523	178.010000
0.580000	0.680000	1.000000	1.000000	1.000000	1.000000	81.176758	92.436281	-15.824419	175.840000
0.590000	0.680000	1.000000	1.000000	1.000000	1.000000	81.176758	92.330033	-15.839013	174.720000
0.600000	0.680000	1.000000	1.000000	1.000000	1.000000	85.449219	92.040499	-14.716563	175.910000
0.610000	0.680000	1.000000	1.000000	1.000000	1.000000	85.449219	91.960060	-15.702151	178.290000
0.620000	0.680000	1.000000	1.000000	1.000000	1.000000	85.449219	91.955513	-15.711501	181.650000
0.630000	0.680000	1.000000	1.000000	1.000000	1.000000	89.721680	91.942854	-14.752795	182.840000
0.640000	0.680000	1.000000	1.000000	1.000000	1.000000	89.721680	92.082229	-15.218379	187.320000
0.650000	0.680000	1.000000	1.000000	1.000000	1.000000	89.721680	91.965617	-14.830865	188.930000
0.660000	0.680000	1.000000	1.000000	1.000000	1.000000	93.994141	91.901219	-15.514855	189.490000
0.670000	0.680000	1.000000	1.000000	1.000000	1.000000	93.994141	91.956916	-15.547339	191.590000
0.680000	0.680000	0.000000	0.000000	-1.000000	0.000000	4.272461	79.231487	3.197379	2.520000
0.690000	0.680000	0.000000	0.000000	-1.000000	0.000000	4.272461	78.840212	2.556826	2.310000
0.700000	0.680000	0.000000	0.000000	-1.000000	0.000000	4.272461	78.549581	1.686333	2.100000
0.710000	0.680000	0.000000	0.000000	-1.000000	0.000000	4.272461	78.232643	0.382628	1.890000
0.720000	0.680000	0.000000	0.000000	-1.000000	0.000000	4.272461	78.149969	-3.093377	0.630000
0.730000	0.680000	0.000000	0.000000	-1.000000	0.000000	0.000000	78.319471	0.000000	0.560000
0.740000	0.680000	0.000000	0.000000	-1.000000	0.000000	0.000000	78.475459	0.000000	0.560000
0.750000	0.680000	0.000000	0.000000	-1.000000	0.000000	0.000000	78.520114	0.000000	0.630000
0.760000	0.680000	0.000000	0.000000	-1.000000	0.000000	0.000000	78.657535	0.000000	0.560000
0.770000	0.680000	0.000000	0.000000	-1.000000	0.000000	0.000000	78.953896	0.000000	0.350000
0.780000	0.680000	1.000000	1.000000	1.000000	1.000000	115.356445	96.051106	-13.575979	305.970000
0.790000	0.680000	1.000000	1.000000	1.000000	1.000000	119.628906	96.723359	-12.633028	322.140000
0.800000	0.680000	1.000000	1.000000	1.000000	1.000000	119.628906	97.309710	-12.728308	338.380000
0.810000	0.680000	1.000000	1.000000	1.000000	1.000000	119.628906	97.522124	-12.329183	358.120000
0.820000	0.680000	1.000000	1.000000	1.000000	1.000000	123.901367	97.689774	-12.333522	376.670000
0.830000	0.680000	1.000000	1.000000	1.000000	1.000000	123.901367	98.039866	-12.319930	394.870000
0.840000	0.680000	1.000000	1.000000	1.000000	1.000000	123.901367	98.376367	-12.580743	411.250000
0.850000	0.680000	1.000000	1.000000	1.000000	1.000000	128.173828	98.652226	-11.400937	425.460000
0.860000	0.680000	1.000000	1.000000	1.000000	1.000000	128.173828	98.877378	-12.455590	439.460000
0.870000	0.680000	1.000000	1.000000	1.000000	1.000000	128.173828	99.191553	-11.985221	455.280000
0.880000	0.680000	1.000000	1.000000	1.000000	1.000000	128.173828	99.513071	-12.280052	469.140000
0.890000	0.680000	1.000000	1.000000	1.000000	1.000000	128.173828	99.823221	-11.159524	481.600000
0.900000	0.680000	1.000000	1.000000	1.000000	1.000000	132.446289	100.077260	-11.800541	491.540000
0.910000	0.680000	1.000000	1.000000	1.000000	1.000000	132.446289	100.256012	-12.007708	499.730000
0.920000	0.680000	1.000000	1.000000	1.000000	1.000000	132.446289	100.336692	-11.918329	504.070000
0.930000	0.680000	1.000000	1.000000	1.000000	1.000000	132.446289	100.375384	-11.965573	510.090000
0.940000	0.680000	1.000000	1.000000	1.000000	1.000000	132.446289	100.403643	-11.047634	514.710000
0.950000	0.680000	1.000000	1.000000	1.000000	1.000000	136.718750	100.424766	-11.346770	520.100000
0.960000	0.680000	1.000000	1.000000	1.000000	1.000000	136.718750	100.482223	-12.085949	524.790000
0.970000	0.680000	1.000000	1.000000	1.000000	1.000000	136.718750	100.533245	-11.656014	526.820000
0.980000	0.680000	1.000000	1.000000	1.000000	1.000000	136.718750	100.595902	-11.910671	529.760000
0.990000	0.680000	1.000000	1.000000	1.000000	1.000000	136.718750	100.684137	-11.859851	528.920000
1.000000	0.680000	1.000000	1.000000	1.000000	1.000000	136.718750	100.789606	-11.023773	529.620000
0.500000	0.700000	1.000000	1.000000	1.000000	1.000000	68.359375	92.087849	-13.514972	197.610000
0.510000	0.700000	1.000000	1.000000	1.000000	1.000000	68.359375	92.191020	-13.979859	192.850000
0.520000	0.700000	1.000000	1.000000	1.000000	1.000000	72.631836	92.186649	-14.056943	188.510000
0.530000	0.700000	1.000000	1.000000	1.000000	1.000000	72.631836	92.128425	-14.770367	185.570000
0.540000	0.700000	1.000000	1.000000	1.000000	1.000000	72.631836	92.352918	-14.408064	206.150000
0.550000	0.700000	1.000000	1.000000	1.000000	1.000000	76.904297	92.568935	-15.328030	196.140000
0.560000	0.700000	1.000000	1.000000	1.000000	1.000000	76.904297	92.568030	-15.524483	193.690000
0.570000	0.700000	1.000000	1.000000	1.000000	1.000000	81.176758	92.749396	-14.472911	190.330000
0.580000	0.700000	1.000000	1.000000	1.000000	1.000000	81.176758	92.975746	-15.568335	187.600000
0.590000	0.700000	1.000000	1.000000	1.000000	1.000000	81.176758	92.918411	-15.623601	185.780000
0.600000	0.700000	1.000000	1.000000	1.000000	1.000000	85.449219	92.641629	-14.554862	185.500000
0.610000	0.700000	1.000000	1.000000	1.000000	1.000000	85.449219	92.517440	-15.281965	187.460000
0.620000	0.700000	1.000000	1.000000	1.000000	1.000000	85.449219	92.405856	-15.246408	191.170000
0.630000	0.700000	1.000000	1.000000	1.000000	1.000000	89.721680	92.391563	-14.795177	192.220000
0.640000	0.700000	1.000000	1.000000	1.000000	1.000000	89.721680	92.624477	-15.041852	197.890000
0.650000	0.700000	1.000000	1.000000	1.000000	1.000000	89.721680	92.520697	-14.403062	199.780000
0.660000	0.700000	1.000000	1.000000	1.000000	1.000000	93.994141	92.586619	-15.386869	199.780000
0.670000	0.700000	1.000000	1.000000	1.000000	1.000000	93.994141	92.566473	-15.290347	201.810000
0.680000	0.700000	0.000000	0.000000	-1.000000	0.000000	4.272461	79.461709	3.716936	3.010000
0.690000	0.700000	0.000000	0.000000	-1.000000	0.000000	4.272461	79.071622	3.091567	2.730000
0.700000	0.700000	0.000000	0.000000	-1.000000	0.000000	4.272461	78.773727	2.235254	2.590000
0.710000	0.700000	0.000000	0.000000	-1.000000	0.000000	4.272461	78.449619	0.961686	2.240000
0.720000	0.700000	0.000000	0.000000	-1.000000	0.000000	4.272461	78.343015	-2.552245	0.770000
0.730000	0.700000	0.000000	0.000000	-1.000000	0.000000	0.000000	78.508949	0.000000	0.700000
0.740000	0.700000	0.000000	0.000000	-1.000000	0.000000	0.000000	78.672207	0.000000	0.700000
0.750000	0.700000	0.000000	0.000000	-1.000000	0.000000	0.000000	78.720319	0.000000	0.770000
0.760000	0.700000	0.000000	0.000000	-1.000000	0.000000	0.000000	78.857965	0.000000	0.560000
0.770000	0.700000	0.000000	0.000000	-1.000000	0.000000	0.000000	79.150610	0.000000	0.420000
0.780000	0.700000	1.000000	1.000000	1.000000	1.000000	115.356445	96.709130	-12.641997	326.970000
0.790000	0.700000	1.000000	1.000000	1.000000	1.000000	119.628906	97.434161	-13.197390	345.030000
0.800000	0.700000	1.000000	1.000000	1.000000	1.000000	119.628906	97.924223	-12.864054	363.300000
0.810000	0.700000	1.000000	1.000000	1.000000	1.000000	119.628906	98.018755	-11.745770	383.390000
0.820000	0.700000	1.000000	1.000000	1.000000	1.000000	123.901367	98.267988	-12.713774	403.970000
0.830000	0.700000	1.000000	1.000000	1.000000	1.000000	123.901367	98.623456	-12.333704	423.080000
0.840000	0.700000	1.000000	1.000000	1.000000	1.000000	123.901367	98.941045	-11.802568	437.850000
0.850000	0.700000	1.000000	1.000000	1.000000	1.000000	128.173828	99.195451	-11.625135	454.090000
0.860000	0.700000	1.000000	1.000000	1.000000	1.000000	128.173828	99.444396	-12.175406	470.050000
0.870000	0.700000	1.000000	1.000000	1.000000	1.000000	128.173828	99.772537	-12.135051	486.150000
0.880000	0.700000	1.000000	1.000000	1.000000	1.000000	128.173828	100.124479	-11.520353	500.640000
0.890000	0.700000	1.000000	1.000000	1.000000	1.000000	132.446289	100.434676	-11.150183	513.520000
0.900000	0.700000	1.000000	1.000000	1.000000	1.000000	132.446289	100.668324	-12.112810	523.180000
0.910000	0.700000	1.000000	1.000000	1.000000	1.000000	132.446289	100.795945	-11.667559	529.900000
0.920000	0.700000	1.000000	1.000000	1.000000	1.000000	132.446289	100.859582	-12.082487	535.220000
0.930000	0.700000	1.000000	1.000000	1.000000	1.000000	132.446289	100.862678	-11.283292	540.960000
0.940000	0.700000	1.000000	1.000000	1.000000	1.000000	136.718750	100.871613	-10.943612	547.610000
0.950000	0.700000	1.000000	1.000000	1.000000	1.000000	136.718750	100.900275	-11.810473	552.510000
0.960000	0.700000	1.000000	1.000000	1.000000	1.000000	136.718750	100.957466	-11.780239	555.660000
0.970000	0.700000	1.000000	1.000000	1.000000	1.000000	136.718750	101.020837	-11.618660	558.740000
0.980000	0.700000	1.000000	1.000000	1.000000	1.000000	136.718750	101.109476	-11.938587	561.400000
0.990000	0.700000	1.000000	1.000000	1.000000	1.000000	136.718750	101.223220	-11.138702	562.660000
1.000000	0.700000	1.000000	1.000000	1.000000	1.000000	140.991211	101.295417	-10.799279	562.310000
0.500000	0.720000	1.000000	1.000000	1.000000	1.000000	68.359375	92.534187	-13.304662	210.630000
0.510000	0.720000	1.000000	1.000000	1.000000	1.000000	68.359375	92.630165	-13.560337	205.310000
0.520000	0.720000	1.000000	1.000000	1.000000	1.000000	72.631836	92.631455	-13.988663	200.410000
0.530000	0.720000	1.000000	1.000000	1.000000	1.000000	72.631836	92.615058	-14.448378	196.980000
0.540000	0.720000	1.000000	1.000000	1.000000	1.000000	72.631836	92.838114	-14.009129	220.150000
0.550000	0.720000	1.000000	1.000000	1.000000	1.000000	76.904297	92.811884	-15.162819	216.790000
0.560000	0.720000	1.000000	1.000000	1.000000	1.000000	76.904297	93.053075	-15.214593	206.360000
0.570000	0.720000	1.000000	1.000000	1.000000	1.000000	81.176758	93.228417	-14.310022	203.070000
0.580000	0.720000	1.000000	1.000000	1.000000	1.000000	81.176758	93.495914	-15.164717	199.570000
0.590000	0.720000	1.000000	1.000000	1.000000	1.000000	81.176758	93.461047	-15.357326	197.260000
0.600000	0.720000	1.000000	1.000000	1.000000	1.000000	85.449219	93.198976	-14.475732	196.490000
0.610000	0.720000	1.000000	1.000000	1.000000	1.000000	85.449219	93.020798	-14.960800	197.260000
0.620000	0.720000	1.000000	1.000000	1.000000	1.000000	85.449219	92.845590	-14.719066	201.530000
0.630000	0.720000	1.000000	1.000000	1.000000	1.000000	89.721680	92.835434	-14.931595	203.280000
0.640000	0.720000	1.000000	1.000000	1.000000	1.000000	89.721680	93.138509	-15.004871	209.020000
0.650000	0.720000	1.000000	1.000000	1.000000	1.000000	89.721680	93.036972	-14.131263	210.210000
0.660000	0.720000	1.000000	1.000000	1.000000	1.000000	93.994141	93.230627	-14.985911	211.960000
0.670000	0.720000	1.000000	1.000000	1.000000	1.000000	93.994141	93.175758	-14.667325	212.520000
0.680000	0.720000	0.000000	0.000000	-1.000000	0.000000	4.272461	79.692599	4.246208	3.570000
0.690000	0.720000	0.000000	0.000000	-1.000000	0.000000	4.272461	79.303041	3.638847	3.360000
0.700000	0.720000	0.000000	0.000000	-1.000000	0.000000	4.272461	78.995750	2.799140	3.010000
0.710000	0.720000	0.000000	0.000000	-1.000000	0.000000	4.272461	78.664886	1.556333	2.660000
0.720000	0.720000	0.000000	0.000000	-1.000000	0.000000	4.272461	78.533435	-1.982826	0.980000
0.730000	0.720000	0.000000	0.000000	-1.000000	0.000000	0.000000	78.687320	0.000000	0.840000
0.740000	0.720000	0.000000	0.000000	-1.000000	0.000000	0.000000	78.868100	0.000000	0.840000
0.750000	0.720000	0.000000	0.000000	-1.000000	0.000000	0.000000	78.916531	0.000000	0.980000
0.760000	0.720000	0.000000	0.000000	-1.000000	0.000000	0.000000	79.047437	0.000000	0.560000
0.770000	0.720000	0.000000	0.000000	-1.000000	0.000000	0.000000	79.337412	0.000000	0.560000
0.780000	0.720000	1.000000	1.000000	1.000000	1.000000	115.356445	97.386895	-12.064471	349.090000
0.790000	0.720000	1.000000	1.000000	1.000000	1.000000	119.628906	98.103672	-12.917719	369.460000
0.800000	0.720000	1.000000	1.000000	1.000000	1.000000	119.628906	98.438886	-12.874794	388.500000
0.810000	0.720000	1.000000	1.000000	1.000000	1.000000	123.901367	98.505940	-11.694103	409.640000
0.820000	0.720000	1.000000	1.000000	1.000000	1.000000	123.901367	98.819585	-12.423863	431.690000
0.830000	0.720000	1.000000	1.000000	1.000000	1.000000	123.901367	99.161454	-12.495428	450.870000
0.840000	0.720000	1.000000	1.000000	1.000000	1.000000	123.901367	99.479802	-11.297633	467.530000
0.850000	0.720000	1.000000	1.000000	1.000000	1.000000	128.173828	99.708857	-12.077016	483.910000
0.860000	0.720000	1.000000	1.000000	1.000000	1.000000	128.173828	100.011995	-11.807387	501.270000
0.870000	0.720000	1.000000	1.000000	1.000000	1.000000	128.173828	100.372151	-12.146844	518.420000
0.880000	0.720000	1.000000	1.000000	1.000000	1.000000	128.173828	100.736472	-11.039480	533.960000
0.890000	0.720000	1.000000	1.000000	1.000000	1.000000	132.446289	101.021777	-11.426911	545.930000
0.900000	0.720000	1.000000	1.000000	1.000000	1.000000	132.446289	101.217845	-11.911013	554.050000
0.910000	0.720000	1.000000	1.000000	1.000000	1.000000	132.446289	101.304057	-11.686919	561.400000
0.920000	0.720000	1.000000	1.000000	1.000000	1.000000	132.446289	101.325478	-11.876756	566.510000
0.930000	0.720000	1.000000	1.000000	1.000000	1.000000	132.446289	101.316858	-10.879700	573.930000
0.940000	0.720000	1.000000	1.000000	1.000000	1.000000	136.718750	101.314454	-11.146082	579.390000
0.950000	0.720000	1.000000	1.000000	1.000000	1.000000	136.718750	101.365063	-11.901025	584.290000
0.960000	0.720000	1.000000	1.000000	1.000000	1.000000	136.718750	101.431836	-11.446498	589.820000
0.970000	0.720000	1.000000	1.000000	1.000000	1.000000	136.718750	101.504392	-11.808191	593.110000
0.980000	0.720000	1.000000	1.000000	1.000000	1.000000	136.718750	101.621224	-11.410432	595.980000
0.990000	0.720000	1.000000	1.000000	1.000000	1.000000	136.718750	101.694046	-10.764362	594.510000
1.000000	0.720000	1.000000	1.000000	1.000000	1.000000	140.991211	101.784156	-10.893021	594.440000
0.500000	0.740000	1.000000	1.000000	1.000000	1.000000	68.359375	92.973531	-13.149796	224.070000
0.510000	0.740000	1.000000	1.000000	1.000000	1.000000	68.359375	93.069357	-13.206128	218.330000
0.520000	0.740000	1.000000	1.000000	1.000000	1.000000	72.631836	93.060187	-13.942792	212.800000
0.530000	0.740000	1.000000	1.000000	1.000000	1.000000	72.631836	93.166315	-14.215462	208.670000
0.540000	0.740000	1.000000	1.000000	1.000000	1.000000	72.631836	93.058400	-14.170087	207.410000
0.550000	0.740000	1.000000	1.000000	1.000000	1.000000	76.904297	93.287267	-14.963764	231.000000
0.560000	0.740000	1.000000	1.000000	1.000000	1.000000	76.904297	93.537053	-14.886882	219.590000
0.570000	0.740000	1.000000	1.000000	1.000000	1.000000	81.176758	93.695845	-14.222806	216.300000
0.580000	0.740000	1.000000	1.000000	1.000000	1.000000	81.176758	93.999929	-14.826652	211.890000
0.590000	0.740000	1.000000	1.000000	1.000000	1.000000	81.176758	93.962397	-14.813934	208.950000
0.600000	0.740000	1.000000	1.000000	1.000000	1.000000	85.449219	93.758987	-14.475058	208.530000
0.610000	0.740000	1.000000	1.000000	1.000000	1.000000	85.449219	93.510463	-14.746461	209.230000
0.620000	0.740000	1.000000	1.000000	1.000000	1.000000	85.449219	93.292167	-14.315890	211.610000
0.630000	0.740000	1.000000	1.000000	1.000000	1.000000	89.721680	93.300695	-15.094482	213.710000
0.640000	0.740000	1.000000	1.000000	1.000000	1.000000	89.721680	93.583730	-15.062241	219.870000
0.650000	0.740000	1.000000	1.000000	1.000000	1.000000	93.994141	93.538389	-13.991324	220.990000
0.660000	0.740000	1.000000	1.000000	1.000000	1.000000	93.994141	93.829126	-14.645726	223.930000
0.670000	0.740000	1.000000	1.000000	1.000000	1.000000	93.994141	93.793247	-14.149860	224.560000
0.680000	0.740000	0.000000	0.000000	-1.000000	0.000000	81.176758	79.924059	-22.295131	4.270000
0.690000	0.740000	0.000000	0.000000	-1.000000	0.000000	4.272461	79.535292	4.198063	3.920000
0.700000	0.740000	0.000000	0.000000	-1.000000	0.000000	4.272461	79.214683	3.383892	3.640000
0.710000	0.740000	0.000000	0.000000	-1.000000	0.000000	4.272461	78.878647	2.169485	2.870000
0.720000	0.740000	0.000000	0.000000	-1.000000	0.000000	4.272461	78.722314	-1.383540	1.260000
0.730000	0.740000	0.000000	0.000000	-1.000000	0.000000	0.000000	78.866314	0.000000	1.050000
0.740000	0.740000	0.000000	0.000000	-1.000000	0.000000	0.000000	79.057226	0.000000	1.050000
0.750000	0.740000	0.000000	0.000000	-1.000000	0.000000	0.000000	79.112261	0.000000	1.190000
0.760000	0.740000	0.000000	0.000000	-1.000000	0.000000	0.000000	79.236720	0.000000	0.560000
0.770000	0.740000	0.000000	0.000000	-1.000000	0.000000	0.000000	79.529246	0.000000	0.700000
0.780000	0.740000	1.000000	1.000000	1.000000	1.000000	119.628906	98.027978	-12.113862	372.400000
0.790000	0.740000	1.000000	1.000000	1.000000	1.000000	119.628906	98.701415	-12.484107	394.240000
0.800000	0.740000	1.000000	1.000000	1.000000	1.000000	119.628906	98.881286	-12.188735	414.050000
0.810000	0.740000	1.000000	1.000000	1.000000	1.000000	123.901367	98.992351	-11.982688	437.640000
0.820000	0.740000	1.000000	1.000000	1.000000	1.000000	123.901367	99.346415	-12.043912	460.390000
0.830000	0.740000	1.000000	1.000000	1.000000	1.000000	123.901367	99.688166	-12.245452	479.640000
0.840000	0.740000	1.000000	1.000000	1.000000	1.000000	128.173828	99.975392	-11.157506	496.090000
0.850000	0.740000	1.000000	1.000000	1.000000	1.000000	128.173828	100.208313	-12.180543	513.380000
0.860000	0.740000	1.000000	1.000000	1.000000	1.000000	128.173828	100.561510	-11.772442	532.350000
0.870000	0.740000	1.000000	1.000000	1.000000	1.000000	128.173828	100.933826	-11.720132	549.990000
0.880000	0.740000	1.000000	1.000000	1.000000	1.000000	132.446289	101.295531	-10.858451	565.600000
0.890000	0.740000	1.000000	1.000000	1.000000	1.000000	132.446289	101.574681	-11.870686	577.920000
0.900000	0.740000	1.000000	1.000000	1.000000	1.000000	132.446289	101.724724	-11.566230	586.670000
0.910000	0.740000	1.000000	1.000000	1.000000	1.000000	132.446289	101.773982	-11.831657	591.780000
0.920000	0.740000	1.000000	1.000000	1.000000	1.000000	132.446289	101.762679	-11.218917	598.710000
0.930000	0.740000	1.000000	1.000000	1.000000	1.000000	136.718750	101.750212	-10.740262	606.340000
0.940000	0.740000	1.000000	1.000000	1.000000	1.000000	136.718750	101.765322	-11.566006	613.200000
0.950000	0.740000	1.000000	1.000000	1.000000	1.000000	136.718750	101.818640	-11.619537	619.290000
0.960000	0.740000	1.000000	1.000000	1.000000	1.000000	136.718750	101.890724	-11.461550	624.610000
0.970000	0.740000	1.000000	1.000000	1.000000	1.000000	136.718750	101.984146	-11.755327	626.990000
0.980000	0.740000	1.000000	1.000000	1.000000	1.000000	136.718750	102.105091	-10.875106	629.160000
0.990000	0.740000	1.000000	1.000000	1.000000	1.000000	140.991211	102.183132	-10.636631	627.550000
1.000000	0.740000	1.000000	1.000000	1.000000	1.000000	140.991211	102.262337	-11.314100	628.670000
0.500000	0.760000	1.000000	1.000000	1.000000	1.000000	68.359375	93.393202	-13.031989	238.070000
0.510000	0.760000	1.000000	1.000000	1.000000	1.000000	68.359375	93.485024	-12.883282	231.840000
0.520000	0.760000	1.000000	1.000000	1.000000	1.000000	72.631836	93.479498	-13.933649	225.750000
0.530000	0.760000	1.000000	1.000000	1.000000	1.000000	72.631836	93.596598	-14.043999	221.690000
0.540000	0.760000	1.000000	1.000000	1.000000	1.000000	72.631836	93.447030	-13.942400	220.010000
0.550000	0.760000	1.000000	1.000000	1.000000	1.000000	76.904297	93.839494	-14.816927	245.840000
0.560000	0.760000	1.000000	1.000000	1.000000	1.000000	76.904297	94.096683	-14.403831	233.170000
0.570000	0.760000	1.000000	1.000000	1.000000	1.000000	81.176758	94.161339	-14.188325	229.950000
0.580000	0.760000	1.000000	1.000000	1.000000	1.000000	81.176758	94.483257	-14.562495	225.120000
0.590000	0.760000	1.000000	1.000000	1.000000	1.000000	81.176758	94.432615	-14.379285	222.250000
0.600000	0.760000	1.000000	1.000000	1.000000	1.000000	85.449219	94.276313	-14.550447	221.270000
0.610000	0.760000	1.000000	1.000000	1.000000	1.000000	85.449219	93.987725	-14.663053	221.620000
0.620000	0.760000	1.000000	1.000000	1.000000	1.000000	85.449219	93.747281	-14.013912	222.460000
0.630000	0.760000	1.000000	1.000000	1.000000	1.000000	89.721680	93.746205	-15.002674	224.770000
0.640000	0.760000	1.000000	1.000000	1.000000	1.000000	89.721680	93.979455	-14.975186	230.650000
0.650000	0.760000	1.000000	1.000000	1.000000	1.000000	93.994141	94.021822	-13.954881	231.840000
0.660000	0.760000	1.000000	1.000000	1.000000	1.000000	93.994141	94.361046	-14.411225	235.270000
0.670000	0.760000	1.000000	1.000000	1.000000	1.000000	93.994141	94.355238	-13.767020	236.880000
0.680000	0.760000	0.000000	0.000000	-1.000000	0.000000	4.272461	80.171512	4.214191	3.640000
0.690000	0.760000	0.000000	0.000000	-1.000000	0.000000	81.176758	79.760970	-22.952795	4.760000
0.700000	0.760000	0.000000	0.000000	-1.000000	0.000000	4.272461	79.426687	3.976685	4.410000
0.710000	0.760000	0.000000	0.000000	-1.000000	0.000000	4.272461	79.089251	2.790337	3.150000
0.720000	0.760000	0.000000	0.000000	-1.000000	0.000000	4.272461	78.910477	-0.722532	1.540000
0.730000	0.760000	0.000000	0.000000	-1.000000	0.000000	0.000000	79.041652	0.000000	1.260000
0.740000	0.760000	0.000000	0.000000	-1.000000	0.000000	0.000000	79.242944	0.000000	1.330000
0.750000	0.760000	0.000000	0.000000	-1.000000	0.000000	0.000000	79.304616	0.000000	1.540000
0.760000	0.760000	0.000000	0.000000	-1.000000	0.000000	0.000000	79.417400	0.000000	0.630000
0.770000	0.760000	0.000000	0.000000	-1.000000	0.000000	0.000000	79.714023	0.000000	0.840000
0.780000	0.760000	1.000000	1.000000	1.000000	1.000000	119.628906	98.671321	-12.474706	397.040000
0.790000	0.760000	1.000000	1.000000	1.000000	1.000000	119.628906	99.223716	-12.444991	419.510000
0.800000	0.760000	1.000000	1.000000	1.000000	1.000000	119.628906	99.294576	-11.651159	440.790000
0.810000	0.760000	1.000000	1.000000	1.000000	1.000000	123.901367	99.496968	-12.487832	466.060000
0.820000	0.760000	1.000000	1.000000	1.000000	1.000000	123.901367	99.841970	-12.024940	488.880000
0.830000	0.760000	1.000000	1.000000	1.000000	1.000000	123.901367	100.192683	-11.556300	509.180000
0.840000	0.760000	1.000000	1.000000	1.000000	1.000000	128.173828	100.447413	-11.375563	526.330000
0.850000	0.760000	1.000000	1.000000	1.000000	1.000000	128.173828	100.715167	-11.891482	546.070000
0.860000	0.760000	1.000000	1.000000	1.000000	1.000000	128.173828	101.094037	-11.926611	565.740000
0.870000	0.760000	1.000000	1.000000	1.000000	1.000000	128.173828	101.492623	-11.164023	582.750000
0.880000	0.760000	1.000000	1.000000	1.000000	1.000000	132.446289	101.857553	-10.996949	598.780000
0.890000	0.760000	1.000000	1.000000	1.000000	1.000000	132.446289	102.093590	-11.859022	609.980000
0.900000	0.760000	1.000000	1.000000	1.000000	1.000000	132.446289	102.206195	-11.412682	619.010000
0.910000	0.760000	1.000000	1.000000	1.000000	1.000000	132.446289	102.221996	-11.790677	624.260000
0.920000	0.760000	1.000000	1.000000	1.000000	1.000000	132.446289	102.180400	-10.799776	631.610000
0.930000	0.760000	1.000000	1.000000	1.000000	1.000000	136.718750	102.169201	-10.872651	640.850000
0.940000	0.760000	1.000000	1.000000	1.000000	1.000000	136.718750	102.201700	-11.720739	647.710000
0.950000	0.760000	1.000000	1.000000	1.000000	1.000000	136.718750	102.266203	-11.295974	653.800000
0.960000	0.760000	1.000000	1.000000	1.000000	1.000000	136.718750	102.343764	-11.621695	658.140000
0.970000	0.760000	1.000000	1.000000	1.000000	1.000000	136.718750	102.460573	-11.242900	662.270000
0.980000	0.760000	1.000000	1.000000	1.000000	1.000000	136.718750	102.557395	-10.579904	662.340000
0.990000	0.760000	1.000000	1.000000	1.000000	1.000000	140.991211	102.644028	-10.775014	662.620000
1.000000	0.760000	1.000000	1.000000	1.000000	1.000000	140.991211	102.692776	-11.602224	660.170000
0.500000	0.780000	1.000000	1.000000	1.000000	1.000000	68.359375	93.815986	-12.934612	252.630000
0.510000	0.780000	1.000000	1.000000	1.000000	1.000000	68.359375	93.894636	-12.577745	245.910000
0.520000	0.780000	1.000000	1.000000	1.000000	1.000000	72.631836	93.887546	-13.964135	239.750000
0.530000	0.780000	1.000000	1.000000	1.000000	1.000000	72.631836	94.002972	-13.925354	235.060000
0.540000	0.780000	1.000000	1.000000	1.000000	1.000000	72.631836	93.992339	-13.639136	232.960000
0.550000	0.780000	1.000000	1.000000	1.000000	1.000000	76.904297	94.292671	-14.542957	261.100000
0.560000	0.780000	1.000000	1.000000	1.000000	1.000000	76.904297	94.551278	-14.002504	247.450000
0.570000	0.780000	1.000000	1.000000	1.000000	1.000000	81.176758	94.610863	-14.193807	243.950000
0.580000	0.780000	1.000000	1.000000	1.000000	1.000000	81.176758	94.950903	-14.401931	239.120000
0.590000	0.780000	1.000000	1.000000	1.000000	1.000000	81.176758	94.876308	-14.035873	236.110000
0.600000	0.780000	1.000000	1.000000	1.000000	1.000000	85.449219	94.752622	-14.674189	234.430000
0.610000	0.780000	1.000000	1.000000	1.000000	1.000000	85.449219	94.445221	-14.644408	234.220000
0.620000	0.780000	1.000000	1.000000	1.000000	1.000000	85.449219	94.212388	-13.798773	234.710000
0.630000	0.780000	1.000000	1.000000	1.000000	1.000000	89.721680	94.207479	-14.806294	235.620000
0.640000	0.780000	1.000000	1.000000	1.000000	1.000000	89.721680	94.376144	-14.762982	241.430000
0.650000	0.780000	1.000000	1.000000	1.000000	1.000000	93.994141	94.490178	-14.025300	243.390000
0.660000	0.780000	1.000000	1.000000	1.000000	1.000000	93.994141	94.835052	-14.351030	246.820000
0.670000	0.780000	1.000000	1.000000	1.000000	1.000000	93.994141	94.899878	-13.537821	249.620000
0.680000	0.780000	1.000000	1.000000	1.000000	1.000000	98.266602	94.951211	-14.238901	255.780000
0.690000	0.780000	0.000000	0.000000	-1.000000	0.000000	81.176758	79.992389	-22.747432	5.740000
0.700000	0.780000	0.000000	0.000000	-1.000000	0.000000	81.176758	79.637266	-23.054870	5.250000
0.710000	0.780000	0.000000	0.000000	-1.000000	0.000000	4.272461	79.302388	3.440875	3.710000
0.720000	0.780000	0.000000	0.000000	-1.000000	0.000000	4.272461	79.098460	-0.063961	1.890000
0.730000	0.780000	0.000000	0.000000	-1.000000	0.000000	4.272461	79.213068	-1.862755	1.610000
0.740000	0.780000	0.000000	0.000000	-1.000000	0.000000	0.000000	79.426833	0.000000	1.610000
0.750000	0.780000	0.000000	0.000000	-1.000000	0.000000	0.000000	79.495243	0.000000	1.890000
0.760000	0.780000	0.000000	0.000000	-1.000000	0.000000	0.000000	79.601960	0.000000	0.630000
0.770000	0.780000	0.000000	0.000000	-1.000000	0.000000	0.000000	79.909200	0.000000	0.980000
0.780000	0.780000	1.000000	1.000000	1.000000	1.000000	119.628906	99.251206	-12.814057	422.310000
0.790000	0.780000	1.000000	1.000000	1.000000	1.000000	119.628906	99.665779	-12.606145	442.960000
0.800000	0.780000	1.000000	1.000000	1.000000	1.000000	123.901367	99.699735	-11.312887	468.300000
0.810000	0.780000	1.000000	1.000000	1.000000	1.000000	123.901367	99.960253	-12.351438	495.040000
0.820000	0.780000	1.000000	1.000000	1.000000	1.000000	123.901367	100.325701	-12.191292	518.560000
0.830000	0.780000	1.000000	1.000000	1.000000	1.000000	123.901367	100.654948	-11.129032	537.950000
0.840000	0.780000	1.000000	1.000000	1.000000	1.000000	128.173828	100.896304	-11.735097	556.080000
0.850000	0.780000	1.000000	1.000000	1.000000	1.000000	128.173828	101.212373	-11.568271	577.920000
0.860000	0.780000	1.000000	1.000000	1.000000	1.000000	128.173828	101.632017	-11.896082	598.640000
0.870000	0.780000	1.000000	1.000000	1.000000	1.000000	128.173828	102.030297	-10.794700	615.790000
0.880000	0.780000	1.000000	1.000000	1.000000	1.000000	132.446289	102.384430	-11.263481	632.310000
0.890000	0.780000	1.000000	1.000000	1.000000	1.000000	132.446289	102.577903	-11.598239	641.970000
0.900000	0.780000	1.000000	1.000000	1.000000	1.000000	132.446289	102.634799	-11.528185	650.090000
0.910000	0.780000	1.000000	1.000000	1.000000	1.000000	132.446289	102.610278	-11.388424	657.020000
0.920000	0.780000	1.000000	1.000000	1.000000	1.000000	132.446289	102.583836	-10.592475	665.770000
0.930000	0.780000	1.000000	1.000000	1.000000	1.000000	136.718750	102.588891	-11.199500	675.430000
0.940000	0.780000	1.000000	1.000000	1.000000	1.000000	136.718750	102.623455	-11.549162	681.870000
0.950000	0.780000	1.000000	1.000000	1.000000	1.000000	136.718750	102.695077	-11.248761	688.590000
0.960000	0.780000	1.000000	1.000000	1.000000	1.000000	136.718750	102.789354	-11.599819	693.000000
0.970000	0.780000	1.000000	1.000000	1.000000	1.000000	136.718750	102.915426	-10.775109	694.820000
0.980000	0.780000	1.000000	1.000000	1.000000	1.000000	140.991211	103.022213	-10.481778	697.060000
0.990000	0.780000	1.000000	1.000000	1.000000	1.000000	140.991211	103.082824	-11.123204	697.200000
1.000000	0.780000	1.000000	1.000000	1.000000	1.000000	140.991211	103.115371	-11.516210	695.730000
0.500000	0.800000	1.000000	1.000000	1.000000	1.000000	68.359375	94.236801	-12.862485	267.820000
0.510000	0.800000	1.000000	1.000000	1.000000	1.000000	68.359375	94.293601	-12.306453	260.610000
0.520000	0.800000	1.000000	1.000000	1.000000	1.000000	72.631836	94.288277	-13.786426	254.380000
0.530000	0.800000	1.000000	1.000000	1.000000	1.000000	72.631836	94.401800	-13.840892	248.990000
0.540000	0.800000	1.000000	1.000000	1.000000	1.000000	72.631836	94.391365	-13.350871	246.330000
0.550000	0.800000	1.000000	1.000000	1.000000	1.000000	76.904297	94.730841	-14.248463	277.550000
0.560000	0.800000	1.000000	1.000000	1.000000	1.000000	76.904297	95.017177	-13.684049	262.360000
0.570000	0.800000	1.000000	1.000000	1.000000	1.000000	81.176758	95.094466	-14.256410	258.650000
0.580000	0.800000	1.000000	1.000000	1.000000	1.000000	81.176758	95.396380	-14.328644	253.750000
0.590000	0.800000	1.000000	1.000000	1.000000	1.000000	81.176758	95.309345	-13.761387	250.460000
0.600000	0.800000	1.000000	1.000000	1.000000	1.000000	85.449219	95.185348	-14.677408	248.150000
0.610000	0.800000	1.000000	1.000000	1.000000	1.000000	85.449219	94.892753	-14.683039	247.170000
0.620000	0.800000	1.000000	1.000000	1.000000	1.000000	89.721680	94.670877	-13.639115	247.870000
0.630000	0.800000	1.000000	1.000000	1.000000	1.000000	89.721680	94.655134	-14.461713	247.800000
0.640000	0.800000	1.000000	1.000000	1.000000	1.000000	89.721680	94.778298	-14.297474	252.630000
0.650000	0.800000	1.000000	1.000000	1.000000	1.000000	93.994141	94.938562	-14.154186	256.060000
0.660000	0.800000	1.000000	1.000000	1.000000	1.000000	93.994141	95.282943	-14.367752	258.650000
0.670000	0.800000	1.000000	1.000000	1.000000	1.000000	98.266602	95.428813	-13.434728	262.640000
0.680000	0.800000	1.000000	1.000000	1.000000	1.000000	98.266602	95.464948	-13.999988	268.520000
0.690000	0.800000	0.000000	0.000000	-1.000000	0.000000	81.176758	80.220489	-22.568528	6.930000
0.700000	0.800000	0.000000	0.000000	-1.000000	0.000000	81.176758	79.848241	-22.825443	6.300000
0.710000	0.800000	0.000000	0.000000	-1.000000	0.000000	4.272461	79.516596	4.116860	4.340000
0.720000	0.800000	0.000000	0.000000	-1.000000	0.000000	4.272461	79.287787	0.660615	2.240000
0.730000	0.800000	0.000000	0.000000	-1.000000	0.000000	4.272461	79.382105	-1.177263	1.960000
0.740000	0.800000	0.000000	0.000000	-1.000000	0.000000	0.000000	79.608136	0.000000	1.960000
0.750000	0.800000	0.000000	0.000000	-1.000000	0.000000	0.000000	79.687163	0.000000	2.310000
0.760000	0.800000	0.000000	0.000000	-1.000000	0.000000	0.000000	79.774785	0.000000	0.700000
0.770000	0.800000	0.000000	0.000000	-1.000000	0.000000	0.000000	80.097084	0.000000	1.190000
0.780000	0.800000	1.000000	1.000000	1.000000	1.000000	119.628906	99.781030	-12.597793	447.930000
0.790000	0.800000	1.000000	1.000000	1.000000	1.000000	119.628906	100.059634	-12.555836	471.380000
0.800000	0.800000	1.000000	1.000000	1.000000	1.000000	123.901367	100.106014	-11.468264	497.350000
0.810000	0.800000	1.000000	1.000000	1.000000	1.000000	123.901367	100.420071	-11.982338	524.370000
0.820000	0.800000	1.000000	1.000000	1.000000	1.000000	123.901367	100.779036	-12.137503	547.400000
0.830000	0.800000	1.000000	1.000000	1.000000	1.000000	128.173828	101.099976	-10.873798	568.540000
0.840000	0.800000	1.000000	1.000000	1.000000	1.000000	128.173828	101.344224	-11.941619	588.630000
0.850000	0.800000	1.000000	1.000000	1.000000	1.000000	128.173828	101.719283	-11.501718	610.820000
0.860000	0.800000	1.000000	1.000000	1.000000	1.000000	128.173828	102.145893	-11.545918	632.450000
0.870000	0.800000	1.000000	1.000000	1.000000	1.000000	132.446289	102.559723	-10.618457	651.070000
0.880000	0.800000	1.000000	1.000000	1.000000	1.000000	132.446289	102.874465	-11.676640	665.560000
0.890000	0.800000	1.000000	1.000000	1.000000	1.000000	132.446289	103.024802	-11.300043	676.060000
0.900000	0.800000	1.000000	1.000000	1.000000	1.000000	132.446289	103.045761	-11.666901	682.780000
0.910000	0.800000	1.000000	1.000000	1.000000	1.000000	132.446289	103.005629	-10.876250	690.200000
0.920000	0.800000	1.000000	1.000000	1.000000	1.000000	136.718750	102.976760	-10.562875	701.330000
0.930000	0.800000	1.000000	1.000000	1.000000	1.000000	136.718750	102.979678	-11.554247	708.400000
0.940000	0.800000	1.000000	1.000000	1.000000	1.000000	136.718750	103.043738	-11.252244	716.730000
0.950000	0.800000	1.000000	1.000000	1.000000	1.000000	136.718750	103.122794	-11.373601	725.340000
0.960000	0.800000	1.000000	1.000000	1.000000	1.000000	136.718750	103.228909	-11.276699	728.140000
0.970000	0.800000	1.000000	1.000000	1.000000	1.000000	136.718750	103.350297	-10.455544	731.500000
0.980000	0.800000	1.000000	1.000000	1.000000	1.000000	140.991211	103.451664	-10.596635	731.570000
0.990000	0.800000	1.000000	1.000000	1.000000	1.000000	140.991211	103.503446	-11.447121	731.290000
1.000000	0.800000	1.000000	1.000000	1.000000	1.000000	140.991211	103.525839	-11.192622	728.700000
0.500000	0.820000	1.000000	1.000000	1.000000	1.000000	68.359375	94.652901	-12.779429	283.430000
0.510000	0.820000	1.000000	1.000000	1.000000	1.000000	68.359375	94.679222	-12.075473	276.010000
0.520000	0.820000	1.000000	1.000000	1.000000	1.000000	72.631836	94.680374	-13.613980	269.500000
0.530000	0.820000	1.000000	1.000000	1.000000	1.000000	72.631836	94.789813	-13.772376	263.550000
0.540000	0.820000	1.000000	1.000000	1.000000	1.000000	72.631836	94.797931	-13.095899	260.120000
0.550000	0.820000	1.000000	1.000000	1.000000	1.000000	76.904297	95.157310	-13.974653	294.840000
0.560000	0.820000	1.000000	1.000000	1.000000	1.000000	76.904297	95.106906	-14.346575	290.780000
0.570000	0.820000	1.000000	1.000000	1.000000	1.000000	81.176758	95.545311	-14.377830	273.980000
0.580000	0.820000	1.000000	1.000000	1.000000	1.000000	81.176758	95.819272	-14.296451	268.870000
0.590000	0.820000	1.000000	1.000000	1.000000	1.000000	81.176758	95.723550	-13.537164	265.370000
0.600000	0.820000	1.000000	1.000000	1.000000	1.000000	85.449219	95.596912	-14.614786	262.500000
0.610000	0.820000	1.000000	1.000000	1.000000	1.000000	85.449219	95.328914	-14.651832	260.540000
0.620000	0.820000	1.000000	1.000000	1.000000	1.000000	89.721680	95.123760	-13.550666	261.520000
0.630000	0.820000	1.000000	1.000000	1.000000	1.000000	89.721680	95.104296	-14.205201	261.100000
0.640000	0.820000	1.000000	1.000000	1.000000	1.000000	89.721680	95.190253	-13.889152	264.040000
0.650000	0.820000	1.000000	1.000000	1.000000	1.000000	93.994141	95.369301	-14.359424	268.870000
0.660000	0.820000	1.000000	1.000000	1.000000	1.000000	93.994141	95.707421	-14.468241	271.180000
0.670000	0.820000	1.000000	1.000000	1.000000	1.000000	98.266602	95.937676	-13.436297	276.150000
0.680000	0.820000	1.000000	1.000000	1.000000	1.000000	98.266602	95.958188	-13.938836	281.400000
0.690000	0.820000	0.000000	0.000000	-1.000000	0.000000	81.176758	80.449447	-22.396394	8.260000
0.700000	0.820000	0.000000	0.000000	-1.000000	0.000000	81.176758	80.061551	-22.617696	7.560000
0.710000	0.820000	0.000000	0.000000	-1.000000	0.000000	81.176758	79.729812	-22.752601	4.970000
0.720000	0.820000	0.000000	0.000000	-1.000000	0.000000	4.272461	79.479876	1.417019	2.800000
0.730000	0.820000	0.000000	0.000000	-1.000000	0.000000	4.272461	79.545579	-0.406221	2.380000
0.740000	0.820000	0.000000	0.000000	-1.000000	0.000000	0.000000	79.787845	0.000000	2.450000
0.750000	0.820000	0.000000	0.000000	-1.000000	0.000000	0.000000	79.878649	0.000000	2.870000
0.760000	0.820000	0.000000	0.000000	-1.000000	0.000000	0.000000	79.962363	0.000000	0.840000
0.770000	0.820000	0.000000	0.000000	-1.000000	0.000000	0.000000	80.304368	0.000000	1.470000
0.780000	0.820000	1.000000	1.000000	1.000000	1.000000	119.628906	100.277692	-12.207514	474.390000
0.790000	0.820000	1.000000	1.000000	1.000000	1.000000	119.628906	100.421807	-11.905301	498.190000
0.800000	0.820000	1.000000	1.000000	1.000000	1.000000	123.901367	100.515582	-11.753580	526.680000
0.810000	0.820000	1.000000	1.000000	1.000000	1.000000	123.901367	100.860688	-11.720965	552.930000
0.820000	0.820000	1.000000	1.000000	1.000000	1.000000	123.901367	101.227155	-11.679697	578.200000
0.830000	0.820000	1.000000	1.000000	1.000000	1.000000	128.173828	101.508189	-10.986829	597.940000
0.840000	0.820000	1.000000	1.000000	1.000000	1.000000	128.173828	101.772033	-11.810996	619.990000
0.850000	0.820000	1.000000	1.000000	1.000000	1.000000	128.173828	102.199361	-11.617433	644.140000
0.860000	0.820000	1.000000	1.000000	1.000000	1.000000	128.173828	102.651732	-11.027069	666.120000
0.870000	0.820000	1.000000	1.000000	1.000000	1.000000	132.446289	103.060031	-10.716685	685.370000
0.880000	0.820000	1.000000	1.000000	1.000000	1.000000	132.446289	103.330783	-11.622341	698.950000
0.890000	0.820000	1.000000	1.000000	1.000000	1.000000	132.446289	103.435801	-11.184206	709.100000
0.900000	0.820000	1.000000	1.000000	1.000000	1.000000	132.446289	103.433010	-11.564693	713.510000
0.910000	0.820000	1.000000	1.000000	1.000000	1.000000	132.446289	103.369506	-10.549998	723.590000
0.920000	0.820000	1.000000	1.000000	1.000000	1.000000	136.718750	103.348294	-10.719322	734.860000
0.930000	0.820000	1.000000	1.000000	1.000000	1.000000	136.718750	103.371755	-11.509947	743.680000
0.940000	0.820000	1.000000	1.000000	1.000000	1.000000	136.718750	103.445950	-11.054558	752.290000
0.950000	0.820000	1.000000	1.000000	1.000000	1.000000	136.718750	103.535853	-11.484363	760.060000
0.960000	0.820000	1.000000	1.000000	1.000000	1.000000	136.718750	103.656971	-10.790596	763.630000
0.970000	0.820000	1.000000	1.000000	1.000000	1.000000	140.991211	103.769437	-10.325728	766.360000
0.980000	0.820000	1.000000	1.000000	1.000000	1.000000	140.991211	103.866701	-10.887329	766.150000
0.990000	0.820000	1.000000	1.000000	1.000000	1.000000	140.991211	103.900467	-11.413209	766.640000
1.000000	0.820000	1.000000	1.000000	1.000000	1.000000	140.991211	103.925335	-10.934365	765.590000
0.500000	0.840000	1.000000	1.000000	1.000000	1.000000	68.359375	95.047338	-12.693070	299.810000
0.510000	0.840000	1.000000	1.000000	1.000000	1.000000	68.359375	95.059555	-11.881709	292.040000
0.520000	0.840000	1.000000	1.000000	1.000000	1.000000	72.631836	95.060934	-13.463998	285.180000
0.530000	0.840000	1.000000	1.000000	1.000000	1.000000	72.631836	95.155195	-13.719633	278.600000
0.540000	0.840000	1.000000	1.000000	1.000000	1.000000	72.631836	95.183674	-12.879787	274.260000
0.550000	0.840000	1.000000	1.000000	1.000000	1.000000	76.904297	95.568477	-13.733849	312.760000
0.560000	0.840000	1.000000	1.000000	1.000000	1.000000	76.904297	95.528819	-13.951888	308.210000
0.570000	0.840000	1.000000	1.000000	1.000000	1.000000	81.176758	95.978341	-14.270026	289.800000
0.580000	0.840000	1.000000	1.000000	1.000000	1.000000	81.176758	96.182285	-14.279841	284.620000
0.590000	0.840000	1.000000	1.000000	1.000000	1.000000	81.176758	96.123573	-13.366853	280.840000
0.600000	0.840000	1.000000	1.000000	1.000000	1.000000	85.449219	95.968290	-14.462124	277.550000
0.610000	0.840000	1.000000	1.000000	1.000000	1.000000	85.449219	95.756887	-14.433064	275.170000
0.620000	0.840000	1.000000	1.000000	1.000000	1.000000	89.721680	95.561549	-13.508918	275.590000
0.630000	0.840000	1.000000	1.000000	1.000000	1.000000	89.721680	95.553416	-13.997750	274.680000
0.640000	0.840000	1.000000	1.000000	1.000000	1.000000	89.721680	95.595394	-13.561582	276.990000
0.650000	0.840000	1.000000	1.000000	1.000000	1.000000	93.994141	95.785955	-14.347220	282.100000
0.660000	0.840000	1.000000	1.000000	1.000000	1.000000	93.994141	96.106026	-14.339442	283.920000
0.670000	0.840000	1.000000	1.000000	1.000000	1.000000	98.266602	96.406549	-13.537348	290.010000
0.680000	0.840000	1.000000	1.000000	1.000000	1.000000	98.266602	96.426118	-13.984426	294.980000
0.690000	0.840000	0.000000	0.000000	-1.000000	0.000000	81.176758	80.682057	-22.225767	9.800000
0.700000	0.840000	0.000000	0.000000	-1.000000	0.000000	81.176758	80.279155	-22.391348	9.030000
0.710000	0.840000	0.000000	0.000000	-1.000000	0.000000	81.176758	79.949324	-22.472582	5.670000
0.720000	0.840000	0.000000	0.000000	-1.000000	0.000000	4.272461	79.674267	2.203027	3.430000
0.730000	0.840000	0.000000	0.000000	-1.000000	0.000000	4.272461	79.712792	0.369514	2.870000
0.740000	0.840000	0.000000	0.000000	-1.000000	0.000000	4.272461	79.967370	-0.205027	3.010000
0.750000	0.840000	0.000000	0.000000	-1.000000	0.000000	4.272461	80.070507	0.017089	3.500000
0.760000	0.840000	0.000000	0.000000	-1.000000	0.000000	0.000000	80.140391	0.000000	0.980000
0.770000	0.840000	0.000000	0.000000	-1.000000	0.000000	0.000000	80.493179	0.000000	1.750000
0.780000	0.840000	1.000000	1.000000	1.000000	1.000000	119.628906	100.695585	-12.081354	499.870000
0.790000	0.840000	1.000000	1.000000	1.000000	1.000000	119.628906	100.765924	-11.441384	526.260000
0.800000	0.840000	1.000000	1.000000	1.000000	1.000000	123.901367	100.939833	-12.172302	556.150000
0.810000	0.840000	1.000000	1.000000	1.000000	1.000000	123.901367	101.284055	-11.760854	584.010000
0.820000	0.840000	1.000000	1.000000	1.000000	1.000000	123.901367	101.634692	-11.223726	608.090000
0.830000	0.840000	1.000000	1.000000	1.000000	1.000000	128.173828	101.910205	-11.185060	629.510000
0.840000	0.840000	1.000000	1.000000	1.000000	1.000000	128.173828	102.221197	-11.504070	654.710000
0.850000	0.840000	1.000000	1.000000	1.000000	1.000000	128.173828	102.652786	-11.727360	678.720000
0.860000	0.840000	1.000000	1.000000	1.000000	1.000000	128.173828	103.137708	-10.689886	701.120000
0.870000	0.840000	1.000000	1.000000	1.000000	1.000000	132.446289	103.528470	-10.904211	718.480000
0.880000	0.840000	1.000000	1.000000	1.000000	1.000000	132.446289	103.762447	-11.433964	732.270000
0.890000	0.840000	1.000000	1.000000	1.000000	1.000000	132.446289	103.817803	-11.275451	741.300000
0.900000	0.840000	1.000000	1.000000	1.000000	1.000000	132.446289	103.778872	-11.214070	749.420000
0.910000	0.840000	1.000000	1.000000	1.000000	1.000000	132.446289	103.734072	-10.386962	761.600000
0.920000	0.840000	1.000000	1.000000	1.000000	1.000000	136.718750	103.723629	-10.987084	770.140000
0.930000	0.840000	1.000000	1.000000	1.000000	1.000000	136.718750	103.760934	-11.305910	782.670000
0.940000	0.840000	1.000000	1.000000	1.000000	1.000000	136.718750	103.842460	-11.082198	790.930000
0.950000	0.840000	1.000000	1.000000	1.000000	1.000000	136.718750	103.944153	-11.376357	795.550000
0.960000	0.840000	1.000000	1.000000	1.000000	1.000000	136.718750	104.077031	-10.422398	798.700000
0.970000	0.840000	1.000000	1.000000	1.000000	1.000000	140.991211	104.184146	-10.326872	801.710000
0.980000	0.840000	1.000000	1.000000	1.000000	1.000000	140.991211	104.258638	-11.221844	801.850000
0.990000	0.840000	1.000000	1.000000	1.000000	1.000000	140.991211	104.293344	-11.128010	802.760000
1.000000	0.840000	1.000000	1.000000	1.000000	1.000000	140.991211	104.313764	-10.920487	802.480000
0.500000	0.860000	1.000000	1.000000	1.000000	1.000000	68.359375	95.436673	-12.547742	316.750000
0.510000	0.860000	1.000000	1.000000	1.000000	1.000000	72.631836	95.431882	-11.761189	308.770000
0.520000	0.860000	1.000000	1.000000	1.000000	1.000000	72.631836	95.433047	-13.331988	301.490000
0.530000	0.860000	1.000000	1.000000	1.000000	1.000000	72.631836	95.506519	-13.667383	294.210000
0.540000	0.860000	1.000000	1.000000	1.000000	1.000000	72.631836	95.546592	-12.702581	289.030000
0.550000	0.860000	1.000000	1.000000	1.000000	1.000000	76.904297	95.963328	-13.534373	330.960000
0.560000	0.860000	1.000000	1.000000	1.000000	1.000000	76.904297	95.934139	-13.622424	326.270000
0.570000	0.860000	1.000000	1.000000	1.000000	1.000000	81.176758	96.401736	-14.191907	306.320000
0.580000	0.860000	1.000000	1.000000	1.000000	1.000000	81.176758	96.615713	-14.327135	301.000000
0.590000	0.860000	1.000000	1.000000	1.000000	1.000000	85.449219	96.522615	-13.231533	296.870000
0.600000	0.860000	1.000000	1.000000	1.000000	1.000000	85.449219	96.355341	-14.173191	292.810000
0.610000	0.860000	1.000000	1.000000	1.000000	1.000000	85.449219	96.176233	-14.232373	290.710000
0.620000	0.860000	1.000000	1.000000	1.000000	1.000000	89.721680	95.990588	-13.535363	290.360000
0.630000	0.860000	1.000000	1.000000	1.000000	1.000000	89.721680	96.017532	-13.886132	288.750000
0.640000	0.860000	1.000000	1.000000	1.000000	1.000000	89.721680	96.003286	-13.308800	291.480000
0.650000	0.860000	1.000000	1.000000	1.000000	1.000000	93.994141	96.185183	-14.317495	296.100000
0.660000	0.860000	1.000000	1.000000	1.000000	1.000000	93.994141	96.512550	-14.155964	297.990000
0.670000	0.860000	1.000000	1.000000	1.000000	1.000000	98.266602	96.839856	-13.694668	304.150000
0.680000	0.860000	1.000000	1.000000	1.000000	1.000000	98.266602	96.867186	-14.094838	308.700000
0.690000	0.860000	0.000000	0.000000	-1.000000	0.000000	81.176758	80.920405	-22.071895	11.620000
0.700000	0.860000	0.000000	0.000000	-1.000000	0.000000	81.176758	80.502393	-22.183462	10.710000
0.710000	0.860000	0.000000	0.000000	-1.000000	0.000000	81.176758	80.169645	-22.184366	6.720000
0.720000	0.860000	0.000000	0.000000	-1.000000	0.000000	4.272461	79.873532	3.059333	4.270000
0.730000	0.860000	0.000000	0.000000	-1.000000	0.000000	4.272461	79.880548	1.190233	3.570000
0.740000	0.860000	0.000000	0.000000	-1.000000	0.000000	4.272461	80.148859	0.646874	3.710000
0.750000	0.860000	0.000000	0.000000	-1.000000	0.000000	4.272461	80.265153	0.957715	4.410000
0.760000	0.860000	0.000000	0.000000	-1.000000	0.000000	0.000000	80.300372	0.000000	1.190000
0.770000	0.860000	0.000000	0.000000	-1.000000	0.000000	4.272461	80.690390	-1.743599	2.310000
0.780000	0.860000	1.000000	1.000000	1.000000	1.000000	119.628906	101.080674	-12.190886	526.750000
0.790000	0.860000	1.000000	1.000000	1.000000	1.000000	119.628906	101.108680	-11.086592	554.890000
0.800000	0.860000	1.000000	1.000000	1.000000	1.000000	123.901367	101.327364	-12.100176	586.040000
0.810000	0.860000	1.000000	1.000000	1.000000	1.000000	123.901367	101.692455	-11.882929	613.830000
0.820000	0.860000	1.000000	1.000000	1.000000	1.000000	123.901367	102.033250	-10.872782	638.050000
0.830000	0.860000	1.000000	1.000000	1.000000	1.000000	128.173828	102.300857	-11.530021	662.410000
0.840000	0.860000	1.000000	1.000000	1.000000	1.000000	128.173828	102.660229	-11.267072	688.730000
0.850000	0.860000	1.000000	1.000000	1.000000	1.000000	128.173828	103.149901	-11.619802	714.350000
0.860000	0.860000	1.000000	1.000000	1.000000	1.000000	128.173828	103.614649	-10.448465	735.910000
0.870000	0.860000	1.000000	1.000000	1.000000	1.000000	132.446289	103.978858	-11.210793	753.900000
0.880000	0.860000	1.000000	1.000000	1.000000	1.000000	132.446289	104.152468	-11.197634	764.470000
0.890000	0.860000	1.000000	1.000000	1.000000	1.000000	132.446289	104.178587	-11.380909	775.320000
0.900000	0.860000	1.000000	1.000000	1.000000	1.000000	132.446289	104.113621	-10.773633	784.840000
0.910000	0.860000	1.000000	1.000000	1.000000	1.000000	136.718750	104.082688	-10.338242	798.980000
0.920000	0.860000	1.000000	1.000000	1.000000	1.000000	136.718750	104.089775	-11.348236	809.340000
0.930000	0.860000	1.000000	1.000000	1.000000	1.000000	136.718750	104.140999	-11.057899	819.140000
0.940000	0.860000	1.000000	1.000000	1.000000	1.000000	136.718750	104.233135	-11.197888	828.100000
0.950000	0.860000	1.000000	1.000000	1.000000	1.000000	136.718750	104.340394	-10.972024	829.570000
0.960000	0.860000	1.000000	1.000000	1.000000	1.000000	136.718750	104.466186	-10.231007	833.700000
0.970000	0.860000	1.000000	1.000000	1.000000	1.000000	140.991211	104.577674	-10.508440	836.920000
0.980000	0.860000	1.000000	1.000000	1.000000	1.000000	140.991211	104.641325	-11.246673	838.250000
0.990000	0.860000	1.000000	1.000000	1.000000	1.000000	140.991211	104.667608	-10.850537	837.690000
1.000000	0.860000	1.000000	1.000000	1.000000	1.000000	140.991211	104.696269	-11.041326	837.760000
0.500000	0.880000	1.000000	1.000000	1.000000	1.000000	68.359375	95.822015	-12.424818	334.110000
0.510000	0.880000	1.000000	1.000000	1.000000	1.000000	72.631836	95.797304	-11.667989	325.780000
0.520000	0.880000	1.000000	1.000000	1.000000	1.000000	72.631836	95.795339	-13.112053	318.150000
0.530000	0.880000	1.000000	1.000000	1.000000	1.000000	72.631836	95.856796	-13.537490	310.450000
0.540000	0.880000	1.000000	1.000000	1.000000	1.000000	76.904297	95.900831	-12.576552	304.360000
0.550000	0.880000	1.000000	1.000000	1.000000	1.000000	76.904297	96.347338	-13.382077	349.510000
0.560000	0.880000	1.000000	1.000000	1.000000	1.000000	76.904297	96.358768	-13.335502	344.820000
0.570000	0.880000	1.000000	1.000000	1.000000	1.000000	81.176758	96.813290	-14.040286	323.400000
0.580000	0.880000	1.000000	1.000000	1.000000	1.000000	81.176758	96.996209	-14.118382	317.940000
0.590000	0.880000	1.000000	1.000000	1.000000	1.000000	85.449219	96.905171	-13.145094	313.670000
0.600000	0.880000	1.000000	1.000000	1.000000	1.000000	85.449219	96.711915	-13.926872	308.770000
0.610000	0.880000	1.000000	1.000000	1.000000	1.000000	85.449219	96.585987	-13.843596	306.740000
0.620000	0.880000	1.000000	1.000000	1.000000	1.000000	89.721680	96.408686	-13.592419	305.620000
0.630000	0.880000	1.000000	1.000000	1.000000	1.000000	89.721680	96.472020	-13.864049	304.150000
0.640000	0.880000	1.000000	1.000000	1.000000	1.000000	89.721680	96.398539	-13.130725	306.390000
0.650000	0.880000	1.000000	1.000000	1.000000	1.000000	93.994141	96.573287	-14.044163	310.310000
0.660000	0.880000	1.000000	1.000000	1.000000	1.000000	93.994141	96.923621	-13.714139	312.760000
0.670000	0.880000	1.000000	1.000000	1.000000	1.000000	98.266602	97.235877	-13.914423	318.780000
0.680000	0.880000	1.000000	1.000000	1.000000	1.000000	98.266602	97.317664	-13.994697	322.840000
0.690000	0.880000	5.000000	18.000000	0.277778	0.277778	81.176758	81.167108	-21.918720	13.650000
0.700000	0.880000	0.000000	0.000000	-1.000000	0.000000	81.176758	80.735847	-21.973027	12.740000
0.710000	0.880000	0.000000	0.000000	-1.000000	0.000000	81.176758	80.398914	-21.902242	8.190000
0.720000	0.880000	0.000000	0.000000	-1.000000	0.000000	85.449219	80.076552	-23.397691	5.250000
0.730000	0.880000	0.000000	0.000000	-1.000000	0.000000	4.272461	80.046793	2.102778	4.410000
0.740000	0.880000	0.000000	0.000000	-1.000000	0.000000	4.272461	80.327845	1.589496	4.620000
0.750000	0.880000	0.000000	0.000000	-1.000000	0.000000	4.272461	80.462072	1.983513	5.460000
0.760000	0.880000	0.000000	0.000000	-1.000000	0.000000	0.000000	80.485104	0.000000	1.540000
0.770000	0.880000	0.000000	0.000000	-1.000000	0.000000	4.272461	80.881667	-0.456112	3.080000
0.780000	0.880000	1.000000	1.000000	1.000000	1.000000	119.628906	101.424967	-12.304733	553.490000
0.790000	0.880000	1.000000	1.000000	1.000000	1.000000	123.901367	101.447437	-11.032642	582.750000
0.800000	0.880000	1.000000	1.000000	1.000000	1.000000	123.901367	101.715543	-11.841051	615.790000
0.810000	0.880000	1.000000	1.000000	1.000000	1.000000	123.901367	102.086784	-11.874556	645.610000
0.820000	0.880000	1.000000	1.000000	1.000000	1.000000	123.901367	102.416804	-10.634973	668.850000
0.830000	0.880000	1.000000	1.000000	1.000000	1.000000	128.173828	102.685599	-11.677472	694.890000
0.840000	0.880000	1.000000	1.000000	1.000000	1.000000	128.173828	103.114285	-11.250272	723.940000
0.850000	0.880000	1.000000	1.000000	1.000000	1.000000	128.173828	103.608397	-11.192321	749.490000
0.860000	0.880000	1.000000	1.000000	1.000000	1.000000	132.446289	104.059523	-10.372194	770.560000
0.870000	0.880000	1.000000	1.000000	1.000000	1.000000	132.446289	104.389032	-11.426501	787.360000
0.880000	0.880000	1.000000	1.000000	1.000000	1.000000	132.446289	104.515710	-10.989544	797.230000
0.890000	0.880000	1.000000	1.000000	1.000000	1.000000	132.446289	104.516859	-11.375031	809.340000
0.900000	0.880000	1.000000	1.000000	1.000000	1.000000	132.446289	104.463081	-10.414446	820.890000
0.910000	0.880000	1.000000	1.000000	1.000000	1.000000	136.718750	104.418922	-10.442987	833.560000
0.920000	0.880000	1.000000	1.000000	1.000000	1.000000	136.718750	104.451238	-11.306083	847.560000
0.930000	0.880000	1.000000	1.000000	1.000000	1.000000	136.718750	104.518497	-10.861081	857.430000
0.940000	0.880000	1.000000	1.000000	1.000000	1.000000	136.718750	104.605082	-11.280766	862.890000
0.950000	0.880000	1.000000	1.000000	1.000000	1.000000	136.718750	104.727908	-10.567678	869.260000
0.960000	0.880000	1.000000	1.000000	1.000000	1.000000	140.991211	104.851720	-10.138893	872.620000
0.970000	0.880000	1.000000	1.000000	1.000000	1.000000	140.991211	104.956485	-10.815928	875.770000
0.980000	0.880000	1.000000	1.000000	1.000000	1.000000	140.991211	105.006016	-11.097536	875.840000
0.990000	0.880000	1.000000	1.000000	1.000000	1.000000	140.991211	105.031034	-10.738949	873.950000
1.000000	0.880000	1.000000	1.000000	1.000000	1.000000	140.991211	105.068544	-11.173691	877.590000
0.500000	0.900000	1.000000	1.000000	1.000000	1.000000	68.359375	96.206430	-12.319671	351.820000
0.510000	0.900000	1.000000	1.000000	1.000000	1.000000	72.631836	96.156616	-11.585680	343.420000
0.520000	0.900000	1.000000	1.000000	1.000000	1.000000	72.631836	96.147841	-12.924792	335.230000
0.530000	0.900000	1.000000	1.000000	1.000000	1.000000	72.631836	96.219334	-13.393293	327.250000
0.540000	0.900000	1.000000	1.000000	1.000000	1.000000	76.904297	96.245470	-12.484455	320.740000
0.550000	0.900000	1.000000	1.000000	1.000000	1.000000	76.904297	96.271707	-13.676063	316.470000
0.560000	0.900000	1.000000	1.000000	1.000000	1.000000	76.904297	96.758504	-13.094249	363.510000
0.570000	0.900000	1.000000	1.000000	1.000000	1.000000	81.176758	97.221068	-13.785407	341.250000
0.580000	0.900000	1.000000	1.000000	1.000000	1.000000	81.176758	97.328316	-13.939069	335.580000
0.590000	0.900000	1.000000	1.000000	1.000000	1.000000	85.449219	97.256689	-13.096919	330.750000
0.600000	0.900000	1.000000	1.000000	1.000000	1.000000	85.449219	97.047040	-13.718172	325.360000
0.610000	0.900000	1.000000	1.000000	1.000000	1.000000	85.449219	96.983327	-13.518231	323.400000
0.620000	0.900000	1.000000	1.000000	1.000000	1.000000	89.721680	96.828650	-13.702870	321.370000
0.630000	0.900000	1.000000	1.000000	1.000000	1.000000	89.721680	96.943800	-13.863537	320.320000
0.640000	0.900000	1.000000	1.000000	1.000000	1.000000	89.721680	96.791285	-13.021020	321.720000
0.650000	0.900000	1.000000	1.000000	1.000000	1.000000	93.994141	96.959185	-13.782013	325.010000
0.660000	0.900000	1.000000	1.000000	1.000000	1.000000	93.994141	97.327530	-13.350928	328.230000
0.670000	0.900000	1.000000	1.000000	1.000000	1.000000	98.266602	97.601585	-13.911548	333.760000
0.680000	0.900000	1.000000	1.000000	1.000000	1.000000	98.266602	97.721850	-13.789006	337.750000
0.690000	0.900000	0.000000	0.000000	-1.000000	0.000000	81.176758	81.369616	-21.737775	10.990000
0.700000	0.900000	0.000000	0.000000	-1.000000	0.000000	81.176758	80.976357	-21.773766	14.980000
0.710000	0.900000	0.000000	0.000000	-1.000000	0.000000	81.176758	80.630991	-21.616202	9.940000
0.720000	0.900000	0.000000	0.000000	-1.000000	0.000000	85.449219	80.284696	-23.141552	6.510000
0.730000	0.900000	0.000000	0.000000	-1.000000	0.000000	4.272461	80.219293	3.023080	5.460000
0.740000	0.900000	0.000000	0.000000	-1.000000	0.000000	4.272461	80.508762	2.586908	5.740000
0.750000	0.900000	0.000000	0.000000	-1.000000	0.000000	4.272461	80.662505	3.072711	6.790000
0.760000	0.900000	0.000000	0.000000	-1.000000	0.000000	0.000000	80.652986	0.000000	2.030000
0.770000	0.900000	0.000000	0.000000	-1.000000	0.000000	4.272461	81.083431	0.937717	4.550000
0.780000	0.900000	1.000000	1.000000	1.000000	1.000000	119.628906	101.751137	-12.219256	581.700000
0.790000	0.900000	1.000000	1.000000	1.000000	1.000000	123.901367	101.788803	-11.212681	614.110000
0.800000	0.900000	1.000000	1.000000	1.000000	1.000000	123.901367	102.100175	-11.562236	647.850000
0.810000	0.900000	1.000000	1.000000	1.000000	1.000000	123.901367	102.468020	-11.743829	676.270000
0.820000	0.900000	1.000000	1.000000	1.000000	1.000000	128.173828	102.780865	-10.643179	699.580000
0.830000	0.900000	1.000000	1.000000	1.000000	1.000000	128.173828	103.082257	-11.611969	729.540000
0.840000	0.900000	1.000000	1.000000	1.000000	1.000000	128.173828	103.533134	-11.342012	757.750000
0.850000	0.900000	1.000000	1.000000	1.000000	1.000000	128.173828	104.037255	-10.802802	783.300000
0.860000	0.900000	1.000000	1.000000	1.000000	1.000000	132.446289	104.492925	-10.472735	807.030000
0.870000	0.900000	1.000000	1.000000	1.000000	1.000000	132.446289	104.781974	-11.369544	820.190000
0.880000	0.900000	1.000000	1.000000	1.000000	1.000000	132.446289	104.865149	-10.951587	831.880000
0.890000	0.900000	1.000000	1.000000	1.000000	1.000000	132.446289	104.844264	-11.319449	842.030000
0.900000	0.900000	1.000000	1.000000	1.000000	1.000000	132.446289	104.778337	-10.227197	857.360000
0.910000	0.900000	1.000000	1.000000	1.000000	1.000000	136.718750	104.751686	-10.643971	870.380000
0.920000	0.900000	1.000000	1.000000	1.000000	1.000000	136.718750	104.795395	-11.174452	884.030000
0.930000	0.900000	1.000000	1.000000	1.000000	1.000000	136.718750	104.873315	-10.870481	894.460000
0.940000	0.900000	1.000000	1.000000	1.000000	1.000000	136.718750	104.978216	-11.184425	902.230000
0.950000	0.900000	1.000000	1.000000	1.000000	1.000000	136.718750	105.119878	-10.238147	907.410000
0.960000	0.900000	1.000000	1.000000	1.000000	1.000000	140.991211	105.236568	-10.153517	909.790000
0.970000	0.900000	1.000000	1.000000	1.000000	1.000000	140.991211	105.334283	-11.112308	914.550000
0.980000	0.900000	1.000000	1.000000	1.000000	1.000000	140.991211	105.368967	-10.857247	912.730000
0.990000	0.900000	1.000000	1.000000	1.000000	1.000000	140.991211	105.383368	-10.795939	914.900000
1.000000	0.900000	1.000000	1.000000	1.000000	1.000000	140.991211	105.445264	-11.047387	916.860000
0.500000	0.920000	1.000000	1.000000	1.000000	1.000000	68.359375	96.574495	-12.228257	370.020000
0.510000	0.920000	1.000000	1.000000	1.000000	1.000000	72.631836	96.507471	-11.530765	361.130000
0.520000	0.920000	1.000000	1.000000	1.000000	1.000000	72.631836	96.495960	-12.734518	352.730000
0.530000	0.920000	1.000000	1.000000	1.000000	1.000000	72.631836	96.553765	-13.273228	344.470000
0.540000	0.920000	1.000000	1.000000	1.000000	1.000000	76.904297	96.582205	-12.416540	337.470000
0.550000	0.920000	1.000000	1.000000	1.000000	1.000000	76.904297	96.639363	-13.478856	333.060000
0.560000	0.920000	1.000000	1.000000	1.000000	1.000000	76.904297	97.135314	-12.880797	383.040000
0.570000	0.920000	1.000000	1.000000	1.000000	1.000000	81.176758	97.613667	-13.549455	359.590000
0.580000	0.920000	1.000000	1.000000	1.000000	1.000000	81.176758	97.687133	-13.784292	353.430000
0.590000	0.920000	1.000000	1.000000	1.000000	1.000000	85.449219	97.598005	-13.068059	348.250000
0.600000	0.920000	1.000000	1.000000	1.000000	1.000000	85.449219	97.381098	-13.545418	342.790000
0.610000	0.920000	1.000000	1.000000	1.000000	1.000000	85.449219	97.368487	-13.252599	340.410000
0.620000	0.920000	1.000000	1.000000	1.000000	1.000000	89.721680	97.245135	-13.851565	337.610000
0.630000	0.920000	1.000000	1.000000	1.000000	1.000000	89.721680	97.382958	-13.906157	337.120000
0.640000	0.920000	1.000000	1.000000	1.000000	1.000000	93.994141	97.176894	-12.914562	337.470000
0.650000	0.920000	1.000000	1.000000	1.000000	1.000000	93.994141	97.343438	-13.579482	340.200000
0.660000	0.920000	1.000000	1.000000	1.000000	1.000000	93.994141	97.699752	-13.065485	344.120000
0.670000	0.920000	1.000000	1.000000	1.000000	1.000000	98.266602	97.942028	-13.889552	349.300000
0.680000	0.920000	1.000000	1.000000	1.000000	1.000000	98.266602	98.120765	-13.349970	354.060000
0.690000	0.920000	1.000000	1.000000	1.000000	1.000000	102.539063	98.151923	-13.711753	366.660000
0.700000	0.920000	0.000000	0.000000	-1.000000	0.000000	81.176758	81.228646	-21.574984	17.640000
0.710000	0.920000	0.000000	0.000000	-1.000000	0.000000	81.176758	80.875036	-21.332178	12.180000
0.720000	0.920000	0.000000	0.000000	-1.000000	0.000000	85.449219	80.504355	-22.868687	8.120000
0.730000	0.920000	0.000000	0.000000	-1.000000	0.000000	4.272461	80.396898	3.997068	6.720000
0.740000	0.920000	0.000000	0.000000	-1.000000	0.000000	4.272461	80.692327	3.644504	7.070000
0.750000	0.920000	0.000000	0.000000	-1.000000	0.000000	89.721680	80.870015	-22.710642	8.540000
0.760000	0.920000	0.000000	0.000000	-1.000000	0.000000	0.000000	80.832845	0.000000	2.730000
0.770000	0.920000	0.000000	0.000000	-1.000000	0.000000	4.272461	81.289870	2.454813	6.580000
0.780000	0.920000	1.000000	1.000000	1.000000	1.000000	119.628906	102.056579	-11.707000	609.630000
0.790000	0.920000	1.000000	1.000000	1.000000	1.000000	123.901367	102.130028	-11.443260	644.560000
0.800000	0.920000	1.000000	1.000000	1.000000	1.000000	123.901367	102.472937	-11.412167	678.650000
0.810000	0.920000	1.000000	1.000000	1.000000	1.000000	123.901367	102.837356	-11.259290	706.090000
0.820000	0.920000	1.000000	1.000000	1.000000	1.000000	128.173828	103.145185	-10.793543	734.370000
0.830000	0.920000	1.000000	1.000000	1.000000	1.000000	128.173828	103.459933	-11.368234	764.540000
0.840000	0.920000	1.000000	1.000000	1.000000	1.000000	128.173828	103.957064	-11.435102	795.900000
0.850000	0.920000	1.000000	1.000000	1.000000	1.000000	128.173828	104.472339	-10.488633	821.590000
0.860000	0.920000	1.000000	1.000000	1.000000	1.000000	132.446289	104.903453	-10.631533	843.150000
0.870000	0.920000	1.000000	1.000000	1.000000	1.000000	132.446289	105.146145	-11.194020	857.500000
0.880000	0.920000	1.000000	1.000000	1.000000	1.000000	132.446289	105.186632	-11.035322	868.910000
0.890000	0.920000	1.000000	1.000000	1.000000	1.000000	132.446289	105.145521	-10.897469	879.410000
0.900000	0.920000	1.000000	1.000000	1.000000	1.000000	136.718750	105.091248	-10.122756	893.200000
0.910000	0.920000	1.000000	1.000000	1.000000	1.000000	136.718750	105.081633	-10.881569	908.320000
0.920000	0.920000	1.000000	1.000000	1.000000	1.000000	136.718750	105.134613	-10.970535	919.660000
0.930000	0.920000	1.000000	1.000000	1.000000	1.000000	136.718750	105.220853	-10.955441	931.420000
0.940000	0.920000	1.000000	1.000000	1.000000	1.000000	136.718750	105.332940	-10.917962	940.380000
0.950000	0.920000	1.000000	1.000000	1.000000	1.000000	136.718750	105.473249	-10.070881	945.140000
0.960000	0.920000	1.000000	1.000000	1.000000	1.000000	140.991211	105.596667	-10.319096	949.550000
0.970000	0.920000	1.000000	1.000000	1.000000	1.000000	140.991211	105.666562	-11.067332	948.290000
0.980000	0.920000	1.000000	1.000000	1.000000	1.000000	140.991211	105.710576	-10.645192	952.140000
0.990000	0.920000	1.000000	1.000000	1.000000	1.000000	140.991211	105.745452	-10.907828	951.020000
1.000000	0.920000	1.000000	1.000000	1.000000	1.000000	140.991211	105.815978	-10.697137	956.340000
0.500000	0.940000	1.000000	1.000000	1.000000	1.000000	68.359375	96.931745	-12.072607	388.710000
0.510000	0.940000	1.000000	1.000000	1.000000	1.000000	72.631836	96.849406	-11.489580	379.190000
0.520000	0.940000	1.000000	1.000000	1.000000	1.000000	72.631836	96.832454	-12.558396	370.300000
0.530000	0.940000	1.000000	1.000000	1.000000	1.000000	72.631836	96.890543	-13.166743	362.040000
0.540000	0.940000	1.000000	1.000000	1.000000	1.000000	76.904297	96.911695	-12.370064	354.690000
0.550000	0.940000	1.000000	1.000000	1.000000	1.000000	76.904297	96.995398	-13.295522	349.930000
0.560000	0.940000	1.000000	1.000000	1.000000	1.000000	76.904297	97.506781	-12.686880	402.710000
0.570000	0.940000	1.000000	1.000000	1.000000	1.000000	81.176758	97.879666	-13.706471	379.190000
0.580000	0.940000	1.000000	1.000000	1.000000	1.000000	81.176758	98.038610	-13.445765	371.770000
0.590000	0.940000	1.000000	1.000000	1.000000	1.000000	85.449219	97.945916	-13.071043	366.170000
0.600000	0.940000	1.000000	1.000000	1.000000	1.000000	85.449219	97.709399	-13.434676	360.290000
0.610000	0.940000	1.000000	1.000000	1.000000	1.000000	85.449219	97.742155	-13.027573	357.840000
0.620000	0.940000	1.000000	1.000000	1.000000	1.000000	89.721680	97.630097	-13.857744	354.900000
0.630000	0.940000	1.000000	1.000000	1.000000	1.000000	89.721680	97.788378	-13.991755	354.200000
0.640000	0.940000	1.000000	1.000000	1.000000	1.000000	93.994141	97.558159	-12.866841	353.850000
0.650000	0.940000	1.000000	1.000000	1.000000	1.000000	93.994141	97.704647	-13.411106	355.950000
0.660000	0.940000	1.000000	1.000000	1.000000	1.000000	93.994141	98.058250	-12.823562	360.500000
0.670000	0.940000	1.000000	1.000000	1.000000	1.000000	98.266602	98.263005	-13.634519	365.190000
0.680000	0.940000	1.000000	1.000000	1.000000	1.000000	98.266602	98.506953	-13.005682	370.860000
0.690000	0.940000	1.000000	1.000000	1.000000	1.000000	102.539063	98.487840	-13.579226	383.040000
0.700000	0.940000	4.000000	10.000000	0.400000	0.400000	81.176758	81.496279	-21.378523	20.650000
0.710000	0.940000	3.000000	15.000000	0.200000	0.200000	85.449219	81.126152	-21.142075	14.770000
0.720000	0.940000	0.000000	0.000000	-1.000000	0.000000	85.449219	80.739407	-22.577258	10.290000
0.730000	0.940000	0.000000	0.000000	-1.000000	0.000000	85.449219	80.580965	-22.122982	8.400000
0.740000	0.940000	0.000000	0.000000	-1.000000	0.000000	89.721680	80.880767	-22.947269	8.820000
0.750000	0.940000	0.000000	0.000000	-1.000000	0.000000	89.721680	81.087895	-22.631452	11.130000
0.760000	0.940000	0.000000	0.000000	-1.000000	0.000000	0.000000	80.993454	0.000000	3.710000
0.770000	0.940000	0.000000	0.000000	-1.000000	0.000000	89.721680	81.500136	-22.261670	8.960000
0.780000	0.940000	1.000000	1.000000	1.000000	1.000000	119.628906	102.350291	-11.291689	637.490000
0.790000	0.940000	1.000000	1.000000	1.000000	1.000000	123.901367	102.485040	-11.791026	676.200000
0.800000	0.940000	1.000000	1.000000	1.000000	1.000000	123.901367	102.824910	-11.448744	707.350000
0.810000	0.940000	1.000000	1.000000	1.000000	1.000000	123.901367	103.191951	-10.910081	738.990000
0.820000	0.940000	1.000000	1.000000	1.000000	1.000000	128.173828	103.485159	-10.949597	765.380000
0.830000	0.940000	1.000000	1.000000	1.000000	1.000000	128.173828	103.856840	-11.132820	800.450000
0.840000	0.940000	1.000000	1.000000	1.000000	1.000000	128.173828	104.384200	-11.379286	831.250000
0.850000	0.940000	1.000000	1.000000	1.000000	1.000000	128.173828	104.884491	-10.272305	858.480000
0.860000	0.940000	1.000000	1.000000	1.000000	1.000000	132.446289	105.280725	-10.830543	876.050000
0.870000	0.940000	1.000000	1.000000	1.000000	1.000000	132.446289	105.486983	-11.010356	892.850000
0.880000	0.940000	1.000000	1.000000	1.000000	1.000000	132.446289	105.496689	-11.129326	904.540000
0.890000	0.940000	1.000000	1.000000	1.000000	1.000000	132.446289	105.435353	-10.533120	915.810000
0.900000	0.940000	1.000000	1.000000	1.000000	1.000000	136.718750	105.403725	-10.128111	934.220000
0.910000	0.940000	1.000000	1.000000	1.000000	1.000000	136.718750	105.402538	-11.132099	945.630000
0.920000	0.940000	1.000000	1.000000	1.000000	1.000000	136.718750	105.472812	-10.755143	960.540000
0.930000	0.940000	1.000000	1.000000	1.000000	1.000000	136.718750	105.571160	-11.058817	971.250000
0.940000	0.940000	1.000000	1.000000	1.000000	1.000000	136.718750	105.688166	-10.518990	978.880000
0.950000	0.940000	1.000000	1.000000	1.000000	1.000000	140.991211	105.825770	-9.980080	981.680000
0.960000	0.940000	1.000000	1.000000	1.000000	1.000000	140.991211	105.950015	-10.563541	986.300000
0.970000	0.940000	1.000000	1.000000	1.000000	1.000000	140.991211	106.002549	-10.971825	986.300000
0.980000	0.940000	1.000000	1.000000	1.000000	1.000000	140.991211	106.062652	-10.575789	992.810000
0.990000	0.940000	1.000000	1.000000	1.000000	1.000000	140.991211	106.093751	-10.981072	993.230000
1.000000	0.940000	1.000000	1.000000	1.000000	1.000000	140.991211	106.165409	-10.348055	995.120000
0.500000	0.960000	1.000000	1.000000	1.000000	1.000000	68.359375	97.281430	-11.842145	407.960000
0.510000	0.960000	1.000000	1.000000	1.000000	1.000000	72.631836	97.183988	-11.452338	397.670000
0.520000	0.960000	1.000000	1.000000	1.000000	1.000000	72.631836	97.167041	-12.396461	388.640000
0.530000	0.960000	1.000000	1.000000	1.000000	1.000000	72.631836	97.222342	-12.956070	379.960000
0.540000	0.960000	1.000000	1.000000	1.000000	1.000000	76.904297	97.244528	-12.336795	372.190000
0.550000	0.960000	1.000000	1.000000	1.000000	1.000000	76.904297	97.343799	-13.129802	367.360000
0.560000	0.960000	1.000000	1.000000	1.000000	1.000000	76.904297	97.874201	-12.506482	422.870000
0.570000	0.960000	1.000000	1.000000	1.000000	1.000000	81.176758	97.991121	-13.618151	417.900000
0.580000	0.960000	1.000000	1.000000	1.000000	1.000000	81.176758	98.378522	-13.158838	390.530000
0.590000	0.960000	1.000000	1.000000	1.000000	1.000000	85.449219	98.260667	-13.105951	384.090000
0.600000	0.960000	1.000000	1.000000	1.000000	1.000000	85.449219	98.039122	-13.385743	378.490000
0.610000	0.960000	1.000000	1.000000	1.000000	1.000000	85.449219	98.102455	-12.849434	375.550000
0.620000	0.960000	1.000000	1.000000	1.000000	1.000000	89.721680	98.018358	-13.828284	372.540000
0.630000	0.960000	1.000000	1.000000	1.000000	1.000000	89.721680	98.173969	-13.815548	371.420000
0.640000	0.960000	1.000000	1.000000	1.000000	1.000000	93.994141	97.936058	-12.863360	370.650000
0.650000	0.960000	1.000000	1.000000	1.000000	1.000000	93.994141	98.065637	-13.327379	372.680000
0.660000	0.960000	1.000000	1.000000	1.000000	1.000000	93.994141	98.402511	-12.662563	377.510000
0.670000	0.960000	1.000000	1.000000	1.000000	1.000000	98.266602	98.575045	-13.398557	381.640000
0.680000	0.960000	1.000000	1.000000	1.000000	1.000000	98.266602	98.880584	-12.715173	388.290000
0.690000	0.960000	1.000000	1.000000	1.000000	1.000000	102.539063	98.815918	-13.311206	400.400000
0.700000	0.960000	0.000000	0.000000	-1.000000	0.000000	81.176758	81.780689	-21.184802	24.080000
0.710000	0.960000	4.000000	13.000000	0.307692	0.307692	85.449219	81.393887	-21.019406	17.850000
0.720000	0.960000	5.000000	15.000000	0.333333	0.333333	85.449219	80.996752	-22.274730	13.300000
0.730000	0.960000	0.000000	0.000000	-1.000000	0.000000	89.721680	80.776036	-21.948351	10.570000
0.740000	0.960000	11.000000	17.000000	0.647059	0.647059	89.721680	81.077065	-22.751407	11.340000
0.750000	0.960000	0.000000	0.000000	-1.000000	0.000000	85.449219	81.064796	-22.473470	10.010000
0.760000	0.960000	0.000000	0.000000	-1.000000	0.000000	4.272461	81.164376	-0.166010	4.620000
0.770000	0.960000	8.000000	14.000000	0.571429	0.571429	89.721680	81.715372	-21.960177	11.970000
0.780000	0.960000	1.000000	1.000000	1.000000	1.000000	119.628906	102.639478	-10.974643	667.380000
0.790000	0.960000	1.000000	1.000000	1.000000	1.000000	123.901367	102.829646	-11.805977	707.140000
0.800000	0.960000	1.000000	1.000000	1.000000	1.000000	123.901367	103.175519	-11.553675	741.930000
0.810000	0.960000	1.000000	1.000000	1.000000	1.000000	123.901367	103.545338	-10.608849	772.520000
0.820000	0.960000	1.000000	1.000000	1.000000	1.000000	128.173828	103.835368	-11.227269	802.060000
0.830000	0.960000	1.000000	1.000000	1.000000	1.000000	128.173828	104.243495	-10.976262	837.340000
0.840000	0.960000	1.000000	1.000000	1.000000	1.000000	128.173828	104.780076	-11.300232	867.510000
0.850000	0.960000	1.000000	1.000000	1.000000	1.000000	128.173828	105.285706	-10.133292	895.160000
0.860000	0.960000	1.000000	1.000000	1.000000	1.000000	132.446289	105.647258	-11.073375	913.150000
0.870000	0.960000	1.000000	1.000000	1.000000	1.000000	132.446289	105.810958	-10.801080	928.760000
0.880000	0.960000	1.000000	1.000000	1.000000	1.000000	132.446289	105.792823	-11.157691	938.210000
0.890000	0.960000	1.000000	1.000000	1.000000	1.000000	132.446289	105.737450	-10.248467	953.960000
0.900000	0.960000	1.000000	1.000000	1.000000	1.000000	136.718750	105.697462	-10.209328	970.760000
0.910000	0.960000	1.000000	1.000000	1.000000	1.000000	136.718750	105.730637	-11.082943	987.280000
0.920000	0.960000	1.000000	1.000000	1.000000	1.000000	136.718750	105.794518	-10.641013	1000.090000
0.930000	0.960000	1.000000	1.000000	1.000000	1.000000	136.718750	105.891995	-11.046852	1008.700000
0.940000	0.960000	1.000000	1.000000	1.000000	1.000000	136.718750	106.042223	-10.220439	1018.290000
0.950000	0.960000	1.000000	1.000000	1.000000	1.000000	140.991211	106.170230	-9.942486	1020.180000
0.960000	0.960000	1.000000	1.000000	1.000000	1.000000	140.991211	106.274762	-10.782871	1025.150000
0.970000	0.960000	1.000000	1.000000	1.000000	1.000000	140.991211	106.339684	-10.755598	1028.510000
0.980000	0.960000	1.000000	1.000000	1.000000	1.000000	140.991211	106.385934	-10.646578	1029.840000
0.990000	0.960000	1.000000	1.000000	1.000000	1.000000	140.991211	106.440572	-10.877206	1033.060000
1.000000	0.960000	1.000000	1.000000	1.000000	1.000000	140.991211	106.527915	-9.983498	1036.770000
0.500000	0.980000	1.000000	1.000000	1.000000	1.000000	68.359375	97.625201	-11.627872	427.210000
0.510000	0.980000	1.000000	1.000000	1.000000	1.000000	72.631836	97.516122	-11.428189	416.780000
0.520000	0.980000	1.000000	1.000000	1.000000	1.000000	72.631836	97.490106	-12.253023	405.860000
0.530000	0.980000	1.000000	1.000000	1.000000	1.000000	72.631836	97.544609	-12.718562	398.020000
0.540000	0.980000	1.000000	1.000000	1.000000	1.000000	76.904297	97.566398	-12.309019	390.040000
0.550000	0.980000	1.000000	1.000000	1.000000	1.000000	76.904297	97.685499	-12.977619	385.000000
0.560000	0.980000	1.000000	1.000000	1.000000	1.000000	76.904297	98.238477	-12.348791	443.170000
0.570000	0.980000	1.000000	1.000000	1.000000	1.000000	81.176758	98.347082	-13.551694	438.060000
0.580000	0.980000	1.000000	1.000000	1.000000	1.000000	81.176758	98.707932	-12.904041	409.570000
0.590000	0.980000	1.000000	1.000000	1.000000	1.000000	85.449219	98.575197	-13.173548	402.570000
0.600000	0.980000	1.000000	1.000000	1.000000	1.000000	85.449219	98.369604	-13.368480	397.110000
0.610000	0.980000	1.000000	1.000000	1.000000	1.000000	85.449219	98.446736	-12.707910	393.820000
0.620000	0.980000	1.000000	1.000000	1.000000	1.000000	89.721680	98.412312	-13.820062	390.810000
0.630000	0.980000	1.000000	1.000000	1.000000	1.000000	89.721680	98.542827	-13.663975	388.990000
0.640000	0.980000	1.000000	1.000000	1.000000	1.000000	93.994141	98.308691	-12.916886	388.360000
0.650000	0.980000	1.000000	1.000000	1.000000	1.000000	93.994141	98.434000	-13.318363	390.460000
0.660000	0.980000	1.000000	1.000000	1.000000	1.000000	93.994141	98.741397	-12.566572	395.150000
0.670000	0.980000	1.000000	1.000000	1.000000	1.000000	98.266602	98.886039	-13.210233	398.580000
0.680000	0.980000	1.000000	1.000000	1.000000	1.000000	98.266602	99.221236	-12.498766	406.350000
0.690000	0.980000	1.000000	1.000000	1.000000	1.000000	102.539063	99.138039	-13.093734	418.040000
0.700000	0.980000	0.000000	0.000000	-1.000000	0.000000	81.176758	82.083480	-20.992896	28.210000
0.710000	0.980000	4.000000	10.000000	0.400000	0.400000	85.449219	81.674488	-20.916207	21.420000
0.720000	0.980000	2.000000	4.000000	0.500000	0.500000	85.449219	81.318414	-21.912611	17.220000
0.730000	0.980000	6.000000	16.000000	0.375000	0.375000	89.721680	80.985852	-21.831191	13.580000
0.740000	0.980000	10.000000	16.000000	0.625000	0.625000	89.721680	81.282963	-22.537168	14.420000
0.750000	0.980000	0.000000	0.000000	-1.000000	0.000000	0.000000	81.141032	0.000000	8.890000
0.760000	0.980000	0.000000	0.000000	-1.000000	0.000000	4.272461	81.357956	1.810852	6.580000
0.770000	0.980000	2.000000	3.000000	0.666667	0.666667	89.721680	81.956776	-21.736862	15.680000
0.780000	0.980000	1.000000	1.000000	1.000000	1.000000	119.628906	102.930989	-10.728188	699.440000
0.790000	0.980000	1.000000	1.000000	1.000000	1.000000	123.901367	103.145652	-11.737710	736.960000
0.800000	0.980000	1.000000	1.000000	1.000000	1.000000	123.901367	103.520696	-11.639039	774.200000
0.810000	0.980000	1.000000	1.000000	1.000000	1.000000	123.901367	103.873838	-10.410925	805.490000
0.820000	0.980000	1.000000	1.000000	1.000000	1.000000	128.173828	104.174557	-11.411646	837.760000
0.830000	0.980000	1.000000	1.000000	1.000000	1.000000	128.173828	104.630290	-10.968688	870.730000
0.840000	0.980000	1.000000	1.000000	1.000000	1.000000	128.173828	105.173466	-10.905328	904.260000
0.850000	0.980000	1.000000	1.000000	1.000000	1.000000	132.446289	105.687935	-10.137624	932.470000
0.860000	0.980000	1.000000	1.000000	1.000000	1.000000	132.446289	106.012898	-11.135551	952.280000
0.870000	0.980000	1.000000	1.000000	1.000000	1.000000	132.446289	106.108713	-10.701350	961.870000
0.880000	0.980000	1.000000	1.000000	1.000000	1.000000	132.446289	106.086032	-11.084799	974.890000
0.890000	0.980000	1.000000	1.000000	1.000000	1.000000	132.446289	106.022670	-10.060816	993.160000
0.900000	0.980000	1.000000	1.000000	1.000000	1.000000	136.718750	105.995130	-10.377432	1007.930000
0.910000	0.980000	1.000000	1.000000	1.000000	1.000000	136.718750	106.038874	-10.984302	1026.130000
0.920000	0.980000	1.000000	1.000000	1.000000	1.000000	136.718750	106.126056	-10.670067	1038.590000
0.930000	0.980000	1.000000	1.000000	1.000000	1.000000	136.718750	106.233206	-10.964606	1050.770000
0.940000	0.980000	1.000000	1.000000	1.000000	1.000000	136.718750	106.378724	-9.992403	1054.200000
0.950000	0.980000	1.000000	1.000000	1.000000	1.000000	140.991211	106.517599	-10.010511	1061.130000
0.960000	0.980000	1.000000	1.000000	1.000000	1.000000	140.991211	106.597402	-10.896662	1061.830000
0.970000	0.980000	1.000000	1.000000	1.000000	1.000000	140.991211	106.662897	-10.546230	1068.200000
0.980000	0.980000	1.000000	1.000000	1.000000	1.000000	140.991211	106.715188	-10.721487	1069.320000
0.990000	0.980000	1.000000	1.000000	1.000000	1.000000	140.991211	106.773524	-10.640404	1073.870000
1.000000	0.980000	1.000000	1.000000	1.000000	1.000000	140.991211	106.884736	-9.787690	1077.090000
0.500000	1.000000	1.000000	1.000000	1.000000	1.000000	68.359375	97.954926	-11.447210	446.390000
0.510000	1.000000	1.000000	1.000000	1.000000	1.000000	72.631836	97.843220	-11.410633	436.240000
0.520000	1.000000	1.000000	1.000000	1.000000	1.000000	72.631836	97.811413	-12.112912	425.740000
0.530000	1.000000	1.000000	1.000000	1.000000	1.000000	72.631836	97.862114	-12.501921	416.500000
0.540000	1.000000	1.000000	1.000000	1.000000	1.000000	76.904297	97.882217	-12.295220	408.310000
0.550000	1.000000	1.000000	1.000000	1.000000	1.000000	76.904297	98.010985	-12.845211	402.850000
0.560000	1.000000	1.000000	1.000000	1.000000	1.000000	76.904297	98.580753	-12.218860	463.680000
0.570000	1.000000	1.000000	1.000000	1.000000	1.000000	81.176758	98.698658	-13.504338	458.780000
0.580000	1.000000	1.000000	1.000000	1.000000	1.000000	81.176758	99.031219	-12.690018	429.030000
0.590000	1.000000	1.000000	1.000000	1.000000	1.000000	85.449219	98.878320	-13.257540	421.330000
0.600000	1.000000	1.000000	1.000000	1.000000	1.000000	85.449219	98.697245	-13.366485	416.010000
0.610000	1.000000	1.000000	1.000000	1.000000	1.000000	85.449219	98.780735	-12.595262	412.090000
0.620000	1.000000	1.000000	1.000000	1.000000	1.000000	89.721680	98.785904	-13.574493	409.290000
0.630000	1.000000	1.000000	1.000000	1.000000	1.000000	89.721680	98.894453	-13.471992	406.770000
0.640000	1.000000	1.000000	1.000000	1.000000	1.000000	93.994141	98.677610	-12.981867	406.420000
0.650000	1.000000	1.000000	1.000000	1.000000	1.000000	93.994141	98.773552	-13.330453	408.310000
0.660000	1.000000	1.000000	1.000000	1.000000	1.000000	98.266602	99.067048	-12.480535	413.210000
0.670000	1.000000	1.000000	1.000000	1.000000	1.000000	98.266602	99.190359	-13.066779	416.150000
0.680000	1.000000	1.000000	1.000000	1.000000	1.000000	98.266602	99.560682	-12.365030	424.830000
0.690000	1.000000	1.000000	1.000000	1.000000	1.000000	102.539063	99.455090	-12.956147	436.030000
0.700000	1.000000	0.000000	0.000000	-1.000000	0.000000	81.176758	82.406383	-20.803704	33.110000
0.710000	1.000000	2.000000	4.000000	0.500000	0.500000	85.449219	81.976021	-20.837355	25.480000
0.720000	1.000000	2.000000	3.000000	0.666667	0.666667	85.449219	81.649534	-21.602024	21.350000
0.730000	1.000000	4.000000	5.000000	0.800000	0.800000	89.721680	81.215547	-21.733170	16.870000
0.740000	1.000000	5.000000	8.000000	0.625000	0.625000	89.721680	81.505854	-22.272201	17.780000
0.750000	1.000000	0.000000	0.000000	-1.000000	0.000000	0.000000	81.243327	0.000000	7.770000
0.760000	1.000000	0.000000	0.000000	-1.000000	0.000000	4.272461	81.536690	3.574866	9.030000
0.770000	1.000000	1.000000	1.000000	1.000000	1.000000	119.628906	103.199713	-11.939844	690.410000
0.780000	1.000000	1.000000	1.000000	1.000000	1.000000	123.901367	103.213700	-10.713045	728.560000
0.790000	1.000000	1.000000	1.000000	1.000000	1.000000	123.901367	103.469121	-11.490158	770.700000
0.800000	1.000000	1.000000	1.000000	1.000000	1.000000	123.901367	103.852122	-11.549022	804.440000
0.810000	1.000000	1.000000	1.000000	1.000000	1.000000	128.173828	104.200021	-10.309541	838.460000
0.820000	1.000000	1.000000	1.000000	1.000000	1.000000	128.173828	104.519588	-11.354911	873.040000
0.830000	1.000000	1.000000	1.000000	1.000000	1.000000	128.173828	105.009873	-11.040748	907.900000
0.840000	1.000000	1.000000	1.000000	1.000000	1.000000	128.173828	105.549472	-10.577743	942.550000
0.850000	1.000000	1.000000	1.000000	1.000000	1.000000	132.446289	106.032892	-10.206320	966.840000
0.860000	1.000000	1.000000	1.000000	1.000000	1.000000	132.446289	106.328535	-11.111349	985.320000
0.870000	1.000000	1.000000	1.000000	1.000000	1.000000	132.446289	106.397874	-10.721723	997.850000
0.880000	1.000000	1.000000	1.000000	1.000000	1.000000	132.446289	106.370317	-10.952783	1010.590000
0.890000	1.000000	1.000000	1.000000	1.000000	1.000000	132.446289	106.300820	-9.953532	1029.630000
0.900000	1.000000	1.000000	1.000000	1.000000	1.000000	136.718750	106.284248	-10.537357	1046.570000
0.910000	1.000000	1.000000	1.000000	1.000000	1.000000	136.718750	106.338148	-10.822829	1064.420000
0.920000	1.000000	1.000000	1.000000	1.000000	1.000000	136.718750	106.430991	-10.734670	1078.770000
0.930000	1.000000	1.000000	1.000000	1.000000	1.000000	136.718750	106.549238	-10.706954	1088.640000
0.940000	1.000000	1.000000	1.000000	1.000000	1.000000	136.718750	106.704933	-9.859085	1093.610000
0.950000	1.000000	1.000000	1.000000	1.000000	1.000000	140.991211	106.828989	-10.150012	1097.670000
0.960000	1.000000	1.000000	1.000000	1.000000	1.000000	140.991211	106.921979	-10.874813	1103.130000
0.970000	1.000000	1.000000	1.000000	1.000000	1.000000	140.991211	106.974579	-10.407600	1107.820000
0.980000	1.000000	1.000000	1.000000	1.000000	1.000000	140.991211	107.039518	-10.824031	1111.320000
0.990000	1.000000	1.000000	1.000000	1.000000	1.000000	140.991211	107.114610	-10.251687	1116.430000
1.000000	1.000000	1.000000	1.000000	1.000000	1.000000	140.991211	107.248067	-9.685693	1118.740000
0.500000	1.020000	1.000000	1.000000	1.000000	1.000000	68.359375	98.284245	-11.255410	466.970000
0.510000	1.020000	1.000000	1.000000	1.000000	1.000000	72.631836	98.160669	-11.383841	455.280000
0.520000	1.020000	1.000000	1.000000	1.000000	1.000000	72.631836	98.128368	-11.991285	444.990000
0.530000	1.020000	1.000000	1.000000	1.000000	1.000000	72.631836	98.176848	-12.304256	435.470000
0.540000	1.020000	1.000000	1.000000	1.000000	1.000000	76.904297	98.193334	-12.272305	426.790000
0.550000	1.020000	1.000000	1.000000	1.000000	1.000000	76.904297	98.328977	-12.730197	420.700000
0.560000	1.020000	1.000000	1.000000	1.000000	1.000000	76.904297	98.923373	-12.109688	485.100000
0.570000	1.020000	1.000000	1.000000	1.000000	1.000000	81.176758	99.044333	-13.356936	479.920000
0.580000	1.020000	1.000000	1.000000	1.000000	1.000000	81.176758	99.343317	-12.505973	448.700000
0.590000	1.020000	1.000000	1.000000	1.000000	1.000000	85.449219	99.174865	-13.367488	440.860000
0.600000	1.020000	1.000000	1.000000	1.000000	1.000000	85.449219	99.023080	-13.385272	435.400000
0.610000	1.020000	1.000000	1.000000	1.000000	1.000000	89.721680	99.106658	-12.499636	430.850000
0.620000	1.020000	1.000000	1.000000	1.000000	1.000000	89.721680	99.157703	-13.368206	428.260000
0.630000	1.020000	1.000000	1.000000	1.000000	1.000000	89.721680	99.230880	-13.168563	424.900000
0.640000	1.020000	1.000000	1.000000	1.000000	1.000000	93.994141	99.042344	-13.081612	425.110000
0.650000	1.020000	1.000000	1.000000	1.000000	1.000000	93.994141	99.117410	-13.368217	426.720000
0.660000	1.020000	1.000000	1.000000	1.000000	1.000000	98.266602	99.384932	-12.440307	431.550000
0.670000	1.020000	1.000000	1.000000	1.000000	1.000000	98.266602	99.486784	-13.006330	434.280000
0.680000	1.020000	1.000000	1.000000	1.000000	1.000000	102.539063	99.891683	-12.290464	443.380000
0.690000	1.020000	1.000000	1.000000	1.000000	1.000000	102.539063	99.777169	-12.943208	454.860000
0.700000	1.020000	2.000000	4.000000	0.500000	0.500000	81.176758	82.754216	-20.619489	38.710000
0.710000	1.020000	1.000000	3.000000	0.333333	0.333333	85.449219	82.305555	-20.785302	30.380000
0.720000	1.020000	2.000000	3.000000	0.666667	0.666667	85.449219	81.963487	-21.333304	25.760000
0.730000	1.020000	1.000000	4.000000	0.250000	0.250000	89.721680	81.464567	-21.655371	20.720000
0.740000	1.020000	1.000000	2.000000	0.500000	0.500000	89.721680	81.752885	-22.006802	21.840000
0.750000	1.020000	0.000000	0.000000	-1.000000	0.000000	0.000000	81.369590	0.000000	7.210000
0.760000	1.020000	4.000000	16.000000	0.250000	0.250000	89.721680	81.738121	-22.007578	12.320000
0.770000	1.020000	1.000000	1.000000	1.000000	1.000000	119.628906	103.480569	-11.893994	720.650000
0.780000	1.020000	1.000000	1.000000	1.000000	1.000000	123.901367	103.499050	-10.830128	759.570000
0.790000	1.020000	1.000000	1.000000	1.000000	1.000000	123.901367	103.794809	-11.296849	802.130000
0.800000	1.020000	1.000000	1.000000	1.000000	1.000000	123.901367	104.178849	-11.386468	840.350000
0.810000	1.020000	1.000000	1.000000	1.000000	1.000000	128.173828	104.518879	-10.388772	870.240000
0.820000	1.020000	1.000000	1.000000	1.000000	1.000000	128.173828	104.859701	-11.218042	908.390000
0.830000	1.020000	1.000000	1.000000	1.000000	1.000000	128.173828	105.366935	-11.103474	946.540000
0.840000	1.020000	1.000000	1.000000	1.000000	1.000000	128.173828	105.936450	-10.296120	981.050000
0.850000	1.020000	1.000000	1.000000	1.000000	1.000000	132.446289	106.381539	-10.325875	1003.310000
0.860000	1.020000	1.000000	1.000000	1.000000	1.000000	132.446289	106.636801	-10.963829	1022.000000
0.870000	1.020000	1.000000	1.000000	1.000000	1.000000	132.446289	106.675712	-10.794619	1036.840000
0.880000	1.020000	1.000000	1.000000	1.000000	1.000000	132.446289	106.630150	-10.570745	1052.520000
0.890000	1.020000	1.000000	1.000000	1.000000	1.000000	136.718750	106.573541	-9.880075	1066.450000
0.900000	1.020000	1.000000	1.000000	1.000000	1.000000	136.718750	106.586933	-10.823391	1091.300000
0.910000	1.020000	1.000000	1.000000	1.000000	1.000000	136.718750	106.644427	-10.639335	1107.120000
0.920000	1.020000	1.000000	1.000000	1.000000	1.000000	136.718750	106.728579	-10.783070	1116.780000
0.930000	1.020000	1.000000	1.000000	1.000000	1.000000	136.718750	106.867090	-10.386042	1130.570000
0.940000	1.020000	1.000000	1.000000	1.000000	1.000000	140.991211	107.023748	-9.788218	1136.450000
0.950000	1.020000	1.000000	1.000000	1.000000	1.000000	140.991211	107.149186	-10.359433	1140.160000
0.960000	1.020000	1.000000	1.000000	1.000000	1.000000	140.991211	107.225546	-10.729598	1143.940000
0.970000	1.020000	1.000000	1.000000	1.000000	1.000000	140.991211	107.284171	-10.398274	1146.880000
0.980000	1.020000	1.000000	1.000000	1.000000	1.000000	140.991211	107.366806	-10.733505	1156.890000
0.990000	1.020000	1.000000	1.000000	1.000000	1.000000	140.991211	107.440971	-9.966108	1159.690000
1.000000	1.020000	1.000000	1.000000	1.000000	1.000000	145.263672	107.608643	-9.605240	1161.790000
0.500000	1.040000	1.000000	1.000000	1.000000	1.000000	68.359375	98.606751	-11.089566	487.480000
0.510000	1.040000	1.000000	1.000000	1.000000	1.000000	72.631836	98.472729	-11.353310	475.930000
0.520000	1.040000	1.000000	1.000000	1.000000	1.000000	72.631836	98.434978	-11.884927	464.380000
0.530000	1.040000	1.000000	1.000000	1.000000	1.000000	72.631836	98.484615	-12.126315	454.510000
0.540000	1.040000	1.000000	1.000000	1.000000	1.000000	76.904297	98.504536	-12.254853	445.970000
0.550000	1.040000	1.000000	1.000000	1.000000	1.000000	76.904297	98.640254	-12.633840	439.250000
0.560000	1.040000	1.000000	1.000000	1.000000	1.000000	76.904297	98.744340	-12.535403	432.530000
0.570000	1.040000	1.000000	1.000000	1.000000	1.000000	81.176758	99.435531	-13.182950	501.550000
0.580000	1.040000	1.000000	1.000000	1.000000	1.000000	81.176758	99.642674	-12.342066	467.460000
0.590000	1.040000	1.000000	1.000000	1.000000	1.000000	85.449219	99.471256	-13.301276	460.320000
0.600000	1.040000	1.000000	1.000000	1.000000	1.000000	85.449219	99.346852	-13.425875	455.070000
0.610000	1.040000	1.000000	1.000000	1.000000	1.000000	89.721680	99.424526	-12.414495	449.820000
0.620000	1.040000	1.000000	1.000000	1.000000	1.000000	89.721680	99.516205	-13.192111	447.580000
0.630000	1.040000	1.000000	1.000000	1.000000	1.000000	89.721680	99.558028	-12.907065	443.450000
0.640000	1.040000	1.000000	1.000000	1.000000	1.000000	93.994141	99.403430	-13.219460	443.730000
0.650000	1.040000	1.000000	1.000000	1.000000	1.000000	93.994141	99.448342	-13.434743	445.200000
0.660000	1.040000	1.000000	1.000000	1.000000	1.000000	98.266602	99.693881	-12.453199	450.450000
0.670000	1.040000	1.000000	1.000000	1.000000	1.000000	98.266602	99.784617	-13.029000	453.180000
0.680000	1.040000	1.000000	1.000000	1.000000	1.000000	102.539063	100.215823	-12.267988	462.280000
0.690000	1.040000	1.000000	1.000000	1.000000	1.000000	102.539063	100.099181	-12.995794	474.320000
0.700000	1.040000	2.000000	4.000000	0.500000	0.500000	81.176758	82.957983	-21.172454	35.420000
0.710000	1.040000	1.000000	2.000000	0.500000	0.500000	85.449219	82.665152	-20.751276	36.330000
0.720000	1.040000	1.000000	3.000000	0.333333	0.333333	85.449219	82.301354	-21.070918	31.150000
0.730000	1.040000	2.000000	5.000000	0.400000	0.400000	89.721680	81.749075	-21.604761	25.410000
0.740000	1.040000	1.000000	3.000000	0.333333	0.333333	89.721680	82.030519	-21.756440	26.950000
0.750000	1.040000	0.000000	0.000000	-1.000000	0.000000	0.000000	81.525147	0.000000	6.930000
0.760000	1.040000	3.000000	6.000000	0.500000	0.500000	89.721680	81.988291	-21.844050	17.150000
0.770000	1.040000	1.000000	1.000000	1.000000	1.000000	119.628906	103.748847	-11.781983	750.330000
0.780000	1.040000	1.000000	1.000000	1.000000	1.000000	123.901367	103.785472	-10.983687	793.870000
0.790000	1.040000	1.000000	1.000000	1.000000	1.000000	123.901367	104.122503	-11.128145	836.710000
0.800000	1.040000	1.000000	1.000000	1.000000	1.000000	123.901367	104.501707	-11.047341	873.250000
0.810000	1.040000	1.000000	1.000000	1.000000	1.000000	128.173828	104.840843	-10.503855	909.860000
0.820000	1.040000	1.000000	1.000000	1.000000	1.000000	128.173828	105.191049	-11.057483	944.510000
0.830000	1.040000	1.000000	1.000000	1.000000	1.000000	128.173828	105.728470	-11.166622	984.620000
0.840000	1.040000	1.000000	1.000000	1.000000	1.000000	128.173828	106.278674	-10.115062	1015.840000
0.850000	1.040000	1.000000	1.000000	1.000000	1.000000	132.446289	106.729540	-10.498013	1044.890000
0.860000	1.040000	1.000000	1.000000	1.000000	1.000000	132.446289	106.937347	-10.806179	1060.780000
0.870000	1.040000	1.000000	1.000000	1.000000	1.000000	132.446289	106.940896	-10.863900	1074.220000
0.880000	1.040000	1.000000	1.000000	1.000000	1.000000	132.446289	106.881803	-10.307715	1087.310000
0.890000	1.040000	1.000000	1.000000	1.000000	1.000000	136.718750	106.848422	-9.894681	1111.180000
0.900000	1.040000	1.000000	1.000000	1.000000	1.000000	136.718750	106.859181	-10.882908	1129.380000
0.910000	1.040000	1.000000	1.000000	1.000000	1.000000	136.718750	106.931488	-10.479028	1142.750000
0.920000	1.040000	1.000000	1.000000	1.000000	1.000000	136.718750	107.030606	-10.886887	1156.750000
0.930000	1.040000	1.000000	1.000000	1.000000	1.000000	136.718750	107.171130	-10.130274	1169.000000
0.940000	1.040000	1.000000	1.000000	1.000000	1.000000	140.991211	107.330928	-9.743479	1175.650000
0.950000	1.040000	1.000000	1.000000	1.000000	1.000000	140.991211	107.453495	-10.572035	1177.050000
0.960000	1.040000	1.000000	1.000000	1.000000	1.000000	140.991211	107.523224	-10.592580	1183.070000
0.970000	1.040000	1.000000	1.000000	1.000000	1.000000	140.991211	107.589899	-10.481197	1190.210000
0.980000	1.040000	1.000000	1.000000	1.000000	1.000000	140.991211	107.677847	-10.642664	1196.860000
0.990000	1.040000	1.000000	1.000000	1.000000	1.000000	140.991211	107.769891	-9.706338	1200.220000
1.000000	1.040000	1.000000	1.000000	1.000000	1.000000	145.263672	107.966969	-9.598124	1207.500000
0.500000	1.060000	1.000000	1.000000	1.000000	1.000000	68.359375	98.918640	-10.938058	508.550000
0.510000	1.060000	1.000000	1.000000	1.000000	1.000000	72.631836	98.779171	-11.335765	495.880000
0.520000	1.060000	1.000000	1.000000	1.000000	1.000000	72.631836	98.739994	-11.792075	484.470000
0.530000	1.060000	1.000000	1.000000	1.000000	1.000000	72.631836	98.792550	-11.966320	474.040000
0.540000	1.060000	1.000000	1.000000	1.000000	1.000000	76.904297	98.800989	-12.244906	464.800000
0.550000	1.060000	1.000000	1.000000	1.000000	1.000000	76.904297	98.941973	-12.556418	457.940000
0.560000	1.060000	1.000000	1.000000	1.000000	1.000000	76.904297	99.055156	-12.391040	451.080000
0.570000	1.060000	1.000000	1.000000	1.000000	1.000000	81.176758	99.759246	-13.022054	523.460000
0.580000	1.060000	1.000000	1.000000	1.000000	1.000000	81.176758	99.937865	-12.199196	488.880000
0.590000	1.060000	1.000000	1.000000	1.000000	1.000000	85.449219	99.768622	-13.261619	479.920000
0.600000	1.060000	1.000000	1.000000	1.000000	1.000000	85.449219	99.669067	-13.419058	475.160000
0.610000	1.060000	1.000000	1.000000	1.000000	1.000000	89.721680	99.737525	-12.364406	469.350000
0.620000	1.060000	1.000000	1.000000	1.000000	1.000000	89.721680	99.862390	-13.042203	467.250000
0.630000	1.060000	1.000000	1.000000	1.000000	1.000000	89.721680	99.875877	-12.686721	462.070000
0.640000	1.060000	1.000000	1.000000	1.000000	1.000000	93.994141	99.766275	-13.299343	463.330000
0.650000	1.060000	1.000000	1.000000	1.000000	1.000000	93.994141	99.768215	-13.404599	464.310000
0.660000	1.060000	1.000000	1.000000	1.000000	1.000000	98.266602	99.990974	-12.501693	469.210000
0.670000	1.060000	1.000000	1.000000	1.000000	1.000000	98.266602	100.080876	-13.056779	472.710000
0.680000	1.060000	1.000000	1.000000	1.000000	1.000000	102.539063	100.523076	-12.314085	481.670000
0.690000	1.060000	1.000000	1.000000	1.000000	1.000000	102.539063	100.423718	-13.077808	494.270000
0.700000	1.060000	1.000000	1.000000	1.000000	1.000000	106.811523	100.551570	-12.697912	513.450000
0.710000	1.060000	1.000000	2.000000	0.500000	0.500000	85.449219	83.067200	-20.729868	43.330000
0.720000	1.060000	1.000000	2.000000	0.500000	0.500000	85.449219	82.673521	-20.816047	37.520000
0.730000	1.060000	2.000000	4.000000	0.500000	0.500000	89.721680	82.076951	-21.586846	31.220000
0.740000	1.060000	1.000000	2.000000	0.500000	0.500000	89.721680	82.352573	-21.535842	33.110000
0.750000	1.060000	0.000000	0.000000	-1.000000	0.000000	0.000000	81.711002	0.000000	7.980000
0.760000	1.060000	2.000000	5.000000	0.400000	0.400000	89.721680	82.253789	-21.524520	22.750000
0.770000	1.060000	1.000000	1.000000	1.000000	1.000000	119.628906	104.010162	-11.373037	781.060000
0.780000	1.060000	1.000000	1.000000	1.000000	1.000000	123.901367	104.075430	-11.178627	825.930000
0.790000	1.060000	1.000000	1.000000	1.000000	1.000000	123.901367	104.427459	-11.114048	871.430000
0.800000	1.060000	1.000000	1.000000	1.000000	1.000000	123.901367	104.819865	-10.689238	909.440000
0.810000	1.060000	1.000000	1.000000	1.000000	1.000000	128.173828	105.141336	-10.622794	941.570000
0.820000	1.060000	1.000000	1.000000	1.000000	1.000000	128.173828	105.537962	-10.860052	985.180000
0.830000	1.060000	1.000000	1.000000	1.000000	1.000000	128.173828	106.072117	-11.088235	1020.320000
0.840000	1.060000	1.000000	1.000000	1.000000	1.000000	128.173828	106.634224	-9.953406	1055.880000
0.850000	1.060000	1.000000	1.000000	1.000000	1.000000	132.446289	107.040104	-10.656071	1080.730000
0.860000	1.060000	1.000000	1.000000	1.000000	1.000000	132.446289	107.222037	-10.634684	1095.500000
0.870000	1.060000	1.000000	1.000000	1.000000	1.000000	132.446289	107.201825	-10.928935	1109.780000
0.880000	1.060000	1.000000	1.000000	1.000000	1.000000	132.446289	107.137107	-10.076437	1127.070000
0.890000	1.060000	1.000000	1.000000	1.000000	1.000000	136.718750	107.110116	-9.965673	1149.750000
0.900000	1.060000	1.000000	1.000000	1.000000	1.000000	136.718750	107.141758	-10.848823	1172.780000
0.910000	1.060000	1.000000	1.000000	1.000000	1.000000	136.718750	107.220595	-10.412491	1188.180000
0.920000	1.060000	1.000000	1.000000	1.000000	1.000000	136.718750	107.323250	-10.798758	1201.760000
0.930000	1.060000	1.000000	1.000000	1.000000	1.000000	136.718750	107.479947	-9.880000	1209.810000
0.940000	1.060000	1.000000	1.000000	1.000000	1.000000	140.991211	107.636335	-9.769691	1217.090000
0.950000	1.060000	1.000000	1.000000	1.000000	1.000000	140.991211	107.754766	-10.699580	1224.370000
0.960000	1.060000	1.000000	1.000000	1.000000	1.000000	140.991211	107.828564	-10.364008	1228.850000
0.970000	1.060000	1.000000	1.000000	1.000000	1.000000	140.991211	107.889328	-10.537187	1234.240000
0.980000	1.060000	1.000000	1.000000	1.000000	1.000000	140.991211	108.003202	-10.306076	1245.860000
0.990000	1.060000	1.000000	1.000000	1.000000	1.000000	140.991211	108.103582	-9.566501	1246.210000
1.000000	1.060000	1.000000	1.000000	1.000000	1.000000	145.263672	108.303871	-9.668656	1246.210000
0.500000	1.080000	1.000000	2.000000	0.500000	0.500000	68.359375	99.229225	-10.799787	529.830000
0.510000	1.080000	1.000000	1.000000	1.000000	1.000000	72.631836	99.075936	-11.316582	516.250000
0.520000	1.080000	1.000000	1.000000	1.000000	1.000000	72.631836	99.040061	-11.711321	504.910000
0.530000	1.080000	1.000000	1.000000	1.000000	1.000000	72.631836	99.092420	-11.822126	493.780000
0.540000	1.080000	1.000000	1.000000	1.000000	1.000000	76.904297	99.100683	-12.244070	484.400000
0.550000	1.080000	1.000000	1.000000	1.000000	1.000000	76.904297	99.240768	-12.494809	477.260000
0.560000	1.080000	1.000000	1.000000	1.000000	1.000000	76.904297	99.365617	-12.252036	470.260000
0.570000	1.080000	1.000000	1.000000	1.000000	1.000000	81.176758	100.076616	-12.872095	545.860000
0.580000	1.080000	1.000000	1.000000	1.000000	1.000000	81.176758	100.231587	-12.069191	509.740000
0.590000	1.080000	1.000000	1.000000	1.000000	1.000000	85.449219	100.067671	-13.247842	500.990000
0.600000	1.080000	1.000000	1.000000	1.000000	1.000000	85.449219	99.986585	-13.269323	495.600000
0.610000	1.080000	1.000000	1.000000	1.000000	1.000000	89.721680	100.043523	-12.328674	489.230000
0.620000	1.080000	1.000000	1.000000	1.000000	1.000000	89.721680	100.202543	-12.905505	486.990000
0.630000	1.080000	1.000000	1.000000	1.000000	1.000000	89.721680	100.183371	-12.496873	481.460000
0.640000	1.080000	1.000000	1.000000	1.000000	1.000000	93.994141	100.120990	-13.275014	482.510000
0.650000	1.080000	1.000000	1.000000	1.000000	1.000000	93.994141	100.088749	-13.267273	483.280000
0.660000	1.080000	1.000000	1.000000	1.000000	1.000000	98.266602	100.281456	-12.568851	488.740000
0.670000	1.080000	1.000000	1.000000	1.000000	1.000000	98.266602	100.381092	-13.115000	492.380000
0.680000	1.080000	1.000000	1.000000	1.000000	1.000000	102.539063	100.802510	-12.406440	500.500000
0.690000	1.080000	1.000000	1.000000	1.000000	1.000000	102.539063	100.754383	-13.170524	514.780000
0.700000	1.080000	1.000000	1.000000	1.000000	1.000000	106.811523	101.266389	-12.934001	534.520000
0.710000	1.080000	1.000000	1.000000	1.000000	1.000000	85.449219	83.518996	-20.707084	51.520000
0.720000	1.080000	1.000000	2.000000	0.500000	0.500000	85.449219	83.090156	-20.565330	44.940000
0.730000	1.080000	0.000000	0.000000	-1.000000	0.000000	89.721680	82.459836	-21.613338	38.080000
0.740000	1.080000	1.000000	1.000000	1.000000	1.000000	89.721680	82.737690	-21.356439	40.600000
0.750000	1.080000	0.000000	0.000000	-1.000000	0.000000	0.000000	81.893969	0.000000	9.870000
0.760000	1.080000	2.000000	4.000000	0.500000	0.500000	89.721680	82.590180	-21.215970	29.680000
0.770000	1.080000	1.000000	1.000000	1.000000	1.000000	119.628906	104.267136	-11.043801	811.440000
0.780000	1.080000	1.000000	1.000000	1.000000	1.000000	123.901367	104.365534	-11.463886	859.810000
0.790000	1.080000	1.000000	1.000000	1.000000	1.000000	123.901367	104.721901	-11.165459	902.370000
0.800000	1.080000	1.000000	1.000000	1.000000	1.000000	123.901367	105.124266	-10.477548	944.790000
0.810000	1.080000	1.000000	1.000000	1.000000	1.000000	128.173828	105.450502	-10.815309	979.300000
0.820000	1.080000	1.000000	1.000000	1.000000	1.000000	128.173828	105.873660	-10.711320	1021.300000
0.830000	1.080000	1.000000	1.000000	1.000000	1.000000	128.173828	106.444514	-11.047389	1061.130000
0.840000	1.080000	1.000000	1.000000	1.000000	1.000000	132.446289	106.970527	-9.850498	1095.920000
0.850000	1.080000	1.000000	1.000000	1.000000	1.000000	132.446289	107.338040	-10.844243	1116.360000
0.860000	1.080000	1.000000	1.000000	1.000000	1.000000	132.446289	107.485431	-10.501342	1132.810000
0.870000	1.080000	1.000000	1.000000	1.000000	1.000000	132.446289	107.458390	-10.862073	1151.430000
0.880000	1.080000	1.000000	1.000000	1.000000	1.000000	132.446289	107.402919	-9.886680	1163.960000
0.890000	1.080000	1.000000	1.000000	1.000000	1.000000	136.718750	107.370580	-10.083942	1190.140000
0.900000	1.080000	1.000000	1.000000	1.000000	1.000000	136.718750	107.415402	-10.775876	1210.300000
0.910000	1.080000	1.000000	1.000000	1.000000	1.000000	136.718750	107.502705	-10.445008	1227.940000
0.920000	1.080000	1.000000	1.000000	1.000000	1.000000	136.718750	107.625783	-10.734693	1245.370000
0.930000	1.080000	1.000000	1.000000	1.000000	1.000000	136.718750	107.807558	-9.712842	1255.380000
0.940000	1.080000	1.000000	1.000000	1.000000	1.000000	140.991211	107.941905	-9.871405	1260.630000
0.950000	1.080000	1.000000	1.000000	1.000000	1.000000	140.991211	108.044926	-10.675205	1263.430000
0.960000	1.080000	1.000000	1.000000	1.000000	1.000000	140.991211	108.105975	-10.244925	1270.570000
0.970000	1.080000	1.000000	1.000000	1.000000	1.000000	140.991211	108.195582	-10.630359	1279.810000
0.980000	1.080000	1.000000	1.000000	1.000000	1.000000	140.991211	108.305518	-9.993368	1287.160000
0.990000	1.080000	1.000000	1.000000	1.000000	1.000000	140.991211	108.446624	-9.512661	1291.430000
1.000000	1.080000	1.000000	1.000000	1.000000	1.000000	145.263672	108.648899	-9.838096	1295.210000
0.500000	1.100000	1.000000	3.000000	0.333333	0.333333	68.359375	99.528174	-10.673653	550.970000
0.510000	1.100000	1.000000	1.000000	1.000000	1.000000	72.631836	99.373972	-11.303914	538.020000
0.520000	1.100000	1.000000	1.000000	1.000000	1.000000	72.631836	99.330776	-11.644890	524.790000
0.530000	1.100000	1.000000	1.000000	1.000000	1.000000	72.631836	99.396706	-11.686639	514.570000
0.540000	1.100000	1.000000	1.000000	1.000000	1.000000	76.904297	99.389675	-12.250786	504.700000
0.550000	1.100000	1.000000	1.000000	1.000000	1.000000	76.904297	99.526277	-12.445996	496.160000
0.560000	1.100000	1.000000	1.000000	1.000000	1.000000	76.904297	99.668546	-12.123498	489.300000
0.570000	1.100000	1.000000	1.000000	1.000000	1.000000	81.176758	100.383203	-12.733799	568.330000
0.580000	1.100000	1.000000	1.000000	1.000000	1.000000	81.176758	100.521811	-11.960770	531.580000
0.590000	1.100000	1.000000	1.000000	1.000000	1.000000	85.449219	100.352802	-13.138727	521.430000
0.600000	1.100000	1.000000	1.000000	1.000000	1.000000	85.449219	100.302127	-13.144376	516.250000
0.610000	1.100000	1.000000	1.000000	1.000000	1.000000	89.721680	100.347572	-12.314818	509.460000
0.620000	1.100000	1.000000	1.000000	1.000000	1.000000	89.721680	100.536719	-12.807854	507.220000
0.630000	1.100000	1.000000	1.000000	1.000000	1.000000	89.721680	100.488165	-12.327747	501.060000
0.640000	1.100000	1.000000	1.000000	1.000000	1.000000	93.994141	100.471701	-13.267241	502.810000
0.650000	1.100000	1.000000	1.000000	1.000000	1.000000	93.994141	100.409438	-13.152230	502.530000
0.660000	1.100000	1.000000	1.000000	1.000000	1.000000	98.266602	100.563874	-12.666709	508.410000
0.670000	1.100000	1.000000	1.000000	1.000000	1.000000	98.266602	100.678962	-13.207182	512.400000
0.680000	1.100000	1.000000	1.000000	1.000000	1.000000	102.539063	101.069328	-12.507855	520.380000
0.690000	1.100000	1.000000	1.000000	1.000000	1.000000	102.539063	101.075217	-13.049118	535.430000
0.700000	1.100000	1.000000	1.000000	1.000000	1.000000	106.811523	101.620255	-12.923042	555.310000
0.710000	1.100000	1.000000	1.000000	1.000000	1.000000	85.449219	84.034025	-20.667822	61.250000
0.720000	1.100000	1.000000	2.000000	0.500000	0.500000	85.449219	83.706783	-20.668689	59.640000
0.730000	1.100000	1.000000	1.000000	1.000000	1.000000	89.721680	82.901567	-21.668117	46.270000
0.740000	1.100000	1.000000	1.000000	1.000000	1.000000	89.721680	83.207217	-21.214497	49.630000
0.750000	1.100000	0.000000	0.000000	-1.000000	0.000000	85.449219	82.122554	-22.967729	12.600000
0.760000	1.100000	1.000000	2.000000	0.500000	0.500000	89.721680	83.024448	-20.993107	38.220000
0.770000	1.100000	1.000000	1.000000	1.000000	1.000000	119.628906	104.516907	-10.811261	842.100000
0.780000	1.100000	1.000000	1.000000	1.000000	1.000000	123.901367	104.648061	-11.494005	892.850000
0.790000	1.100000	1.000000	1.000000	1.000000	1.000000	123.901367	105.027141	-11.230140	936.950000
0.800000	1.100000	1.000000	1.000000	1.000000	1.000000	123.901367	105.418299	-10.281947	977.760000
0.810000	1.100000	1.000000	1.000000	1.000000	1.000000	128.173828	105.754962	-11.018975	1017.940000
0.820000	1.100000	1.000000	1.000000	1.000000	1.000000	128.173828	106.197755	-10.660900	1057.770000
0.830000	1.100000	1.000000	1.000000	1.000000	1.000000	128.173828	106.773814	-10.741119	1099.420000
0.840000	1.100000	1.000000	1.000000	1.000000	1.000000	132.446289	107.298696	-9.835474	1130.500000
0.850000	1.100000	1.000000	1.000000	1.000000	1.000000	132.446289	107.639290	-10.865265	1158.850000
0.860000	1.100000	1.000000	1.000000	1.000000	1.000000	132.446289	107.745265	-10.433009	1170.890000
0.870000	1.100000	1.000000	1.000000	1.000000	1.000000	132.446289	107.710452	-10.812248	1190.140000
0.880000	1.100000	1.000000	1.000000	1.000000	1.000000	132.446289	107.644071	-9.766298	1209.810000
0.890000	1.100000	1.000000	1.000000	1.000000	1.000000	136.718750	107.628146	-10.243871	1229.690000
0.900000	1.100000	1.000000	1.000000	1.000000	1.000000	136.718750	107.680059	-10.640583	1253.630000
0.910000	1.100000	1.000000	1.000000	1.000000	1.000000	136.718750	107.776550	-10.507569	1270.570000
0.920000	1.100000	1.000000	1.000000	1.000000	1.000000	136.718750	107.903049	-10.490143	1286.040000
0.930000	1.100000	1.000000	1.000000	1.000000	1.000000	136.718750	108.072411	-9.642461	1295.630000
0.940000	1.100000	1.000000	1.000000	1.000000	1.000000	140.991211	108.216886	-9.997199	1296.890000
0.950000	1.100000	1.000000	1.000000	1.000000	1.000000	140.991211	108.313191	-10.673313	1304.240000
0.960000	1.100000	1.000000	1.000000	1.000000	1.000000	140.991211	108.397293	-10.198785	1317.680000
0.970000	1.100000	1.000000	1.000000	1.000000	1.000000	140.991211	108.479436	-10.571206	1322.930000
0.980000	1.100000	1.000000	1.000000	1.000000	1.000000	140.991211	108.611777	-9.734590	1333.710000
0.990000	1.100000	1.000000	1.000000	1.000000	1.000000	145.263672	108.762582	-9.433046	1335.250000
1.000000	1.100000	1.000000	1.000000	1.000000	1.000000	145.263672	108.986022	-10.020386	1340.990000
0.500000	1.120000	1.000000	3.000000	0.333333	0.333333	68.359375	99.823907	-10.550402	573.580000
0.510000	1.120000	1.000000	1.000000	1.000000	1.000000	72.631836	99.664313	-11.303024	560.000000
0.520000	1.120000	1.000000	1.000000	1.000000	1.000000	72.631836	99.618856	-11.585995	546.980000
0.530000	1.120000	1.000000	1.000000	1.000000	1.000000	72.631836	99.681260	-11.565992	534.310000
0.540000	1.120000	1.000000	1.000000	1.000000	1.000000	76.904297	99.675891	-12.261824	524.300000
0.550000	1.120000	1.000000	1.000000	1.000000	1.000000	76.904297	99.809420	-12.407308	515.830000
0.560000	1.120000	1.000000	1.000000	1.000000	1.000000	76.904297	99.980856	-12.008432	508.900000
0.570000	1.120000	1.000000	1.000000	1.000000	1.000000	81.176758	100.685630	-12.606478	591.850000
0.580000	1.120000	1.000000	1.000000	1.000000	1.000000	81.176758	100.806698	-11.883980	553.210000
0.590000	1.120000	1.000000	1.000000	1.000000	1.000000	85.449219	100.637240	-12.959411	543.130000
0.600000	1.120000	1.000000	1.000000	1.000000	1.000000	85.449219	100.612783	-13.040854	537.530000
0.610000	1.120000	1.000000	1.000000	1.000000	1.000000	89.721680	100.649372	-12.329047	529.620000
0.620000	1.120000	1.000000	1.000000	1.000000	1.000000	89.721680	100.864077	-12.756339	527.450000
0.630000	1.120000	1.000000	1.000000	1.000000	1.000000	89.721680	100.788066	-12.195544	520.870000
0.640000	1.120000	1.000000	1.000000	1.000000	1.000000	93.994141	100.811876	-13.224585	522.760000
0.650000	1.120000	1.000000	1.000000	1.000000	1.000000	93.994141	100.709854	-12.930500	522.410000
0.660000	1.120000	1.000000	1.000000	1.000000	1.000000	98.266602	100.840865	-12.785690	527.660000
0.670000	1.120000	1.000000	1.000000	1.000000	1.000000	98.266602	100.957742	-13.097988	532.980000
0.680000	1.120000	1.000000	1.000000	1.000000	1.000000	102.539063	101.332604	-12.650941	540.960000
0.690000	1.120000	1.000000	1.000000	1.000000	1.000000	102.539063	101.407344	-12.950352	557.270000
0.700000	1.120000	1.000000	1.000000	1.000000	1.000000	106.811523	101.969333	-12.915679	577.080000
0.710000	1.120000	1.000000	1.000000	1.000000	1.000000	85.449219	84.536879	-20.874095	68.810000
0.720000	1.120000	1.000000	2.000000	0.500000	0.500000	85.449219	84.334503	-20.541526	71.050000
0.730000	1.120000	1.000000	1.000000	1.000000	1.000000	89.721680	83.441207	-21.743577	56.210000
0.740000	1.120000	1.000000	1.000000	1.000000	1.000000	89.721680	83.785769	-21.089757	60.480000
0.750000	1.120000	7.000000	14.000000	0.500000	0.500000	85.449219	82.379415	-21.884724	16.800000
0.760000	1.120000	2.000000	2.000000	1.000000	2.000000	89.721680	83.717921	-20.795471	50.820000
0.770000	1.120000	1.000000	1.000000	1.000000	1.000000	119.628906	104.768011	-10.578627	875.700000
0.780000	1.120000	1.000000	1.000000	1.000000	1.000000	123.901367	104.924632	-11.458200	925.190000
0.790000	1.120000	1.000000	1.000000	1.000000	1.000000	123.901367	105.321291	-11.298081	972.370000
0.800000	1.120000	1.000000	1.000000	1.000000	1.000000	123.901367	105.707813	-10.118347	1010.520000
0.810000	1.120000	1.000000	1.000000	1.000000	1.000000	128.173828	106.058439	-11.088515	1056.720000
0.820000	1.120000	1.000000	1.000000	1.000000	1.000000	128.173828	106.544654	-10.696956	1100.330000
0.830000	1.120000	1.000000	1.000000	1.000000	1.000000	128.173828	107.098161	-10.472378	1137.570000
0.840000	1.120000	1.000000	1.000000	1.000000	1.000000	132.446289	107.603176	-9.881994	1172.010000
0.850000	1.120000	1.000000	1.000000	1.000000	1.000000	132.446289	107.921609	-10.828007	1195.250000
0.860000	1.120000	1.000000	1.000000	1.000000	1.000000	132.446289	107.992759	-10.450091	1210.230000
0.870000	1.120000	1.000000	1.000000	1.000000	1.000000	132.446289	107.958893	-10.688668	1226.820000
0.880000	1.120000	1.000000	1.000000	1.000000	1.000000	132.446289	107.887831	-9.706718	1250.270000
0.890000	1.120000	1.000000	1.000000	1.000000	1.000000	136.718750	107.877886	-10.387665	1274.280000
0.900000	1.120000	1.000000	1.000000	1.000000	1.000000	136.718750	107.943263	-10.510340	1290.520000
0.910000	1.120000	1.000000	1.000000	1.000000	1.000000	136.718750	108.056359	-10.564355	1317.470000
0.920000	1.120000	1.000000	1.000000	1.000000	1.000000	136.718750	108.185644	-10.242013	1327.830000
0.930000	1.120000	1.000000	1.000000	1.000000	1.000000	140.991211	108.362334	-9.588628	1339.730000
0.940000	1.120000	1.000000	1.000000	1.000000	1.000000	140.991211	108.494861	-10.155031	1342.600000
0.950000	1.120000	1.000000	1.000000	1.000000	1.000000	140.991211	108.593357	-10.483325	1349.320000
0.960000	1.120000	1.000000	1.000000	1.000000	1.000000	140.991211	108.674318	-10.242763	1358.770000
0.970000	1.120000	1.000000	1.000000	1.000000	1.000000	140.991211	108.766592	-10.494722	1365.770000
0.980000	1.120000	1.000000	1.000000	1.000000	1.000000	140.991211	108.914545	-9.524789	1375.780000
0.990000	1.120000	1.000000	1.000000	1.000000	1.000000	145.263672	109.111707	-9.420251	1382.010000
1.000000	1.120000	1.000000	1.000000	1.000000	1.000000	145.263672	109.317866	-10.203613	1382.570000
0.500000	1.140000	1.000000	3.000000	0.333333	0.333333	68.359375	100.115458	-10.434004	595.980000
0.510000	1.140000	1.000000	1.000000	1.000000	1.000000	72.631836	99.951876	-11.295641	581.420000
0.520000	1.140000	1.000000	1.000000	1.000000	1.000000	72.631836	99.902784	-11.534126	567.560000
0.530000	1.140000	1.000000	1.000000	1.000000	1.000000	72.631836	99.960559	-11.449668	554.960000
0.540000	1.140000	1.000000	1.000000	1.000000	1.000000	76.904297	99.959006	-12.278324	545.230000
0.550000	1.140000	1.000000	1.000000	1.000000	1.000000	76.904297	100.091032	-12.374871	536.340000
0.560000	1.140000	1.000000	1.000000	1.000000	1.000000	76.904297	100.274812	-11.898079	528.640000
0.570000	1.140000	1.000000	1.000000	1.000000	1.000000	81.176758	100.984554	-12.493214	614.670000
0.580000	1.140000	1.000000	1.000000	1.000000	1.000000	81.176758	101.010832	-11.994120	575.190000
0.590000	1.140000	1.000000	1.000000	1.000000	1.000000	85.449219	100.935839	-12.799601	564.690000
0.600000	1.140000	1.000000	1.000000	1.000000	1.000000	85.449219	100.918684	-12.847860	558.950000
0.610000	1.140000	1.000000	1.000000	1.000000	1.000000	89.721680	100.947445	-12.365082	551.110000
0.620000	1.140000	1.000000	1.000000	1.000000	1.000000	89.721680	101.170616	-12.747033	548.100000
0.630000	1.140000	1.000000	1.000000	1.000000	1.000000	89.721680	101.081404	-12.096193	541.450000
0.640000	1.140000	1.000000	1.000000	1.000000	1.000000	93.994141	101.149126	-13.027985	543.060000
0.650000	1.140000	1.000000	1.000000	1.000000	1.000000	93.994141	101.018198	-12.674149	542.220000
0.660000	1.140000	1.000000	1.000000	1.000000	1.000000	98.266602	101.114143	-12.935664	548.240000
0.670000	1.140000	1.000000	1.000000	1.000000	1.000000	98.266602	101.229597	-12.989326	553.700000
0.680000	1.140000	1.000000	1.000000	1.000000	1.000000	102.539063	101.591551	-12.818079	561.470000
0.690000	1.140000	1.000000	1.000000	1.000000	1.000000	102.539063	101.734089	-12.595380	579.250000
0.700000	1.140000	1.000000	1.000000	1.000000	1.000000	106.811523	102.294428	-12.720384	599.480000
0.710000	1.140000	1.000000	1.000000	1.000000	1.000000	106.811523	102.650188	-11.642751	635.040000
0.720000	1.140000	1.000000	2.000000	0.500000	0.500000	85.449219	85.070846	-20.395418	84.630000
0.730000	1.140000	1.000000	1.000000	1.000000	1.000000	89.721680	84.092646	-21.520966	68.040000
0.740000	1.140000	1.000000	1.000000	1.000000	1.000000	89.721680	84.516175	-20.952855	73.920000
0.750000	1.140000	3.000000	4.000000	0.750000	0.750000	85.449219	82.679008	-20.777688	22.190000
0.760000	1.140000	2.000000	3.000000	0.666667	0.666667	89.721680	84.529882	-20.644005	76.860000
0.770000	1.140000	1.000000	1.000000	1.000000	1.000000	119.628906	105.014066	-10.378759	909.160000
0.780000	1.140000	1.000000	1.000000	1.000000	1.000000	123.901367	105.211653	-11.337280	959.700000
0.790000	1.140000	1.000000	1.000000	1.000000	1.000000	123.901367	105.624334	-11.259740	1009.120000
0.800000	1.140000	1.000000	1.000000	1.000000	1.000000	128.173828	106.005315	-10.003156	1051.470000
0.810000	1.140000	1.000000	1.000000	1.000000	1.000000	128.173828	106.348284	-11.047912	1092.140000
0.820000	1.140000	1.000000	1.000000	1.000000	1.000000	128.173828	106.861761	-10.754886	1137.430000
0.830000	1.140000	1.000000	1.000000	1.000000	1.000000	128.173828	107.417909	-10.241587	1180.410000
0.840000	1.140000	1.000000	1.000000	1.000000	1.000000	132.446289	107.912633	-9.960708	1211.980000
0.850000	1.140000	1.000000	1.000000	1.000000	1.000000	132.446289	108.201998	-10.760430	1236.130000
0.860000	1.140000	1.000000	1.000000	1.000000	1.000000	132.446289	108.235893	-10.505861	1244.180000
0.870000	1.140000	1.000000	1.000000	1.000000	1.000000	132.446289	108.190666	-10.396567	1269.940000
0.880000	1.140000	1.000000	1.000000	1.000000	1.000000	136.718750	108.131441	-9.638494	1293.460000
0.890000	1.140000	1.000000	1.000000	1.000000	1.000000	136.718750	108.138285	-10.569381	1320.690000
0.900000	1.140000	1.000000	1.000000	1.000000	1.000000	136.718750	108.201930	-10.370151	1340.570000
0.910000	1.140000	1.000000	1.000000	1.000000	1.000000	136.718750	108.311878	-10.603676	1357.790000
0.920000	1.140000	1.000000	1.000000	1.000000	1.000000	136.718750	108.452233	-10.016195	1368.150000
0.930000	1.140000	1.000000	1.000000	1.000000	1.000000	140.991211	108.623726	-9.535556	1378.930000
0.940000	1.140000	1.000000	1.000000	1.000000	1.000000	140.991211	108.766607	-10.309057	1387.190000
0.950000	1.140000	1.000000	1.000000	1.000000	1.000000	140.991211	108.861332	-10.366764	1393.770000
0.960000	1.140000	1.000000	1.000000	1.000000	1.000000	140.991211	108.953752	-10.314876	1405.670000
0.970000	1.140000	1.000000	1.000000	1.000000	1.000000	140.991211	109.060663	-10.309313	1415.050000
0.980000	1.140000	1.000000	1.000000	1.000000	1.000000	140.991211	109.211129	-9.405110	1423.940000
0.990000	1.140000	1.000000	1.000000	1.000000	1.000000	145.263672	109.409111	-9.454585	1423.590000
1.000000	1.140000	1.000000	1.000000	1.000000	1.000000	145.263672	109.652226	-10.305222	1427.090000
0.500000	1.160000	1.000000	2.000000	0.500000	0.500000	68.359375	100.397856	-10.316583	618.450000
0.510000	1.160000	1.000000	1.000000	1.000000	1.000000	72.631836	100.231899	-11.294536	604.310000
0.520000	1.160000	1.000000	1.000000	1.000000	1.000000	72.631836	100.187432	-11.486342	589.750000
0.530000	1.160000	1.000000	1.000000	1.000000	1.000000	72.631836	100.234623	-11.324840	576.310000
0.540000	1.160000	1.000000	1.000000	1.000000	1.000000	76.904297	100.240331	-12.302326	564.130000
0.550000	1.160000	1.000000	1.000000	1.000000	1.000000	76.904297	100.358636	-12.348998	556.150000
0.560000	1.160000	1.000000	1.000000	1.000000	1.000000	76.904297	100.559704	-11.797406	548.170000
0.570000	1.160000	1.000000	1.000000	1.000000	1.000000	81.176758	101.273309	-12.394692	638.050000
0.580000	1.160000	1.000000	1.000000	1.000000	1.000000	81.176758	101.152068	-12.296138	628.600000
0.590000	1.160000	1.000000	1.000000	1.000000	1.000000	85.449219	101.243109	-12.654186	586.880000
0.600000	1.160000	1.000000	1.000000	1.000000	1.000000	85.449219	101.220463	-12.619319	580.650000
0.610000	1.160000	1.000000	1.000000	1.000000	1.000000	89.721680	101.239323	-12.405279	572.320000
0.620000	1.160000	1.000000	1.000000	1.000000	1.000000	89.721680	101.465487	-12.738841	568.470000
0.630000	1.160000	1.000000	1.000000	1.000000	1.000000	89.721680	101.377149	-12.021130	562.520000
0.640000	1.160000	1.000000	1.000000	1.000000	1.000000	93.994141	101.479957	-12.854138	563.500000
0.650000	1.160000	1.000000	1.000000	1.000000	1.000000	93.994141	101.321676	-12.445817	563.080000
0.660000	1.160000	1.000000	1.000000	1.000000	1.000000	98.266602	101.381362	-12.929762	568.680000
0.670000	1.160000	1.000000	1.000000	1.000000	1.000000	98.266602	101.501820	-12.865121	574.630000
0.680000	1.160000	1.000000	1.000000	1.000000	1.000000	102.539063	101.841141	-12.868783	582.260000
0.690000	1.160000	1.000000	1.000000	1.000000	1.000000	102.539063	102.064381	-12.296988	601.580000
0.700000	1.160000	1.000000	1.000000	1.000000	1.000000	106.811523	102.603244	-12.536450	621.460000
0.710000	1.160000	1.000000	1.000000	1.000000	1.000000	111.083984	102.972962	-11.508253	659.190000
0.720000	1.160000	1.000000	1.000000	1.000000	1.000000	85.449219	85.938552	-20.217727	100.800000
0.730000	1.160000	1.000000	2.000000	0.500000	0.500000	89.721680	84.882036	-21.280938	82.460000
0.740000	1.160000	1.000000	1.000000	1.000000	1.000000	89.721680	85.410057	-20.784261	89.950000
0.750000	1.160000	1.000000	4.000000	0.250000	0.250000	89.721680	83.115009	-20.356347	29.960000
0.760000	1.160000	1.000000	1.000000	1.000000	1.000000	89.721680	85.598119	-20.459465	115.290000
0.770000	1.160000	1.000000	1.000000	1.000000	1.000000	123.901367	105.262727	-10.338387	940.520000
0.780000	1.160000	1.000000	1.000000	1.000000	1.000000	123.901367	105.502980	-11.191305	995.960000
0.790000	1.160000	1.000000	1.000000	1.000000	1.000000	123.901367	105.896673	-11.210148	1042.510000
0.800000	1.160000	1.000000	1.000000	1.000000	1.000000	128.173828	106.279114	-10.010256	1083.670000
0.810000	1.160000	1.000000	1.000000	1.000000	1.000000	128.173828	106.636473	-11.017583	1128.680000
0.820000	1.160000	1.000000	1.000000	1.000000	1.000000	128.173828	107.172727	-10.791516	1177.330000
0.830000	1.160000	1.000000	1.000000	1.000000	1.000000	128.173828	107.735303	-10.029064	1221.710000
0.840000	1.160000	1.000000	1.000000	1.000000	1.000000	132.446289	108.203121	-10.052380	1249.430000
0.850000	1.160000	1.000000	1.000000	1.000000	1.000000	132.446289	108.458479	-10.633465	1273.860000
0.860000	1.160000	1.000000	1.000000	1.000000	1.000000	132.446289	108.470486	-10.556801	1289.750000
0.870000	1.160000	1.000000	1.000000	1.000000	1.000000	132.446289	108.413220	-10.166383	1309.210000
0.880000	1.160000	1.000000	1.000000	1.000000	1.000000	136.718750	108.365476	-9.635133	1338.260000
0.890000	1.160000	1.000000	1.000000	1.000000	1.000000	136.718750	108.386489	-10.638423	1362.620000
0.900000	1.160000	1.000000	1.000000	1.000000	1.000000	136.718750	108.464134	-10.231608	1383.200000
0.910000	1.160000	1.000000	1.000000	1.000000	1.000000	136.718750	108.573124	-10.623426	1400.560000
0.920000	1.160000	1.000000	1.000000	1.000000	1.000000	136.718750	108.733294	-9.791893	1415.820000
0.930000	1.160000	1.000000	1.000000	1.000000	1.000000	140.991211	108.907371	-9.532501	1426.950000
0.940000	1.160000	1.000000	1.000000	1.000000	1.000000	140.991211	109.037330	-10.491181	1423.940000
0.950000	1.160000	1.000000	1.000000	1.000000	1.000000	140.991211	109.129677	-10.191340	1437.450000
0.960000	1.160000	1.000000	1.000000	1.000000	1.000000	140.991211	109.214166	-10.337328	1449.770000
0.970000	1.160000	1.000000	1.000000	1.000000	1.000000	140.991211	109.338792	-10.090243	1462.230000
0.980000	1.160000	1.000000	1.000000	1.000000	1.000000	140.991211	109.507432	-9.339015	1461.740000
0.990000	1.160000	1.000000	1.000000	1.000000	1.000000	145.263672	109.748913	-9.601639	1475.390000
1.000000	1.160000	1.000000	1.000000	1.000000	1.000000	145.263672	109.983093	-10.280917	1477.070000
0.500000	1.180000	1.000000	2.000000	0.500000	0.500000	68.359375	100.676407	-10.199951	641.550000
0.510000	1.180000	1.000000	1.000000	1.000000	1.000000	72.631836	100.507866	-11.297701	625.940000
0.520000	1.180000	1.000000	1.000000	1.000000	1.000000	72.631836	100.458187	-11.449378	611.380000
0.530000	1.180000	1.000000	1.000000	1.000000	1.000000	72.631836	100.503307	-11.212748	598.290000
0.540000	1.180000	1.000000	1.000000	1.000000	1.000000	76.904297	100.512189	-12.324487	587.020000
0.550000	1.180000	1.000000	1.000000	1.000000	1.000000	76.904297	100.625934	-12.325715	577.290000
0.560000	1.180000	1.000000	1.000000	1.000000	1.000000	76.904297	100.745323	-11.726396	568.820000
0.570000	1.180000	1.000000	1.000000	1.000000	1.000000	81.176758	101.556773	-12.312804	662.550000
0.580000	1.180000	1.000000	1.000000	1.000000	1.000000	81.176758	101.423003	-12.153663	651.350000
0.590000	1.180000	1.000000	1.000000	1.000000	1.000000	85.449219	101.523084	-12.514218	608.930000
0.600000	1.180000	1.000000	1.000000	1.000000	1.000000	85.449219	101.515872	-12.422552	602.770000
0.610000	1.180000	1.000000	1.000000	1.000000	1.000000	89.721680	101.541195	-12.463184	593.740000
0.620000	1.180000	1.000000	1.000000	1.000000	1.000000	89.721680	101.774066	-12.737945	589.400000
0.630000	1.180000	1.000000	1.000000	1.000000	1.000000	89.721680	101.662383	-11.977310	583.660000
0.640000	1.180000	1.000000	1.000000	1.000000	1.000000	93.994141	101.801735	-12.708234	584.640000
0.650000	1.180000	1.000000	1.000000	1.000000	1.000000	93.994141	101.608716	-12.254011	583.870000
0.660000	1.180000	1.000000	1.000000	1.000000	1.000000	98.266602	101.647392	-12.908453	589.400000
0.670000	1.180000	1.000000	1.000000	1.000000	1.000000	98.266602	101.785819	-12.587027	595.560000
0.680000	1.180000	1.000000	1.000000	1.000000	1.000000	102.539063	102.086170	-12.852303	603.610000
0.690000	1.180000	1.000000	1.000000	1.000000	1.000000	102.539063	102.378780	-12.087540	624.120000
0.700000	1.180000	1.000000	1.000000	1.000000	1.000000	106.811523	102.902745	-12.376574	644.490000
0.710000	1.180000	1.000000	1.000000	1.000000	1.000000	111.083984	103.285899	-11.546456	683.200000
0.720000	1.180000	1.000000	1.000000	1.000000	1.000000	85.449219	86.961161	-19.995743	119.980000
0.730000	1.180000	1.000000	1.000000	1.000000	1.000000	89.721680	85.832031	-21.015542	99.680000
0.740000	1.180000	1.000000	1.000000	1.000000	1.000000	89.721680	86.515515	-20.570764	115.080000
0.750000	1.180000	1.000000	3.000000	0.333333	0.333333	89.721680	83.729545	-20.380280	49.070000
0.760000	1.180000	0.000000	0.000000	-1.000000	0.000000	89.721680	87.159583	-20.367298	145.250000
0.770000	1.180000	1.000000	1.000000	1.000000	1.000000	123.901367	105.507840	-10.397739	971.670000
0.780000	1.180000	1.000000	1.000000	1.000000	1.000000	123.901367	105.767485	-11.048669	1029.490000
0.790000	1.180000	1.000000	1.000000	1.000000	1.000000	123.901367	106.175299	-11.134794	1079.050000
0.800000	1.180000	1.000000	1.000000	1.000000	1.000000	128.173828	106.560883	-10.075298	1122.590000
0.810000	1.180000	1.000000	1.000000	1.000000	1.000000	128.173828	106.928149	-10.861073	1165.640000
0.820000	1.180000	1.000000	1.000000	1.000000	1.000000	128.173828	107.478444	-10.840339	1221.990000
0.830000	1.180000	1.000000	1.000000	1.000000	1.000000	128.173828	108.023522	-9.896835	1259.650000
0.840000	1.180000	1.000000	1.000000	1.000000	1.000000	132.446289	108.492698	-10.159244	1295.350000
0.850000	1.180000	1.000000	1.000000	1.000000	1.000000	132.446289	108.714801	-10.523186	1316.630000
0.860000	1.180000	1.000000	1.000000	1.000000	1.000000	132.446289	108.703190	-10.601737	1332.590000
0.870000	1.180000	1.000000	1.000000	1.000000	1.000000	132.446289	108.634316	-9.946705	1352.330000
0.880000	1.180000	1.000000	1.000000	1.000000	1.000000	136.718750	108.597182	-9.681109	1379.420000
0.890000	1.180000	1.000000	1.000000	1.000000	1.000000	136.718750	108.629756	-10.610083	1409.310000
0.900000	1.180000	1.000000	1.000000	1.000000	1.000000	136.718750	108.706967	-10.180106	1424.640000
0.910000	1.180000	1.000000	1.000000	1.000000	1.000000	136.718750	108.827622	-10.561474	1440.180000
0.920000	1.180000	1.000000	1.000000	1.000000	1.000000	136.718750	109.001656	-9.617272	1459.500000
0.930000	1.180000	1.000000	1.000000	1.000000	1.000000	140.991211	109.165775	-9.569335	1461.040000
0.940000	1.180000	1.000000	1.000000	1.000000	1.000000	140.991211	109.298291	-10.476726	1475.810000
0.950000	1.180000	1.000000	1.000000	1.000000	1.000000	140.991211	109.381208	-10.076689	1484.210000
0.960000	1.180000	1.000000	1.000000	1.000000	1.000000	140.991211	109.498146	-10.429292	1499.890000
0.970000	1.180000	1.000000	1.000000	1.000000	1.000000	140.991211	109.619071	-9.792834	1504.720000
0.980000	1.180000	1.000000	1.000000	1.000000	1.000000	145.263672	109.833106	-9.273030	1518.930000
0.990000	1.180000	1.000000	1.000000	1.000000	1.000000	145.263672	110.037107	-9.701998	1518.510000
1.000000	1.180000	1.000000	1.000000	1.000000	1.000000	145.263672	110.292739	-10.273342	1522.850000
0.500000	1.200000	1.000000	2.000000	0.500000	0.500000	68.359375	100.949826	-10.089454	665.420000
0.510000	1.200000	1.000000	1.000000	1.000000	1.000000	72.631836	100.782143	-11.306925	649.320000
0.520000	1.200000	1.000000	1.000000	1.000000	1.000000	72.631836	100.725884	-11.414148	634.060000
0.530000	1.200000	1.000000	1.000000	1.000000	1.000000	72.631836	100.765556	-11.111097	617.330000
0.540000	1.200000	1.000000	1.000000	1.000000	1.000000	76.904297	100.779944	-12.292575	609.280000
0.550000	1.200000	1.000000	1.000000	1.000000	1.000000	76.904297	100.886544	-12.302565	597.660000
0.560000	1.200000	1.000000	1.000000	1.000000	1.000000	76.904297	101.119648	-11.618516	589.400000
0.570000	1.200000	1.000000	1.000000	1.000000	1.000000	81.176758	101.839144	-12.248077	687.680000
0.580000	1.200000	1.000000	1.000000	1.000000	1.000000	81.176758	101.694083	-12.023480	676.900000
0.590000	1.200000	1.000000	1.000000	1.000000	1.000000	85.449219	101.803534	-12.393750	632.380000
0.600000	1.200000	1.000000	1.000000	1.000000	1.000000	85.449219	101.809178	-12.236317	625.870000
0.610000	1.200000	1.000000	1.000000	1.000000	1.000000	89.721680	101.833728	-12.525804	616.840000
0.620000	1.200000	1.000000	1.000000	1.000000	1.000000	89.721680	102.071265	-12.774336	611.310000
0.630000	1.200000	1.000000	1.000000	1.000000	1.000000	93.994141	101.948362	-11.890625	605.500000
0.640000	1.200000	1.000000	1.000000	1.000000	1.000000	93.994141	102.113377	-12.585478	605.080000
0.650000	1.200000	1.000000	1.000000	1.000000	1.000000	93.994141	101.888076	-12.099576	605.080000
0.660000	1.200000	1.000000	1.000000	1.000000	1.000000	98.266602	101.909007	-12.915572	611.310000
0.670000	1.200000	1.000000	1.000000	1.000000	1.000000	98.266602	102.045315	-12.349530	617.050000
0.680000	1.200000	1.000000	1.000000	1.000000	1.000000	102.539063	102.332861	-12.866791	624.750000
0.690000	1.200000	1.000000	1.000000	1.000000	1.000000	102.539063	102.710394	-11.882360	646.730000
0.700000	1.200000	1.000000	1.000000	1.000000	1.000000	106.811523	103.204394	-12.238096	667.940000
0.710000	1.200000	1.000000	1.000000	1.000000	1.000000	111.083984	103.586028	-11.648472	707.280000
0.720000	1.200000	1.000000	1.000000	1.000000	1.000000	85.449219	87.727182	-20.603234	136.430000
0.730000	1.200000	1.000000	2.000000	0.500000	0.500000	89.721680	86.993100	-20.693793	122.360000
0.740000	1.200000	1.000000	3.000000	0.333333	0.333333	85.449219	85.179019	-19.898508	103.600000
0.750000	1.200000	1.000000	3.000000	0.333333	0.333333	89.721680	84.558992	-20.445928	79.590000
0.760000	1.200000	1.000000	1.000000	1.000000	1.000000	89.721680	101.313319	-14.997440	992.810000
0.770000	1.200000	1.000000	1.000000	1.000000	1.000000	123.901367	105.753805	-10.485318	1008.840000
0.780000	1.200000	1.000000	1.000000	1.000000	1.000000	123.901367	106.034013	-10.897082	1061.340000
0.790000	1.200000	1.000000	1.000000	1.000000	1.000000	123.901367	106.466522	-10.791901	1116.850000
0.800000	1.200000	1.000000	1.000000	1.000000	1.000000	128.173828	106.830219	-10.142851	1153.180000
0.810000	1.200000	1.000000	1.000000	1.000000	1.000000	128.173828	107.224772	-10.719912	1209.600000
0.820000	1.200000	1.000000	1.000000	1.000000	1.000000	128.173828	107.771266	-10.824666	1258.250000
0.830000	1.200000	1.000000	1.000000	1.000000	1.000000	128.173828	108.337645	-9.727404	1301.860000
0.840000	1.200000	1.000000	1.000000	1.000000	1.000000	132.446289	108.764001	-10.299330	1332.310000
0.850000	1.200000	1.000000	1.000000	1.000000	1.000000	132.446289	108.948199	-10.417904	1348.620000
0.860000	1.200000	1.000000	1.000000	1.000000	1.000000	132.446289	108.922464	-10.655284	1372.490000
0.870000	1.200000	1.000000	1.000000	1.000000	1.000000	132.446289	108.851751	-9.795544	1390.550000
0.880000	1.200000	1.000000	1.000000	1.000000	1.000000	136.718750	108.828629	-9.757154	1425.060000
0.890000	1.200000	1.000000	1.000000	1.000000	1.000000	136.718750	108.863251	-10.603540	1449.910000
0.900000	1.200000	1.000000	1.000000	1.000000	1.000000	136.718750	108.955250	-10.180652	1466.920000
0.910000	1.200000	1.000000	1.000000	1.000000	1.000000	136.718750	109.074982	-10.502916	1482.950000
0.920000	1.200000	1.000000	1.000000	1.000000	1.000000	136.718750	109.266055	-9.500500	1505.420000
0.930000	1.200000	1.000000	1.000000	1.000000	1.000000	140.991211	109.446150	-9.705918	1515.220000
0.940000	1.200000	1.000000	1.000000	1.000000	1.000000	140.991211	109.554728	-10.450865	1517.040000
0.950000	1.200000	1.000000	1.000000	1.000000	1.000000	140.991211	109.641390	-9.995007	1527.120000
0.960000	1.200000	1.000000	1.000000	1.000000	1.000000	140.991211	109.751165	-10.381276	1541.750000
0.970000	1.200000	1.000000	1.000000	1.000000	1.000000	140.991211	109.897861	-9.595507	1557.640000
0.980000	1.200000	1.000000	1.000000	1.000000	1.000000	145.263672	110.125400	-9.228528	1562.750000
0.990000	1.200000	1.000000	1.000000	1.000000	1.000000	145.263672	110.346646	-9.885064	1563.380000
1.000000	1.200000	1.000000	1.000000	1.000000	1.000000	145.263672	110.594148	-10.119896	1571.500000
0.500000	1.220000	1.000000	3.000000	0.333333	0.333333	68.359375	101.217641	-9.989865	689.500000
0.510000	1.220000	1.000000	1.000000	1.000000	1.000000	72.631836	101.046828	-11.312432	672.000000
0.520000	1.220000	1.000000	1.000000	1.000000	1.000000	72.631836	100.993836	-11.377903	656.950000
0.530000	1.220000	1.000000	1.000000	1.000000	1.000000	72.631836	101.031031	-11.003812	642.180000
0.540000	1.220000	1.000000	1.000000	1.000000	1.000000	76.904297	101.044933	-12.225214	630.630000
0.550000	1.220000	1.000000	1.000000	1.000000	1.000000	76.904297	101.145185	-12.284096	618.800000
0.560000	1.220000	1.000000	1.000000	1.000000	1.000000	76.904297	101.286090	-11.551579	610.680000
0.570000	1.220000	1.000000	1.000000	1.000000	1.000000	81.176758	102.106596	-12.200045	710.570000
0.580000	1.220000	1.000000	1.000000	1.000000	1.000000	81.176758	101.953670	-11.906495	700.980000
0.590000	1.220000	1.000000	1.000000	1.000000	1.000000	85.449219	102.080907	-12.282370	655.690000
0.600000	1.220000	1.000000	1.000000	1.000000	1.000000	85.449219	102.095097	-12.076452	648.200000
0.610000	1.220000	1.000000	1.000000	1.000000	1.000000	89.721680	102.114376	-12.634454	639.240000
0.620000	1.220000	1.000000	1.000000	1.000000	1.000000	89.721680	102.335992	-12.802858	633.010000
0.630000	1.220000	1.000000	1.000000	1.000000	1.000000	93.994141	102.229900	-11.834937	627.410000
0.640000	1.220000	1.000000	1.000000	1.000000	1.000000	93.994141	102.399238	-12.466794	627.130000
0.650000	1.220000	1.000000	1.000000	1.000000	1.000000	93.994141	102.159930	-11.942022	626.430000
0.660000	1.220000	1.000000	1.000000	1.000000	1.000000	98.266602	102.162515	-12.797071	631.750000
0.670000	1.220000	1.000000	1.000000	1.000000	1.000000	98.266602	102.311362	-12.136557	639.450000
0.680000	1.220000	1.000000	1.000000	1.000000	1.000000	102.539063	102.574387	-12.685553	646.800000
0.690000	1.220000	1.000000	1.000000	1.000000	1.000000	102.539063	103.021274	-11.707183	669.620000
0.700000	1.220000	1.000000	1.000000	1.000000	1.000000	106.811523	103.513527	-12.195992	691.740000
0.710000	1.220000	1.000000	1.000000	1.000000	1.000000	111.083984	103.868462	-11.736650	731.080000
0.720000	1.220000	1.000000	1.000000	1.000000	1.000000	111.083984	103.873280	-12.261171	769.090000
0.730000	1.220000	1.000000	1.000000	1.000000	1.000000	89.721680	99.753346	-19.047430	919.310000
0.740000	1.220000	2.000000	2.000000	1.000000	2.000000	85.449219	85.125634	-20.111325	109.690000
0.750000	1.220000	0.000000	0.000000	-1.000000	0.000000	89.721680	86.054023	-20.437975	135.030000
0.760000	1.220000	1.000000	1.000000	1.000000	1.000000	119.628906	105.984707	-11.482583	989.730000
0.770000	1.220000	1.000000	1.000000	1.000000	1.000000	123.901367	105.995697	-10.586218	1040.970000
0.780000	1.220000	1.000000	1.000000	1.000000	1.000000	123.901367	106.305060	-10.787137	1102.500000
0.790000	1.220000	1.000000	1.000000	1.000000	1.000000	123.901367	106.732892	-10.569378	1153.320000
0.800000	1.220000	1.000000	1.000000	1.000000	1.000000	128.173828	107.106327	-10.247253	1199.590000
0.810000	1.220000	1.000000	1.000000	1.000000	1.000000	128.173828	107.508488	-10.584650	1248.100000
0.820000	1.220000	1.000000	1.000000	1.000000	1.000000	128.173828	108.068738	-10.767524	1303.260000
0.830000	1.220000	1.000000	1.000000	1.000000	1.000000	128.173828	108.617112	-9.643868	1342.810000
0.840000	1.220000	1.000000	1.000000	1.000000	1.000000	132.446289	109.034317	-10.483758	1373.120000
0.850000	1.220000	1.000000	1.000000	1.000000	1.000000	132.446289	109.194847	-10.261414	1397.550000
0.860000	1.220000	1.000000	1.000000	1.000000	1.000000	132.446289	109.153157	-10.593889	1416.450000
0.870000	1.220000	1.000000	1.000000	1.000000	1.000000	132.446289	109.078727	-9.633261	1433.880000
0.880000	1.220000	1.000000	1.000000	1.000000	1.000000	136.718750	109.052757	-9.854261	1464.470000
0.890000	1.220000	1.000000	1.000000	1.000000	1.000000	136.718750	109.107697	-10.475396	1495.760000
0.900000	1.220000	1.000000	1.000000	1.000000	1.000000	136.718750	109.197980	-10.224404	1518.300000
0.910000	1.220000	1.000000	1.000000	1.000000	1.000000	136.718750	109.318700	-10.417427	1535.100000
0.920000	1.220000	1.000000	1.000000	1.000000	1.000000	136.718750	109.526696	-9.428454	1547.420000
0.930000	1.220000	1.000000	1.000000	1.000000	1.000000	140.991211	109.677774	-9.777863	1555.750000
0.940000	1.220000	1.000000	1.000000	1.000000	1.000000	140.991211	109.794392	-10.415579	1566.880000
0.950000	1.220000	1.000000	1.000000	1.000000	1.000000	140.991211	109.889711	-9.994615	1577.310000
0.960000	1.220000	1.000000	1.000000	1.000000	1.000000	140.991211	110.026533	-10.298436	1596.490000
0.970000	1.220000	1.000000	1.000000	1.000000	1.000000	140.991211	110.181311	-9.372454	1604.330000
0.980000	1.220000	1.000000	1.000000	1.000000	1.000000	145.263672	110.424402	-9.220200	1612.450000
0.990000	1.220000	1.000000	1.000000	1.000000	1.000000	145.263672	110.641487	-9.999168	1615.950000
1.000000	1.220000	1.000000	1.000000	1.000000	1.000000	145.263672	110.892634	-10.006158	1615.110000
0.500000	1.240000	1.000000	2.000000	0.500000	0.500000	68.359375	101.486401	-9.890479	713.650000
0.510000	1.240000	1.000000	1.000000	1.000000	1.000000	72.631836	101.311340	-11.303744	696.990000
0.520000	1.240000	1.000000	1.000000	1.000000	1.000000	72.631836	101.245785	-11.346323	679.980000
0.530000	1.240000	1.000000	1.000000	1.000000	1.000000	72.631836	101.283699	-10.915168	665.350000
0.540000	1.240000	1.000000	1.000000	1.000000	1.000000	76.904297	101.302814	-12.162961	653.030000
0.550000	1.240000	1.000000	1.000000	1.000000	1.000000	76.904297	101.399671	-12.270238	640.570000
0.560000	1.240000	1.000000	1.000000	1.000000	1.000000	76.904297	101.547542	-11.477662	630.420000
0.570000	1.240000	1.000000	1.000000	1.000000	1.000000	81.176758	101.796239	-12.729319	622.020000
0.580000	1.240000	1.000000	1.000000	1.000000	1.000000	81.176758	102.216321	-11.794002	725.550000
0.590000	1.240000	1.000000	1.000000	1.000000	1.000000	85.449219	102.356084	-12.190608	678.860000
0.600000	1.240000	1.000000	1.000000	1.000000	1.000000	85.449219	102.377545	-11.933219	671.580000
0.610000	1.240000	1.000000	1.000000	1.000000	1.000000	89.721680	102.382497	-12.697710	661.640000
0.620000	1.240000	1.000000	1.000000	1.000000	1.000000	89.721680	102.597559	-12.845372	654.080000
0.630000	1.240000	1.000000	1.000000	1.000000	1.000000	93.994141	102.509378	-11.798690	649.740000
0.640000	1.240000	1.000000	1.000000	1.000000	1.000000	93.994141	102.673618	-12.367546	647.990000
0.650000	1.240000	1.000000	1.000000	1.000000	1.000000	93.994141	102.427884	-11.814291	648.200000
0.660000	1.240000	1.000000	1.000000	1.000000	1.000000	98.266602	102.415454	-12.640982	653.870000
0.670000	1.240000	1.000000	1.000000	1.000000	1.000000	98.266602	102.569018	-11.973994	661.500000
0.680000	1.240000	1.000000	1.000000	1.000000	1.000000	102.539063	102.817406	-12.521464	668.570000
0.690000	1.240000	1.000000	1.000000	1.000000	1.000000	102.539063	103.315718	-11.577818	693.140000
0.700000	1.240000	1.000000	1.000000	1.000000	1.000000	106.811523	103.804786	-12.242227	717.430000
0.710000	1.240000	1.000000	1.000000	1.000000	1.000000	111.083984	104.132759	-11.843347	755.510000
0.720000	1.240000	1.000000	1.000000	1.000000	1.000000	111.083984	104.132142	-12.062726	795.270000
0.730000	1.240000	1.000000	1.000000	1.000000	1.000000	115.356445	103.274130	-11.960344	847.910000
0.740000	1.240000	1.000000	3.000000	0.333333	0.333333	85.449219	85.331610	-20.224071	124.600000
0.750000	1.240000	0.000000	0.000000	-1.000000	0.000000	89.721680	99.322064	-20.494242	1016.960000
0.760000	1.240000	1.000000	1.000000	1.000000	1.000000	119.628906	106.222386	-11.383011	1017.520000
0.770000	1.240000	1.000000	1.000000	1.000000	1.000000	123.901367	106.237944	-10.677165	1077.510000
0.780000	1.240000	1.000000	1.000000	1.000000	1.000000	123.901367	106.562252	-10.754437	1135.050000
0.790000	1.240000	1.000000	1.000000	1.000000	1.000000	123.901367	107.010735	-10.371403	1190.420000
0.800000	1.240000	1.000000	1.000000	1.000000	1.000000	128.173828	107.380425	-10.376391	1240.400000
0.810000	1.240000	1.000000	1.000000	1.000000	1.000000	128.173828	107.779252	-10.468772	1287.790000
0.820000	1.240000	1.000000	1.000000	1.000000	1.000000	128.173828	108.330483	-10.727938	1337.070000
0.830000	1.240000	1.000000	1.000000	1.000000	1.000000	128.173828	108.907182	-9.571789	1384.880000
0.840000	1.240000	1.000000	1.000000	1.000000	1.000000	132.446289	109.269754	-10.503556	1412.250000
0.850000	1.240000	1.000000	1.000000	1.000000	1.000000	132.446289	109.416148	-10.181059	1436.540000
0.860000	1.240000	1.000000	1.000000	1.000000	1.000000	132.446289	109.361585	-10.559040	1453.760000
0.870000	1.240000	1.000000	1.000000	1.000000	1.000000	132.446289	109.306807	-9.540386	1481.620000
0.880000	1.240000	1.000000	1.000000	1.000000	1.000000	136.718750	109.282023	-9.966686	1512.490000
0.890000	1.240000	1.000000	1.000000	1.000000	1.000000	136.718750	109.334339	-10.399456	1538.950000
0.900000	1.240000	1.000000	1.000000	1.000000	1.000000	136.718750	109.437179	-10.286777	1553.930000
0.910000	1.240000	1.000000	1.000000	1.000000	1.000000	136.718750	109.571009	-10.180281	1576.750000
0.920000	1.240000	1.000000	1.000000	1.000000	1.000000	136.718750	109.767961	-9.401945	1586.410000
0.930000	1.240000	1.000000	1.000000	1.000000	1.000000	140.991211	109.925171	-9.903882	1597.470000
0.940000	1.240000	1.000000	1.000000	1.000000	1.000000	140.991211	110.043724	-10.267595	1609.160000
0.950000	1.240000	1.000000	1.000000	1.000000	1.000000	140.991211	110.146204	-10.055519	1625.050000
0.960000	1.240000	1.000000	1.000000	1.000000	1.000000	140.991211	110.275070	-10.250130	1640.380000
0.970000	1.240000	1.000000	1.000000	1.000000	1.000000	140.991211	110.453937	-9.244427	1644.790000
0.980000	1.240000	1.000000	1.000000	1.000000	1.000000	145.263672	110.719848	-9.274271	1657.670000
0.990000	1.240000	1.000000	1.000000	1.000000	1.000000	145.263672	110.946289	-10.105414	1668.660000
1.000000	1.240000	1.000000	1.000000	1.000000	1.000000	145.263672	111.179237	-9.891530	1667.960000
0.500000	1.260000	1.000000	2.000000	0.500000	0.500000	68.359375	101.746565	-9.800886	737.870000
0.510000	1.260000	1.000000	1.000000	1.000000	1.000000	72.631836	101.566231	-11.232148	719.880000
0.520000	1.260000	1.000000	1.000000	1.000000	1.000000	72.631836	101.498014	-11.315457	702.800000
0.530000	1.260000	1.000000	1.000000	1.000000	1.000000	72.631836	101.530265	-10.821296	687.540000
0.540000	1.260000	1.000000	1.000000	1.000000	1.000000	76.904297	101.559166	-12.108386	674.590000
0.550000	1.260000	1.000000	1.000000	1.000000	1.000000	76.904297	101.650630	-12.255344	662.760000
0.560000	1.260000	1.000000	1.000000	1.000000	1.000000	76.904297	101.810144	-11.411869	653.170000
0.570000	1.260000	1.000000	1.000000	1.000000	1.000000	81.176758	102.052346	-12.628734	643.720000
0.580000	1.260000	1.000000	1.000000	1.000000	1.000000	81.176758	102.474755	-11.697382	752.500000
0.590000	1.260000	1.000000	1.000000	1.000000	1.000000	85.449219	102.629188	-12.126027	704.340000
0.600000	1.260000	1.000000	1.000000	1.000000	1.000000	85.449219	102.656469	-11.804299	694.820000
0.610000	1.260000	1.000000	1.000000	1.000000	1.000000	89.721680	102.645307	-12.667424	684.600000
0.620000	1.260000	1.000000	1.000000	1.000000	1.000000	89.721680	102.847122	-12.828071	676.900000
0.630000	1.260000	1.000000	1.000000	1.000000	1.000000	93.994141	102.789254	-11.790296	672.140000
0.640000	1.260000	1.000000	1.000000	1.000000	1.000000	93.994141	102.947294	-12.301766	669.340000
0.650000	1.260000	1.000000	1.000000	1.000000	1.000000	93.994141	102.697214	-11.706565	670.320000
0.660000	1.260000	1.000000	1.000000	1.000000	1.000000	98.266602	102.668067	-12.505048	675.990000
0.670000	1.260000	1.000000	1.000000	1.000000	1.000000	98.266602	102.822294	-11.818935	684.320000
0.680000	1.260000	1.000000	1.000000	1.000000	1.000000	102.539063	103.052889	-12.384230	692.510000
0.690000	1.260000	1.000000	1.000000	1.000000	1.000000	102.539063	103.600033	-11.506087	715.540000
0.700000	1.260000	1.000000	1.000000	1.000000	1.000000	106.811523	104.094151	-12.298471	742.070000
0.710000	1.260000	1.000000	1.000000	1.000000	1.000000	111.083984	104.389340	-11.988163	778.890000
0.720000	1.260000	1.000000	1.000000	1.000000	1.000000	111.083984	104.388550	-11.770983	823.200000
0.730000	1.260000	1.000000	1.000000	1.000000	1.000000	115.356445	104.536584	-11.859496	877.730000
0.740000	1.260000	0.000000	0.000000	-1.000000	0.000000	85.449219	86.197054	-20.139109	145.670000
0.750000	1.260000	1.000000	1.000000	1.000000	1.000000	89.721680	102.270362	-12.418714	1048.460000
0.760000	1.260000	1.000000	1.000000	1.000000	1.000000	119.628906	106.450632	-11.111421	1051.680000
0.770000	1.260000	1.000000	1.000000	1.000000	1.000000	123.901367	106.474857	-10.837513	1112.580000
0.780000	1.260000	1.000000	1.000000	1.000000	1.000000	123.901367	106.841072	-10.796162	1175.300000
0.790000	1.260000	1.000000	1.000000	1.000000	1.000000	123.901367	107.282557	-10.177476	1227.310000
0.800000	1.260000	1.000000	1.000000	1.000000	1.000000	128.173828	107.637907	-10.495159	1276.730000
0.810000	1.260000	1.000000	1.000000	1.000000	1.000000	128.173828	108.073147	-10.365729	1330.490000
0.820000	1.260000	1.000000	1.000000	1.000000	1.000000	128.173828	108.654778	-10.586466	1386.910000
0.830000	1.260000	1.000000	1.000000	1.000000	1.000000	132.446289	109.168200	-9.531416	1424.080000
0.840000	1.260000	1.000000	1.000000	1.000000	1.000000	132.446289	109.529961	-10.566568	1455.160000
0.850000	1.260000	1.000000	1.000000	1.000000	1.000000	132.446289	109.635632	-10.150059	1475.530000
0.860000	1.260000	1.000000	1.000000	1.000000	1.000000	132.446289	109.577037	-10.516913	1490.300000
0.870000	1.260000	1.000000	1.000000	1.000000	1.000000	132.446289	109.510585	-9.469850	1526.140000
0.880000	1.260000	1.000000	1.000000	1.000000	1.000000	136.718750	109.497270	-10.049656	1550.570000
0.890000	1.260000	1.000000	1.000000	1.000000	1.000000	136.718750	109.567457	-10.290600	1583.400000
0.900000	1.260000	1.000000	1.000000	1.000000	1.000000	136.718750	109.686100	-10.325959	1610.140000
0.910000	1.260000	1.000000	1.000000	1.000000	1.000000	136.718750	109.814004	-9.967091	1626.310000
0.920000	1.260000	1.000000	1.000000	1.000000	1.000000	140.991211	110.007073	-9.342499	1638.630000
0.930000	1.260000	1.000000	1.000000	1.000000	1.000000	140.991211	110.161978	-10.014531	1646.190000
0.940000	1.260000	1.000000	1.000000	1.000000	1.000000	140.991211	110.279839	-10.185579	1654.380000
0.950000	1.260000	1.000000	1.000000	1.000000	1.000000	140.991211	110.400394	-10.119220	1676.500000
0.960000	1.260000	1.000000	1.000000	1.000000	1.000000	140.991211	110.533268	-10.027870	1685.880000
0.970000	1.260000	1.000000	1.000000	1.000000	1.000000	140.991211	110.724948	-9.170449	1702.330000
0.980000	1.260000	1.000000	1.000000	1.000000	1.000000	145.263672	111.030622	-9.409269	1715.840000
0.990000	1.260000	1.000000	1.000000	1.000000	1.000000	145.263672	111.239234	-10.093821	1713.740000
1.000000	1.260000	1.000000	1.000000	1.000000	1.000000	145.263672	111.475930	-9.733426	1714.440000
0.500000	1.280000	1.000000	2.000000	0.500000	0.500000	68.359375	102.006156	-9.711193	763.210000
0.510000	1.280000	1.000000	1.000000	1.000000	1.000000	72.631836	101.828009	-11.156319	745.570000
0.520000	1.280000	1.000000	1.000000	1.000000	1.000000	72.631836	101.750512	-11.286627	726.670000
0.530000	1.280000	1.000000	1.000000	1.000000	1.000000	72.631836	101.774921	-10.739226	710.640000
0.540000	1.280000	1.000000	1.000000	1.000000	1.000000	76.904297	101.809481	-12.056544	697.060000
0.550000	1.280000	1.000000	1.000000	1.000000	1.000000	76.904297	101.898693	-12.235525	684.320000
0.560000	1.280000	1.000000	1.000000	1.000000	1.000000	76.904297	102.062207	-11.352921	674.590000
0.570000	1.280000	1.000000	1.000000	1.000000	1.000000	81.176758	102.303813	-12.536759	664.580000
0.580000	1.280000	1.000000	1.000000	1.000000	1.000000	81.176758	102.723931	-11.607426	777.140000
[truncated: 603 more rows]
