# Supplementary material for: An acoustic source model for asymmetric intraglottal flow with application to reduced-order models of the vocal folds
Source: PLoS One. 2019 Jul 25;14(7):e0219914. doi: 10.1371/journal.pone.0219914 (PMC6657872; doi:10.1371/journal.pone.0219914)
Supplement: S6 Dataset — The data contained herein is plotted in Fig 7C, and in Figs 8C and 9C by computing the difference between the S6 Dataset and S4 Dataset. (DAT) [file pone.0219914.s006.dat]

Variables ="Z (kPa)"	p_s	r_peaks	l_peaks	Ratio	M_Ratio	F0 [Hz]	SPL [dB]	S_tilt [dB/oct]	Q_MFDR [L/s]
ZONE T = "Data\RegimePlots\RegimePlots_BLAST_BLEAP=on_WRA=on_Lvl2=on_Ps=0.005-0.015_Z=0.5-1.dat"	I=51	J=51	F=POINT
0.500000	0.500000	1.000000	2.000000	0.500000	0.500000	68.359375	89.666220	-15.556011	102.340000
0.510000	0.500000	1.000000	3.000000	0.333333	0.333333	68.359375	89.262924	-17.574903	99.890000
0.520000	0.500000	1.000000	6.000000	0.166667	0.166667	68.359375	88.802155	-17.894909	97.160000
0.530000	0.500000	1.000000	2.000000	0.500000	0.500000	72.631836	88.824704	-17.062671	103.320000
0.540000	0.500000	1.000000	3.000000	0.333333	0.333333	72.631836	88.637284	-18.207613	102.480000
0.550000	0.500000	1.000000	4.000000	0.250000	0.250000	72.631836	88.373413	-18.735051	103.460000
0.560000	0.500000	1.000000	5.000000	0.200000	0.200000	76.904297	88.044732	-17.930330	104.230000
0.570000	0.500000	1.000000	6.000000	0.166667	0.166667	76.904297	87.805418	-19.056280	110.390000
0.580000	0.500000	1.000000	2.000000	0.500000	0.500000	76.904297	87.916593	-19.217681	120.260000
0.590000	0.500000	1.000000	2.000000	0.500000	0.500000	81.176758	87.140419	-17.989615	127.120000
0.600000	0.500000	1.000000	2.000000	0.500000	0.500000	81.176758	86.912709	-18.939380	129.710000
0.610000	0.500000	1.000000	2.000000	0.500000	0.500000	81.176758	86.970121	-18.986825	135.730000
0.620000	0.500000	1.000000	3.000000	0.333333	0.333333	85.449219	86.728599	-17.832735	141.260000
0.630000	0.500000	1.000000	2.000000	0.500000	0.500000	85.449219	86.661619	-18.497531	144.900000
0.640000	0.500000	1.000000	1.000000	1.000000	1.000000	85.449219	86.793277	-18.492322	148.190000
0.650000	0.500000	1.000000	1.000000	1.000000	1.000000	89.721680	87.111357	-17.836690	150.640000
0.660000	0.500000	0.000000	0.000000	-1.000000	0.000000	76.904297	82.636848	-21.210951	277.970000
0.670000	0.500000	0.000000	0.000000	-1.000000	0.000000	0.000000	79.395271	0.000000	0.560000
0.680000	0.500000	0.000000	0.000000	-1.000000	0.000000	0.000000	78.937209	0.000000	0.490000
0.690000	0.500000	0.000000	0.000000	-1.000000	0.000000	0.000000	78.891419	0.000000	0.490000
0.700000	0.500000	0.000000	0.000000	-1.000000	0.000000	0.000000	78.973410	0.000000	0.490000
0.710000	0.500000	0.000000	0.000000	-1.000000	0.000000	0.000000	80.924686	0.000000	0.280000
0.720000	0.500000	0.000000	0.000000	-1.000000	0.000000	0.000000	80.091202	0.000000	0.140000
0.730000	0.500000	0.000000	0.000000	-1.000000	0.000000	0.000000	80.301800	0.000000	0.140000
0.740000	0.500000	0.000000	0.000000	-1.000000	0.000000	0.000000	79.669977	0.000000	0.140000
0.750000	0.500000	0.000000	0.000000	-1.000000	0.000000	0.000000	79.394885	0.000000	0.140000
0.760000	0.500000	0.000000	0.000000	-1.000000	0.000000	0.000000	79.741115	0.000000	0.140000
0.770000	0.500000	0.000000	0.000000	-1.000000	0.000000	0.000000	79.482697	0.000000	0.210000
0.780000	0.500000	0.000000	0.000000	-1.000000	0.000000	0.000000	87.380959	0.000000	0.140000
0.790000	0.500000	0.000000	0.000000	-1.000000	0.000000	0.000000	85.619133	0.000000	0.350000
0.800000	0.500000	0.000000	0.000000	-1.000000	0.000000	0.000000	84.986351	0.000000	0.420000
0.810000	0.500000	1.000000	1.000000	1.000000	1.000000	115.356445	92.234126	-14.541349	196.070000
0.820000	0.500000	1.000000	1.000000	1.000000	1.000000	115.356445	92.676431	-14.586033	201.880000
0.830000	0.500000	1.000000	1.000000	1.000000	1.000000	119.628906	93.166430	-13.315864	210.980000
0.840000	0.500000	1.000000	1.000000	1.000000	1.000000	119.628906	93.495879	-14.074312	218.680000
0.850000	0.500000	1.000000	1.000000	1.000000	1.000000	119.628906	93.618827	-14.112192	226.590000
0.860000	0.500000	1.000000	1.000000	1.000000	1.000000	119.628906	93.629748	-12.881538	232.610000
0.870000	0.500000	1.000000	1.000000	1.000000	1.000000	123.901367	93.772124	-13.607699	238.280000
0.880000	0.500000	1.000000	1.000000	1.000000	1.000000	123.901367	94.006998	-13.352984	243.740000
0.890000	0.500000	1.000000	1.000000	1.000000	1.000000	123.901367	94.216801	-13.693874	249.900000
0.900000	0.500000	1.000000	1.000000	1.000000	1.000000	123.901367	94.418674	-12.581979	255.570000
0.910000	0.500000	1.000000	1.000000	1.000000	1.000000	128.173828	94.620253	-12.857486	260.540000
0.920000	0.500000	1.000000	1.000000	1.000000	1.000000	128.173828	94.881379	-13.443375	264.740000
0.930000	0.500000	1.000000	1.000000	1.000000	1.000000	128.173828	95.189701	-13.067573	268.450000
0.940000	0.500000	1.000000	1.000000	1.000000	1.000000	128.173828	95.472997	-13.415002	271.670000
0.950000	0.500000	1.000000	1.000000	1.000000	1.000000	128.173828	95.713361	-12.432533	274.260000
0.960000	0.500000	1.000000	1.000000	1.000000	1.000000	132.446289	95.905221	-12.335220	276.080000
0.970000	0.500000	1.000000	1.000000	1.000000	1.000000	132.446289	96.039703	-13.212674	277.830000
0.980000	0.500000	1.000000	1.000000	1.000000	1.000000	132.446289	96.116893	-13.145638	280.000000
0.990000	0.500000	1.000000	1.000000	1.000000	1.000000	132.446289	96.149514	-12.889351	281.470000
1.000000	0.500000	1.000000	1.000000	1.000000	1.000000	132.446289	96.158265	-13.322918	282.380000
0.500000	0.520000	1.000000	3.000000	0.333333	0.333333	68.359375	90.178565	-15.104409	111.510000
0.510000	0.520000	1.000000	7.000000	0.142857	0.142857	68.359375	89.814621	-16.883266	108.850000
0.520000	0.520000	1.000000	6.000000	0.166667	0.166667	68.359375	89.420031	-17.547124	106.260000
0.530000	0.520000	1.000000	3.000000	0.333333	0.333333	72.631836	89.290540	-16.671883	114.870000
0.540000	0.520000	1.000000	4.000000	0.250000	0.250000	72.631836	89.169964	-17.293636	111.580000
0.550000	0.520000	1.000000	3.000000	0.333333	0.333333	72.631836	88.832570	-17.612985	111.300000
0.560000	0.520000	1.000000	5.000000	0.200000	0.200000	76.904297	88.567954	-17.410433	111.650000
0.570000	0.520000	1.000000	1.000000	1.000000	1.000000	76.904297	88.458790	-18.047262	112.700000
0.580000	0.520000	1.000000	1.000000	1.000000	1.000000	76.904297	88.587118	-18.171191	124.810000
0.590000	0.520000	1.000000	1.000000	1.000000	1.000000	81.176758	87.856080	-17.469827	130.130000
0.600000	0.520000	1.000000	2.000000	0.500000	0.500000	81.176758	87.611753	-17.984037	136.710000
0.610000	0.520000	1.000000	2.000000	0.500000	0.500000	81.176758	87.657201	-17.995468	140.070000
0.620000	0.520000	1.000000	3.000000	0.333333	0.333333	85.449219	87.617572	-17.414624	147.210000
0.630000	0.520000	1.000000	3.000000	0.333333	0.333333	85.449219	87.572511	-17.648014	151.620000
0.640000	0.520000	1.000000	1.000000	1.000000	1.000000	85.449219	87.713761	-17.328353	154.350000
0.650000	0.520000	1.000000	1.000000	1.000000	1.000000	89.721680	87.759227	-17.611145	159.880000
0.660000	0.520000	1.000000	1.000000	1.000000	1.000000	89.721680	87.710293	-17.450130	162.750000
0.670000	0.520000	0.000000	0.000000	-1.000000	0.000000	4.272461	79.576787	1.381575	0.630000
0.680000	0.520000	0.000000	0.000000	-1.000000	0.000000	0.000000	79.304501	0.000000	0.630000
0.690000	0.520000	0.000000	0.000000	-1.000000	0.000000	0.000000	79.155111	0.000000	0.560000
0.700000	0.520000	0.000000	0.000000	-1.000000	0.000000	0.000000	79.293147	0.000000	0.490000
0.710000	0.520000	0.000000	0.000000	-1.000000	0.000000	0.000000	81.320061	0.000000	0.350000
0.720000	0.520000	0.000000	0.000000	-1.000000	0.000000	0.000000	80.472349	0.000000	0.210000
0.730000	0.520000	0.000000	0.000000	-1.000000	0.000000	0.000000	80.559227	0.000000	0.140000
0.740000	0.520000	0.000000	0.000000	-1.000000	0.000000	0.000000	80.133173	0.000000	0.140000
0.750000	0.520000	0.000000	0.000000	-1.000000	0.000000	0.000000	79.802014	0.000000	0.140000
0.760000	0.520000	0.000000	0.000000	-1.000000	0.000000	0.000000	80.236703	0.000000	0.210000
0.770000	0.520000	0.000000	0.000000	-1.000000	0.000000	0.000000	79.670782	0.000000	0.210000
0.780000	0.520000	0.000000	0.000000	-1.000000	0.000000	0.000000	87.787373	0.000000	0.140000
0.790000	0.520000	1.000000	1.000000	1.000000	1.000000	111.083984	92.283412	-14.260938	201.880000
0.800000	0.520000	1.000000	1.000000	1.000000	1.000000	115.356445	92.665522	-14.411954	205.240000
0.810000	0.520000	1.000000	1.000000	1.000000	1.000000	115.356445	93.031586	-14.120752	210.770000
0.820000	0.520000	1.000000	1.000000	1.000000	1.000000	115.356445	93.525957	-13.230577	218.960000
0.830000	0.520000	1.000000	1.000000	1.000000	1.000000	119.628906	93.949878	-14.107702	227.920000
0.840000	0.520000	1.000000	1.000000	1.000000	1.000000	119.628906	94.142928	-13.594406	236.740000
0.850000	0.520000	1.000000	1.000000	1.000000	1.000000	119.628906	94.162921	-13.122381	245.210000
0.860000	0.520000	1.000000	1.000000	1.000000	1.000000	123.901367	94.259026	-12.951226	252.070000
0.870000	0.520000	1.000000	1.000000	1.000000	1.000000	123.901367	94.477639	-13.416205	258.370000
0.880000	0.520000	1.000000	1.000000	1.000000	1.000000	123.901367	94.704805	-13.468694	265.650000
0.890000	0.520000	1.000000	1.000000	1.000000	1.000000	123.901367	94.902479	-12.623194	272.790000
0.900000	0.520000	1.000000	1.000000	1.000000	1.000000	128.173828	95.095660	-12.496940	279.160000
0.910000	0.520000	1.000000	1.000000	1.000000	1.000000	128.173828	95.345445	-13.342170	284.690000
0.920000	0.520000	1.000000	1.000000	1.000000	1.000000	128.173828	95.651581	-12.849140	289.940000
0.930000	0.520000	1.000000	1.000000	1.000000	1.000000	128.173828	95.950596	-13.228826	294.350000
0.940000	0.520000	1.000000	1.000000	1.000000	1.000000	128.173828	96.203021	-12.278522	298.270000
0.950000	0.520000	1.000000	1.000000	1.000000	1.000000	132.446289	96.409830	-12.152282	301.140000
0.960000	0.520000	1.000000	1.000000	1.000000	1.000000	132.446289	96.561261	-13.088578	303.310000
0.970000	0.520000	1.000000	1.000000	1.000000	1.000000	132.446289	96.667442	-12.877178	304.570000
0.980000	0.520000	1.000000	1.000000	1.000000	1.000000	132.446289	96.720758	-12.743690	306.110000
0.990000	0.520000	1.000000	1.000000	1.000000	1.000000	132.446289	96.737326	-13.117540	307.440000
1.000000	0.520000	1.000000	1.000000	1.000000	1.000000	132.446289	96.711191	-12.529765	307.930000
0.500000	0.540000	1.000000	6.000000	0.166667	0.166667	68.359375	90.641159	-14.877570	121.100000
0.510000	0.540000	1.000000	7.000000	0.142857	0.142857	68.359375	90.309108	-16.095302	118.230000
0.520000	0.540000	1.000000	7.000000	0.142857	0.142857	68.359375	89.990183	-16.954549	115.430000
0.530000	0.540000	1.000000	3.000000	0.333333	0.333333	72.631836	89.915320	-16.314350	125.020000
0.540000	0.540000	1.000000	3.000000	0.333333	0.333333	72.631836	89.777055	-16.802114	120.820000
0.550000	0.540000	1.000000	4.000000	0.250000	0.250000	72.631836	89.356749	-16.684910	120.470000
0.560000	0.540000	1.000000	6.000000	0.166667	0.166667	76.904297	89.046459	-17.153144	120.470000
0.570000	0.540000	1.000000	1.000000	1.000000	1.000000	76.904297	88.885309	-17.351000	120.470000
0.580000	0.540000	1.000000	1.000000	1.000000	1.000000	76.904297	89.171145	-17.141532	126.980000
0.590000	0.540000	1.000000	1.000000	1.000000	1.000000	81.176758	88.735034	-17.255455	135.520000
0.600000	0.540000	1.000000	1.000000	1.000000	1.000000	81.176758	88.625623	-17.345047	140.490000
0.610000	0.540000	1.000000	3.000000	0.333333	0.333333	81.176758	88.567132	-16.985629	147.770000
0.620000	0.540000	1.000000	2.000000	0.500000	0.500000	85.449219	88.426871	-17.326577	151.900000
0.630000	0.540000	1.000000	2.000000	0.500000	0.500000	85.449219	88.440009	-17.223533	158.060000
0.640000	0.540000	1.000000	1.000000	1.000000	1.000000	85.449219	88.584740	-16.446612	162.190000
0.650000	0.540000	1.000000	1.000000	1.000000	1.000000	89.721680	88.556373	-17.348914	166.180000
0.660000	0.540000	1.000000	1.000000	1.000000	1.000000	89.721680	88.511170	-17.286624	172.900000
0.670000	0.540000	0.000000	0.000000	-1.000000	0.000000	4.272461	79.886162	1.809615	0.770000
0.680000	0.540000	0.000000	0.000000	-1.000000	0.000000	0.000000	79.490278	0.000000	0.700000
0.690000	0.540000	0.000000	0.000000	-1.000000	0.000000	0.000000	79.504348	0.000000	0.700000
0.700000	0.540000	0.000000	0.000000	-1.000000	0.000000	0.000000	79.552888	0.000000	0.630000
0.710000	0.540000	0.000000	0.000000	-1.000000	0.000000	0.000000	81.376369	0.000000	0.420000
0.720000	0.540000	0.000000	0.000000	-1.000000	0.000000	0.000000	80.850094	0.000000	0.280000
0.730000	0.540000	0.000000	0.000000	-1.000000	0.000000	0.000000	80.799573	0.000000	0.210000
0.740000	0.540000	0.000000	0.000000	-1.000000	0.000000	0.000000	80.505997	0.000000	0.210000
0.750000	0.540000	0.000000	0.000000	-1.000000	0.000000	0.000000	80.054225	0.000000	0.210000
0.760000	0.540000	0.000000	0.000000	-1.000000	0.000000	0.000000	80.372263	0.000000	0.210000
0.770000	0.540000	0.000000	0.000000	-1.000000	0.000000	0.000000	80.043231	0.000000	0.280000
0.780000	0.540000	0.000000	0.000000	-1.000000	0.000000	0.000000	87.842297	0.000000	0.210000
0.790000	0.540000	1.000000	1.000000	1.000000	1.000000	115.356445	93.062067	-13.356890	212.800000
0.800000	0.540000	1.000000	1.000000	1.000000	1.000000	115.356445	93.416957	-14.074346	219.870000
0.810000	0.540000	1.000000	1.000000	1.000000	1.000000	115.356445	93.841165	-14.069830	228.200000
0.820000	0.540000	1.000000	1.000000	1.000000	1.000000	119.628906	94.323145	-13.081923	237.090000
0.830000	0.540000	1.000000	1.000000	1.000000	1.000000	119.628906	94.622117	-13.482651	246.470000
0.840000	0.540000	1.000000	1.000000	1.000000	1.000000	119.628906	94.695806	-13.708356	255.920000
0.850000	0.540000	1.000000	1.000000	1.000000	1.000000	123.901367	94.751995	-12.421503	264.950000
0.860000	0.540000	1.000000	1.000000	1.000000	1.000000	123.901367	94.932299	-13.475504	273.140000
0.870000	0.540000	1.000000	1.000000	1.000000	1.000000	123.901367	95.163178	-13.038899	280.980000
0.880000	0.540000	1.000000	1.000000	1.000000	1.000000	123.901367	95.362488	-12.887504	289.170000
0.890000	0.540000	1.000000	1.000000	1.000000	1.000000	128.173828	95.560905	-12.124906	297.150000
0.900000	0.540000	1.000000	1.000000	1.000000	1.000000	128.173828	95.777754	-13.170056	304.360000
0.910000	0.540000	1.000000	1.000000	1.000000	1.000000	128.173828	96.079869	-12.692143	311.010000
0.920000	0.540000	1.000000	1.000000	1.000000	1.000000	128.173828	96.372114	-13.092207	316.750000
0.930000	0.540000	1.000000	1.000000	1.000000	1.000000	128.173828	96.630806	-12.239514	322.070000
0.940000	0.540000	1.000000	1.000000	1.000000	1.000000	132.446289	96.873141	-11.933647	326.480000
0.950000	0.540000	1.000000	1.000000	1.000000	1.000000	132.446289	97.043791	-12.832590	329.700000
0.960000	0.540000	1.000000	1.000000	1.000000	1.000000	132.446289	97.157353	-12.726413	331.660000
0.970000	0.540000	1.000000	1.000000	1.000000	1.000000	132.446289	97.235201	-12.573867	332.990000
0.980000	0.540000	1.000000	1.000000	1.000000	1.000000	132.446289	97.274795	-12.921085	333.550000
0.990000	0.540000	1.000000	1.000000	1.000000	1.000000	132.446289	97.270151	-12.218963	334.460000
1.000000	0.540000	1.000000	1.000000	1.000000	1.000000	132.446289	97.254595	-11.791254	335.020000
0.500000	0.560000	1.000000	4.000000	0.250000	0.250000	68.359375	91.093141	-14.737640	131.040000
0.510000	0.560000	1.000000	7.000000	0.142857	0.142857	68.359375	90.766787	-15.455223	127.750000
0.520000	0.560000	1.000000	1.000000	1.000000	1.000000	68.359375	90.514932	-16.236113	124.390000
0.530000	0.560000	1.000000	5.000000	0.200000	0.200000	72.631836	90.506313	-16.108462	135.870000
0.540000	0.560000	1.000000	3.000000	0.333333	0.333333	72.631836	90.407828	-16.594035	131.180000
0.550000	0.560000	1.000000	3.000000	0.333333	0.333333	72.631836	90.025262	-15.962881	130.690000
0.560000	0.560000	1.000000	4.000000	0.250000	0.250000	76.904297	89.658855	-17.112838	129.220000
0.570000	0.560000	1.000000	1.000000	1.000000	1.000000	76.904297	89.454467	-17.011145	129.640000
0.580000	0.560000	1.000000	1.000000	1.000000	1.000000	76.904297	89.730312	-16.415724	130.900000
0.590000	0.560000	1.000000	1.000000	1.000000	1.000000	81.176758	89.487306	-17.258847	140.490000
0.600000	0.560000	1.000000	1.000000	1.000000	1.000000	81.176758	89.543316	-17.068907	144.480000
0.610000	0.560000	1.000000	1.000000	1.000000	1.000000	81.176758	89.425369	-16.267407	154.560000
0.620000	0.560000	1.000000	2.000000	0.500000	0.500000	85.449219	89.149514	-17.188794	158.760000
0.630000	0.560000	1.000000	1.000000	1.000000	1.000000	85.449219	89.151278	-17.101741	163.100000
0.640000	0.560000	1.000000	1.000000	1.000000	1.000000	89.721680	89.201795	-15.907009	169.960000
0.650000	0.560000	1.000000	1.000000	1.000000	1.000000	89.721680	89.209014	-16.770771	174.510000
0.660000	0.560000	1.000000	2.000000	0.500000	0.500000	89.721680	89.209884	-16.783274	181.580000
0.670000	0.560000	0.000000	0.000000	-1.000000	0.000000	4.272461	80.202085	2.215986	0.910000
0.680000	0.560000	0.000000	0.000000	-1.000000	0.000000	4.272461	79.918186	1.772525	0.840000
0.690000	0.560000	0.000000	0.000000	-1.000000	0.000000	0.000000	79.704796	0.000000	0.770000
0.700000	0.560000	0.000000	0.000000	-1.000000	0.000000	0.000000	79.882784	0.000000	0.700000
0.710000	0.560000	0.000000	0.000000	-1.000000	0.000000	0.000000	81.807796	0.000000	0.490000
0.720000	0.560000	0.000000	0.000000	-1.000000	0.000000	0.000000	81.058352	0.000000	0.280000
0.730000	0.560000	0.000000	0.000000	-1.000000	0.000000	0.000000	81.086281	0.000000	0.210000
0.740000	0.560000	0.000000	0.000000	-1.000000	0.000000	0.000000	80.797212	0.000000	0.210000
0.750000	0.560000	0.000000	0.000000	-1.000000	0.000000	0.000000	80.246082	0.000000	0.210000
0.760000	0.560000	0.000000	0.000000	-1.000000	0.000000	0.000000	80.120979	0.000000	0.280000
0.770000	0.560000	0.000000	0.000000	-1.000000	0.000000	0.000000	80.266716	0.000000	0.280000
0.780000	0.560000	0.000000	0.000000	-1.000000	0.000000	0.000000	87.925289	0.000000	0.210000
0.790000	0.560000	1.000000	1.000000	1.000000	1.000000	115.356445	93.805523	-13.812042	226.310000
0.800000	0.560000	1.000000	1.000000	1.000000	1.000000	115.356445	94.181043	-13.731075	236.880000
0.810000	0.560000	1.000000	1.000000	1.000000	1.000000	115.356445	94.618009	-12.845769	246.680000
0.820000	0.560000	1.000000	1.000000	1.000000	1.000000	119.628906	95.023397	-13.727757	256.270000
0.830000	0.560000	1.000000	1.000000	1.000000	1.000000	119.628906	95.217771	-13.338776	265.790000
0.840000	0.560000	1.000000	1.000000	1.000000	1.000000	119.628906	95.258486	-12.565155	276.010000
0.850000	0.560000	1.000000	1.000000	1.000000	1.000000	123.901367	95.397467	-12.905022	286.160000
0.860000	0.560000	1.000000	1.000000	1.000000	1.000000	123.901367	95.597688	-12.864340	295.470000
0.870000	0.560000	1.000000	1.000000	1.000000	1.000000	123.901367	95.815554	-13.180269	304.290000
0.880000	0.560000	1.000000	1.000000	1.000000	1.000000	123.901367	96.032468	-11.997860	314.160000
0.890000	0.560000	1.000000	1.000000	1.000000	1.000000	128.173828	96.208437	-12.613443	323.190000
0.900000	0.560000	1.000000	1.000000	1.000000	1.000000	128.173828	96.466549	-12.714773	331.170000
0.910000	0.560000	1.000000	1.000000	1.000000	1.000000	128.173828	96.768790	-12.805429	338.940000
0.920000	0.560000	1.000000	1.000000	1.000000	1.000000	128.173828	97.043366	-12.334922	345.590000
0.930000	0.560000	1.000000	1.000000	1.000000	1.000000	132.446289	97.282842	-11.709164	351.050000
0.940000	0.560000	1.000000	1.000000	1.000000	1.000000	132.446289	97.479010	-12.447075	355.250000
0.950000	0.560000	1.000000	1.000000	1.000000	1.000000	132.446289	97.620434	-12.662165	358.750000
0.960000	0.560000	1.000000	1.000000	1.000000	1.000000	132.446289	97.722315	-12.385534	360.710000
0.970000	0.560000	1.000000	1.000000	1.000000	1.000000	132.446289	97.787112	-12.760919	361.900000
0.980000	0.560000	1.000000	1.000000	1.000000	1.000000	132.446289	97.801353	-12.030051	363.510000
0.990000	0.560000	1.000000	1.000000	1.000000	1.000000	132.446289	97.802634	-11.619249	364.070000
1.000000	0.560000	1.000000	1.000000	1.000000	1.000000	136.718750	97.806526	-11.991569	364.490000
0.500000	0.580000	1.000000	4.000000	0.250000	0.250000	68.359375	91.540655	-14.707119	141.330000
0.510000	0.580000	1.000000	4.000000	0.250000	0.250000	68.359375	91.233830	-15.019482	137.620000
0.520000	0.580000	1.000000	1.000000	1.000000	1.000000	68.359375	91.000182	-15.415582	133.840000
0.530000	0.580000	1.000000	10.000000	0.100000	0.100000	72.631836	91.037369	-16.015279	147.490000
0.540000	0.580000	1.000000	4.000000	0.250000	0.250000	72.631836	91.016882	-16.235377	141.540000
0.550000	0.580000	1.000000	3.000000	0.333333	0.333333	76.904297	90.727764	-15.507619	140.980000
0.560000	0.580000	1.000000	4.000000	0.250000	0.250000	76.904297	90.331772	-16.831885	138.460000
0.570000	0.580000	1.000000	1.000000	1.000000	1.000000	76.904297	90.120954	-16.900526	139.370000
0.580000	0.580000	1.000000	1.000000	1.000000	1.000000	76.904297	90.267660	-15.892783	139.580000
0.590000	0.580000	1.000000	1.000000	1.000000	1.000000	81.176758	90.064628	-16.985238	144.760000
0.600000	0.580000	1.000000	1.000000	1.000000	1.000000	81.176758	90.136303	-17.016778	150.500000
0.610000	0.580000	1.000000	1.000000	1.000000	1.000000	85.449219	90.109394	-15.821900	157.920000
0.620000	0.580000	1.000000	1.000000	1.000000	1.000000	85.449219	89.931929	-16.768066	166.600000
0.630000	0.580000	1.000000	1.000000	1.000000	1.000000	85.449219	89.791594	-16.766940	168.490000
0.640000	0.580000	1.000000	1.000000	1.000000	1.000000	89.721680	89.799065	-15.717907	177.800000
0.650000	0.580000	1.000000	1.000000	1.000000	1.000000	89.721680	89.757959	-16.172286	183.680000
0.660000	0.580000	1.000000	1.000000	1.000000	1.000000	89.721680	89.823920	-15.813207	189.350000
0.670000	0.580000	0.000000	0.000000	-1.000000	0.000000	4.272461	80.255496	2.644896	1.050000
0.680000	0.580000	0.000000	0.000000	-1.000000	0.000000	4.272461	80.106667	2.220486	0.980000
0.690000	0.580000	0.000000	0.000000	-1.000000	0.000000	0.000000	80.105521	0.000000	0.910000
0.700000	0.580000	0.000000	0.000000	-1.000000	0.000000	0.000000	80.055598	0.000000	0.840000
0.710000	0.580000	0.000000	0.000000	-1.000000	0.000000	0.000000	79.956298	0.000000	0.700000
0.720000	0.580000	0.000000	0.000000	-1.000000	0.000000	0.000000	80.992107	0.000000	0.350000
0.730000	0.580000	0.000000	0.000000	-1.000000	0.000000	0.000000	81.163244	0.000000	0.280000
0.740000	0.580000	0.000000	0.000000	-1.000000	0.000000	0.000000	81.092738	0.000000	0.280000
0.750000	0.580000	0.000000	0.000000	-1.000000	0.000000	0.000000	80.669717	0.000000	0.280000
0.760000	0.580000	0.000000	0.000000	-1.000000	0.000000	0.000000	80.379763	0.000000	0.350000
0.770000	0.580000	0.000000	0.000000	-1.000000	0.000000	0.000000	80.425848	0.000000	0.350000
0.780000	0.580000	0.000000	0.000000	-1.000000	0.000000	0.000000	87.931021	0.000000	0.280000
0.790000	0.580000	1.000000	1.000000	1.000000	1.000000	115.356445	94.542286	-13.926709	242.900000
0.800000	0.580000	1.000000	1.000000	1.000000	1.000000	115.356445	94.891961	-13.838028	255.080000
0.810000	0.580000	1.000000	1.000000	1.000000	1.000000	119.628906	95.345805	-12.705742	266.210000
0.820000	0.580000	1.000000	1.000000	1.000000	1.000000	119.628906	95.677727	-13.160265	276.010000
0.830000	0.580000	1.000000	1.000000	1.000000	1.000000	119.628906	95.788309	-13.399402	286.090000
0.840000	0.580000	1.000000	1.000000	1.000000	1.000000	123.901367	95.838999	-12.165931	297.080000
0.850000	0.580000	1.000000	1.000000	1.000000	1.000000	123.901367	96.028049	-13.156680	308.700000
0.860000	0.580000	1.000000	1.000000	1.000000	1.000000	123.901367	96.255511	-12.859622	320.250000
0.870000	0.580000	1.000000	1.000000	1.000000	1.000000	123.901367	96.473397	-12.289877	330.820000
0.880000	0.580000	1.000000	1.000000	1.000000	1.000000	128.173828	96.660418	-12.012679	340.690000
0.890000	0.580000	1.000000	1.000000	1.000000	1.000000	128.173828	96.865368	-12.884355	350.630000
0.900000	0.580000	1.000000	1.000000	1.000000	1.000000	128.173828	97.146643	-12.445268	360.290000
0.910000	0.580000	1.000000	1.000000	1.000000	1.000000	128.173828	97.427871	-12.687452	368.130000
0.920000	0.580000	1.000000	1.000000	1.000000	1.000000	128.173828	97.682756	-11.631958	374.990000
0.930000	0.580000	1.000000	1.000000	1.000000	1.000000	132.446289	97.906145	-12.009763	381.010000
0.940000	0.580000	1.000000	1.000000	1.000000	1.000000	132.446289	98.071676	-12.681438	385.420000
0.950000	0.580000	1.000000	1.000000	1.000000	1.000000	132.446289	98.192890	-12.199516	388.500000
0.960000	0.580000	1.000000	1.000000	1.000000	1.000000	132.446289	98.285116	-12.636402	390.600000
0.970000	0.580000	1.000000	1.000000	1.000000	1.000000	132.446289	98.311529	-11.977861	392.420000
0.980000	0.580000	1.000000	1.000000	1.000000	1.000000	132.446289	98.336699	-11.470649	394.240000
0.990000	0.580000	1.000000	1.000000	1.000000	1.000000	136.718750	98.342503	-11.806218	394.940000
1.000000	0.580000	1.000000	1.000000	1.000000	1.000000	136.718750	98.368195	-12.557182	395.500000
0.500000	0.600000	1.000000	5.000000	0.200000	0.200000	68.359375	92.123136	-14.597694	151.900000
0.510000	0.600000	1.000000	4.000000	0.250000	0.250000	68.359375	91.719943	-14.752674	148.190000
0.520000	0.600000	1.000000	1.000000	1.000000	1.000000	68.359375	91.496551	-14.788669	144.200000
0.530000	0.600000	1.000000	1.000000	1.000000	1.000000	72.631836	91.257548	-15.489029	142.240000
0.540000	0.600000	1.000000	3.000000	0.333333	0.333333	72.631836	91.557808	-15.750905	152.250000
0.550000	0.600000	1.000000	4.000000	0.250000	0.250000	76.904297	91.293577	-15.157762	151.130000
0.560000	0.600000	1.000000	1.000000	1.000000	1.000000	76.904297	90.966221	-16.282056	148.750000
0.570000	0.600000	1.000000	1.000000	1.000000	1.000000	76.904297	90.764609	-16.516243	149.170000
0.580000	0.600000	1.000000	1.000000	1.000000	1.000000	81.176758	90.833509	-15.555610	149.030000
0.590000	0.600000	1.000000	1.000000	1.000000	1.000000	81.176758	90.595336	-16.471148	149.450000
0.600000	0.600000	1.000000	1.000000	1.000000	1.000000	81.176758	90.591820	-16.578078	156.730000
0.610000	0.600000	1.000000	1.000000	1.000000	1.000000	85.449219	90.673604	-15.577458	162.260000
0.620000	0.600000	1.000000	1.000000	1.000000	1.000000	85.449219	90.555071	-16.169359	174.440000
0.630000	0.600000	1.000000	1.000000	1.000000	1.000000	85.449219	90.401524	-16.061372	175.140000
0.640000	0.600000	1.000000	1.000000	1.000000	1.000000	89.721680	90.421579	-15.745655	182.980000
0.650000	0.600000	1.000000	1.000000	1.000000	1.000000	89.721680	90.361057	-15.864004	193.130000
0.660000	0.600000	1.000000	1.000000	1.000000	1.000000	89.721680	90.512899	-15.136525	198.030000
0.670000	0.600000	1.000000	1.000000	1.000000	1.000000	93.994141	90.902780	-16.020211	207.480000
0.680000	0.600000	0.000000	0.000000	-1.000000	0.000000	4.272461	80.274149	2.672502	1.260000
0.690000	0.600000	0.000000	0.000000	-1.000000	0.000000	4.272461	80.241866	2.178706	1.120000
0.700000	0.600000	0.000000	0.000000	-1.000000	0.000000	0.000000	80.444377	0.000000	0.980000
0.710000	0.600000	0.000000	0.000000	-1.000000	0.000000	0.000000	80.676667	0.000000	0.840000
0.720000	0.600000	0.000000	0.000000	-1.000000	0.000000	0.000000	81.239590	0.000000	0.420000
0.730000	0.600000	0.000000	0.000000	-1.000000	0.000000	0.000000	81.151635	0.000000	0.280000
0.740000	0.600000	0.000000	0.000000	-1.000000	0.000000	0.000000	81.295490	0.000000	0.280000
0.750000	0.600000	0.000000	0.000000	-1.000000	0.000000	0.000000	81.114409	0.000000	0.350000
0.760000	0.600000	0.000000	0.000000	-1.000000	0.000000	0.000000	80.472047	0.000000	0.420000
0.770000	0.600000	0.000000	0.000000	-1.000000	0.000000	0.000000	80.635021	0.000000	0.420000
0.780000	0.600000	0.000000	0.000000	-1.000000	0.000000	0.000000	87.600340	0.000000	0.350000
0.790000	0.600000	1.000000	1.000000	1.000000	1.000000	115.356445	95.234164	-13.329062	260.820000
0.800000	0.600000	1.000000	1.000000	1.000000	1.000000	115.356445	95.603149	-12.759796	274.470000
0.810000	0.600000	1.000000	1.000000	1.000000	1.000000	119.628906	96.032737	-13.403771	286.720000
0.820000	0.600000	1.000000	1.000000	1.000000	1.000000	119.628906	96.283064	-12.994566	296.730000
0.830000	0.600000	1.000000	1.000000	1.000000	1.000000	119.628906	96.329143	-12.316517	309.190000
0.840000	0.600000	1.000000	1.000000	1.000000	1.000000	123.901367	96.431018	-12.645168	322.070000
0.850000	0.600000	1.000000	1.000000	1.000000	1.000000	123.901367	96.661461	-12.549740	335.020000
0.860000	0.600000	1.000000	1.000000	1.000000	1.000000	123.901367	96.902163	-12.905777	348.110000
0.870000	0.600000	1.000000	1.000000	1.000000	1.000000	123.901367	97.103442	-11.669535	358.610000
0.880000	0.600000	1.000000	1.000000	1.000000	1.000000	128.173828	97.270532	-12.596169	369.040000
0.890000	0.600000	1.000000	1.000000	1.000000	1.000000	128.173828	97.526819	-12.294365	380.100000
0.900000	0.600000	1.000000	1.000000	1.000000	1.000000	128.173828	97.801068	-12.667012	390.180000
0.910000	0.600000	1.000000	1.000000	1.000000	1.000000	128.173828	98.070787	-11.750859	399.000000
0.920000	0.600000	1.000000	1.000000	1.000000	1.000000	132.446289	98.316768	-11.608742	405.720000
0.930000	0.600000	1.000000	1.000000	1.000000	1.000000	132.446289	98.511822	-12.523316	411.810000
0.940000	0.600000	1.000000	1.000000	1.000000	1.000000	132.446289	98.650523	-12.112020	415.800000
0.950000	0.600000	1.000000	1.000000	1.000000	1.000000	132.446289	98.761459	-12.398979	419.160000
0.960000	0.600000	1.000000	1.000000	1.000000	1.000000	132.446289	98.808403	-12.079381	421.330000
0.970000	0.600000	1.000000	1.000000	1.000000	1.000000	132.446289	98.841407	-11.361903	423.500000
0.980000	0.600000	1.000000	1.000000	1.000000	1.000000	136.718750	98.875449	-11.606895	426.440000
0.990000	0.600000	1.000000	1.000000	1.000000	1.000000	136.718750	98.891952	-12.415508	426.720000
1.000000	0.600000	1.000000	1.000000	1.000000	1.000000	136.718750	98.929468	-12.187936	427.070000
0.500000	0.620000	1.000000	5.000000	0.200000	0.200000	68.359375	92.596339	-14.276806	163.030000
0.510000	0.620000	1.000000	1.000000	1.000000	1.000000	68.359375	92.222445	-14.588175	159.530000
0.520000	0.620000	1.000000	1.000000	1.000000	1.000000	68.359375	91.988553	-14.248436	155.120000
0.530000	0.620000	1.000000	1.000000	1.000000	1.000000	72.631836	91.752787	-15.457386	152.460000
0.540000	0.620000	1.000000	6.000000	0.166667	0.166667	72.631836	91.807385	-15.832796	168.350000
0.550000	0.620000	1.000000	5.000000	0.200000	0.200000	76.904297	91.792463	-14.991468	161.490000
0.560000	0.620000	1.000000	1.000000	1.000000	1.000000	76.904297	91.580230	-15.696488	159.810000
0.570000	0.620000	1.000000	1.000000	1.000000	1.000000	76.904297	91.377331	-15.956753	159.110000
0.580000	0.620000	1.000000	1.000000	1.000000	1.000000	81.176758	91.437374	-15.370319	159.320000
0.590000	0.620000	1.000000	1.000000	1.000000	1.000000	81.176758	91.095805	-15.926681	158.830000
0.600000	0.620000	1.000000	1.000000	1.000000	1.000000	81.176758	91.005104	-15.906132	162.540000
0.610000	0.620000	1.000000	1.000000	1.000000	1.000000	85.449219	91.095527	-15.509700	168.210000
0.620000	0.620000	1.000000	1.000000	1.000000	1.000000	85.449219	91.037048	-15.768882	181.790000
0.630000	0.620000	1.000000	1.000000	1.000000	1.000000	85.449219	90.997617	-15.372973	183.400000
0.640000	0.620000	1.000000	1.000000	1.000000	1.000000	89.721680	91.071438	-15.958335	189.770000
0.650000	0.620000	1.000000	1.000000	1.000000	1.000000	89.721680	91.154444	-15.804552	201.040000
0.660000	0.620000	1.000000	2.000000	0.500000	0.500000	93.994141	91.337620	-14.736618	207.340000
0.670000	0.620000	1.000000	1.000000	1.000000	1.000000	93.994141	91.729610	-15.511760	216.860000
0.680000	0.620000	0.000000	0.000000	-1.000000	0.000000	4.272461	80.546382	3.093562	1.470000
0.690000	0.620000	0.000000	0.000000	-1.000000	0.000000	4.272461	80.456548	2.633824	1.330000
0.700000	0.620000	0.000000	0.000000	-1.000000	0.000000	0.000000	80.718953	0.000000	1.120000
0.710000	0.620000	0.000000	0.000000	-1.000000	0.000000	0.000000	80.910417	0.000000	0.980000
0.720000	0.620000	0.000000	0.000000	-1.000000	0.000000	0.000000	82.233976	0.000000	0.490000
0.730000	0.620000	0.000000	0.000000	-1.000000	0.000000	0.000000	81.237285	0.000000	0.350000
0.740000	0.620000	0.000000	0.000000	-1.000000	0.000000	0.000000	81.523913	0.000000	0.350000
0.750000	0.620000	0.000000	0.000000	-1.000000	0.000000	0.000000	81.608223	0.000000	0.350000
0.760000	0.620000	0.000000	0.000000	-1.000000	0.000000	0.000000	80.626439	0.000000	0.490000
0.770000	0.620000	0.000000	0.000000	-1.000000	0.000000	0.000000	80.811513	0.000000	0.490000
0.780000	0.620000	0.000000	0.000000	-1.000000	0.000000	0.000000	87.422090	0.000000	0.350000
0.790000	0.620000	1.000000	1.000000	1.000000	1.000000	115.356445	95.863965	-13.515010	279.650000
0.800000	0.620000	1.000000	1.000000	1.000000	1.000000	119.628906	96.312251	-12.236433	294.840000
0.810000	0.620000	1.000000	1.000000	1.000000	1.000000	119.628906	96.665279	-13.062999	307.860000
0.820000	0.620000	1.000000	1.000000	1.000000	1.000000	119.628906	96.832811	-13.112650	319.620000
0.830000	0.620000	1.000000	1.000000	1.000000	1.000000	123.901367	96.846018	-11.844383	333.480000
0.840000	0.620000	1.000000	1.000000	1.000000	1.000000	123.901367	97.026959	-12.914019	348.600000
0.850000	0.620000	1.000000	1.000000	1.000000	1.000000	123.901367	97.283138	-12.593670	362.950000
0.860000	0.620000	1.000000	1.000000	1.000000	1.000000	123.901367	97.516824	-11.993682	375.900000
0.870000	0.620000	1.000000	1.000000	1.000000	1.000000	128.173828	97.697914	-11.814486	387.730000
0.880000	0.620000	1.000000	1.000000	1.000000	1.000000	128.173828	97.881361	-12.545277	398.650000
0.890000	0.620000	1.000000	1.000000	1.000000	1.000000	128.173828	98.155057	-12.279535	410.620000
0.900000	0.620000	1.000000	1.000000	1.000000	1.000000	128.173828	98.436228	-12.137790	421.190000
0.910000	0.620000	1.000000	1.000000	1.000000	1.000000	132.446289	98.699753	-11.310560	429.380000
0.920000	0.620000	1.000000	1.000000	1.000000	1.000000	132.446289	98.925427	-12.086843	437.080000
0.930000	0.620000	1.000000	1.000000	1.000000	1.000000	132.446289	99.093135	-12.205151	442.680000
0.940000	0.620000	1.000000	1.000000	1.000000	1.000000	132.446289	99.221722	-12.094652	447.510000
0.950000	0.620000	1.000000	1.000000	1.000000	1.000000	132.446289	99.284575	-12.355522	449.190000
0.960000	0.620000	1.000000	1.000000	1.000000	1.000000	132.446289	99.337377	-11.351042	453.250000
0.970000	0.620000	1.000000	1.000000	1.000000	1.000000	136.718750	99.362466	-11.327039	456.050000
0.980000	0.620000	1.000000	1.000000	1.000000	1.000000	136.718750	99.400611	-12.203440	457.870000
0.990000	0.620000	1.000000	1.000000	1.000000	1.000000	136.718750	99.434946	-12.130869	458.430000
1.000000	0.620000	1.000000	1.000000	1.000000	1.000000	136.718750	99.482833	-11.861646	459.410000
0.500000	0.640000	1.000000	7.000000	0.142857	0.142857	68.359375	93.052715	-13.899149	175.140000
0.510000	0.640000	1.000000	1.000000	1.000000	1.000000	68.359375	92.861840	-14.493546	171.220000
0.520000	0.640000	1.000000	1.000000	1.000000	1.000000	68.359375	92.473041	-13.798793	166.390000
0.530000	0.640000	1.000000	1.000000	1.000000	1.000000	72.631836	92.242476	-15.310976	163.100000
0.540000	0.640000	1.000000	2.000000	0.500000	0.500000	72.631836	92.274135	-15.416644	180.880000
0.550000	0.640000	1.000000	7.000000	0.142857	0.142857	76.904297	92.278775	-14.905151	173.390000
0.560000	0.640000	1.000000	1.000000	1.000000	1.000000	76.904297	92.132808	-15.279128	171.710000
0.570000	0.640000	1.000000	1.000000	1.000000	1.000000	76.904297	91.924522	-15.287277	169.260000
0.580000	0.640000	1.000000	1.000000	1.000000	1.000000	81.176758	92.017563	-15.297974	170.310000
0.590000	0.640000	1.000000	1.000000	1.000000	1.000000	81.176758	91.598149	-15.546936	168.840000
0.600000	0.640000	1.000000	1.000000	1.000000	1.000000	81.176758	91.436419	-15.278748	169.260000
0.610000	0.640000	1.000000	1.000000	1.000000	1.000000	85.449219	91.467534	-15.576445	174.090000
0.620000	0.640000	1.000000	1.000000	1.000000	1.000000	85.449219	91.500649	-15.610379	187.670000
0.630000	0.640000	1.000000	1.000000	1.000000	1.000000	85.449219	91.568783	-14.886498	191.940000
0.640000	0.640000	1.000000	1.000000	1.000000	1.000000	89.721680	91.749280	-15.828974	196.070000
0.650000	0.640000	1.000000	1.000000	1.000000	1.000000	89.721680	91.997059	-15.774843	210.140000
0.660000	0.640000	1.000000	1.000000	1.000000	1.000000	93.994141	92.146641	-14.630791	217.630000
0.670000	0.640000	1.000000	1.000000	1.000000	1.000000	93.994141	92.426231	-15.088482	225.750000
0.680000	0.640000	0.000000	0.000000	-1.000000	0.000000	4.272461	80.884173	3.508164	1.680000
0.690000	0.640000	0.000000	0.000000	-1.000000	0.000000	4.272461	80.777308	3.056791	1.610000
0.700000	0.640000	0.000000	0.000000	-1.000000	0.000000	0.000000	80.825372	0.000000	1.400000
0.710000	0.640000	0.000000	0.000000	-1.000000	0.000000	0.000000	81.084495	0.000000	1.120000
0.720000	0.640000	0.000000	0.000000	-1.000000	0.000000	0.000000	82.467057	0.000000	0.560000
0.730000	0.640000	0.000000	0.000000	-1.000000	0.000000	0.000000	81.787619	0.000000	0.420000
0.740000	0.640000	0.000000	0.000000	-1.000000	0.000000	0.000000	81.713855	0.000000	0.420000
0.750000	0.640000	0.000000	0.000000	-1.000000	0.000000	0.000000	81.972783	0.000000	0.420000
0.760000	0.640000	0.000000	0.000000	-1.000000	0.000000	0.000000	80.686024	0.000000	0.560000
0.770000	0.640000	0.000000	0.000000	-1.000000	0.000000	0.000000	85.324877	0.000000	0.490000
0.780000	0.640000	0.000000	0.000000	-1.000000	0.000000	0.000000	87.179626	0.000000	0.490000
0.790000	0.640000	1.000000	1.000000	1.000000	1.000000	115.356445	96.492761	-13.083557	299.180000
0.800000	0.640000	1.000000	1.000000	1.000000	1.000000	119.628906	96.940821	-12.607916	315.840000
0.810000	0.640000	1.000000	1.000000	1.000000	1.000000	119.628906	97.270883	-12.629000	329.420000
0.820000	0.640000	1.000000	1.000000	1.000000	1.000000	119.628906	97.336122	-12.302232	344.330000
0.830000	0.640000	1.000000	1.000000	1.000000	1.000000	123.901367	97.375530	-12.165826	360.080000
0.840000	0.640000	1.000000	1.000000	1.000000	1.000000	123.901367	97.632150	-12.381074	376.460000
0.850000	0.640000	1.000000	1.000000	1.000000	1.000000	123.901367	97.900310	-12.647188	391.930000
0.860000	0.640000	1.000000	1.000000	1.000000	1.000000	123.901367	98.111353	-11.440028	404.530000
0.870000	0.640000	1.000000	1.000000	1.000000	1.000000	128.173828	98.271585	-12.352089	416.500000
0.880000	0.640000	1.000000	1.000000	1.000000	1.000000	128.173828	98.508404	-12.043392	429.800000
0.890000	0.640000	1.000000	1.000000	1.000000	1.000000	128.173828	98.776902	-12.409480	441.350000
0.900000	0.640000	1.000000	1.000000	1.000000	1.000000	128.173828	99.047870	-11.432157	452.830000
0.910000	0.640000	1.000000	1.000000	1.000000	1.000000	132.446289	99.320455	-11.489132	462.280000
0.920000	0.640000	1.000000	1.000000	1.000000	1.000000	132.446289	99.518527	-12.303758	468.720000
0.930000	0.640000	1.000000	1.000000	1.000000	1.000000	132.446289	99.668025	-11.832292	473.550000
0.940000	0.640000	1.000000	1.000000	1.000000	1.000000	132.446289	99.774425	-12.256145	478.030000
0.950000	0.640000	1.000000	1.000000	1.000000	1.000000	132.446289	99.812697	-11.485788	481.950000
0.960000	0.640000	1.000000	1.000000	1.000000	1.000000	136.718750	99.843975	-11.093751	484.820000
0.970000	0.640000	1.000000	1.000000	1.000000	1.000000	136.718750	99.877376	-11.733342	488.600000
0.980000	0.640000	1.000000	1.000000	1.000000	1.000000	136.718750	99.924729	-12.144733	490.280000
0.990000	0.640000	1.000000	1.000000	1.000000	1.000000	136.718750	99.971129	-11.723361	491.890000
1.000000	0.640000	1.000000	1.000000	1.000000	1.000000	136.718750	100.030095	-12.069418	492.100000
0.500000	0.660000	1.000000	7.000000	0.142857	0.142857	68.359375	93.496484	-13.521966	187.670000
0.510000	0.660000	1.000000	1.000000	1.000000	1.000000	68.359375	93.314276	-14.221526	183.330000
0.520000	0.660000	1.000000	1.000000	1.000000	1.000000	72.631836	92.938261	-13.500910	178.080000
0.530000	0.660000	1.000000	1.000000	1.000000	1.000000	72.631836	92.715083	-15.057347	174.440000
0.540000	0.660000	1.000000	1.000000	1.000000	1.000000	72.631836	92.733888	-15.054028	194.600000
0.550000	0.660000	1.000000	7.000000	0.142857	0.142857	76.904297	92.740207	-14.928920	185.710000
0.560000	0.660000	1.000000	1.000000	1.000000	1.000000	76.904297	92.604529	-15.046631	183.960000
0.570000	0.660000	1.000000	1.000000	1.000000	1.000000	76.904297	92.461636	-14.778585	180.460000
0.580000	0.660000	1.000000	1.000000	1.000000	1.000000	81.176758	92.525679	-15.342062	181.720000
0.590000	0.660000	1.000000	1.000000	1.000000	1.000000	81.176758	92.117057	-15.376807	179.130000
0.600000	0.660000	1.000000	1.000000	1.000000	1.000000	81.176758	91.915675	-14.823538	180.320000
0.610000	0.660000	1.000000	1.000000	1.000000	1.000000	85.449219	91.863571	-15.672577	181.860000
0.620000	0.660000	1.000000	1.000000	1.000000	1.000000	85.449219	91.978604	-15.585962	192.990000
0.630000	0.660000	1.000000	1.000000	1.000000	1.000000	85.449219	92.139202	-14.577684	200.830000
0.640000	0.660000	1.000000	1.000000	1.000000	1.000000	89.721680	92.454683	-15.471583	203.000000
0.650000	0.660000	1.000000	1.000000	1.000000	1.000000	89.721680	92.763701	-15.446986	217.910000
0.660000	0.660000	1.000000	1.000000	1.000000	1.000000	93.994141	92.878404	-14.711619	228.060000
0.670000	0.660000	1.000000	1.000000	1.000000	1.000000	93.994141	93.031838	-14.922979	234.500000
0.680000	0.660000	0.000000	0.000000	-1.000000	0.000000	4.272461	81.074119	3.956832	1.960000
0.690000	0.660000	0.000000	0.000000	-1.000000	0.000000	4.272461	80.985374	3.491888	1.890000
0.700000	0.660000	0.000000	0.000000	-1.000000	0.000000	4.272461	81.150953	2.816939	1.680000
0.710000	0.660000	0.000000	0.000000	-1.000000	0.000000	0.000000	81.073801	0.000000	1.330000
0.720000	0.660000	0.000000	0.000000	-1.000000	0.000000	0.000000	82.472797	0.000000	0.700000
0.730000	0.660000	0.000000	0.000000	-1.000000	0.000000	0.000000	82.070947	0.000000	0.490000
0.740000	0.660000	0.000000	0.000000	-1.000000	0.000000	0.000000	82.119758	0.000000	0.490000
0.750000	0.660000	0.000000	0.000000	-1.000000	0.000000	0.000000	82.106823	0.000000	0.560000
0.760000	0.660000	0.000000	0.000000	-1.000000	0.000000	0.000000	80.939339	0.000000	0.700000
0.770000	0.660000	0.000000	0.000000	-1.000000	0.000000	0.000000	86.052011	0.000000	0.490000
0.780000	0.660000	0.000000	0.000000	-1.000000	0.000000	0.000000	86.625210	0.000000	0.560000
0.790000	0.660000	1.000000	1.000000	1.000000	1.000000	115.356445	97.103113	-12.212581	319.620000
0.800000	0.660000	1.000000	1.000000	1.000000	1.000000	119.628906	97.555303	-13.034067	337.960000
0.810000	0.660000	1.000000	1.000000	1.000000	1.000000	119.628906	97.797595	-12.798080	353.570000
0.820000	0.660000	1.000000	1.000000	1.000000	1.000000	119.628906	97.794821	-11.662656	369.950000
0.830000	0.660000	1.000000	1.000000	1.000000	1.000000	123.901367	97.944615	-12.672849	388.010000
0.840000	0.660000	1.000000	1.000000	1.000000	1.000000	123.901367	98.222749	-12.249055	405.510000
0.850000	0.660000	1.000000	1.000000	1.000000	1.000000	123.901367	98.480108	-11.926155	420.560000
0.860000	0.660000	1.000000	1.000000	1.000000	1.000000	128.173828	98.669537	-11.501347	433.860000
0.870000	0.660000	1.000000	1.000000	1.000000	1.000000	128.173828	98.837891	-12.385736	447.020000
0.880000	0.660000	1.000000	1.000000	1.000000	1.000000	128.173828	99.103503	-12.034112	461.720000
0.890000	0.660000	1.000000	1.000000	1.000000	1.000000	128.173828	99.390489	-11.907338	474.390000
0.900000	0.660000	1.000000	1.000000	1.000000	1.000000	132.446289	99.661115	-11.093514	485.030000
0.910000	0.660000	1.000000	1.000000	1.000000	1.000000	132.446289	99.911680	-11.968120	493.850000
0.920000	0.660000	1.000000	1.000000	1.000000	1.000000	132.446289	100.081308	-11.922983	500.430000
0.930000	0.660000	1.000000	1.000000	1.000000	1.000000	132.446289	100.202760	-11.956562	505.470000
0.940000	0.660000	1.000000	1.000000	1.000000	1.000000	132.446289	100.273932	-11.840116	510.090000
0.950000	0.660000	1.000000	1.000000	1.000000	1.000000	132.446289	100.320092	-11.020673	514.500000
0.960000	0.660000	1.000000	1.000000	1.000000	1.000000	136.718750	100.338863	-11.289479	516.530000
0.970000	0.660000	1.000000	1.000000	1.000000	1.000000	136.718750	100.394460	-12.057912	522.410000
0.980000	0.660000	1.000000	1.000000	1.000000	1.000000	136.718750	100.443571	-11.672913	523.950000
0.990000	0.660000	1.000000	1.000000	1.000000	1.000000	136.718750	100.486752	-11.823554	524.300000
1.000000	0.660000	1.000000	1.000000	1.000000	1.000000	136.718750	100.578806	-12.023195	525.420000
0.500000	0.680000	1.000000	7.000000	0.142857	0.142857	68.359375	93.913774	-13.169339	200.620000
0.510000	0.680000	1.000000	1.000000	1.000000	1.000000	68.359375	93.766150	-13.984964	195.790000
0.520000	0.680000	1.000000	1.000000	1.000000	1.000000	72.631836	93.386424	-13.288613	190.190000
0.530000	0.680000	1.000000	1.000000	1.000000	1.000000	72.631836	93.170388	-14.736834	186.480000
0.540000	0.680000	1.000000	1.000000	1.000000	1.000000	72.631836	93.174767	-14.464473	208.880000
0.550000	0.680000	1.000000	5.000000	0.200000	0.200000	76.904297	93.191646	-14.948537	198.660000
0.560000	0.680000	1.000000	1.000000	1.000000	1.000000	76.904297	93.039822	-14.935079	196.490000
0.570000	0.680000	1.000000	1.000000	1.000000	1.000000	76.904297	92.946623	-14.371998	192.640000
0.580000	0.680000	1.000000	1.000000	1.000000	1.000000	81.176758	93.013157	-15.361298	193.620000
0.590000	0.680000	1.000000	1.000000	1.000000	1.000000	81.176758	92.667919	-15.319439	190.190000
0.600000	0.680000	1.000000	1.000000	1.000000	1.000000	81.176758	92.441691	-14.479516	191.590000
0.610000	0.680000	1.000000	1.000000	1.000000	1.000000	85.449219	92.350207	-15.555948	191.870000
0.620000	0.680000	1.000000	1.000000	1.000000	1.000000	85.449219	92.499029	-15.560428	198.380000
0.630000	0.680000	1.000000	1.000000	1.000000	1.000000	89.721680	92.706273	-14.404296	209.300000
0.640000	0.680000	1.000000	1.000000	1.000000	1.000000	89.721680	93.095097	-15.044319	210.490000
0.650000	0.680000	1.000000	1.000000	1.000000	1.000000	89.721680	93.396597	-14.749010	225.260000
0.660000	0.680000	1.000000	1.000000	1.000000	1.000000	93.994141	93.552868	-14.925948	238.630000
0.670000	0.680000	1.000000	1.000000	1.000000	1.000000	93.994141	93.598767	-14.946993	244.090000
0.680000	0.680000	0.000000	0.000000	-1.000000	0.000000	4.272461	81.572841	3.469692	2.240000
0.690000	0.680000	0.000000	0.000000	-1.000000	0.000000	4.272461	81.221780	3.956508	2.170000
0.700000	0.680000	0.000000	0.000000	-1.000000	0.000000	4.272461	81.364401	3.264382	1.960000
0.710000	0.680000	0.000000	0.000000	-1.000000	0.000000	0.000000	80.914880	0.000000	1.680000
0.720000	0.680000	0.000000	0.000000	-1.000000	0.000000	0.000000	81.186206	0.000000	0.770000
0.730000	0.680000	0.000000	0.000000	-1.000000	0.000000	0.000000	81.715050	0.000000	0.630000
0.740000	0.680000	0.000000	0.000000	-1.000000	0.000000	0.000000	82.343311	0.000000	0.560000
0.750000	0.680000	0.000000	0.000000	-1.000000	0.000000	0.000000	82.033221	0.000000	0.630000
0.760000	0.680000	0.000000	0.000000	-1.000000	0.000000	0.000000	81.356693	0.000000	0.770000
0.770000	0.680000	0.000000	0.000000	-1.000000	0.000000	0.000000	86.202976	0.000000	0.490000
0.780000	0.680000	0.000000	0.000000	-1.000000	0.000000	0.000000	86.340407	0.000000	0.630000
0.790000	0.680000	1.000000	1.000000	1.000000	1.000000	119.628906	97.675246	-11.892173	343.000000
0.800000	0.680000	1.000000	1.000000	1.000000	1.000000	119.628906	98.124240	-12.620349	362.390000
0.810000	0.680000	1.000000	1.000000	1.000000	1.000000	119.628906	98.259473	-12.774852	378.630000
0.820000	0.680000	1.000000	1.000000	1.000000	1.000000	123.901367	98.255660	-11.637263	396.970000
0.830000	0.680000	1.000000	1.000000	1.000000	1.000000	123.901367	98.515177	-12.347877	417.900000
0.840000	0.680000	1.000000	1.000000	1.000000	1.000000	123.901367	98.788755	-12.472990	435.050000
0.850000	0.680000	1.000000	1.000000	1.000000	1.000000	123.901367	99.027948	-11.351227	449.960000
0.860000	0.680000	1.000000	1.000000	1.000000	1.000000	128.173828	99.198818	-11.912175	463.820000
0.870000	0.680000	1.000000	1.000000	1.000000	1.000000	128.173828	99.419743	-11.884966	479.710000
0.880000	0.680000	1.000000	1.000000	1.000000	1.000000	128.173828	99.698167	-12.221735	494.410000
0.890000	0.680000	1.000000	1.000000	1.000000	1.000000	128.173828	99.984690	-11.252410	507.360000
0.900000	0.680000	1.000000	1.000000	1.000000	1.000000	132.446289	100.284812	-11.277547	519.120000
0.910000	0.680000	1.000000	1.000000	1.000000	1.000000	132.446289	100.490434	-12.095037	526.890000
0.920000	0.680000	1.000000	1.000000	1.000000	1.000000	132.446289	100.632816	-11.629991	532.630000
0.930000	0.680000	1.000000	1.000000	1.000000	1.000000	132.446289	100.746452	-12.029562	538.440000
0.940000	0.680000	1.000000	1.000000	1.000000	1.000000	132.446289	100.770850	-11.177644	542.150000
0.950000	0.680000	1.000000	1.000000	1.000000	1.000000	136.718750	100.805311	-10.946023	548.730000
0.960000	0.680000	1.000000	1.000000	1.000000	1.000000	136.718750	100.837533	-11.819032	552.720000
0.970000	0.680000	1.000000	1.000000	1.000000	1.000000	136.718750	100.890510	-11.771448	555.660000
0.980000	0.680000	1.000000	1.000000	1.000000	1.000000	136.718750	100.956894	-11.590005	558.950000
0.990000	0.680000	1.000000	1.000000	1.000000	1.000000	136.718750	101.006305	-11.935431	558.110000
1.000000	0.680000	1.000000	1.000000	1.000000	1.000000	136.718750	101.109664	-11.258621	558.530000
0.500000	0.700000	1.000000	5.000000	0.200000	0.200000	68.359375	94.314798	-12.870292	214.270000
0.510000	0.700000	1.000000	1.000000	1.000000	1.000000	68.359375	94.175850	-13.616179	208.810000
0.520000	0.700000	1.000000	1.000000	1.000000	1.000000	72.631836	93.916358	-13.168904	203.350000
0.530000	0.700000	1.000000	1.000000	1.000000	1.000000	72.631836	93.611555	-14.350546	199.080000
0.540000	0.700000	1.000000	1.000000	1.000000	1.000000	72.631836	93.607435	-13.985473	223.790000
0.550000	0.700000	1.000000	1.000000	1.000000	1.000000	76.904297	93.397487	-14.291806	219.870000
0.560000	0.700000	1.000000	1.000000	1.000000	1.000000	76.904297	93.467940	-14.902053	209.230000
0.570000	0.700000	1.000000	1.000000	1.000000	1.000000	76.904297	93.423930	-14.051937	205.520000
0.580000	0.700000	1.000000	1.000000	1.000000	1.000000	81.176758	93.502591	-15.245625	205.870000
0.590000	0.700000	1.000000	1.000000	1.000000	1.000000	81.176758	93.237732	-15.342248	202.090000
0.600000	0.700000	1.000000	1.000000	1.000000	1.000000	85.449219	92.993932	-14.254264	203.210000
0.610000	0.700000	1.000000	1.000000	1.000000	1.000000	85.449219	92.928811	-15.222814	202.790000
0.620000	0.700000	1.000000	1.000000	1.000000	1.000000	85.449219	93.039015	-15.247571	206.570000
0.630000	0.700000	1.000000	1.000000	1.000000	1.000000	89.721680	93.243298	-14.352123	217.420000
0.640000	0.700000	1.000000	1.000000	1.000000	1.000000	89.721680	93.641824	-14.740217	218.750000
0.650000	0.700000	1.000000	1.000000	1.000000	1.000000	89.721680	93.943693	-14.242423	232.750000
0.660000	0.700000	1.000000	1.000000	1.000000	1.000000	93.994141	94.186952	-14.981342	249.410000
0.670000	0.700000	1.000000	1.000000	1.000000	1.000000	93.994141	94.099401	-14.940457	253.680000
0.680000	0.700000	1.000000	1.000000	1.000000	1.000000	98.266602	93.865133	-13.969336	260.890000
0.690000	0.700000	0.000000	0.000000	-1.000000	0.000000	4.272461	81.550494	4.398817	2.590000
0.700000	0.700000	0.000000	0.000000	-1.000000	0.000000	4.272461	81.556919	3.744542	2.310000
0.710000	0.700000	0.000000	0.000000	-1.000000	0.000000	0.000000	81.375372	0.000000	1.960000
0.720000	0.700000	0.000000	0.000000	-1.000000	0.000000	0.000000	81.594710	0.000000	1.190000
0.730000	0.700000	0.000000	0.000000	-1.000000	0.000000	0.000000	81.286056	0.000000	0.700000
0.740000	0.700000	0.000000	0.000000	-1.000000	0.000000	0.000000	82.379714	0.000000	0.700000
0.750000	0.700000	0.000000	0.000000	-1.000000	0.000000	0.000000	82.160791	0.000000	0.770000
0.760000	0.700000	0.000000	0.000000	-1.000000	0.000000	0.000000	81.778906	0.000000	0.910000
0.770000	0.700000	0.000000	0.000000	-1.000000	0.000000	0.000000	86.360965	0.000000	0.490000
0.780000	0.700000	0.000000	0.000000	-1.000000	0.000000	0.000000	86.242473	0.000000	0.770000
0.790000	0.700000	1.000000	1.000000	1.000000	1.000000	119.628906	98.247669	-12.210273	368.550000
0.800000	0.700000	1.000000	1.000000	1.000000	1.000000	119.628906	98.645979	-12.300790	388.290000
0.810000	0.700000	1.000000	1.000000	1.000000	1.000000	119.628906	98.671191	-11.909062	405.020000
0.820000	0.700000	1.000000	1.000000	1.000000	1.000000	123.901367	98.755457	-12.026512	426.930000
0.830000	0.700000	1.000000	1.000000	1.000000	1.000000	123.901367	99.051593	-11.966349	447.790000
0.840000	0.700000	1.000000	1.000000	1.000000	1.000000	123.901367	99.326555	-12.180181	464.590000
0.850000	0.700000	1.000000	1.000000	1.000000	1.000000	128.173828	99.558380	-11.128120	479.990000
0.860000	0.700000	1.000000	1.000000	1.000000	1.000000	128.173828	99.711051	-12.174614	495.460000
0.870000	0.700000	1.000000	1.000000	1.000000	1.000000	128.173828	99.981101	-11.741315	512.050000
0.880000	0.700000	1.000000	1.000000	1.000000	1.000000	128.173828	100.281744	-11.920240	527.800000
0.890000	0.700000	1.000000	1.000000	1.000000	1.000000	128.173828	100.578269	-10.917803	540.960000
0.900000	0.700000	1.000000	1.000000	1.000000	1.000000	132.446289	100.848709	-11.660485	551.460000
0.910000	0.700000	1.000000	1.000000	1.000000	1.000000	132.446289	101.046269	-11.744595	560.140000
0.920000	0.700000	1.000000	1.000000	1.000000	1.000000	132.446289	101.147374	-11.748363	565.740000
0.930000	0.700000	1.000000	1.000000	1.000000	1.000000	132.446289	101.205081	-11.632115	570.570000
0.940000	0.700000	1.000000	1.000000	1.000000	1.000000	132.446289	101.241002	-10.819702	576.520000
0.950000	0.700000	1.000000	1.000000	1.000000	1.000000	136.718750	101.267715	-11.196700	581.770000
0.960000	0.700000	1.000000	1.000000	1.000000	1.000000	136.718750	101.308599	-11.878747	586.810000
0.970000	0.700000	1.000000	1.000000	1.000000	1.000000	136.718750	101.379767	-11.416219	590.590000
0.980000	0.700000	1.000000	1.000000	1.000000	1.000000	136.718750	101.438536	-11.768126	592.340000
0.990000	0.700000	1.000000	1.000000	1.000000	1.000000	136.718750	101.515890	-11.550605	592.060000
1.000000	0.700000	1.000000	1.000000	1.000000	1.000000	136.718750	101.623027	-10.772989	593.320000
0.500000	0.720000	1.000000	4.000000	0.250000	0.250000	68.359375	94.715470	-12.626051	228.270000
0.510000	0.720000	1.000000	1.000000	1.000000	1.000000	68.359375	94.572356	-13.172532	222.320000
0.520000	0.720000	1.000000	1.000000	1.000000	1.000000	72.631836	94.320649	-13.095599	217.000000
0.530000	0.720000	1.000000	1.000000	1.000000	1.000000	72.631836	94.036752	-13.994833	212.380000
0.540000	0.720000	1.000000	1.000000	1.000000	1.000000	72.631836	93.761565	-14.587569	208.810000
0.550000	0.720000	1.000000	1.000000	1.000000	1.000000	76.904297	93.826549	-14.303458	234.850000
0.560000	0.720000	1.000000	1.000000	1.000000	1.000000	76.904297	93.906480	-14.766879	222.530000
0.570000	0.720000	1.000000	1.000000	1.000000	1.000000	81.176758	93.878725	-13.840156	218.820000
0.580000	0.720000	1.000000	1.000000	1.000000	1.000000	81.176758	94.006454	-14.979340	218.400000
0.590000	0.720000	1.000000	1.000000	1.000000	1.000000	81.176758	93.806977	-15.078956	214.830000
0.600000	0.720000	1.000000	1.000000	1.000000	1.000000	85.449219	93.595540	-14.096720	215.180000
0.610000	0.720000	1.000000	1.000000	1.000000	1.000000	85.449219	93.536825	-14.828158	214.480000
0.620000	0.720000	1.000000	1.000000	1.000000	1.000000	85.449219	93.556414	-14.751130	217.700000
0.630000	0.720000	1.000000	1.000000	1.000000	1.000000	89.721680	93.726524	-14.404458	224.350000
0.640000	0.720000	1.000000	1.000000	1.000000	1.000000	89.721680	94.127644	-14.621905	227.010000
0.650000	0.720000	1.000000	1.000000	1.000000	1.000000	89.721680	94.443279	-13.888335	240.380000
0.660000	0.720000	1.000000	1.000000	1.000000	1.000000	93.994141	94.760193	-14.841260	259.630000
0.670000	0.720000	1.000000	1.000000	1.000000	1.000000	93.994141	94.546988	-14.632328	263.690000
0.680000	0.720000	1.000000	1.000000	1.000000	1.000000	98.266602	94.361801	-14.179583	270.340000
0.690000	0.720000	0.000000	0.000000	-1.000000	0.000000	76.904297	81.663633	-23.511913	367.920000
0.700000	0.720000	0.000000	0.000000	-1.000000	0.000000	4.272461	81.885549	4.197315	2.660000
0.710000	0.720000	0.000000	0.000000	-1.000000	0.000000	4.272461	81.591873	3.184201	2.240000
0.720000	0.720000	0.000000	0.000000	-1.000000	0.000000	0.000000	81.599181	0.000000	1.190000
0.730000	0.720000	0.000000	0.000000	-1.000000	0.000000	0.000000	81.568219	0.000000	0.910000
0.740000	0.720000	0.000000	0.000000	-1.000000	0.000000	0.000000	81.810910	0.000000	0.770000
0.750000	0.720000	0.000000	0.000000	-1.000000	0.000000	0.000000	82.325571	0.000000	0.910000
0.760000	0.720000	0.000000	0.000000	-1.000000	0.000000	0.000000	81.797479	0.000000	1.190000
0.770000	0.720000	0.000000	0.000000	-1.000000	0.000000	0.000000	86.404466	0.000000	0.490000
0.780000	0.720000	0.000000	0.000000	-1.000000	0.000000	0.000000	86.095922	0.000000	0.910000
0.790000	0.720000	1.000000	1.000000	1.000000	1.000000	119.628906	98.800251	-12.734840	395.150000
0.800000	0.720000	1.000000	1.000000	1.000000	1.000000	119.628906	99.101406	-12.440083	413.140000
0.810000	0.720000	1.000000	1.000000	1.000000	1.000000	119.628906	99.072883	-11.360222	433.720000
0.820000	0.720000	1.000000	1.000000	1.000000	1.000000	123.901367	99.248964	-12.360207	456.540000
0.830000	0.720000	1.000000	1.000000	1.000000	1.000000	123.901367	99.566223	-12.007817	477.400000
0.840000	0.720000	1.000000	1.000000	1.000000	1.000000	123.901367	99.838514	-11.487850	495.460000
0.850000	0.720000	1.000000	1.000000	1.000000	1.000000	128.173828	100.039672	-11.342114	510.090000
0.860000	0.720000	1.000000	1.000000	1.000000	1.000000	128.173828	100.238660	-11.907653	528.640000
0.870000	0.720000	1.000000	1.000000	1.000000	1.000000	128.173828	100.524656	-11.904440	545.230000
0.880000	0.720000	1.000000	1.000000	1.000000	1.000000	128.173828	100.843838	-11.251370	560.490000
0.890000	0.720000	1.000000	1.000000	1.000000	1.000000	132.446289	101.158638	-10.949925	575.050000
0.900000	0.720000	1.000000	1.000000	1.000000	1.000000	132.446289	101.416405	-11.884224	586.320000
0.910000	0.720000	1.000000	1.000000	1.000000	1.000000	132.446289	101.560069	-11.443601	592.830000
0.920000	0.720000	1.000000	1.000000	1.000000	1.000000	132.446289	101.648638	-11.859570	598.150000
0.930000	0.720000	1.000000	1.000000	1.000000	1.000000	132.446289	101.678661	-11.000677	605.850000
0.940000	0.720000	1.000000	1.000000	1.000000	1.000000	136.718750	101.696096	-10.763960	611.870000
0.950000	0.720000	1.000000	1.000000	1.000000	1.000000	136.718750	101.722067	-11.659530	616.560000
0.960000	0.720000	1.000000	1.000000	1.000000	1.000000	136.718750	101.777294	-11.556178	620.200000
0.970000	0.720000	1.000000	1.000000	1.000000	1.000000	136.718750	101.845343	-11.440876	624.960000
0.980000	0.720000	1.000000	1.000000	1.000000	1.000000	136.718750	101.940717	-11.718105	627.480000
0.990000	0.720000	1.000000	1.000000	1.000000	1.000000	136.718750	102.041925	-10.908827	627.900000
1.000000	0.720000	1.000000	1.000000	1.000000	1.000000	140.991211	102.123329	-10.602697	626.780000
0.500000	0.740000	1.000000	4.000000	0.250000	0.250000	68.359375	95.101812	-12.437672	242.760000
0.510000	0.740000	1.000000	1.000000	1.000000	1.000000	68.359375	94.952120	-12.790508	236.460000
0.520000	0.740000	1.000000	1.000000	1.000000	1.000000	72.631836	94.704873	-13.054089	231.350000
0.530000	0.740000	1.000000	1.000000	1.000000	1.000000	72.631836	94.523651	-13.695816	226.030000
0.540000	0.740000	1.000000	1.000000	1.000000	1.000000	72.631836	94.160576	-14.151743	221.830000
0.550000	0.740000	1.000000	1.000000	1.000000	1.000000	76.904297	94.255822	-14.384224	250.880000
0.560000	0.740000	1.000000	1.000000	1.000000	1.000000	76.904297	94.356706	-14.471670	236.250000
0.570000	0.740000	1.000000	1.000000	1.000000	1.000000	81.176758	94.335514	-13.682643	232.750000
0.580000	0.740000	1.000000	1.000000	1.000000	1.000000	81.176758	94.514711	-14.595342	231.560000
0.590000	0.740000	1.000000	1.000000	1.000000	1.000000	81.176758	94.360074	-14.809554	228.340000
0.600000	0.740000	1.000000	1.000000	1.000000	1.000000	85.449219	94.167728	-14.016883	227.500000
0.610000	0.740000	1.000000	1.000000	1.000000	1.000000	85.449219	94.070485	-14.527444	227.220000
0.620000	0.740000	1.000000	1.000000	1.000000	1.000000	85.449219	94.049459	-14.273109	229.110000
0.630000	0.740000	1.000000	1.000000	1.000000	1.000000	89.721680	94.206871	-14.548977	231.630000
0.640000	0.740000	1.000000	1.000000	1.000000	1.000000	89.721680	94.593055	-14.606746	235.970000
0.650000	0.740000	1.000000	1.000000	1.000000	1.000000	89.721680	94.914991	-13.669321	247.940000
0.660000	0.740000	1.000000	1.000000	1.000000	1.000000	93.994141	95.253333	-14.421764	269.710000
0.670000	0.740000	1.000000	1.000000	1.000000	1.000000	93.994141	94.999486	-14.015713	274.120000
0.680000	0.740000	1.000000	1.000000	1.000000	1.000000	98.266602	94.858009	-14.445995	279.860000
0.690000	0.740000	0.000000	0.000000	-1.000000	0.000000	76.904297	82.007281	-23.182239	353.990000
0.700000	0.740000	0.000000	0.000000	-1.000000	0.000000	4.272461	82.059972	4.713062	381.780000
0.710000	0.740000	0.000000	0.000000	-1.000000	0.000000	4.272461	81.884546	3.698237	2.800000
0.720000	0.740000	0.000000	0.000000	-1.000000	0.000000	0.000000	81.745324	0.000000	1.190000
0.730000	0.740000	0.000000	0.000000	-1.000000	0.000000	0.000000	81.716726	0.000000	1.050000
0.740000	0.740000	0.000000	0.000000	-1.000000	0.000000	0.000000	82.173210	0.000000	0.980000
0.750000	0.740000	0.000000	0.000000	-1.000000	0.000000	0.000000	82.621813	0.000000	1.050000
0.760000	0.740000	0.000000	0.000000	-1.000000	0.000000	0.000000	81.931102	0.000000	1.540000
0.770000	0.740000	0.000000	0.000000	-1.000000	0.000000	0.000000	86.858440	0.000000	0.560000
0.780000	0.740000	0.000000	0.000000	-1.000000	0.000000	0.000000	86.144179	0.000000	1.190000
0.790000	0.740000	1.000000	1.000000	1.000000	1.000000	119.628906	99.295167	-12.496784	421.540000
0.800000	0.740000	1.000000	1.000000	1.000000	1.000000	119.628906	99.499445	-12.464335	439.950000
0.810000	0.740000	1.000000	1.000000	1.000000	1.000000	123.901367	99.480451	-11.293504	462.560000
0.820000	0.740000	1.000000	1.000000	1.000000	1.000000	123.901367	99.737728	-12.119611	485.870000
0.830000	0.740000	1.000000	1.000000	1.000000	1.000000	123.901367	100.069048	-12.173900	507.500000
0.840000	0.740000	1.000000	1.000000	1.000000	1.000000	123.901367	100.331852	-11.022833	525.700000
0.850000	0.740000	1.000000	1.000000	1.000000	1.000000	128.173828	100.513275	-11.768849	542.150000
0.860000	0.740000	1.000000	1.000000	1.000000	1.000000	128.173828	100.758102	-11.554697	561.260000
0.870000	0.740000	1.000000	1.000000	1.000000	1.000000	128.173828	101.080215	-11.899089	580.300000
0.880000	0.740000	1.000000	1.000000	1.000000	1.000000	128.173828	101.419718	-10.817856	597.100000
0.890000	0.740000	1.000000	1.000000	1.000000	1.000000	132.446289	101.718022	-11.217672	609.770000
0.900000	0.740000	1.000000	1.000000	1.000000	1.000000	132.446289	101.932691	-11.695060	618.450000
0.910000	0.740000	1.000000	1.000000	1.000000	1.000000	132.446289	102.045840	-11.485855	625.170000
0.920000	0.740000	1.000000	1.000000	1.000000	1.000000	132.446289	102.090084	-11.660718	630.910000
0.930000	0.740000	1.000000	1.000000	1.000000	1.000000	132.446289	102.107649	-10.671206	638.890000
0.940000	0.740000	1.000000	1.000000	1.000000	1.000000	136.718750	102.124957	-10.971480	645.890000
0.950000	0.740000	1.000000	1.000000	1.000000	1.000000	136.718750	102.172000	-11.701124	652.610000
0.960000	0.740000	1.000000	1.000000	1.000000	1.000000	136.718750	102.249381	-11.240329	658.280000
0.970000	0.740000	1.000000	1.000000	1.000000	1.000000	136.718750	102.320505	-11.631745	660.030000
0.980000	0.740000	1.000000	1.000000	1.000000	1.000000	136.718750	102.421000	-11.217117	662.970000
0.990000	0.740000	1.000000	1.000000	1.000000	1.000000	136.718750	102.510048	-10.563721	662.270000
1.000000	0.740000	1.000000	1.000000	1.000000	1.000000	140.991211	102.603438	-10.711124	661.570000
0.500000	0.760000	1.000000	4.000000	0.250000	0.250000	68.359375	95.475930	-12.296559	258.230000
0.510000	0.760000	1.000000	1.000000	1.000000	1.000000	68.359375	95.323900	-12.467612	251.860000
0.520000	0.760000	1.000000	1.000000	1.000000	1.000000	72.631836	95.070375	-13.005867	246.120000
0.530000	0.760000	1.000000	1.000000	1.000000	1.000000	72.631836	94.909570	-13.460068	240.170000
0.540000	0.760000	1.000000	1.000000	1.000000	1.000000	72.631836	94.547667	-13.731997	235.340000
0.550000	0.760000	1.000000	1.000000	1.000000	1.000000	76.904297	94.689086	-14.258502	267.680000
0.560000	0.760000	1.000000	1.000000	1.000000	1.000000	76.904297	94.900287	-14.175783	251.720000
0.570000	0.760000	1.000000	1.000000	1.000000	1.000000	81.176758	94.797606	-13.594447	247.380000
0.580000	0.760000	1.000000	1.000000	1.000000	1.000000	81.176758	95.020238	-14.273512	245.070000
0.590000	0.760000	1.000000	1.000000	1.000000	1.000000	81.176758	94.876466	-14.305212	242.410000
0.600000	0.760000	1.000000	1.000000	1.000000	1.000000	85.449219	94.714714	-14.002363	239.890000
0.610000	0.760000	1.000000	1.000000	1.000000	1.000000	85.449219	94.566339	-14.325602	240.520000
0.620000	0.760000	1.000000	1.000000	1.000000	1.000000	85.449219	94.522618	-13.905884	241.080000
0.630000	0.760000	1.000000	1.000000	1.000000	1.000000	89.721680	94.672592	-14.674153	244.160000
0.640000	0.760000	1.000000	1.000000	1.000000	1.000000	89.721680	95.012659	-14.680544	247.030000
0.650000	0.760000	1.000000	1.000000	1.000000	1.000000	93.994141	95.350577	-13.555794	255.990000
0.660000	0.760000	1.000000	1.000000	1.000000	1.000000	93.994141	95.692928	-14.125448	279.580000
0.670000	0.760000	1.000000	1.000000	1.000000	1.000000	93.994141	95.420392	-13.572212	284.900000
0.680000	0.760000	1.000000	1.000000	1.000000	1.000000	98.266602	95.326459	-14.333784	289.800000
0.690000	0.760000	0.000000	0.000000	-1.000000	0.000000	76.904297	82.141357	-23.153907	381.710000
0.700000	0.760000	0.000000	0.000000	-1.000000	0.000000	81.176758	82.298395	-23.227145	377.510000
0.710000	0.760000	0.000000	0.000000	-1.000000	0.000000	4.272461	83.235924	4.236109	379.400000
0.720000	0.760000	0.000000	0.000000	-1.000000	0.000000	0.000000	82.235593	0.000000	1.400000
0.730000	0.760000	0.000000	0.000000	-1.000000	0.000000	0.000000	81.825544	0.000000	1.260000
0.740000	0.760000	0.000000	0.000000	-1.000000	0.000000	0.000000	82.232220	0.000000	1.190000
0.750000	0.760000	0.000000	0.000000	-1.000000	0.000000	0.000000	82.722819	0.000000	1.470000
0.760000	0.760000	0.000000	0.000000	-1.000000	0.000000	0.000000	82.371995	0.000000	1.890000
0.770000	0.760000	0.000000	0.000000	-1.000000	0.000000	0.000000	87.122076	0.000000	0.630000
0.780000	0.760000	0.000000	0.000000	-1.000000	0.000000	0.000000	86.258147	0.000000	1.400000
0.790000	0.760000	1.000000	1.000000	1.000000	1.000000	119.628906	99.758866	-12.090997	447.370000
0.800000	0.760000	1.000000	1.000000	1.000000	1.000000	119.628906	99.870182	-11.905361	467.530000
0.810000	0.760000	1.000000	1.000000	1.000000	1.000000	123.901367	99.906184	-11.544427	492.450000
0.820000	0.760000	1.000000	1.000000	1.000000	1.000000	123.901367	100.220572	-11.737317	516.600000
0.830000	0.760000	1.000000	1.000000	1.000000	1.000000	123.901367	100.543221	-12.014000	538.650000
0.840000	0.760000	1.000000	1.000000	1.000000	1.000000	128.173828	100.794676	-10.858204	556.010000
0.850000	0.760000	1.000000	1.000000	1.000000	1.000000	128.173828	100.977696	-11.908018	574.770000
0.860000	0.760000	1.000000	1.000000	1.000000	1.000000	128.173828	101.286618	-11.516810	596.470000
0.870000	0.760000	1.000000	1.000000	1.000000	1.000000	128.173828	101.618527	-11.499465	614.110000
0.880000	0.760000	1.000000	1.000000	1.000000	1.000000	132.446289	101.969694	-10.638055	630.700000
0.890000	0.760000	1.000000	1.000000	1.000000	1.000000	132.446289	102.248274	-11.598930	642.810000
0.900000	0.760000	1.000000	1.000000	1.000000	1.000000	132.446289	102.423250	-11.371649	651.280000
0.910000	0.760000	1.000000	1.000000	1.000000	1.000000	132.446289	102.502526	-11.634214	658.630000
0.920000	0.760000	1.000000	1.000000	1.000000	1.000000	132.446289	102.514393	-11.037148	666.260000
0.930000	0.760000	1.000000	1.000000	1.000000	1.000000	136.718750	102.528087	-10.547068	674.170000
0.940000	0.760000	1.000000	1.000000	1.000000	1.000000	136.718750	102.554194	-11.347187	681.520000
0.950000	0.760000	1.000000	1.000000	1.000000	1.000000	136.718750	102.612205	-11.432717	687.750000
0.960000	0.760000	1.000000	1.000000	1.000000	1.000000	136.718750	102.687563	-11.259438	691.670000
0.970000	0.760000	1.000000	1.000000	1.000000	1.000000	136.718750	102.782243	-11.550359	695.520000
0.980000	0.760000	1.000000	1.000000	1.000000	1.000000	136.718750	102.903094	-10.690846	697.480000
0.990000	0.760000	1.000000	1.000000	1.000000	1.000000	140.991211	102.990279	-10.446638	697.130000
1.000000	0.760000	1.000000	1.000000	1.000000	1.000000	140.991211	103.059366	-11.070802	696.500000
0.500000	0.780000	1.000000	4.000000	0.250000	0.250000	68.359375	95.836491	-12.189938	274.750000
0.510000	0.780000	1.000000	1.000000	1.000000	1.000000	68.359375	95.679190	-12.187658	267.750000
0.520000	0.780000	1.000000	1.000000	1.000000	1.000000	72.631836	95.423397	-12.996887	261.380000
0.530000	0.780000	1.000000	1.000000	1.000000	1.000000	72.631836	95.279884	-13.282962	254.940000
0.540000	0.780000	1.000000	1.000000	1.000000	1.000000	72.631836	95.040184	-13.366513	249.410000
0.550000	0.780000	1.000000	1.000000	1.000000	1.000000	76.904297	95.200013	-14.118378	285.250000
0.560000	0.780000	1.000000	1.000000	1.000000	1.000000	76.904297	95.357341	-13.729468	267.960000
0.570000	0.780000	1.000000	1.000000	1.000000	1.000000	81.176758	95.262112	-13.556115	262.850000
0.580000	0.780000	1.000000	1.000000	1.000000	1.000000	81.176758	95.504398	-14.018215	259.770000
0.590000	0.780000	1.000000	1.000000	1.000000	1.000000	81.176758	95.343992	-13.897919	257.040000
0.600000	0.780000	1.000000	1.000000	1.000000	1.000000	85.449219	95.205436	-14.064308	254.100000
0.610000	0.780000	1.000000	1.000000	1.000000	1.000000	85.449219	95.036211	-14.253808	254.170000
0.620000	0.780000	1.000000	1.000000	1.000000	1.000000	85.449219	94.991258	-13.627270	253.330000
0.630000	0.780000	1.000000	1.000000	1.000000	1.000000	89.721680	95.117699	-14.606989	257.600000
0.640000	0.780000	1.000000	1.000000	1.000000	1.000000	89.721680	95.395224	-14.556692	259.070000
0.650000	0.780000	1.000000	1.000000	1.000000	1.000000	93.994141	95.744376	-13.535818	264.950000
0.660000	0.780000	1.000000	1.000000	1.000000	1.000000	93.994141	96.051488	-13.936196	289.100000
0.670000	0.780000	1.000000	1.000000	1.000000	1.000000	93.994141	95.836623	-13.236258	295.890000
0.680000	0.780000	1.000000	1.000000	1.000000	1.000000	98.266602	95.763406	-14.013349	299.880000
0.690000	0.780000	0.000000	0.000000	-1.000000	0.000000	76.904297	82.500343	-23.096953	395.010000
0.700000	0.780000	0.000000	0.000000	-1.000000	0.000000	81.176758	82.443821	-23.351113	385.980000
0.710000	0.780000	0.000000	0.000000	-1.000000	0.000000	81.176758	82.081284	-23.478594	369.040000
0.720000	0.780000	0.000000	0.000000	-1.000000	0.000000	4.272461	82.776523	2.446541	64.190000
0.730000	0.780000	0.000000	0.000000	-1.000000	0.000000	0.000000	82.112289	0.000000	1.540000
0.740000	0.780000	0.000000	0.000000	-1.000000	0.000000	0.000000	82.304816	0.000000	1.540000
0.750000	0.780000	0.000000	0.000000	-1.000000	0.000000	0.000000	82.950463	0.000000	1.820000
0.760000	0.780000	0.000000	0.000000	-1.000000	0.000000	0.000000	82.785070	0.000000	2.660000
0.770000	0.780000	0.000000	0.000000	-1.000000	0.000000	0.000000	87.532188	0.000000	0.910000
0.780000	0.780000	0.000000	0.000000	-1.000000	0.000000	0.000000	86.280148	0.000000	1.750000
0.790000	0.780000	1.000000	1.000000	1.000000	1.000000	119.628906	100.180755	-11.974359	473.060000
0.800000	0.780000	1.000000	1.000000	1.000000	1.000000	119.628906	100.220129	-11.373878	496.160000
0.810000	0.780000	1.000000	1.000000	1.000000	1.000000	123.901367	100.364457	-12.020528	523.950000
0.820000	0.780000	1.000000	1.000000	1.000000	1.000000	123.901367	100.693732	-11.658320	547.820000
0.830000	0.780000	1.000000	1.000000	1.000000	1.000000	123.901367	101.005025	-11.337629	569.100000
0.840000	0.780000	1.000000	1.000000	1.000000	1.000000	128.173828	101.250133	-11.053047	589.260000
0.850000	0.780000	1.000000	1.000000	1.000000	1.000000	128.173828	101.452161	-11.674973	609.980000
0.860000	0.780000	1.000000	1.000000	1.000000	1.000000	128.173828	101.781201	-11.654504	630.910000
0.870000	0.780000	1.000000	1.000000	1.000000	1.000000	128.173828	102.142771	-10.979866	647.500000
0.880000	0.780000	1.000000	1.000000	1.000000	1.000000	132.446289	102.496125	-10.731704	666.680000
0.890000	0.780000	1.000000	1.000000	1.000000	1.000000	132.446289	102.755151	-11.643743	677.740000
0.900000	0.780000	1.000000	1.000000	1.000000	1.000000	132.446289	102.891376	-11.202502	688.380000
0.910000	0.780000	1.000000	1.000000	1.000000	1.000000	132.446289	102.939206	-11.589606	693.420000
0.920000	0.780000	1.000000	1.000000	1.000000	1.000000	132.446289	102.926945	-10.623904	701.330000
0.930000	0.780000	1.000000	1.000000	1.000000	1.000000	136.718750	102.932975	-10.653240	710.150000
0.940000	0.780000	1.000000	1.000000	1.000000	1.000000	136.718750	102.975483	-11.523485	718.130000
0.950000	0.780000	1.000000	1.000000	1.000000	1.000000	136.718750	103.043072	-11.127604	724.430000
0.960000	0.780000	1.000000	1.000000	1.000000	1.000000	136.718750	103.125942	-11.409267	729.750000
0.970000	0.780000	1.000000	1.000000	1.000000	1.000000	136.718750	103.233271	-11.113597	731.850000
0.980000	0.780000	1.000000	1.000000	1.000000	1.000000	136.718750	103.348623	-10.401671	734.650000
0.990000	0.780000	1.000000	1.000000	1.000000	1.000000	140.991211	103.431602	-10.544573	734.090000
1.000000	0.780000	1.000000	1.000000	1.000000	1.000000	140.991211	103.498597	-11.396724	733.250000
0.500000	0.800000	1.000000	4.000000	0.250000	0.250000	68.359375	96.179547	-12.105796	291.760000
0.510000	0.800000	1.000000	1.000000	1.000000	1.000000	68.359375	96.023140	-11.909581	284.480000
0.520000	0.800000	1.000000	1.000000	1.000000	1.000000	72.631836	95.776027	-13.013515	277.550000
0.530000	0.800000	1.000000	1.000000	1.000000	1.000000	72.631836	95.640161	-13.155109	270.340000
0.540000	0.800000	1.000000	1.000000	1.000000	1.000000	72.631836	95.425202	-13.076968	264.740000
0.550000	0.800000	1.000000	1.000000	1.000000	1.000000	76.904297	95.628393	-13.945983	303.800000
0.560000	0.800000	1.000000	1.000000	1.000000	1.000000	76.904297	95.796789	-13.355173	285.180000
0.570000	0.800000	1.000000	1.000000	1.000000	1.000000	81.176758	95.693045	-13.549451	279.020000
0.580000	0.800000	1.000000	1.000000	1.000000	1.000000	81.176758	95.956818	-13.857546	274.960000
0.590000	0.800000	1.000000	1.000000	1.000000	1.000000	81.176758	95.771318	-13.575214	272.300000
0.600000	0.800000	1.000000	1.000000	1.000000	1.000000	85.449219	95.642397	-14.169513	268.660000
0.610000	0.800000	1.000000	1.000000	1.000000	1.000000	85.449219	95.492036	-14.232811	268.380000
0.620000	0.800000	1.000000	1.000000	1.000000	1.000000	85.449219	95.456560	-13.429988	266.840000
0.630000	0.800000	1.000000	1.000000	1.000000	1.000000	89.721680	95.566358	-14.433159	271.390000
0.640000	0.800000	1.000000	1.000000	1.000000	1.000000	89.721680	95.780924	-14.351148	272.230000
0.650000	0.800000	1.000000	1.000000	1.000000	1.000000	93.994141	96.103083	-13.605718	278.530000
0.660000	0.800000	1.000000	1.000000	1.000000	1.000000	93.994141	96.379303	-13.907024	298.480000
0.670000	0.800000	1.000000	1.000000	1.000000	1.000000	93.994141	96.241193	-13.052322	306.810000
0.680000	0.800000	1.000000	1.000000	1.000000	1.000000	98.266602	96.206026	-13.708571	310.450000
0.690000	0.800000	0.000000	0.000000	-1.000000	0.000000	76.904297	82.758400	-22.724061	381.080000
0.700000	0.800000	0.000000	0.000000	-1.000000	0.000000	81.176758	82.821700	-22.883906	414.610000
0.710000	0.800000	0.000000	0.000000	-1.000000	0.000000	81.176758	82.213078	-23.645737	397.950000
0.720000	0.800000	0.000000	0.000000	-1.000000	0.000000	4.272461	82.922308	3.030326	76.230000
0.730000	0.800000	0.000000	0.000000	-1.000000	0.000000	0.000000	82.476906	0.000000	3.990000
0.740000	0.800000	0.000000	0.000000	-1.000000	0.000000	0.000000	82.609104	0.000000	1.890000
0.750000	0.800000	0.000000	0.000000	-1.000000	0.000000	0.000000	83.323506	0.000000	2.450000
0.760000	0.800000	0.000000	0.000000	-1.000000	0.000000	0.000000	82.796836	0.000000	402.430000
0.770000	0.800000	0.000000	0.000000	-1.000000	0.000000	0.000000	87.687107	0.000000	1.190000
0.780000	0.800000	0.000000	0.000000	-1.000000	0.000000	0.000000	86.471778	0.000000	2.240000
0.790000	0.800000	1.000000	1.000000	1.000000	1.000000	119.628906	100.559771	-12.122348	501.060000
0.800000	0.800000	1.000000	1.000000	1.000000	1.000000	119.628906	100.592926	-10.958112	527.100000
0.810000	0.800000	1.000000	1.000000	1.000000	1.000000	123.901367	100.785780	-12.030507	554.890000
0.820000	0.800000	1.000000	1.000000	1.000000	1.000000	123.901367	101.138122	-11.801314	579.950000
0.830000	0.800000	1.000000	1.000000	1.000000	1.000000	123.901367	101.440606	-10.936311	599.900000
0.840000	0.800000	1.000000	1.000000	1.000000	1.000000	128.173828	101.660727	-11.323587	620.340000
0.850000	0.800000	1.000000	1.000000	1.000000	1.000000	128.173828	101.920898	-11.362712	644.630000
0.860000	0.800000	1.000000	1.000000	1.000000	1.000000	128.173828	102.302709	-11.659222	666.820000
0.870000	0.800000	1.000000	1.000000	1.000000	1.000000	128.173828	102.682988	-10.594135	688.170000
0.880000	0.800000	1.000000	1.000000	1.000000	1.000000	132.446289	103.011528	-10.975552	701.960000
0.890000	0.800000	1.000000	1.000000	1.000000	1.000000	132.446289	103.229235	-11.433823	713.510000
0.900000	0.800000	1.000000	1.000000	1.000000	1.000000	132.446289	103.317326	-11.294137	721.840000
0.910000	0.800000	1.000000	1.000000	1.000000	1.000000	132.446289	103.321563	-11.261382	727.790000
0.920000	0.800000	1.000000	1.000000	1.000000	1.000000	132.446289	103.319510	-10.417310	737.310000
0.930000	0.800000	1.000000	1.000000	1.000000	1.000000	136.718750	103.339485	-10.939753	747.040000
0.940000	0.800000	1.000000	1.000000	1.000000	1.000000	136.718750	103.387952	-11.391350	754.880000
0.950000	0.800000	1.000000	1.000000	1.000000	1.000000	136.718750	103.463205	-11.042177	760.760000
0.960000	0.800000	1.000000	1.000000	1.000000	1.000000	136.718750	103.559866	-11.410033	766.990000
0.970000	0.800000	1.000000	1.000000	1.000000	1.000000	136.718750	103.693453	-10.591954	771.470000
0.980000	0.800000	1.000000	1.000000	1.000000	1.000000	140.991211	103.788011	-10.292955	770.420000
0.990000	0.800000	1.000000	1.000000	1.000000	1.000000	140.991211	103.858424	-10.849723	769.160000
1.000000	0.800000	1.000000	1.000000	1.000000	1.000000	140.991211	103.899275	-11.378335	769.580000
0.500000	0.820000	1.000000	3.000000	0.333333	0.333333	68.359375	96.517895	-12.034920	309.260000
0.510000	0.820000	1.000000	1.000000	1.000000	1.000000	68.359375	96.361682	-11.662441	301.560000
0.520000	0.820000	1.000000	1.000000	1.000000	1.000000	72.631836	96.115092	-13.054264	294.000000
0.530000	0.820000	1.000000	1.000000	1.000000	1.000000	72.631836	95.987784	-13.065665	286.720000
0.540000	0.820000	1.000000	1.000000	1.000000	1.000000	72.631836	95.786726	-12.817536	280.840000
0.550000	0.820000	1.000000	1.000000	1.000000	1.000000	76.904297	96.047375	-13.666275	322.490000
0.560000	0.820000	1.000000	1.000000	1.000000	1.000000	76.904297	95.862461	-14.007367	316.540000
0.570000	0.820000	1.000000	1.000000	1.000000	1.000000	81.176758	96.137043	-13.597428	295.960000
0.580000	0.820000	1.000000	1.000000	1.000000	1.000000	81.176758	96.376664	-13.782462	290.850000
0.590000	0.820000	1.000000	1.000000	1.000000	1.000000	81.176758	96.165073	-13.314299	288.190000
0.600000	0.820000	1.000000	1.000000	1.000000	1.000000	85.449219	96.045490	-14.220100	283.640000
0.610000	0.820000	1.000000	1.000000	1.000000	1.000000	85.449219	95.937838	-14.264739	283.150000
0.620000	0.820000	1.000000	1.000000	1.000000	1.000000	89.721680	95.906385	-13.284436	281.890000
0.630000	0.820000	1.000000	1.000000	1.000000	1.000000	89.721680	95.989255	-14.109125	285.460000
0.640000	0.820000	1.000000	1.000000	1.000000	1.000000	89.721680	96.153141	-13.901488	285.950000
0.650000	0.820000	1.000000	1.000000	1.000000	1.000000	93.994141	96.451173	-13.743491	292.390000
0.660000	0.820000	1.000000	1.000000	1.000000	1.000000	93.994141	96.702421	-13.934576	307.440000
0.670000	0.820000	1.000000	1.000000	1.000000	1.000000	98.266602	96.635883	-12.966443	317.800000
0.680000	0.820000	1.000000	1.000000	1.000000	1.000000	98.266602	96.646281	-13.495386	320.880000
0.690000	0.820000	0.000000	0.000000	-1.000000	0.000000	81.176758	83.282993	-22.427435	436.520000
0.700000	0.820000	0.000000	0.000000	-1.000000	0.000000	81.176758	83.020000	-22.614307	389.620000
0.710000	0.820000	0.000000	0.000000	-1.000000	0.000000	81.176758	82.582716	-23.245879	429.730000
0.720000	0.820000	0.000000	0.000000	-1.000000	0.000000	4.272461	83.183708	3.598920	96.460000
0.730000	0.820000	0.000000	0.000000	-1.000000	0.000000	0.000000	82.591754	0.000000	13.790000
0.740000	0.820000	0.000000	0.000000	-1.000000	0.000000	0.000000	82.993656	0.000000	3.990000
0.750000	0.820000	0.000000	0.000000	-1.000000	0.000000	0.000000	83.261217	0.000000	2.800000
0.760000	0.820000	0.000000	0.000000	-1.000000	0.000000	0.000000	83.150764	0.000000	399.000000
0.770000	0.820000	0.000000	0.000000	-1.000000	0.000000	0.000000	87.627347	0.000000	1.470000
0.780000	0.820000	0.000000	0.000000	-1.000000	0.000000	0.000000	86.567400	0.000000	2.940000
0.790000	0.820000	1.000000	1.000000	1.000000	1.000000	119.628906	100.905773	-12.138441	528.850000
0.800000	0.820000	1.000000	1.000000	1.000000	1.000000	123.901367	100.950377	-10.990311	557.200000
0.810000	0.820000	1.000000	1.000000	1.000000	1.000000	123.901367	101.235061	-11.737289	586.040000
0.820000	0.820000	1.000000	1.000000	1.000000	1.000000	123.901367	101.581722	-11.824574	612.710000
0.830000	0.820000	1.000000	1.000000	1.000000	1.000000	123.901367	101.861219	-10.625803	632.100000
0.840000	0.820000	1.000000	1.000000	1.000000	1.000000	128.173828	102.085204	-11.689766	655.130000
0.850000	0.820000	1.000000	1.000000	1.000000	1.000000	128.173828	102.410619	-11.225147	680.470000
0.860000	0.820000	1.000000	1.000000	1.000000	1.000000	128.173828	102.793596	-11.447062	702.590000
0.870000	0.820000	1.000000	1.000000	1.000000	1.000000	132.446289	103.186516	-10.399388	723.520000
0.880000	0.820000	1.000000	1.000000	1.000000	1.000000	132.446289	103.509950	-11.361495	739.550000
0.890000	0.820000	1.000000	1.000000	1.000000	1.000000	132.446289	103.670886	-11.144567	747.810000
0.900000	0.820000	1.000000	1.000000	1.000000	1.000000	132.446289	103.711225	-11.406259	754.320000
0.910000	0.820000	1.000000	1.000000	1.000000	1.000000	132.446289	103.693633	-10.788047	763.350000
0.920000	0.820000	1.000000	1.000000	1.000000	1.000000	136.718750	103.695846	-10.352762	773.780000
0.930000	0.820000	1.000000	1.000000	1.000000	1.000000	136.718750	103.726331	-11.315571	783.720000
0.940000	0.820000	1.000000	1.000000	1.000000	1.000000	136.718750	103.790845	-11.115219	792.470000
0.950000	0.820000	1.000000	1.000000	1.000000	1.000000	136.718750	103.880087	-11.174224	800.030000
0.960000	0.820000	1.000000	1.000000	1.000000	1.000000	136.718750	103.982587	-11.162529	803.530000
0.970000	0.820000	1.000000	1.000000	1.000000	1.000000	136.718750	104.119260	-10.293482	808.010000
0.980000	0.820000	1.000000	1.000000	1.000000	1.000000	140.991211	104.212075	-10.355050	807.450000
0.990000	0.820000	1.000000	1.000000	1.000000	1.000000	140.991211	104.265497	-11.214632	806.680000
1.000000	0.820000	1.000000	1.000000	1.000000	1.000000	140.991211	104.305590	-11.061477	804.790000
0.500000	0.840000	1.000000	5.000000	0.200000	0.200000	68.359375	96.852323	-11.985974	327.180000
0.510000	0.840000	1.000000	1.000000	1.000000	1.000000	68.359375	96.691730	-11.438472	319.410000
0.520000	0.840000	1.000000	1.000000	1.000000	1.000000	72.631836	96.454284	-12.930789	311.500000
0.530000	0.840000	1.000000	1.000000	1.000000	1.000000	72.631836	96.339668	-12.995066	303.730000
0.540000	0.840000	1.000000	1.000000	1.000000	1.000000	72.631836	96.159384	-12.574302	297.430000
0.550000	0.840000	1.000000	1.000000	1.000000	1.000000	76.904297	96.455743	-13.402540	342.160000
0.560000	0.840000	1.000000	1.000000	1.000000	1.000000	76.904297	96.272744	-13.826018	335.510000
0.570000	0.840000	1.000000	1.000000	1.000000	1.000000	81.176758	96.569015	-13.700859	313.740000
0.580000	0.840000	1.000000	1.000000	1.000000	1.000000	81.176758	96.734568	-13.733600	308.210000
0.590000	0.840000	1.000000	1.000000	1.000000	1.000000	81.176758	96.559906	-13.103097	304.640000
0.600000	0.840000	1.000000	1.000000	1.000000	1.000000	85.449219	96.437294	-14.162928	300.020000
0.610000	0.840000	1.000000	1.000000	1.000000	1.000000	85.449219	96.368984	-14.296105	299.320000
0.620000	0.840000	1.000000	1.000000	1.000000	1.000000	89.721680	96.340202	-13.182062	297.360000
0.630000	0.840000	1.000000	1.000000	1.000000	1.000000	89.721680	96.399126	-13.857177	300.020000
0.640000	0.840000	1.000000	1.000000	1.000000	1.000000	89.721680	96.517561	-13.511114	300.790000
0.650000	0.840000	1.000000	1.000000	1.000000	1.000000	93.994141	96.781809	-13.939132	306.810000
0.660000	0.840000	1.000000	1.000000	1.000000	1.000000	93.994141	97.005288	-14.040783	316.960000
0.670000	0.840000	1.000000	1.000000	1.000000	1.000000	98.266602	97.040906	-12.977231	328.860000
0.680000	0.840000	1.000000	1.000000	1.000000	1.000000	98.266602	97.105535	-13.455643	330.820000
0.690000	0.840000	1.000000	1.000000	1.000000	1.000000	102.539063	97.463587	-12.616221	353.220000
0.700000	0.840000	0.000000	0.000000	-1.000000	0.000000	81.176758	83.142831	-22.665732	409.990000
0.710000	0.840000	0.000000	0.000000	-1.000000	0.000000	81.176758	82.748420	-23.082664	404.460000
0.720000	0.840000	0.000000	0.000000	-1.000000	0.000000	4.272461	83.551431	4.193299	467.600000
0.730000	0.840000	0.000000	0.000000	-1.000000	0.000000	4.272461	82.827554	2.956973	37.870000
0.740000	0.840000	0.000000	0.000000	-1.000000	0.000000	0.000000	82.950463	0.000000	324.380000
0.750000	0.840000	0.000000	0.000000	-1.000000	0.000000	0.000000	83.512465	0.000000	435.890000
0.760000	0.840000	0.000000	0.000000	-1.000000	0.000000	0.000000	83.449093	0.000000	433.650000
0.770000	0.840000	0.000000	0.000000	-1.000000	0.000000	0.000000	87.652768	0.000000	1.680000
0.780000	0.840000	1.000000	1.000000	1.000000	1.000000	119.628906	101.010591	-11.923226	532.700000
0.790000	0.840000	1.000000	1.000000	1.000000	1.000000	119.628906	101.254640	-11.762512	559.020000
0.800000	0.840000	1.000000	1.000000	1.000000	1.000000	123.901367	101.335994	-11.204416	589.470000
0.810000	0.840000	1.000000	1.000000	1.000000	1.000000	123.901367	101.644347	-11.433715	618.100000
0.820000	0.840000	1.000000	1.000000	1.000000	1.000000	123.901367	101.998804	-11.592477	644.280000
0.830000	0.840000	1.000000	1.000000	1.000000	1.000000	128.173828	102.273684	-10.602877	667.030000
0.840000	0.840000	1.000000	1.000000	1.000000	1.000000	128.173828	102.514958	-11.632253	690.130000
0.850000	0.840000	1.000000	1.000000	1.000000	1.000000	128.173828	102.874074	-11.311902	717.010000
0.860000	0.840000	1.000000	1.000000	1.000000	1.000000	128.173828	103.282215	-10.920282	740.740000
0.870000	0.840000	1.000000	1.000000	1.000000	1.000000	132.446289	103.660900	-10.421448	757.890000
0.880000	0.840000	1.000000	1.000000	1.000000	1.000000	132.446289	103.961383	-11.411955	775.110000
0.890000	0.840000	1.000000	1.000000	1.000000	1.000000	132.446289	104.076845	-10.980074	783.720000
0.900000	0.840000	1.000000	1.000000	1.000000	1.000000	132.446289	104.093149	-11.382144	789.530000
0.910000	0.840000	1.000000	1.000000	1.000000	1.000000	132.446289	104.071890	-10.421058	801.080000
0.920000	0.840000	1.000000	1.000000	1.000000	1.000000	136.718750	104.066598	-10.475644	812.770000
0.930000	0.840000	1.000000	1.000000	1.000000	1.000000	136.718750	104.112345	-11.316737	823.480000
0.940000	0.840000	1.000000	1.000000	1.000000	1.000000	136.718750	104.191203	-10.879303	832.370000
0.950000	0.840000	1.000000	1.000000	1.000000	1.000000	136.718750	104.270428	-11.290039	835.030000
0.960000	0.840000	1.000000	1.000000	1.000000	1.000000	136.718750	104.392612	-10.694901	842.380000
0.970000	0.840000	1.000000	1.000000	1.000000	1.000000	136.718750	104.518491	-10.189808	846.090000
0.980000	0.840000	1.000000	1.000000	1.000000	1.000000	140.991211	104.616002	-10.601780	845.180000
0.990000	0.840000	1.000000	1.000000	1.000000	1.000000	140.991211	104.659146	-11.207989	841.750000
1.000000	0.840000	1.000000	1.000000	1.000000	1.000000	140.991211	104.692940	-10.790511	841.820000
0.500000	0.860000	1.000000	4.000000	0.250000	0.250000	68.359375	97.186207	-11.920726	345.520000
0.510000	0.860000	1.000000	1.000000	1.000000	1.000000	68.359375	97.012921	-11.247013	337.050000
0.520000	0.860000	1.000000	1.000000	1.000000	1.000000	72.631836	96.793202	-12.786868	329.420000
0.530000	0.860000	1.000000	1.000000	1.000000	1.000000	72.631836	96.689136	-12.940256	321.090000
0.540000	0.860000	1.000000	1.000000	1.000000	1.000000	72.631836	96.541873	-12.355913	314.510000
0.550000	0.860000	1.000000	1.000000	1.000000	1.000000	76.904297	96.399934	-13.589559	308.840000
0.560000	0.860000	1.000000	1.000000	1.000000	1.000000	76.904297	96.675797	-13.539806	354.690000
0.570000	0.860000	1.000000	1.000000	1.000000	1.000000	81.176758	96.967710	-13.690080	332.150000
0.580000	0.860000	1.000000	1.000000	1.000000	1.000000	81.176758	97.150645	-13.748432	326.130000
0.590000	0.860000	1.000000	1.000000	1.000000	1.000000	81.176758	96.941720	-12.933053	321.790000
0.600000	0.860000	1.000000	1.000000	1.000000	1.000000	85.449219	96.811809	-14.125292	317.030000
0.610000	0.860000	1.000000	1.000000	1.000000	1.000000	85.449219	96.786172	-14.066351	316.050000
0.620000	0.860000	1.000000	1.000000	1.000000	1.000000	89.721680	96.738802	-13.128029	313.460000
0.630000	0.860000	1.000000	1.000000	1.000000	1.000000	89.721680	96.797701	-13.648683	314.860000
0.640000	0.860000	1.000000	1.000000	1.000000	1.000000	89.721680	96.874749	-13.209141	316.330000
0.650000	0.860000	1.000000	1.000000	1.000000	1.000000	93.994141	97.108741	-13.933073	321.580000
0.660000	0.860000	1.000000	1.000000	1.000000	1.000000	93.994141	97.298066	-13.905011	323.820000
0.670000	0.860000	1.000000	1.000000	1.000000	1.000000	98.266602	97.435772	-13.079500	339.990000
0.680000	0.860000	1.000000	1.000000	1.000000	1.000000	98.266602	97.584092	-13.497451	342.230000
0.690000	0.860000	1.000000	1.000000	1.000000	1.000000	102.539063	98.038061	-12.640288	365.330000
0.700000	0.860000	0.000000	0.000000	-1.000000	0.000000	81.176758	83.517903	-22.339232	438.830000
0.710000	0.860000	0.000000	0.000000	-1.000000	0.000000	81.176758	82.972556	-23.388468	413.350000
0.720000	0.860000	0.000000	0.000000	-1.000000	0.000000	81.176758	83.365829	-23.004862	452.550000
0.730000	0.860000	0.000000	0.000000	-1.000000	0.000000	4.272461	83.300065	3.559161	479.500000
0.740000	0.860000	0.000000	0.000000	-1.000000	0.000000	0.000000	83.287933	0.000000	442.050000
0.750000	0.860000	0.000000	0.000000	-1.000000	0.000000	0.000000	83.674801	0.000000	442.260000
0.760000	0.860000	0.000000	0.000000	-1.000000	0.000000	4.272461	83.606353	3.969221	448.700000
0.770000	0.860000	0.000000	0.000000	-1.000000	0.000000	0.000000	87.270271	0.000000	2.100000
0.780000	0.860000	1.000000	1.000000	1.000000	1.000000	119.628906	101.398302	-11.650421	560.210000
0.790000	0.860000	1.000000	1.000000	1.000000	1.000000	119.628906	101.573503	-11.269936	587.510000
0.800000	0.860000	1.000000	1.000000	1.000000	1.000000	123.901367	101.725485	-11.526531	621.040000
0.810000	0.860000	1.000000	1.000000	1.000000	1.000000	123.901367	102.056020	-11.344267	650.930000
0.820000	0.860000	1.000000	1.000000	1.000000	1.000000	123.901367	102.395303	-11.096456	676.760000
0.830000	0.860000	1.000000	1.000000	1.000000	1.000000	128.173828	102.681498	-10.779044	699.790000
0.840000	0.860000	1.000000	1.000000	1.000000	1.000000	128.173828	102.931629	-11.362044	726.950000
0.850000	0.860000	1.000000	1.000000	1.000000	1.000000	128.173828	103.333112	-11.428825	753.900000
0.860000	0.860000	1.000000	1.000000	1.000000	1.000000	128.173828	103.753258	-10.578617	776.230000
0.870000	0.860000	1.000000	1.000000	1.000000	1.000000	132.446289	104.135625	-10.582778	796.880000
0.880000	0.860000	1.000000	1.000000	1.000000	1.000000	132.446289	104.392177	-11.322811	810.810000
0.890000	0.860000	1.000000	1.000000	1.000000	1.000000	132.446289	104.457819	-11.024118	818.230000
0.900000	0.860000	1.000000	1.000000	1.000000	1.000000	132.446289	104.452946	-11.222355	825.790000
0.910000	0.860000	1.000000	1.000000	1.000000	1.000000	132.446289	104.423291	-10.227099	838.460000
0.920000	0.860000	1.000000	1.000000	1.000000	1.000000	136.718750	104.429070	-10.703198	851.200000
0.930000	0.860000	1.000000	1.000000	1.000000	1.000000	136.718750	104.484513	-11.181302	861.210000
0.940000	0.860000	1.000000	1.000000	1.000000	1.000000	136.718750	104.565871	-10.859521	869.750000
0.950000	0.860000	1.000000	1.000000	1.000000	1.000000	136.718750	104.659242	-11.201342	874.930000
0.960000	0.860000	1.000000	1.000000	1.000000	1.000000	136.718750	104.806112	-10.303264	880.460000
0.970000	0.860000	1.000000	1.000000	1.000000	1.000000	140.991211	104.928713	-10.126356	882.700000
0.980000	0.860000	1.000000	1.000000	1.000000	1.000000	140.991211	105.006486	-10.932342	883.680000
0.990000	0.860000	1.000000	1.000000	1.000000	1.000000	140.991211	105.042784	-10.999783	881.860000
1.000000	0.860000	1.000000	1.000000	1.000000	1.000000	140.991211	105.076243	-10.703024	883.260000
0.500000	0.880000	1.000000	4.000000	0.250000	0.250000	68.359375	97.507471	-11.868396	364.420000
0.510000	0.880000	1.000000	1.000000	1.000000	1.000000	68.359375	97.347667	-11.074994	355.810000
0.520000	0.880000	1.000000	1.000000	1.000000	1.000000	72.631836	97.128027	-12.659181	347.620000
0.530000	0.880000	1.000000	1.000000	1.000000	1.000000	72.631836	97.031907	-12.903500	338.800000
0.540000	0.880000	1.000000	1.000000	1.000000	1.000000	72.631836	96.921894	-12.167781	332.010000
0.550000	0.880000	1.000000	1.000000	1.000000	1.000000	76.904297	96.784226	-13.474240	325.710000
0.560000	0.880000	1.000000	1.000000	1.000000	1.000000	76.904297	97.070340	-13.208675	374.780000
0.570000	0.880000	1.000000	1.000000	1.000000	1.000000	81.176758	97.358298	-13.613116	351.120000
0.580000	0.880000	1.000000	1.000000	1.000000	1.000000	81.176758	97.482286	-13.739747	344.610000
0.590000	0.880000	1.000000	1.000000	1.000000	1.000000	85.449219	97.309321	-12.808016	339.710000
0.600000	0.880000	1.000000	1.000000	1.000000	1.000000	85.449219	97.159299	-13.836201	334.530000
0.610000	0.880000	1.000000	1.000000	1.000000	1.000000	85.449219	97.183910	-13.885633	333.620000
0.620000	0.880000	1.000000	1.000000	1.000000	1.000000	89.721680	97.125960	-13.126356	330.820000
0.630000	0.880000	1.000000	1.000000	1.000000	1.000000	89.721680	97.203988	-13.523079	331.100000
0.640000	0.880000	1.000000	1.000000	1.000000	1.000000	89.721680	97.236845	-12.955226	332.430000
0.650000	0.880000	1.000000	1.000000	1.000000	1.000000	93.994141	97.425508	-13.911046	336.980000
0.660000	0.880000	1.000000	1.000000	1.000000	1.000000	93.994141	97.624876	-13.742873	339.850000
0.670000	0.880000	1.000000	1.000000	1.000000	1.000000	98.266602	97.826287	-13.229940	351.050000
0.680000	0.880000	1.000000	1.000000	1.000000	1.000000	98.266602	98.070436	-13.600238	352.870000
0.690000	0.880000	1.000000	1.000000	1.000000	1.000000	102.539063	98.563877	-12.778288	379.540000
0.700000	0.880000	0.000000	0.000000	-1.000000	0.000000	81.176758	83.642107	-22.204825	409.710000
0.710000	0.880000	0.000000	0.000000	-1.000000	0.000000	81.176758	83.374764	-22.951028	428.400000
0.720000	0.880000	0.000000	0.000000	-1.000000	0.000000	81.176758	83.469064	-22.945947	475.160000
0.730000	0.880000	0.000000	0.000000	-1.000000	0.000000	4.272461	83.319887	4.251526	461.160000
0.740000	0.880000	0.000000	0.000000	-1.000000	0.000000	4.272461	83.662029	3.675682	454.090000
0.750000	0.880000	0.000000	0.000000	-1.000000	0.000000	85.449219	83.848172	-23.343781	464.380000
0.760000	0.880000	0.000000	0.000000	-1.000000	0.000000	0.000000	85.470437	0.000000	405.720000
0.770000	0.880000	0.000000	0.000000	-1.000000	0.000000	0.000000	87.154842	0.000000	2.660000
0.780000	0.880000	1.000000	1.000000	1.000000	1.000000	119.628906	101.764950	-11.635741	588.980000
0.790000	0.880000	1.000000	1.000000	1.000000	1.000000	119.628906	101.912138	-10.855241	620.480000
0.800000	0.880000	1.000000	1.000000	1.000000	1.000000	123.901367	102.116338	-11.744413	653.940000
0.810000	0.880000	1.000000	1.000000	1.000000	1.000000	123.901367	102.458934	-11.444769	685.370000
0.820000	0.880000	1.000000	1.000000	1.000000	1.000000	123.901367	102.796587	-10.715105	710.500000
0.830000	0.880000	1.000000	1.000000	1.000000	1.000000	128.173828	103.059656	-11.001783	735.560000
0.840000	0.880000	1.000000	1.000000	1.000000	1.000000	128.173828	103.366041	-11.098970	763.280000
0.850000	0.880000	1.000000	1.000000	1.000000	1.000000	128.173828	103.809213	-11.378484	791.210000
0.860000	0.880000	1.000000	1.000000	1.000000	1.000000	128.173828	104.222330	-10.309134	813.050000
0.870000	0.880000	1.000000	1.000000	1.000000	1.000000	132.446289	104.568486	-10.806431	833.140000
0.880000	0.880000	1.000000	1.000000	1.000000	1.000000	132.446289	104.777785	-11.094723	843.080000
0.890000	0.880000	1.000000	1.000000	1.000000	1.000000	132.446289	104.811750	-11.125713	854.280000
0.900000	0.880000	1.000000	1.000000	1.000000	1.000000	132.446289	104.788495	-10.750341	864.850000
0.910000	0.880000	1.000000	1.000000	1.000000	1.000000	136.718750	104.763242	-10.136608	876.120000
0.920000	0.880000	1.000000	1.000000	1.000000	1.000000	136.718750	104.785122	-10.982535	889.490000
0.930000	0.880000	1.000000	1.000000	1.000000	1.000000	136.718750	104.849430	-10.964206	900.550000
0.940000	0.880000	1.000000	1.000000	1.000000	1.000000	136.718750	104.941708	-10.977549	908.880000
0.950000	0.880000	1.000000	1.000000	1.000000	1.000000	136.718750	105.050952	-10.949321	915.950000
0.960000	0.880000	1.000000	1.000000	1.000000	1.000000	136.718750	105.180683	-10.097363	917.350000
0.970000	0.880000	1.000000	1.000000	1.000000	1.000000	140.991211	105.300277	-10.245270	921.410000
0.980000	0.880000	1.000000	1.000000	1.000000	1.000000	140.991211	105.365564	-11.059193	918.960000
0.990000	0.880000	1.000000	1.000000	1.000000	1.000000	140.991211	105.400092	-10.776775	919.870000
1.000000	0.880000	1.000000	1.000000	1.000000	1.000000	140.991211	105.455833	-10.824364	923.440000
0.500000	0.900000	1.000000	5.000000	0.200000	0.200000	68.359375	97.827601	-11.755332	383.740000
0.510000	0.900000	1.000000	1.000000	1.000000	1.000000	72.631836	97.664016	-10.947802	374.780000
0.520000	0.900000	1.000000	1.000000	1.000000	1.000000	72.631836	97.463581	-12.550127	366.240000
0.530000	0.900000	1.000000	1.000000	1.000000	1.000000	72.631836	97.364374	-12.853202	357.070000
0.540000	0.900000	1.000000	1.000000	1.000000	1.000000	72.631836	97.278574	-12.008822	349.790000
0.550000	0.900000	1.000000	1.000000	1.000000	1.000000	76.904297	97.168278	-13.380567	343.630000
0.560000	0.900000	1.000000	1.000000	1.000000	1.000000	76.904297	97.457842	-12.922957	394.800000
0.570000	0.900000	1.000000	1.000000	1.000000	1.000000	81.176758	97.742632	-13.571112	370.300000
0.580000	0.900000	1.000000	1.000000	1.000000	1.000000	81.176758	97.836588	-13.678381	363.510000
0.590000	0.900000	1.000000	1.000000	1.000000	1.000000	85.449219	97.680656	-12.695523	358.120000
0.600000	0.900000	1.000000	1.000000	1.000000	1.000000	85.449219	97.515795	-13.586560	352.730000
0.610000	0.900000	1.000000	1.000000	1.000000	1.000000	85.449219	97.573268	-13.557264	351.610000
0.620000	0.900000	1.000000	1.000000	1.000000	1.000000	89.721680	97.490192	-13.167634	348.250000
0.630000	0.900000	1.000000	1.000000	1.000000	1.000000	89.721680	97.609359	-13.488426	348.810000
0.640000	0.900000	1.000000	1.000000	1.000000	1.000000	89.721680	97.582969	-12.786765	349.090000
0.650000	0.900000	1.000000	1.000000	1.000000	1.000000	93.994141	97.733257	-13.690042	352.660000
0.660000	0.900000	1.000000	1.000000	1.000000	1.000000	93.994141	97.963134	-13.324994	356.230000
0.670000	0.900000	1.000000	1.000000	1.000000	1.000000	98.266602	98.220861	-13.450788	362.180000
0.680000	0.900000	1.000000	1.000000	1.000000	1.000000	98.266602	98.567742	-13.523838	369.950000
0.690000	0.900000	1.000000	1.000000	1.000000	1.000000	102.539063	99.052018	-12.958342	392.700000
0.700000	0.900000	1.000000	5.000000	0.200000	0.200000	81.176758	84.024749	-22.232726	429.940000
0.710000	0.900000	0.000000	0.000000	-1.000000	0.000000	81.176758	83.388869	-22.751403	423.850000
0.720000	0.900000	0.000000	0.000000	-1.000000	0.000000	81.176758	83.571116	-22.458034	516.530000
0.730000	0.900000	0.000000	0.000000	-1.000000	0.000000	85.449219	83.604601	-23.225486	476.350000
0.740000	0.900000	0.000000	0.000000	-1.000000	0.000000	85.449219	83.695282	-23.333884	474.950000
0.750000	0.900000	0.000000	0.000000	-1.000000	0.000000	85.449219	83.801135	-22.681661	519.750000
0.760000	0.900000	0.000000	0.000000	-1.000000	0.000000	0.000000	86.251628	0.000000	3.290000
0.770000	0.900000	0.000000	0.000000	-1.000000	0.000000	0.000000	87.171727	0.000000	3.290000
0.780000	0.900000	1.000000	1.000000	1.000000	1.000000	119.628906	102.107375	-11.755414	618.590000
0.790000	0.900000	1.000000	1.000000	1.000000	1.000000	119.628906	102.232814	-10.613839	650.160000
0.800000	0.900000	1.000000	1.000000	1.000000	1.000000	123.901367	102.491634	-11.664138	686.840000
0.810000	0.900000	1.000000	1.000000	1.000000	1.000000	123.901367	102.848824	-11.566487	718.270000
0.820000	0.900000	1.000000	1.000000	1.000000	1.000000	123.901367	103.183848	-10.423998	744.170000
0.830000	0.900000	1.000000	1.000000	1.000000	1.000000	128.173828	103.437512	-11.285741	769.930000
0.840000	0.900000	1.000000	1.000000	1.000000	1.000000	128.173828	103.804969	-10.951222	800.520000
0.850000	0.900000	1.000000	1.000000	1.000000	1.000000	128.173828	104.245680	-11.217497	829.290000
0.860000	0.900000	1.000000	1.000000	1.000000	1.000000	132.446289	104.684033	-10.144249	851.270000
0.870000	0.900000	1.000000	1.000000	1.000000	1.000000	132.446289	104.993886	-11.104229	869.610000
0.880000	0.900000	1.000000	1.000000	1.000000	1.000000	132.446289	105.152556	-10.862747	884.520000
0.890000	0.900000	1.000000	1.000000	1.000000	1.000000	132.446289	105.154558	-11.230590	892.010000
0.900000	0.900000	1.000000	1.000000	1.000000	1.000000	132.446289	105.129933	-10.372430	904.330000
0.910000	0.900000	1.000000	1.000000	1.000000	1.000000	136.718750	105.100672	-10.183765	916.160000
0.920000	0.900000	1.000000	1.000000	1.000000	1.000000	136.718750	105.133033	-11.125115	929.250000
0.930000	0.900000	1.000000	1.000000	1.000000	1.000000	136.718750	105.209615	-10.732794	939.820000
0.940000	0.900000	1.000000	1.000000	1.000000	1.000000	136.718750	105.299622	-11.066981	949.060000
0.950000	0.900000	1.000000	1.000000	1.000000	1.000000	136.718750	105.420852	-10.534719	955.430000
0.960000	0.900000	1.000000	1.000000	1.000000	1.000000	140.991211	105.564614	-9.988930	959.700000
0.970000	0.900000	1.000000	1.000000	1.000000	1.000000	140.991211	105.666956	-10.468160	959.420000
0.980000	0.900000	1.000000	1.000000	1.000000	1.000000	140.991211	105.727206	-11.048765	958.230000
0.990000	0.900000	1.000000	1.000000	1.000000	1.000000	140.991211	105.756170	-10.570392	959.420000
1.000000	0.900000	1.000000	1.000000	1.000000	1.000000	140.991211	105.810770	-10.910947	963.410000
0.500000	0.920000	1.000000	4.000000	0.250000	0.250000	68.359375	98.145535	-11.648943	403.060000
0.510000	0.920000	1.000000	1.000000	1.000000	1.000000	72.631836	97.977670	-10.861062	394.030000
0.520000	0.920000	1.000000	1.000000	1.000000	1.000000	72.631836	97.796616	-12.411053	385.280000
0.530000	0.920000	1.000000	1.000000	1.000000	1.000000	72.631836	97.700963	-12.807685	375.900000
0.540000	0.920000	1.000000	1.000000	1.000000	1.000000	72.631836	97.633476	-11.876555	367.990000
0.550000	0.920000	1.000000	1.000000	1.000000	1.000000	76.904297	97.541977	-13.306003	361.690000
0.560000	0.920000	1.000000	1.000000	1.000000	1.000000	76.904297	97.855053	-12.669059	416.080000
0.570000	0.920000	1.000000	1.000000	1.000000	1.000000	81.176758	98.116031	-13.334574	390.250000
0.580000	0.920000	1.000000	1.000000	1.000000	1.000000	81.176758	98.181052	-13.479997	382.830000
0.590000	0.920000	1.000000	1.000000	1.000000	1.000000	85.449219	98.026033	-12.630208	377.090000
0.600000	0.920000	1.000000	1.000000	1.000000	1.000000	85.449219	97.849797	-13.370624	371.420000
0.610000	0.920000	1.000000	1.000000	1.000000	1.000000	85.449219	97.940183	-13.244550	369.740000
0.620000	0.920000	1.000000	1.000000	1.000000	1.000000	89.721680	97.844117	-13.249513	366.170000
0.630000	0.920000	1.000000	1.000000	1.000000	1.000000	89.721680	98.018460	-13.486154	366.870000
0.640000	0.920000	1.000000	1.000000	1.000000	1.000000	89.721680	97.925748	-12.674175	366.380000
0.650000	0.920000	1.000000	1.000000	1.000000	1.000000	93.994141	98.059404	-13.429649	368.970000
0.660000	0.920000	1.000000	1.000000	1.000000	1.000000	93.994141	98.334166	-12.968886	373.310000
0.670000	0.920000	1.000000	1.000000	1.000000	1.000000	98.266602	98.614360	-13.468533	378.280000
0.680000	0.920000	1.000000	1.000000	1.000000	1.000000	98.266602	99.036746	-13.379738	387.730000
0.690000	0.920000	1.000000	1.000000	1.000000	1.000000	102.539063	99.477422	-13.258439	406.140000
0.700000	0.920000	0.000000	0.000000	-1.000000	0.000000	81.176758	84.199672	-22.029636	439.600000
0.710000	0.920000	0.000000	0.000000	-1.000000	0.000000	81.176758	83.936284	-22.399430	473.830000
0.720000	0.920000	0.000000	0.000000	-1.000000	0.000000	85.449219	83.603530	-22.423753	493.010000
0.730000	0.920000	0.000000	0.000000	-1.000000	0.000000	85.449219	83.864955	-22.716463	534.240000
0.740000	0.920000	0.000000	0.000000	-1.000000	0.000000	85.449219	84.124987	-22.932289	520.030000
0.750000	0.920000	0.000000	0.000000	-1.000000	0.000000	85.449219	84.056280	-22.935855	496.160000
0.760000	0.920000	0.000000	0.000000	-1.000000	0.000000	0.000000	87.161576	0.000000	2.940000
0.770000	0.920000	0.000000	0.000000	-1.000000	0.000000	0.000000	86.909581	0.000000	417.760000
0.780000	0.920000	1.000000	1.000000	1.000000	1.000000	119.628906	102.434841	-11.824737	647.920000
0.790000	0.920000	1.000000	1.000000	1.000000	1.000000	123.901367	102.561713	-10.644390	683.690000
0.800000	0.920000	1.000000	1.000000	1.000000	1.000000	123.901367	102.874741	-11.392853	720.720000
0.810000	0.920000	1.000000	1.000000	1.000000	1.000000	123.901367	103.230757	-11.492741	750.960000
0.820000	0.920000	1.000000	1.000000	1.000000	1.000000	128.173828	103.565865	-10.270503	779.870000
0.830000	0.920000	1.000000	1.000000	1.000000	1.000000	128.173828	103.821242	-11.350169	808.080000
0.840000	0.920000	1.000000	1.000000	1.000000	1.000000	128.173828	104.227059	-10.995915	838.950000
0.850000	0.920000	1.000000	1.000000	1.000000	1.000000	128.173828	104.692149	-10.768024	868.350000
0.860000	0.920000	1.000000	1.000000	1.000000	1.000000	132.446289	105.109575	-10.163879	892.780000
0.870000	0.920000	1.000000	1.000000	1.000000	1.000000	132.446289	105.398327	-11.161550	909.020000
0.880000	0.920000	1.000000	1.000000	1.000000	1.000000	132.446289	105.495039	-10.736098	915.040000
0.890000	0.920000	1.000000	1.000000	1.000000	1.000000	132.446289	105.484458	-11.130336	927.780000
0.900000	0.920000	1.000000	1.000000	1.000000	1.000000	132.446289	105.439736	-10.132895	940.100000
0.910000	0.920000	1.000000	1.000000	1.000000	1.000000	136.718750	105.425770	-10.323389	955.570000
0.920000	0.920000	1.000000	1.000000	1.000000	1.000000	136.718750	105.471795	-11.112139	969.570000
0.930000	0.920000	1.000000	1.000000	1.000000	1.000000	136.718750	105.555792	-10.645328	980.560000
0.940000	0.920000	1.000000	1.000000	1.000000	1.000000	136.718750	105.652663	-11.036524	989.100000
0.950000	0.920000	1.000000	1.000000	1.000000	1.000000	136.718750	105.790196	-10.217565	992.950000
0.960000	0.920000	1.000000	1.000000	1.000000	1.000000	140.991211	105.922523	-9.941506	998.970000
0.970000	0.920000	1.000000	1.000000	1.000000	1.000000	140.991211	106.017610	-10.730192	996.380000
0.980000	0.920000	1.000000	1.000000	1.000000	1.000000	140.991211	106.096195	-10.775769	1002.260000
0.990000	0.920000	1.000000	1.000000	1.000000	1.000000	140.991211	106.108266	-10.555111	998.620000
1.000000	0.920000	1.000000	1.000000	1.000000	1.000000	140.991211	106.173163	-10.890620	1002.750000
0.500000	0.940000	1.000000	3.000000	0.333333	0.333333	68.359375	98.461165	-11.555564	423.500000
0.510000	0.940000	1.000000	1.000000	1.000000	1.000000	72.631836	98.289013	-10.787545	413.700000
0.520000	0.940000	1.000000	1.000000	1.000000	1.000000	72.631836	98.130594	-12.236133	404.600000
0.530000	0.940000	1.000000	1.000000	1.000000	1.000000	72.631836	98.032280	-12.675393	394.940000
0.540000	0.940000	1.000000	1.000000	1.000000	1.000000	76.904297	97.972405	-11.785471	386.540000
0.550000	0.940000	1.000000	1.000000	1.000000	1.000000	76.904297	97.905865	-13.115147	380.170000
0.560000	0.940000	1.000000	1.000000	1.000000	1.000000	76.904297	98.230579	-12.457071	436.940000
0.570000	0.940000	1.000000	1.000000	1.000000	1.000000	81.176758	98.476907	-13.104211	410.550000
0.580000	0.940000	1.000000	1.000000	1.000000	1.000000	81.176758	98.513624	-13.320054	402.570000
0.590000	0.940000	1.000000	1.000000	1.000000	1.000000	85.449219	98.346850	-12.582721	396.410000
0.600000	0.940000	1.000000	1.000000	1.000000	1.000000	85.449219	98.163555	-13.191550	390.040000
0.610000	0.940000	1.000000	1.000000	1.000000	1.000000	85.449219	98.302795	-12.967282	388.500000
0.620000	0.940000	1.000000	1.000000	1.000000	1.000000	89.721680	98.218678	-13.358215	384.860000
0.630000	0.940000	1.000000	1.000000	1.000000	1.000000	89.721680	98.400687	-13.508323	384.930000
0.640000	0.940000	1.000000	1.000000	1.000000	1.000000	93.994141	98.280949	-12.575043	384.300000
0.650000	0.940000	1.000000	1.000000	1.000000	1.000000	93.994141	98.407048	-13.231867	386.190000
0.660000	0.940000	1.000000	1.000000	1.000000	1.000000	93.994141	98.697768	-12.697341	390.950000
0.670000	0.940000	1.000000	1.000000	1.000000	1.000000	98.266602	98.997956	-13.445613	395.640000
0.680000	0.940000	1.000000	1.000000	1.000000	1.000000	98.266602	99.497414	-12.958474	406.140000
0.690000	0.940000	1.000000	1.000000	1.000000	1.000000	102.539063	99.881981	-13.203770	417.620000
0.700000	0.940000	1.000000	5.000000	0.200000	0.200000	81.176758	84.697988	-21.862324	461.930000
0.710000	0.940000	0.000000	0.000000	-1.000000	0.000000	81.176758	84.045009	-22.272772	448.490000
0.720000	0.940000	0.000000	0.000000	-1.000000	0.000000	85.449219	83.767072	-22.043837	491.190000
0.730000	0.940000	0.000000	0.000000	-1.000000	0.000000	85.449219	84.157833	-23.077057	511.140000
0.740000	0.940000	0.000000	0.000000	-1.000000	0.000000	85.449219	84.282734	-23.220962	541.520000
0.750000	0.940000	0.000000	0.000000	-1.000000	0.000000	85.449219	84.187822	-22.407765	509.180000
0.760000	0.940000	0.000000	0.000000	-1.000000	0.000000	0.000000	87.264252	0.000000	2.870000
0.770000	0.940000	0.000000	0.000000	-1.000000	0.000000	0.000000	87.187577	0.000000	423.710000
0.780000	0.940000	1.000000	1.000000	1.000000	1.000000	119.628906	102.752652	-11.752127	679.140000
0.790000	0.940000	1.000000	1.000000	1.000000	1.000000	123.901367	102.895017	-10.784672	716.450000
0.800000	0.940000	1.000000	1.000000	1.000000	1.000000	123.901367	103.239272	-11.151978	753.410000
0.810000	0.940000	1.000000	1.000000	1.000000	1.000000	123.901367	103.603872	-11.301263	786.100000
0.820000	0.940000	1.000000	1.000000	1.000000	1.000000	128.173828	103.917277	-10.335136	815.500000
0.830000	0.940000	1.000000	1.000000	1.000000	1.000000	128.173828	104.198943	-11.279372	839.650000
0.840000	0.940000	1.000000	1.000000	1.000000	1.000000	128.173828	104.632552	-11.072504	877.940000
0.850000	0.940000	1.000000	1.000000	1.000000	1.000000	128.173828	105.102288	-10.458354	906.220000
0.860000	0.940000	1.000000	1.000000	1.000000	1.000000	132.446289	105.514977	-10.288465	928.060000
0.870000	0.940000	1.000000	1.000000	1.000000	1.000000	132.446289	105.769824	-11.138205	943.950000
0.880000	0.940000	1.000000	1.000000	1.000000	1.000000	132.446289	105.831457	-10.771132	956.130000
0.890000	0.940000	1.000000	1.000000	1.000000	1.000000	132.446289	105.803573	-10.973054	965.160000
0.900000	0.940000	1.000000	1.000000	1.000000	1.000000	132.446289	105.749678	-10.000645	980.770000
0.910000	0.940000	1.000000	1.000000	1.000000	1.000000	136.718750	105.759869	-10.569572	997.360000
0.920000	0.940000	1.000000	1.000000	1.000000	1.000000	136.718750	105.804888	-10.922212	1006.320000
0.930000	0.940000	1.000000	1.000000	1.000000	1.000000	136.718750	105.896324	-10.701713	1019.270000
0.940000	0.940000	1.000000	1.000000	1.000000	1.000000	136.718750	106.005661	-10.960087	1030.400000
0.950000	0.940000	1.000000	1.000000	1.000000	1.000000	136.718750	106.167791	-9.947975	1037.190000
0.960000	0.940000	1.000000	1.000000	1.000000	1.000000	140.991211	106.278588	-10.010107	1036.420000
0.970000	0.940000	1.000000	1.000000	1.000000	1.000000	140.991211	106.360031	-10.882109	1039.290000
0.980000	0.940000	1.000000	1.000000	1.000000	1.000000	140.991211	106.415142	-10.581914	1041.040000
0.990000	0.940000	1.000000	1.000000	1.000000	1.000000	140.991211	106.458523	-10.663359	1042.370000
1.000000	0.940000	1.000000	1.000000	1.000000	1.000000	140.991211	106.525383	-10.781421	1046.780000
0.500000	0.960000	1.000000	2.000000	0.500000	0.500000	68.359375	98.779637	-11.474106	444.290000
0.510000	0.960000	1.000000	1.000000	1.000000	1.000000	72.631836	98.601618	-10.726727	434.140000
0.520000	0.960000	1.000000	1.000000	1.000000	1.000000	72.631836	98.453467	-12.085604	424.760000
0.530000	0.960000	1.000000	1.000000	1.000000	1.000000	72.631836	98.373260	-12.560391	413.840000
0.540000	0.960000	1.000000	1.000000	1.000000	1.000000	76.904297	98.305899	-11.710544	405.370000
0.550000	0.960000	1.000000	1.000000	1.000000	1.000000	76.904297	98.258181	-12.939675	398.930000
0.560000	0.960000	1.000000	1.000000	1.000000	1.000000	76.904297	98.578546	-12.270432	458.360000
0.570000	0.960000	1.000000	1.000000	1.000000	1.000000	81.176758	98.537887	-13.050619	451.640000
0.580000	0.960000	1.000000	1.000000	1.000000	1.000000	81.176758	98.833207	-13.123247	422.590000
0.590000	0.960000	1.000000	1.000000	1.000000	1.000000	85.449219	98.663074	-12.563875	415.730000
0.600000	0.960000	1.000000	1.000000	1.000000	1.000000	85.449219	98.479534	-13.047149	409.500000
0.610000	0.960000	1.000000	1.000000	1.000000	1.000000	85.449219	98.646304	-12.743543	407.960000
0.620000	0.960000	1.000000	1.000000	1.000000	1.000000	89.721680	98.577639	-13.481280	403.830000
0.630000	0.960000	1.000000	1.000000	1.000000	1.000000	89.721680	98.772826	-13.580992	403.620000
0.640000	0.960000	1.000000	1.000000	1.000000	1.000000	93.994141	98.630130	-12.513716	402.710000
0.650000	0.960000	1.000000	1.000000	1.000000	1.000000	93.994141	98.758106	-13.060950	404.530000
0.660000	0.960000	1.000000	1.000000	1.000000	1.000000	93.994141	99.061623	-12.453194	409.220000
0.670000	0.960000	1.000000	1.000000	1.000000	1.000000	98.266602	99.371849	-13.268289	413.910000
0.680000	0.960000	1.000000	1.000000	1.000000	1.000000	98.266602	99.946646	-12.581949	425.110000
0.690000	0.960000	1.000000	1.000000	1.000000	1.000000	102.539063	100.236496	-13.161369	433.370000
0.700000	0.960000	3.000000	5.000000	0.600000	0.600000	81.176758	84.886017	-21.709491	482.300000
0.710000	0.960000	0.000000	0.000000	-1.000000	0.000000	81.176758	84.286168	-21.911617	470.190000
0.720000	0.960000	0.000000	0.000000	-1.000000	0.000000	85.449219	84.041235	-22.037616	550.060000
0.730000	0.960000	0.000000	0.000000	-1.000000	0.000000	85.449219	84.288012	-22.603869	507.570000
0.740000	0.960000	0.000000	0.000000	-1.000000	0.000000	85.449219	84.367330	-22.940208	534.520000
0.750000	0.960000	0.000000	0.000000	-1.000000	0.000000	85.449219	84.491941	-22.041886	537.880000
0.760000	0.960000	0.000000	0.000000	-1.000000	0.000000	0.000000	87.120849	0.000000	2.940000
0.770000	0.960000	0.000000	0.000000	-1.000000	0.000000	85.449219	87.058448	-22.497090	468.020000
0.780000	0.960000	1.000000	1.000000	1.000000	1.000000	119.628906	103.056374	-11.292681	711.060000
0.790000	0.960000	1.000000	1.000000	1.000000	1.000000	123.901367	103.240933	-10.991520	751.310000
0.800000	0.960000	1.000000	1.000000	1.000000	1.000000	123.901367	103.606328	-11.020990	788.340000
0.810000	0.960000	1.000000	1.000000	1.000000	1.000000	123.901367	103.966165	-10.879235	818.510000
0.820000	0.960000	1.000000	1.000000	1.000000	1.000000	128.173828	104.276388	-10.463082	851.130000
0.830000	0.960000	1.000000	1.000000	1.000000	1.000000	128.173828	104.581577	-11.061604	882.630000
0.840000	0.960000	1.000000	1.000000	1.000000	1.000000	128.173828	105.058333	-11.190961	917.910000
0.850000	0.960000	1.000000	1.000000	1.000000	1.000000	128.173828	105.522538	-10.182341	945.490000
0.860000	0.960000	1.000000	1.000000	1.000000	1.000000	132.446289	105.902709	-10.408323	967.400000
0.870000	0.960000	1.000000	1.000000	1.000000	1.000000	132.446289	106.124806	-10.925572	983.150000
0.880000	0.960000	1.000000	1.000000	1.000000	1.000000	132.446289	106.135363	-10.851153	990.850000
0.890000	0.960000	1.000000	1.000000	1.000000	1.000000	132.446289	106.092075	-10.539528	1003.170000
0.900000	0.960000	1.000000	1.000000	1.000000	1.000000	136.718750	106.050691	-9.919862	1018.010000
0.910000	0.960000	1.000000	1.000000	1.000000	1.000000	136.718750	106.068001	-10.789586	1037.190000
0.920000	0.960000	1.000000	1.000000	1.000000	1.000000	136.718750	106.131302	-10.716734	1052.800000
0.930000	0.960000	1.000000	1.000000	1.000000	1.000000	136.718750	106.239321	-10.795060	1063.790000
0.940000	0.960000	1.000000	1.000000	1.000000	1.000000	136.718750	106.349346	-10.602143	1069.950000
0.950000	0.960000	1.000000	1.000000	1.000000	1.000000	136.718750	106.494607	-9.849083	1073.590000
0.960000	0.960000	1.000000	1.000000	1.000000	1.000000	140.991211	106.615037	-10.192095	1077.090000
0.970000	0.960000	1.000000	1.000000	1.000000	1.000000	140.991211	106.698377	-10.871981	1076.530000
0.980000	0.960000	1.000000	1.000000	1.000000	1.000000	140.991211	106.746983	-10.399674	1082.550000
0.990000	0.960000	1.000000	1.000000	1.000000	1.000000	140.991211	106.790787	-10.753744	1086.540000
1.000000	0.960000	1.000000	1.000000	1.000000	1.000000	140.991211	106.875616	-10.391245	1086.540000
0.500000	0.980000	1.000000	3.000000	0.333333	0.333333	68.359375	99.097965	-11.402763	465.360000
0.510000	0.980000	1.000000	1.000000	1.000000	1.000000	72.631836	98.903649	-10.685731	454.580000
0.520000	0.980000	1.000000	1.000000	1.000000	1.000000	72.631836	98.773618	-11.932142	444.010000
0.530000	0.980000	1.000000	1.000000	1.000000	1.000000	72.631836	98.687672	-12.459977	433.860000
0.540000	0.980000	1.000000	1.000000	1.000000	1.000000	76.904297	98.624120	-11.653884	424.620000
0.550000	0.980000	1.000000	1.000000	1.000000	1.000000	76.904297	98.601142	-12.771999	418.180000
0.560000	0.980000	1.000000	1.000000	1.000000	1.000000	76.904297	98.911672	-12.093871	480.900000
0.570000	0.980000	1.000000	1.000000	1.000000	1.000000	81.176758	98.880552	-13.128446	472.640000
0.580000	0.980000	1.000000	1.000000	1.000000	1.000000	81.176758	99.154262	-12.829277	443.100000
0.590000	0.980000	1.000000	1.000000	1.000000	1.000000	85.449219	98.989859	-12.577286	435.540000
0.600000	0.980000	1.000000	1.000000	1.000000	1.000000	85.449219	98.792019	-12.962831	429.380000
0.610000	0.980000	1.000000	1.000000	1.000000	1.000000	85.449219	98.971376	-12.555258	426.650000
0.620000	0.980000	1.000000	1.000000	1.000000	1.000000	89.721680	98.918571	-13.444232	423.080000
0.630000	0.980000	1.000000	1.000000	1.000000	1.000000	89.721680	99.114095	-13.545591	422.590000
0.640000	0.980000	1.000000	1.000000	1.000000	1.000000	93.994141	98.984706	-12.491436	421.890000
0.650000	0.980000	1.000000	1.000000	1.000000	1.000000	93.994141	99.116035	-12.953254	423.850000
0.660000	0.980000	1.000000	1.000000	1.000000	1.000000	93.994141	99.429617	-12.286952	428.190000
0.670000	0.980000	1.000000	1.000000	1.000000	1.000000	98.266602	99.732380	-13.024001	433.020000
0.680000	0.980000	1.000000	1.000000	1.000000	1.000000	98.266602	100.364743	-12.327326	444.920000
0.690000	0.980000	1.000000	1.000000	1.000000	1.000000	102.539063	100.569438	-12.865568	453.810000
0.700000	0.980000	1.000000	4.000000	0.250000	0.250000	81.176758	85.193957	-21.501419	510.860000
0.710000	0.980000	4.000000	10.000000	0.400000	0.400000	81.176758	84.809951	-21.726488	493.500000
0.720000	0.980000	6.000000	7.000000	0.857143	0.857143	85.449219	84.414010	-21.946390	545.440000
0.730000	0.980000	0.000000	0.000000	-1.000000	0.000000	85.449219	84.811411	-22.503397	540.890000
0.740000	0.980000	0.000000	0.000000	-1.000000	0.000000	85.449219	84.708117	-22.589843	560.980000
0.750000	0.980000	6.000000	9.000000	0.666667	0.666667	85.449219	84.891611	-21.790426	540.750000
0.760000	0.980000	0.000000	0.000000	-1.000000	0.000000	0.000000	87.420041	0.000000	3.150000
0.770000	0.980000	0.000000	0.000000	-1.000000	0.000000	85.449219	87.217437	-22.878773	434.560000
0.780000	0.980000	1.000000	1.000000	1.000000	1.000000	119.628906	103.368292	-10.891961	743.540000
0.790000	0.980000	1.000000	1.000000	1.000000	1.000000	123.901367	103.594494	-11.293615	785.680000
0.800000	0.980000	1.000000	1.000000	1.000000	1.000000	123.901367	103.961770	-11.062097	822.570000
0.810000	0.980000	1.000000	1.000000	1.000000	1.000000	123.901367	104.316784	-10.582466	855.260000
0.820000	0.980000	1.000000	1.000000	1.000000	1.000000	128.173828	104.623780	-10.639453	885.850000
0.830000	0.980000	1.000000	1.000000	1.000000	1.000000	128.173828	104.980790	-10.830603	923.160000
0.840000	0.980000	1.000000	1.000000	1.000000	1.000000	128.173828	105.456290	-11.095124	956.900000
0.850000	0.980000	1.000000	1.000000	1.000000	1.000000	128.173828	105.908318	-10.010184	983.150000
0.860000	0.980000	1.000000	1.000000	1.000000	1.000000	132.446289	106.283324	-10.651114	1008.000000
0.870000	0.980000	1.000000	1.000000	1.000000	1.000000	132.446289	106.450819	-10.754799	1019.970000
0.880000	0.980000	1.000000	1.000000	1.000000	1.000000	132.446289	106.445123	-10.932723	1031.940000
0.890000	0.980000	1.000000	1.000000	1.000000	1.000000	132.446289	106.373628	-10.279882	1043.490000
0.900000	0.980000	1.000000	1.000000	1.000000	1.000000	136.718750	106.349269	-9.928348	1059.800000
0.910000	0.980000	1.000000	1.000000	1.000000	1.000000	136.718750	106.376231	-10.909678	1076.250000
0.920000	0.980000	1.000000	1.000000	1.000000	1.000000	136.718750	106.456215	-10.515200	1092.140000
0.930000	0.980000	1.000000	1.000000	1.000000	1.000000	136.718750	106.553688	-10.883588	1101.030000
0.940000	0.980000	1.000000	1.000000	1.000000	1.000000	136.718750	106.680373	-10.257498	1108.590000
0.950000	0.980000	1.000000	1.000000	1.000000	1.000000	140.991211	106.822582	-9.775379	1115.030000
0.960000	0.980000	1.000000	1.000000	1.000000	1.000000	140.991211	106.951333	-10.433401	1120.280000
0.970000	0.980000	1.000000	1.000000	1.000000	1.000000	140.991211	107.013797	-10.700050	1117.830000
0.980000	0.980000	1.000000	1.000000	1.000000	1.000000	140.991211	107.067667	-10.382667	1124.200000
0.990000	0.980000	1.000000	1.000000	1.000000	1.000000	140.991211	107.125691	-10.737832	1125.460000
1.000000	0.980000	1.000000	1.000000	1.000000	1.000000	140.991211	107.231112	-10.000541	1130.080000
0.500000	1.000000	1.000000	3.000000	0.333333	0.333333	68.359375	99.376248	-11.342461	486.080000
0.510000	1.000000	1.000000	1.000000	1.000000	1.000000	72.631836	99.204603	-10.649644	475.300000
0.520000	1.000000	1.000000	1.000000	1.000000	1.000000	72.631836	99.092154	-11.784248	465.080000
0.530000	1.000000	1.000000	1.000000	1.000000	1.000000	72.631836	98.997579	-12.371334	453.810000
0.540000	1.000000	1.000000	1.000000	1.000000	1.000000	76.904297	98.934942	-11.612041	444.150000
0.550000	1.000000	1.000000	1.000000	1.000000	1.000000	76.904297	98.932430	-12.618839	437.500000
0.560000	1.000000	1.000000	1.000000	1.000000	1.000000	76.904297	99.084430	-12.085493	502.320000
0.570000	1.000000	1.000000	1.000000	1.000000	1.000000	81.176758	99.277188	-13.042837	495.600000
0.580000	1.000000	1.000000	1.000000	1.000000	1.000000	81.176758	99.460050	-12.576252	463.680000
0.590000	1.000000	1.000000	1.000000	1.000000	1.000000	85.449219	99.286697	-12.610542	455.770000
0.600000	1.000000	1.000000	1.000000	1.000000	1.000000	85.449219	99.103692	-12.928785	449.540000
0.610000	1.000000	1.000000	1.000000	1.000000	1.000000	85.449219	99.290888	-12.402838	446.600000
0.620000	1.000000	1.000000	1.000000	1.000000	1.000000	89.721680	99.261708	-13.433814	442.820000
0.630000	1.000000	1.000000	1.000000	1.000000	1.000000	89.721680	99.453017	-13.381015	441.630000
0.640000	1.000000	1.000000	1.000000	1.000000	1.000000	93.994141	99.343169	-12.515540	441.420000
0.650000	1.000000	1.000000	1.000000	1.000000	1.000000	93.994141	99.495352	-12.930941	443.520000
0.660000	1.000000	1.000000	1.000000	1.000000	1.000000	93.994141	99.798205	-12.180756	448.000000
0.670000	1.000000	1.000000	1.000000	1.000000	1.000000	98.266602	100.088493	-12.837197	452.760000
0.680000	1.000000	1.000000	1.000000	1.000000	1.000000	98.266602	100.749153	-12.095749	465.150000
0.690000	1.000000	1.000000	1.000000	1.000000	1.000000	102.539063	100.888574	-12.664072	473.760000
0.700000	1.000000	1.000000	1.000000	1.000000	1.000000	102.539063	100.990067	-11.754224	495.180000
0.710000	1.000000	2.000000	5.000000	0.400000	0.400000	81.176758	85.120440	-21.494834	524.580000
0.720000	1.000000	1.000000	3.000000	0.333333	0.333333	85.449219	84.521850	-21.803277	585.340000
0.730000	1.000000	6.000000	8.000000	0.750000	0.750000	85.449219	85.016567	-22.493818	552.720000
0.740000	1.000000	5.000000	9.000000	0.555556	0.555556	85.449219	85.002673	-22.281098	555.870000
0.750000	1.000000	0.000000	0.000000	-1.000000	0.000000	85.449219	85.060161	-21.422073	582.960000
0.760000	1.000000	0.000000	0.000000	-1.000000	0.000000	0.000000	87.587372	0.000000	399.210000
0.770000	1.000000	0.000000	0.000000	-1.000000	0.000000	85.449219	87.261607	-22.745814	463.750000
0.780000	1.000000	1.000000	1.000000	1.000000	1.000000	119.628906	103.672095	-10.610264	776.440000
0.790000	1.000000	1.000000	1.000000	1.000000	1.000000	123.901367	103.950011	-11.396634	820.330000
0.800000	1.000000	1.000000	1.000000	1.000000	1.000000	123.901367	104.315594	-11.143632	859.390000
0.810000	1.000000	1.000000	1.000000	1.000000	1.000000	123.901367	104.665516	-10.315720	892.710000
0.820000	1.000000	1.000000	1.000000	1.000000	1.000000	128.173828	104.967576	-10.866038	922.950000
0.830000	1.000000	1.000000	1.000000	1.000000	1.000000	128.173828	105.364526	-10.682930	963.620000
0.840000	1.000000	1.000000	1.000000	1.000000	1.000000	128.173828	105.855636	-11.017296	996.240000
0.850000	1.000000	1.000000	1.000000	1.000000	1.000000	132.446289	106.307351	-9.876451	1025.850000
0.860000	1.000000	1.000000	1.000000	1.000000	1.000000	132.446289	106.636373	-10.834891	1043.910000
0.870000	1.000000	1.000000	1.000000	1.000000	1.000000	132.446289	106.773597	-10.563593	1059.380000
0.880000	1.000000	1.000000	1.000000	1.000000	1.000000	132.446289	106.724910	-10.939074	1069.320000
0.890000	1.000000	1.000000	1.000000	1.000000	1.000000	132.446289	106.669366	-10.031216	1084.720000
0.900000	1.000000	1.000000	1.000000	1.000000	1.000000	136.718750	106.639936	-10.033050	1101.730000
0.910000	1.000000	1.000000	1.000000	1.000000	1.000000	136.718750	106.675188	-10.879337	1120.140000
0.920000	1.000000	1.000000	1.000000	1.000000	1.000000	136.718750	106.760560	-10.438067	1134.980000
0.930000	1.000000	1.000000	1.000000	1.000000	1.000000	136.718750	106.865581	-10.832352	1144.220000
0.940000	1.000000	1.000000	1.000000	1.000000	1.000000	136.718750	107.008095	-9.978583	1150.310000
0.950000	1.000000	1.000000	1.000000	1.000000	1.000000	140.991211	107.168770	-9.760076	1159.340000
0.960000	1.000000	1.000000	1.000000	1.000000	1.000000	140.991211	107.254960	-10.611681	1157.450000
0.970000	1.000000	1.000000	1.000000	1.000000	1.000000	140.991211	107.328167	-10.529554	1162.420000
0.980000	1.000000	1.000000	1.000000	1.000000	1.000000	140.991211	107.403248	-10.495542	1170.960000
0.990000	1.000000	1.000000	1.000000	1.000000	1.000000	140.991211	107.450329	-10.651080	1172.360000
1.000000	1.000000	1.000000	1.000000	1.000000	1.000000	140.991211	107.574248	-9.724693	1175.230000
0.500000	1.020000	1.000000	2.000000	0.500000	0.500000	68.359375	99.618564	-11.162163	508.550000
0.510000	1.020000	1.000000	1.000000	1.000000	1.000000	72.631836	99.503253	-10.622814	496.720000
0.520000	1.020000	1.000000	1.000000	1.000000	1.000000	72.631836	99.397158	-11.654724	485.520000
0.530000	1.020000	1.000000	1.000000	1.000000	1.000000	72.631836	99.307509	-12.282287	474.390000
0.540000	1.020000	1.000000	1.000000	1.000000	1.000000	76.904297	99.238319	-11.583189	463.960000
0.550000	1.020000	1.000000	1.000000	1.000000	1.000000	76.904297	99.253870	-12.478113	456.400000
0.560000	1.020000	1.000000	1.000000	1.000000	1.000000	76.904297	99.171816	-12.700127	447.650000
0.570000	1.020000	1.000000	1.000000	1.000000	1.000000	81.176758	99.602268	-12.980114	517.650000
0.580000	1.020000	1.000000	1.000000	1.000000	1.000000	81.176758	99.758382	-12.349931	484.820000
0.590000	1.020000	1.000000	1.000000	1.000000	1.000000	85.449219	99.584609	-12.669328	476.280000
0.600000	1.020000	1.000000	1.000000	1.000000	1.000000	85.449219	99.417924	-12.915562	469.910000
0.610000	1.020000	1.000000	1.000000	1.000000	1.000000	85.449219	99.593500	-12.284926	466.550000
0.620000	1.020000	1.000000	1.000000	1.000000	1.000000	89.721680	99.620886	-13.381061	463.610000
0.630000	1.020000	1.000000	1.000000	1.000000	1.000000	89.721680	99.787436	-13.240153	461.720000
0.640000	1.020000	1.000000	1.000000	1.000000	1.000000	93.994141	99.713840	-12.563048	461.930000
0.650000	1.020000	1.000000	1.000000	1.000000	1.000000	93.994141	99.877876	-12.937466	463.960000
0.660000	1.020000	1.000000	1.000000	1.000000	1.000000	98.266602	100.155165	-12.110790	468.370000
0.670000	1.020000	1.000000	1.000000	1.000000	1.000000	98.266602	100.435764	-12.677562	472.990000
0.680000	1.020000	1.000000	1.000000	1.000000	1.000000	98.266602	101.117546	-11.928305	485.240000
0.690000	1.020000	1.000000	1.000000	1.000000	1.000000	102.539063	101.191711	-12.489413	494.690000
0.700000	1.020000	1.000000	1.000000	1.000000	1.000000	106.811523	101.352258	-11.675617	517.860000
0.710000	1.020000	0.000000	0.000000	-1.000000	0.000000	81.176758	85.484930	-21.173021	556.080000
0.720000	1.020000	1.000000	1.000000	1.000000	1.000000	85.449219	84.871517	-21.674653	624.400000
0.730000	1.020000	2.000000	3.000000	0.666667	0.666667	85.449219	85.375362	-22.321490	588.420000
0.740000	1.020000	2.000000	4.000000	0.500000	0.500000	85.449219	85.262418	-22.000664	595.420000
0.750000	1.020000	5.000000	4.000000	1.250000	5.000000	89.721680	85.554448	-21.471265	630.490000
0.760000	1.020000	0.000000	0.000000	-1.000000	0.000000	0.000000	87.739148	0.000000	469.770000
0.770000	1.020000	3.000000	10.000000	0.300000	0.300000	85.449219	87.844327	-21.794769	473.620000
0.780000	1.020000	1.000000	1.000000	1.000000	1.000000	119.628906	103.977819	-10.341510	810.600000
0.790000	1.020000	1.000000	1.000000	1.000000	1.000000	123.901367	104.272672	-11.360514	854.770000
0.800000	1.020000	1.000000	1.000000	1.000000	1.000000	123.901367	104.644712	-11.220754	893.760000
0.810000	1.020000	1.000000	1.000000	1.000000	1.000000	123.901367	105.005750	-10.097026	927.150000
0.820000	1.020000	1.000000	1.000000	1.000000	1.000000	128.173828	105.310822	-11.097782	961.380000
0.830000	1.020000	1.000000	1.000000	1.000000	1.000000	128.173828	105.736106	-10.661899	1000.160000
0.840000	1.020000	1.000000	1.000000	1.000000	1.000000	128.173828	106.232584	-10.681868	1036.070000
0.850000	1.020000	1.000000	1.000000	1.000000	1.000000	132.446289	106.679086	-9.865389	1063.580000
0.860000	1.020000	1.000000	1.000000	1.000000	1.000000	132.446289	106.976903	-10.897106	1082.690000
0.870000	1.020000	1.000000	1.000000	1.000000	1.000000	132.446289	107.053079	-10.479333	1094.660000
0.880000	1.020000	1.000000	1.000000	1.000000	1.000000	132.446289	107.011642	-10.866812	1109.780000
0.890000	1.020000	1.000000	1.000000	1.000000	1.000000	132.446289	106.948768	-9.850098	1125.950000
0.900000	1.020000	1.000000	1.000000	1.000000	1.000000	136.718750	106.922669	-10.170198	1140.580000
0.910000	1.020000	1.000000	1.000000	1.000000	1.000000	136.718750	106.975435	-10.787381	1160.600000
0.920000	1.020000	1.000000	1.000000	1.000000	1.000000	136.718750	107.086017	-10.487804	1178.450000
0.930000	1.020000	1.000000	1.000000	1.000000	1.000000	136.718750	107.195501	-10.753122	1189.860000
0.940000	1.020000	1.000000	1.000000	1.000000	1.000000	136.718750	107.341266	-9.778082	1194.690000
0.950000	1.020000	1.000000	1.000000	1.000000	1.000000	140.991211	107.473480	-9.818788	1196.720000
0.960000	1.020000	1.000000	1.000000	1.000000	1.000000	140.991211	107.570941	-10.688313	1203.720000
0.970000	1.020000	1.000000	1.000000	1.000000	1.000000	140.991211	107.645707	-10.313716	1208.270000
0.980000	1.020000	1.000000	1.000000	1.000000	1.000000	140.991211	107.708332	-10.538327	1210.860000
0.990000	1.020000	1.000000	1.000000	1.000000	1.000000	140.991211	107.782689	-10.353378	1212.890000
1.000000	1.020000	1.000000	1.000000	1.000000	1.000000	140.991211	107.914988	-9.558760	1219.820000
0.500000	1.040000	1.000000	2.000000	0.500000	0.500000	68.359375	99.858671	-10.990152	529.830000
0.510000	1.040000	1.000000	1.000000	1.000000	1.000000	72.631836	99.796111	-10.600301	518.490000
0.520000	1.040000	1.000000	1.000000	1.000000	1.000000	72.631836	99.698269	-11.529788	507.150000
0.530000	1.040000	1.000000	1.000000	1.000000	1.000000	72.631836	99.607781	-12.079014	495.040000
0.540000	1.040000	1.000000	1.000000	1.000000	1.000000	76.904297	99.538688	-11.554350	484.540000
0.550000	1.040000	1.000000	1.000000	1.000000	1.000000	76.904297	99.570098	-12.345004	476.700000
0.560000	1.040000	1.000000	1.000000	1.000000	1.000000	76.904297	99.496896	-12.502991	467.180000
0.570000	1.040000	1.000000	1.000000	1.000000	1.000000	81.176758	99.921892	-12.936870	541.240000
0.580000	1.040000	1.000000	1.000000	1.000000	1.000000	81.176758	100.058218	-12.152040	506.940000
0.590000	1.040000	1.000000	1.000000	1.000000	1.000000	85.449219	99.874835	-12.741426	497.770000
0.600000	1.040000	1.000000	1.000000	1.000000	1.000000	85.449219	99.727176	-12.918151	491.260000
0.610000	1.040000	1.000000	1.000000	1.000000	1.000000	85.449219	99.893956	-12.190510	486.780000
0.620000	1.040000	1.000000	1.000000	1.000000	1.000000	89.721680	99.959928	-13.166796	484.400000
0.630000	1.040000	1.000000	1.000000	1.000000	1.000000	89.721680	100.116138	-13.008341	481.600000
0.640000	1.040000	1.000000	1.000000	1.000000	1.000000	93.994141	100.092195	-12.637023	482.720000
0.650000	1.040000	1.000000	1.000000	1.000000	1.000000	93.994141	100.248107	-12.960553	484.050000
0.660000	1.040000	1.000000	1.000000	1.000000	1.000000	98.266602	100.505141	-12.044704	489.020000
0.670000	1.040000	1.000000	1.000000	1.000000	1.000000	98.266602	100.776116	-12.581346	493.640000
0.680000	1.040000	1.000000	1.000000	1.000000	1.000000	98.266602	101.473911	-11.847865	506.100000
0.690000	1.040000	1.000000	1.000000	1.000000	1.000000	102.539063	101.493692	-12.402249	516.740000
0.700000	1.040000	1.000000	1.000000	1.000000	1.000000	106.811523	101.717747	-11.695356	539.350000
0.710000	1.040000	2.000000	3.000000	0.666667	0.666667	81.176758	85.704271	-20.800438	594.790000
0.720000	1.040000	1.000000	2.000000	0.500000	0.500000	85.449219	85.299822	-21.543682	677.460000
0.730000	1.040000	2.000000	2.000000	1.000000	2.000000	85.449219	85.771459	-21.937224	638.610000
0.740000	1.040000	1.000000	2.000000	0.500000	0.500000	85.449219	85.686724	-21.439225	647.080000
0.750000	1.040000	3.000000	4.000000	0.750000	0.750000	89.721680	85.808813	-21.373901	686.840000
0.760000	1.040000	0.000000	0.000000	-1.000000	0.000000	85.449219	87.962904	-21.956007	475.860000
0.770000	1.040000	2.000000	3.000000	0.666667	0.666667	89.721680	88.295342	-20.874186	508.060000
0.780000	1.040000	1.000000	1.000000	1.000000	1.000000	123.901367	104.272894	-10.213982	844.200000
0.790000	1.040000	1.000000	1.000000	1.000000	1.000000	123.901367	104.599685	-11.174808	890.400000
0.800000	1.040000	1.000000	1.000000	1.000000	1.000000	123.901367	104.991519	-11.188794	932.050000
0.810000	1.040000	1.000000	1.000000	1.000000	1.000000	128.173828	105.349908	-9.958835	967.190000
0.820000	1.040000	1.000000	1.000000	1.000000	1.000000	128.173828	105.654623	-11.034144	1001.770000
0.830000	1.040000	1.000000	1.000000	1.000000	1.000000	128.173828	106.111960	-10.727384	1041.880000
0.840000	1.040000	1.000000	1.000000	1.000000	1.000000	128.173828	106.600192	-10.355868	1077.090000
0.850000	1.040000	1.000000	1.000000	1.000000	1.000000	132.446289	107.034651	-9.933954	1103.970000
0.860000	1.040000	1.000000	1.000000	1.000000	1.000000	132.446289	107.293516	-10.869327	1124.620000
0.870000	1.040000	1.000000	1.000000	1.000000	1.000000	132.446289	107.337573	-10.500462	1135.890000
0.880000	1.040000	1.000000	1.000000	1.000000	1.000000	132.446289	107.292319	-10.729575	1151.430000
0.890000	1.040000	1.000000	1.000000	1.000000	1.000000	132.446289	107.213555	-9.764181	1167.110000
0.900000	1.040000	1.000000	1.000000	1.000000	1.000000	136.718750	107.203293	-10.334424	1188.250000
0.910000	1.040000	1.000000	1.000000	1.000000	1.000000	136.718750	107.268077	-10.629196	1205.330000
0.920000	1.040000	1.000000	1.000000	1.000000	1.000000	136.718750	107.364828	-10.544708	1215.270000
0.930000	1.040000	1.000000	1.000000	1.000000	1.000000	136.718750	107.481581	-10.513560	1227.240000
0.940000	1.040000	1.000000	1.000000	1.000000	1.000000	136.718750	107.644060	-9.669341	1234.240000
0.950000	1.040000	1.000000	1.000000	1.000000	1.000000	140.991211	107.777733	-9.963734	1243.060000
0.960000	1.040000	1.000000	1.000000	1.000000	1.000000	140.991211	107.881484	-10.682590	1247.680000
0.970000	1.040000	1.000000	1.000000	1.000000	1.000000	140.991211	107.937618	-10.203534	1249.290000
0.980000	1.040000	1.000000	1.000000	1.000000	1.000000	140.991211	108.008231	-10.620962	1253.280000
0.990000	1.040000	1.000000	1.000000	1.000000	1.000000	140.991211	108.099811	-10.056058	1259.300000
1.000000	1.040000	1.000000	1.000000	1.000000	1.000000	140.991211	108.276881	-9.484537	1264.760000
0.500000	1.060000	1.000000	2.000000	0.500000	0.500000	68.359375	100.134095	-10.823906	553.210000
0.510000	1.060000	1.000000	5.000000	0.200000	0.200000	72.631836	100.081697	-10.581617	540.190000
0.520000	1.060000	1.000000	1.000000	1.000000	1.000000	72.631836	99.984612	-11.419363	525.840000
0.530000	1.060000	1.000000	1.000000	1.000000	1.000000	72.631836	99.898488	-11.896302	515.970000
0.540000	1.060000	1.000000	1.000000	1.000000	1.000000	76.904297	99.823965	-11.536234	504.000000
0.550000	1.060000	1.000000	1.000000	1.000000	1.000000	76.904297	99.874107	-12.226446	497.140000
0.560000	1.060000	1.000000	1.000000	1.000000	1.000000	76.904297	99.811826	-12.325542	487.060000
0.570000	1.060000	1.000000	1.000000	1.000000	1.000000	81.176758	100.245011	-12.903376	564.900000
0.580000	1.060000	1.000000	1.000000	1.000000	1.000000	81.176758	100.342291	-11.988228	528.640000
0.590000	1.060000	1.000000	1.000000	1.000000	1.000000	85.449219	100.158065	-12.846615	518.700000
0.600000	1.060000	1.000000	1.000000	1.000000	1.000000	85.449219	100.038175	-12.941131	512.820000
0.610000	1.060000	1.000000	1.000000	1.000000	1.000000	89.721680	100.195909	-12.106222	508.060000
0.620000	1.060000	1.000000	1.000000	1.000000	1.000000	89.721680	100.305290	-12.979597	505.820000
0.630000	1.060000	1.000000	1.000000	1.000000	1.000000	89.721680	100.441348	-12.743516	502.460000
0.640000	1.060000	1.000000	1.000000	1.000000	1.000000	93.994141	100.472012	-12.747666	504.070000
0.650000	1.060000	1.000000	1.000000	1.000000	1.000000	93.994141	100.612962	-13.010972	504.980000
0.660000	1.060000	1.000000	1.000000	1.000000	1.000000	98.266602	100.841289	-12.031050	509.390000
0.670000	1.060000	1.000000	1.000000	1.000000	1.000000	98.266602	101.101860	-12.570047	514.640000
0.680000	1.060000	1.000000	1.000000	1.000000	1.000000	102.539063	101.812662	-11.777786	527.170000
0.690000	1.060000	1.000000	1.000000	1.000000	1.000000	102.539063	101.771947	-12.429779	537.670000
0.700000	1.060000	1.000000	1.000000	1.000000	1.000000	106.811523	102.038674	-11.801797	562.170000
0.710000	1.060000	1.000000	2.000000	0.500000	0.500000	81.176758	86.343949	-20.708933	627.620000
0.720000	1.060000	1.000000	2.000000	0.500000	0.500000	85.449219	85.594396	-21.427247	734.440000
0.730000	1.060000	1.000000	2.000000	0.500000	0.500000	85.449219	86.107946	-21.479367	688.170000
0.740000	1.060000	2.000000	3.000000	0.666667	0.666667	85.449219	85.912944	-20.647876	703.430000
0.750000	1.060000	1.000000	1.000000	1.000000	1.000000	89.721680	86.161298	-20.951035	761.180000
0.760000	1.060000	0.000000	0.000000	-1.000000	0.000000	85.449219	88.078637	-22.336940	480.900000
0.770000	1.060000	1.000000	2.000000	0.500000	0.500000	89.721680	88.507571	-21.277664	547.260000
0.780000	1.060000	1.000000	1.000000	1.000000	1.000000	123.901367	104.575646	-10.303096	879.970000
0.790000	1.060000	1.000000	1.000000	1.000000	1.000000	123.901367	104.936290	-10.979381	926.240000
0.800000	1.060000	1.000000	1.000000	1.000000	1.000000	123.901367	105.318066	-11.135173	966.700000
0.810000	1.060000	1.000000	1.000000	1.000000	1.000000	128.173828	105.659237	-9.979262	1001.280000
0.820000	1.060000	1.000000	1.000000	1.000000	1.000000	128.173828	105.988054	-11.001623	1041.600000
0.830000	1.060000	1.000000	1.000000	1.000000	1.000000	128.173828	106.467653	-10.779627	1081.500000
0.840000	1.060000	1.000000	1.000000	1.000000	1.000000	128.173828	106.960115	-10.114743	1117.340000
0.850000	1.060000	1.000000	1.000000	1.000000	1.000000	132.446289	107.380043	-10.029688	1145.480000
0.860000	1.060000	1.000000	1.000000	1.000000	1.000000	132.446289	107.595407	-10.786515	1161.300000
0.870000	1.060000	1.000000	1.000000	1.000000	1.000000	132.446289	107.610372	-10.576966	1176.140000
0.880000	1.060000	1.000000	1.000000	1.000000	1.000000	132.446289	107.542444	-10.420305	1187.060000
0.890000	1.060000	1.000000	1.000000	1.000000	1.000000	136.718750	107.478338	-9.696327	1211.140000
0.900000	1.060000	1.000000	1.000000	1.000000	1.000000	136.718750	107.485886	-10.545404	1230.110000
0.910000	1.060000	1.000000	1.000000	1.000000	1.000000	136.718750	107.560728	-10.457597	1250.410000
0.920000	1.060000	1.000000	1.000000	1.000000	1.000000	136.718750	107.656024	-10.594319	1260.980000
0.930000	1.060000	1.000000	1.000000	1.000000	1.000000	136.718750	107.783799	-10.250497	1269.870000
0.940000	1.060000	1.000000	1.000000	1.000000	1.000000	140.991211	107.953069	-9.609055	1281.630000
0.950000	1.060000	1.000000	1.000000	1.000000	1.000000	140.991211	108.082323	-10.169633	1284.990000
0.960000	1.060000	1.000000	1.000000	1.000000	1.000000	140.991211	108.158048	-10.551427	1281.700000
0.970000	1.060000	1.000000	1.000000	1.000000	1.000000	140.991211	108.227758	-10.188896	1290.380000
0.980000	1.060000	1.000000	1.000000	1.000000	1.000000	140.991211	108.323735	-10.530870	1301.860000
0.990000	1.060000	1.000000	1.000000	1.000000	1.000000	140.991211	108.428824	-9.759224	1307.670000
1.000000	1.060000	1.000000	1.000000	1.000000	1.000000	145.263672	108.614483	-9.402231	1309.910000
0.500000	1.080000	1.000000	2.000000	0.500000	0.500000	68.359375	100.395418	-10.675593	576.380000
0.510000	1.080000	1.000000	3.000000	0.333333	0.333333	72.631836	100.363303	-10.570772	562.940000
0.520000	1.080000	1.000000	1.000000	1.000000	1.000000	72.631836	100.262691	-11.310759	549.570000
0.530000	1.080000	1.000000	1.000000	1.000000	1.000000	72.631836	100.182784	-11.727444	537.740000
0.540000	1.080000	1.000000	1.000000	1.000000	1.000000	76.904297	100.106517	-11.522502	525.770000
0.550000	1.080000	1.000000	1.000000	1.000000	1.000000	76.904297	100.168377	-12.120140	516.670000
0.560000	1.080000	1.000000	1.000000	1.000000	1.000000	76.904297	100.125809	-12.160332	507.850000
0.570000	1.080000	1.000000	1.000000	1.000000	1.000000	81.176758	100.499875	-12.747577	587.930000
0.580000	1.080000	1.000000	1.000000	1.000000	1.000000	81.176758	100.626163	-11.835584	551.250000
0.590000	1.080000	1.000000	1.000000	1.000000	1.000000	85.449219	100.441570	-12.798699	541.170000
0.600000	1.080000	1.000000	1.000000	1.000000	1.000000	85.449219	100.347477	-12.970605	535.150000
0.610000	1.080000	1.000000	1.000000	1.000000	1.000000	89.721680	100.494048	-12.018432	529.130000
0.620000	1.080000	1.000000	1.000000	1.000000	1.000000	89.721680	100.647440	-12.813113	527.380000
0.630000	1.080000	1.000000	1.000000	1.000000	1.000000	89.721680	100.764831	-12.506477	522.970000
0.640000	1.080000	1.000000	1.000000	1.000000	1.000000	93.994141	100.851607	-12.862669	525.630000
0.650000	1.080000	1.000000	1.000000	1.000000	1.000000	93.994141	100.967130	-13.083099	525.700000
0.660000	1.080000	1.000000	1.000000	1.000000	1.000000	98.266602	101.167546	-12.059091	529.410000
0.670000	1.080000	1.000000	1.000000	1.000000	1.000000	98.266602	101.423999	-12.594170	535.710000
0.680000	1.080000	1.000000	1.000000	1.000000	1.000000	102.539063	102.134108	-11.778290	547.190000
0.690000	1.080000	1.000000	1.000000	1.000000	1.000000	102.539063	102.052115	-12.475912	560.700000
0.700000	1.080000	1.000000	1.000000	1.000000	1.000000	106.811523	102.352735	-11.901498	584.500000
0.710000	1.080000	1.000000	1.000000	1.000000	1.000000	106.811523	102.580064	-12.442537	614.320000
0.720000	1.080000	1.000000	1.000000	1.000000	1.000000	85.449219	86.084360	-21.201586	806.960000
0.730000	1.080000	2.000000	1.000000	2.000000	2.000000	85.449219	86.505479	-20.847911	763.280000
0.740000	1.080000	1.000000	2.000000	0.500000	0.500000	89.721680	86.324877	-20.582642	774.480000
0.750000	1.080000	1.000000	1.000000	1.000000	1.000000	85.449219	86.879798	-21.895093	553.000000
0.760000	1.080000	0.000000	0.000000	-1.000000	0.000000	85.449219	88.095487	-22.452516	480.970000
0.770000	1.080000	1.000000	3.000000	0.333333	0.333333	89.721680	88.868186	-20.746605	606.760000
0.780000	1.080000	1.000000	1.000000	1.000000	1.000000	123.901367	104.871083	-10.394509	914.690000
0.790000	1.080000	1.000000	1.000000	1.000000	1.000000	123.901367	105.233419	-10.802109	962.220000
0.800000	1.080000	1.000000	1.000000	1.000000	1.000000	123.901367	105.645402	-10.832651	1004.430000
0.810000	1.080000	1.000000	1.000000	1.000000	1.000000	128.173828	105.976644	-10.067154	1040.970000
0.820000	1.080000	1.000000	1.000000	1.000000	1.000000	128.173828	106.324141	-10.820868	1080.450000
0.830000	1.080000	1.000000	1.000000	1.000000	1.000000	128.173828	106.816205	-10.848302	1123.570000
0.840000	1.080000	1.000000	1.000000	1.000000	1.000000	128.173828	107.312353	-9.915724	1159.200000
0.850000	1.080000	1.000000	1.000000	1.000000	1.000000	132.446289	107.701040	-10.143977	1185.030000
0.860000	1.080000	1.000000	1.000000	1.000000	1.000000	132.446289	107.890281	-10.628539	1201.830000
0.870000	1.080000	1.000000	1.000000	1.000000	1.000000	132.446289	107.864717	-10.621634	1214.360000
0.880000	1.080000	1.000000	1.000000	1.000000	1.000000	132.446289	107.789112	-10.154184	1232.420000
0.890000	1.080000	1.000000	1.000000	1.000000	1.000000	136.718750	107.740855	-9.693487	1256.430000
0.900000	1.080000	1.000000	1.000000	1.000000	1.000000	136.718750	107.753611	-10.684239	1270.150000
0.910000	1.080000	1.000000	1.000000	1.000000	1.000000	136.718750	107.832182	-10.309267	1290.940000
0.920000	1.080000	1.000000	1.000000	1.000000	1.000000	136.718750	107.936480	-10.671421	1303.680000
0.930000	1.080000	1.000000	1.000000	1.000000	1.000000	136.718750	108.075401	-9.985045	1310.890000
0.940000	1.080000	1.000000	1.000000	1.000000	1.000000	140.991211	108.234390	-9.552848	1322.090000
0.950000	1.080000	1.000000	1.000000	1.000000	1.000000	140.991211	108.358189	-10.303497	1321.950000
0.960000	1.080000	1.000000	1.000000	1.000000	1.000000	140.991211	108.450065	-10.403708	1333.990000
0.970000	1.080000	1.000000	1.000000	1.000000	1.000000	140.991211	108.525904	-10.278771	1336.580000
0.980000	1.080000	1.000000	1.000000	1.000000	1.000000	140.991211	108.626954	-10.449294	1347.710000
0.990000	1.080000	1.000000	1.000000	1.000000	1.000000	140.991211	108.737745	-9.518088	1350.160000
1.000000	1.080000	1.000000	1.000000	1.000000	1.000000	145.263672	108.976740	-9.386416	1358.770000
0.500000	1.100000	1.000000	3.000000	0.333333	0.333333	68.359375	100.686183	-10.534683	599.550000
0.510000	1.100000	1.000000	4.000000	0.250000	0.250000	72.631836	100.641529	-10.552732	585.970000
0.520000	1.100000	1.000000	1.000000	1.000000	1.000000	72.631836	100.535821	-11.208401	572.740000
0.530000	1.100000	1.000000	1.000000	1.000000	1.000000	72.631836	100.461962	-11.571638	559.580000
0.540000	1.100000	1.000000	1.000000	1.000000	1.000000	76.904297	100.388182	-11.500206	547.540000
0.550000	1.100000	1.000000	1.000000	1.000000	1.000000	76.904297	100.461034	-12.026006	538.370000
0.560000	1.100000	1.000000	1.000000	1.000000	1.000000	76.904297	100.417343	-12.016366	527.730000
0.570000	1.100000	1.000000	1.000000	1.000000	1.000000	81.176758	100.806463	-12.598985	612.080000
0.580000	1.100000	1.000000	1.000000	1.000000	1.000000	81.176758	100.901533	-11.706156	573.580000
0.590000	1.100000	1.000000	1.000000	1.000000	1.000000	85.449219	100.729825	-12.766198	563.360000
0.600000	1.100000	1.000000	1.000000	1.000000	1.000000	85.449219	100.659037	-13.010010	557.200000
0.610000	1.100000	1.000000	1.000000	1.000000	1.000000	89.721680	100.797264	-11.966796	551.320000
0.620000	1.100000	1.000000	1.000000	1.000000	1.000000	89.721680	100.984675	-12.669407	549.640000
0.630000	1.100000	1.000000	1.000000	1.000000	1.000000	89.721680	101.085048	-12.305212	544.950000
0.640000	1.100000	1.000000	1.000000	1.000000	1.000000	93.994141	101.230257	-12.911267	547.120000
0.650000	1.100000	1.000000	1.000000	1.000000	1.000000	93.994141	101.308811	-12.975064	547.050000
0.660000	1.100000	1.000000	1.000000	1.000000	1.000000	98.266602	101.477163	-12.117707	551.880000
0.670000	1.100000	1.000000	1.000000	1.000000	1.000000	98.266602	101.739268	-12.626560	557.620000
0.680000	1.100000	1.000000	1.000000	1.000000	1.000000	102.539063	102.423692	-11.842309	569.030000
0.690000	1.100000	1.000000	1.000000	1.000000	1.000000	102.539063	102.328839	-12.551846	583.800000
0.700000	1.100000	1.000000	1.000000	1.000000	1.000000	106.811523	102.649701	-12.080158	607.460000
0.710000	1.100000	1.000000	1.000000	1.000000	1.000000	106.811523	102.885562	-12.174646	640.360000
0.720000	1.100000	1.000000	2.000000	0.500000	0.500000	85.449219	86.038597	-20.397563	726.460000
0.730000	1.100000	1.000000	2.000000	0.500000	0.500000	85.449219	87.018155	-20.230115	839.580000
0.740000	1.100000	1.000000	1.000000	1.000000	1.000000	89.721680	86.885077	-20.892208	861.070000
0.750000	1.100000	1.000000	1.000000	1.000000	1.000000	85.449219	87.145287	-22.172494	532.070000
0.760000	1.100000	3.000000	9.000000	0.333333	0.333333	85.449219	88.101685	-22.162375	507.990000
0.770000	1.100000	1.000000	2.000000	0.500000	0.500000	89.721680	89.346019	-20.210776	676.200000
0.780000	1.100000	1.000000	1.000000	1.000000	1.000000	123.901367	105.166423	-10.510965	944.860000
0.790000	1.100000	1.000000	1.000000	1.000000	1.000000	123.901367	105.552689	-10.690436	997.640000
0.800000	1.100000	1.000000	1.000000	1.000000	1.000000	123.901367	105.962675	-10.550313	1041.460000
0.810000	1.100000	1.000000	1.000000	1.000000	1.000000	128.173828	106.282349	-10.157066	1077.790000
0.820000	1.100000	1.000000	1.000000	1.000000	1.000000	128.173828	106.655840	-10.665500	1122.030000
0.830000	1.100000	1.000000	1.000000	1.000000	1.000000	128.173828	107.142830	-10.838178	1161.930000
0.840000	1.100000	1.000000	1.000000	1.000000	1.000000	128.173828	107.658651	-9.750957	1201.480000
0.850000	1.100000	1.000000	1.000000	1.000000	1.000000	132.446289	108.014554	-10.242114	1226.470000
0.860000	1.100000	1.000000	1.000000	1.000000	1.000000	132.446289	108.164494	-10.497318	1241.800000
0.870000	1.100000	1.000000	1.000000	1.000000	1.000000	132.446289	108.122391	-10.661523	1254.890000
0.880000	1.100000	1.000000	1.000000	1.000000	1.000000	132.446289	108.030134	-9.943416	1271.270000
0.890000	1.100000	1.000000	1.000000	1.000000	1.000000	136.718750	107.990726	-9.725828	1293.810000
0.900000	1.100000	1.000000	1.000000	1.000000	1.000000	136.718750	108.021159	-10.653613	1316.280000
0.910000	1.100000	1.000000	1.000000	1.000000	1.000000	136.718750	108.105558	-10.223844	1336.930000
0.920000	1.100000	1.000000	1.000000	1.000000	1.000000	136.718750	108.214462	-10.612721	1349.530000
0.930000	1.100000	1.000000	1.000000	1.000000	1.000000	136.718750	108.368148	-9.753736	1356.670000
0.940000	1.100000	1.000000	1.000000	1.000000	1.000000	140.991211	108.517855	-9.545688	1365.000000
0.950000	1.100000	1.000000	1.000000	1.000000	1.000000	140.991211	108.649174	-10.495723	1371.720000
0.960000	1.100000	1.000000	1.000000	1.000000	1.000000	140.991211	108.732618	-10.226843	1376.620000
0.970000	1.100000	1.000000	1.000000	1.000000	1.000000	140.991211	108.811008	-10.326441	1386.210000
0.980000	1.100000	1.000000	1.000000	1.000000	1.000000	140.991211	108.927074	-10.154883	1393.350000
0.990000	1.100000	1.000000	1.000000	1.000000	1.000000	140.991211	109.055332	-9.376503	1398.670000
1.000000	1.100000	1.000000	1.000000	1.000000	1.000000	145.263672	109.292282	-9.439105	1401.610000
0.500000	1.120000	1.000000	2.000000	0.500000	0.500000	68.359375	100.971497	-10.404775	623.980000
0.510000	1.120000	1.000000	4.000000	0.250000	0.250000	72.631836	100.910725	-10.528995	608.230000
0.520000	1.120000	1.000000	1.000000	1.000000	1.000000	72.631836	100.804858	-11.123613	595.140000
0.530000	1.120000	1.000000	1.000000	1.000000	1.000000	72.631836	100.737260	-11.427993	580.930000
0.540000	1.120000	1.000000	1.000000	1.000000	1.000000	76.904297	100.654183	-11.482894	568.610000
0.550000	1.120000	1.000000	1.000000	1.000000	1.000000	76.904297	100.743071	-11.943664	559.930000
0.560000	1.120000	1.000000	1.000000	1.000000	1.000000	76.904297	100.635986	-11.954995	549.290000
0.570000	1.120000	1.000000	1.000000	1.000000	1.000000	81.176758	101.102099	-12.459164	637.840000
0.580000	1.120000	1.000000	1.000000	1.000000	1.000000	81.176758	101.180553	-11.588960	597.450000
0.590000	1.120000	1.000000	1.000000	1.000000	1.000000	85.449219	101.026266	-12.757874	586.740000
0.600000	1.120000	1.000000	1.000000	1.000000	1.000000	85.449219	100.972810	-12.856917	580.300000
0.610000	1.120000	1.000000	1.000000	1.000000	1.000000	89.721680	101.101141	-11.924542	573.720000
0.620000	1.120000	1.000000	1.000000	1.000000	1.000000	89.721680	101.320191	-12.540749	571.970000
0.630000	1.120000	1.000000	1.000000	1.000000	1.000000	89.721680	101.400155	-12.136682	566.720000
0.640000	1.120000	1.000000	1.000000	1.000000	1.000000	93.994141	101.605610	-12.896394	569.940000
0.650000	1.120000	1.000000	1.000000	1.000000	1.000000	93.994141	101.648639	-12.853689	568.960000
0.660000	1.120000	1.000000	1.000000	1.000000	1.000000	98.266602	101.771994	-12.178982	572.250000
0.670000	1.120000	1.000000	1.000000	1.000000	1.000000	98.266602	102.063219	-12.692608	579.740000
0.680000	1.120000	1.000000	1.000000	1.000000	1.000000	102.539063	102.690542	-11.917815	590.380000
0.690000	1.120000	1.000000	1.000000	1.000000	1.000000	102.539063	102.604139	-12.620963	606.060000
0.700000	1.120000	1.000000	1.000000	1.000000	1.000000	106.811523	102.938285	-12.325491	629.370000
0.710000	1.120000	1.000000	1.000000	1.000000	1.000000	106.811523	103.203854	-11.783400	666.120000
0.720000	1.120000	1.000000	1.000000	1.000000	1.000000	85.449219	86.821498	-20.443395	798.140000
0.730000	1.120000	1.000000	2.000000	0.500000	0.500000	85.449219	87.644290	-19.593223	933.660000
0.740000	1.120000	1.000000	1.000000	1.000000	1.000000	89.721680	87.630506	-20.649621	965.020000
0.750000	1.120000	1.000000	2.000000	0.500000	0.500000	85.449219	87.302783	-22.281742	532.630000
0.760000	1.120000	1.000000	1.000000	1.000000	1.000000	85.449219	88.175038	-21.066395	554.680000
0.770000	1.120000	1.000000	1.000000	1.000000	1.000000	119.628906	105.265618	-10.913464	935.130000
0.780000	1.120000	1.000000	1.000000	1.000000	1.000000	123.901367	105.469141	-10.700956	987.980000
0.790000	1.120000	1.000000	1.000000	1.000000	1.000000	123.901367	105.877722	-10.679281	1039.360000
0.800000	1.120000	1.000000	1.000000	1.000000	1.000000	123.901367	106.273250	-10.312143	1078.560000
0.810000	1.120000	1.000000	1.000000	1.000000	1.000000	128.173828	106.600676	-10.301052	1116.430000
0.820000	1.120000	1.000000	1.000000	1.000000	1.000000	128.173828	106.984048	-10.507179	1161.020000
0.830000	1.120000	1.000000	1.000000	1.000000	1.000000	128.173828	107.502635	-10.760700	1207.290000
0.840000	1.120000	1.000000	1.000000	1.000000	1.000000	128.173828	107.979419	-9.651740	1239.420000
0.850000	1.120000	1.000000	1.000000	1.000000	1.000000	132.446289	108.316435	-10.493330	1265.320000
0.860000	1.120000	1.000000	1.000000	1.000000	1.000000	132.446289	108.437144	-10.341900	1286.600000
0.870000	1.120000	1.000000	1.000000	1.000000	1.000000	132.446289	108.369455	-10.685174	1296.820000
0.880000	1.120000	1.000000	1.000000	1.000000	1.000000	132.446289	108.279250	-9.754450	1315.860000
0.890000	1.120000	1.000000	1.000000	1.000000	1.000000	136.718750	108.249179	-9.840388	1343.230000
0.900000	1.120000	1.000000	1.000000	1.000000	1.000000	136.718750	108.282151	-10.658585	1362.760000
0.910000	1.120000	1.000000	1.000000	1.000000	1.000000	136.718750	108.377610	-10.225146	1378.720000
0.920000	1.120000	1.000000	1.000000	1.000000	1.000000	136.718750	108.484618	-10.547781	1389.010000
0.930000	1.120000	1.000000	1.000000	1.000000	1.000000	136.718750	108.660174	-9.564968	1399.580000
0.940000	1.120000	1.000000	1.000000	1.000000	1.000000	140.991211	108.815700	-9.617139	1408.400000
0.950000	1.120000	1.000000	1.000000	1.000000	1.000000	140.991211	108.918580	-10.480052	1412.460000
0.960000	1.120000	1.000000	1.000000	1.000000	1.000000	140.991211	108.998302	-10.086053	1418.060000
0.970000	1.120000	1.000000	1.000000	1.000000	1.000000	140.991211	109.102409	-10.395027	1435.700000
0.980000	1.120000	1.000000	1.000000	1.000000	1.000000	140.991211	109.230515	-9.858010	1443.190000
0.990000	1.120000	1.000000	1.000000	1.000000	1.000000	140.991211	109.381414	-9.311828	1449.490000
1.000000	1.120000	1.000000	1.000000	1.000000	1.000000	145.263672	109.625807	-9.556961	1450.680000
0.500000	1.140000	1.000000	2.000000	0.500000	0.500000	68.359375	101.263994	-10.277164	647.080000
0.510000	1.140000	1.000000	3.000000	0.333333	0.333333	72.631836	101.174994	-10.508268	632.870000
0.520000	1.140000	1.000000	1.000000	1.000000	1.000000	72.631836	101.064025	-11.039964	617.330000
0.530000	1.140000	1.000000	1.000000	1.000000	1.000000	72.631836	101.004797	-11.295835	604.100000
0.540000	1.140000	1.000000	1.000000	1.000000	1.000000	76.904297	100.923502	-11.467109	591.150000
0.550000	1.140000	1.000000	1.000000	1.000000	1.000000	76.904297	101.016795	-11.874885	581.140000
0.560000	1.140000	1.000000	1.000000	1.000000	1.000000	76.904297	100.978950	-11.770994	569.380000
0.570000	1.140000	1.000000	1.000000	1.000000	1.000000	81.176758	101.388121	-12.327164	662.620000
0.580000	1.140000	1.000000	1.000000	1.000000	1.000000	81.176758	101.422430	-11.594181	620.830000
0.590000	1.140000	1.000000	1.000000	1.000000	1.000000	85.449219	101.311777	-12.738157	610.260000
0.600000	1.140000	1.000000	1.000000	1.000000	1.000000	85.449219	101.284907	-12.725769	603.260000
0.610000	1.140000	1.000000	1.000000	1.000000	1.000000	89.721680	101.405009	-11.902399	596.260000
0.620000	1.140000	1.000000	1.000000	1.000000	1.000000	89.721680	101.657284	-12.439284	595.070000
0.630000	1.140000	1.000000	1.000000	1.000000	1.000000	89.721680	101.710388	-11.978373	588.980000
0.640000	1.140000	1.000000	1.000000	1.000000	1.000000	93.994141	101.967549	-12.897568	592.340000
0.650000	1.140000	1.000000	1.000000	1.000000	1.000000	93.994141	101.976691	-12.747924	590.870000
0.660000	1.140000	1.000000	1.000000	1.000000	1.000000	98.266602	102.065481	-12.292367	594.860000
0.670000	1.140000	1.000000	1.000000	1.000000	1.000000	98.266602	102.360597	-12.778153	602.350000
0.680000	1.140000	1.000000	1.000000	1.000000	1.000000	102.539063	102.942463	-12.018132	612.360000
0.690000	1.140000	1.000000	1.000000	1.000000	1.000000	102.539063	102.871728	-12.497733	629.860000
0.700000	1.140000	1.000000	1.000000	1.000000	1.000000	106.811523	103.219206	-12.353367	652.960000
0.710000	1.140000	1.000000	1.000000	1.000000	1.000000	106.811523	103.518247	-11.543777	691.600000
0.720000	1.140000	1.000000	1.000000	1.000000	1.000000	85.449219	87.867109	-20.228411	872.130000
0.730000	1.140000	1.000000	1.000000	1.000000	1.000000	89.721680	88.464279	-19.379951	1061.270000
0.740000	1.140000	1.000000	1.000000	1.000000	1.000000	89.721680	88.614164	-20.172750	1105.580000
0.750000	1.140000	2.000000	3.000000	0.666667	0.666667	85.449219	87.348592	-22.188660	542.360000
0.760000	1.140000	1.000000	3.000000	0.333333	0.333333	89.721680	88.691499	-19.935058	615.440000
0.770000	1.140000	1.000000	1.000000	1.000000	1.000000	119.628906	105.544092	-10.605648	969.080000
0.780000	1.140000	1.000000	1.000000	1.000000	1.000000	123.901367	105.751273	-10.901954	1026.270000
0.790000	1.140000	1.000000	1.000000	1.000000	1.000000	123.901367	106.178598	-10.748605	1073.800000
0.800000	1.140000	1.000000	1.000000	1.000000	1.000000	123.901367	106.579706	-10.090517	1117.340000
0.810000	1.140000	1.000000	1.000000	1.000000	1.000000	128.173828	106.905253	-10.460910	1159.340000
0.820000	1.140000	1.000000	1.000000	1.000000	1.000000	128.173828	107.311569	-10.378872	1206.590000
0.830000	1.140000	1.000000	1.000000	1.000000	1.000000	128.173828	107.838923	-10.691487	1248.660000
0.840000	1.140000	1.000000	1.000000	1.000000	1.000000	132.446289	108.291501	-9.576733	1282.050000
0.850000	1.140000	1.000000	1.000000	1.000000	1.000000	132.446289	108.606511	-10.640390	1310.400000
0.860000	1.140000	1.000000	1.000000	1.000000	1.000000	132.446289	108.690780	-10.232531	1326.010000
0.870000	1.140000	1.000000	1.000000	1.000000	1.000000	132.446289	108.611029	-10.622916	1337.630000
0.880000	1.140000	1.000000	1.000000	1.000000	1.000000	132.446289	108.535789	-9.610334	1363.040000
0.890000	1.140000	1.000000	1.000000	1.000000	1.000000	136.718750	108.495441	-9.950807	1383.830000
0.900000	1.140000	1.000000	1.000000	1.000000	1.000000	136.718750	108.546540	-10.497642	1408.470000
0.910000	1.140000	1.000000	1.000000	1.000000	1.000000	136.718750	108.630377	-10.258229	1420.580000
0.920000	1.140000	1.000000	1.000000	1.000000	1.000000	136.718750	108.757681	-10.449979	1440.180000
0.930000	1.140000	1.000000	1.000000	1.000000	1.000000	136.718750	108.936990	-9.486318	1448.440000
0.940000	1.140000	1.000000	1.000000	1.000000	1.000000	140.991211	109.087124	-9.723737	1453.550000
0.950000	1.140000	1.000000	1.000000	1.000000	1.000000	140.991211	109.207473	-10.476870	1465.520000
0.960000	1.140000	1.000000	1.000000	1.000000	1.000000	140.991211	109.275414	-9.996583	1466.570000
0.970000	1.140000	1.000000	1.000000	1.000000	1.000000	140.991211	109.375201	-10.390342	1480.080000
0.980000	1.140000	1.000000	1.000000	1.000000	1.000000	140.991211	109.530527	-9.611543	1494.500000
0.990000	1.140000	1.000000	1.000000	1.000000	1.000000	145.263672	109.689022	-9.248942	1487.080000
1.000000	1.140000	1.000000	1.000000	1.000000	1.000000	145.263672	109.948703	-9.723950	1497.510000
0.500000	1.160000	1.000000	2.000000	0.500000	0.500000	68.359375	101.561371	-10.165172	672.490000
0.510000	1.160000	1.000000	2.000000	0.500000	0.500000	72.631836	101.432815	-10.490708	656.250000
0.520000	1.160000	1.000000	1.000000	1.000000	1.000000	72.631836	101.318422	-10.969554	638.400000
0.530000	1.160000	1.000000	1.000000	1.000000	1.000000	72.631836	101.273928	-11.173730	626.500000
0.540000	1.160000	1.000000	1.000000	1.000000	1.000000	76.904297	101.190748	-11.458396	613.130000
0.550000	1.160000	1.000000	1.000000	1.000000	1.000000	76.904297	101.284210	-11.817080	603.330000
0.560000	1.160000	1.000000	1.000000	1.000000	1.000000	76.904297	101.185859	-11.714042	591.920000
0.570000	1.160000	1.000000	1.000000	1.000000	1.000000	81.176758	101.674902	-12.203799	687.400000
0.580000	1.160000	1.000000	1.000000	1.000000	1.000000	81.176758	101.700914	-11.488940	645.680000
0.590000	1.160000	1.000000	1.000000	1.000000	1.000000	85.449219	101.590915	-12.562208	633.850000
0.600000	1.160000	1.000000	1.000000	1.000000	1.000000	85.449219	101.598857	-12.613353	627.270000
0.610000	1.160000	1.000000	1.000000	1.000000	1.000000	89.721680	101.713699	-11.904864	619.920000
0.620000	1.160000	1.000000	1.000000	1.000000	1.000000	89.721680	101.990064	-12.377616	617.820000
0.630000	1.160000	1.000000	1.000000	1.000000	1.000000	89.721680	102.016266	-11.853651	611.380000
0.640000	1.160000	1.000000	1.000000	1.000000	1.000000	93.994141	102.321322	-12.876153	615.440000
0.650000	1.160000	1.000000	1.000000	1.000000	1.000000	93.994141	102.281517	-12.535699	611.870000
0.660000	1.160000	1.000000	1.000000	1.000000	1.000000	98.266602	102.345612	-12.415157	617.050000
0.670000	1.160000	1.000000	1.000000	1.000000	1.000000	98.266602	102.643445	-12.643243	625.100000
0.680000	1.160000	1.000000	1.000000	1.000000	1.000000	102.539063	103.179577	-12.173588	634.970000
0.690000	1.160000	1.000000	1.000000	1.000000	1.000000	102.539063	103.138339	-12.423269	654.150000
0.700000	1.160000	1.000000	1.000000	1.000000	1.000000	106.811523	103.501614	-12.331846	677.390000
0.710000	1.160000	1.000000	1.000000	1.000000	1.000000	106.811523	103.792913	-11.316091	717.430000
0.720000	1.160000	1.000000	1.000000	1.000000	1.000000	111.083984	103.855181	-11.585662	746.830000
0.730000	1.160000	1.000000	1.000000	1.000000	1.000000	89.721680	89.488280	-19.386860	1208.970000
0.740000	1.160000	1.000000	1.000000	1.000000	1.000000	89.721680	89.990592	-19.636346	1281.420000
0.750000	1.160000	2.000000	2.000000	1.000000	2.000000	85.449219	87.716466	-21.774568	566.020000
0.760000	1.160000	1.000000	2.000000	0.500000	0.500000	89.721680	89.456215	-20.132079	812.770000
0.770000	1.160000	1.000000	1.000000	1.000000	1.000000	119.628906	105.823587	-10.358007	1007.720000
0.780000	1.160000	1.000000	1.000000	1.000000	1.000000	123.901367	106.041661	-11.048201	1060.220000
0.790000	1.160000	1.000000	1.000000	1.000000	1.000000	123.901367	106.473964	-10.772307	1113.280000
0.800000	1.160000	1.000000	1.000000	1.000000	1.000000	123.901367	106.873715	-9.913048	1154.230000
0.810000	1.160000	1.000000	1.000000	1.000000	1.000000	128.173828	107.205342	-10.620898	1201.060000
0.820000	1.160000	1.000000	1.000000	1.000000	1.000000	128.173828	107.637927	-10.338243	1248.030000
0.830000	1.160000	1.000000	1.000000	1.000000	1.000000	128.173828	108.146569	-10.442621	1289.120000
0.840000	1.160000	1.000000	1.000000	1.000000	1.000000	132.446289	108.613217	-9.566203	1328.810000
0.850000	1.160000	1.000000	1.000000	1.000000	1.000000	132.446289	108.883232	-10.597941	1349.460000
0.860000	1.160000	1.000000	1.000000	1.000000	1.000000	132.446289	108.937291	-10.206002	1368.360000
0.870000	1.160000	1.000000	1.000000	1.000000	1.000000	132.446289	108.847362	-10.576674	1381.240000
0.880000	1.160000	1.000000	1.000000	1.000000	1.000000	132.446289	108.756146	-9.536788	1400.560000
0.890000	1.160000	1.000000	1.000000	1.000000	1.000000	136.718750	108.739071	-10.078119	1430.730000
0.900000	1.160000	1.000000	1.000000	1.000000	1.000000	136.718750	108.795406	-10.396621	1453.060000
0.910000	1.160000	1.000000	1.000000	1.000000	1.000000	136.718750	108.898584	-10.346821	1468.600000
0.920000	1.160000	1.000000	1.000000	1.000000	1.000000	136.718750	109.027561	-10.186866	1482.740000
0.930000	1.160000	1.000000	1.000000	1.000000	1.000000	136.718750	109.208177	-9.434672	1493.800000
0.940000	1.160000	1.000000	1.000000	1.000000	1.000000	140.991211	109.352593	-9.863538	1501.500000
0.950000	1.160000	1.000000	1.000000	1.000000	1.000000	140.991211	109.454665	-10.352367	1501.710000
0.960000	1.160000	1.000000	1.000000	1.000000	1.000000	140.991211	109.536602	-10.002339	1515.570000
0.970000	1.160000	1.000000	1.000000	1.000000	1.000000	140.991211	109.654417	-10.317357	1532.580000
0.980000	1.160000	1.000000	1.000000	1.000000	1.000000	140.991211	109.809425	-9.407533	1538.880000
0.990000	1.160000	1.000000	1.000000	1.000000	1.000000	145.263672	110.010360	-9.200918	1540.560000
1.000000	1.160000	1.000000	1.000000	1.000000	1.000000	145.263672	110.261138	-9.889594	1548.540000
0.500000	1.180000	1.000000	2.000000	0.500000	0.500000	68.359375	101.831277	-10.059082	697.340000
0.510000	1.180000	1.000000	3.000000	0.333333	0.333333	72.631836	101.694188	-10.473715	681.100000
0.520000	1.180000	1.000000	1.000000	1.000000	1.000000	72.631836	101.561903	-10.906203	664.790000
0.530000	1.180000	1.000000	1.000000	1.000000	1.000000	72.631836	101.532606	-11.064560	650.510000
0.540000	1.180000	1.000000	1.000000	1.000000	1.000000	76.904297	101.450605	-11.456181	636.510000
0.550000	1.180000	1.000000	1.000000	1.000000	1.000000	76.904297	101.547784	-11.768591	624.960000
0.560000	1.180000	1.000000	1.000000	1.000000	1.000000	76.904297	101.450567	-11.610496	614.320000
0.570000	1.180000	1.000000	1.000000	1.000000	1.000000	81.176758	101.954532	-12.088532	714.210000
0.580000	1.180000	1.000000	1.000000	1.000000	1.000000	81.176758	101.809151	-12.189229	701.260000
0.590000	1.180000	1.000000	1.000000	1.000000	1.000000	85.449219	101.876913	-12.410256	657.860000
0.600000	1.180000	1.000000	1.000000	1.000000	1.000000	85.449219	101.912438	-12.504191	651.980000
0.610000	1.180000	1.000000	1.000000	1.000000	1.000000	89.721680	102.020516	-11.919143	643.860000
0.620000	1.180000	1.000000	1.000000	1.000000	1.000000	89.721680	102.304293	-12.353680	640.430000
0.630000	1.180000	1.000000	1.000000	1.000000	1.000000	89.721680	102.318612	-11.761115	634.550000
0.640000	1.180000	1.000000	1.000000	1.000000	1.000000	93.994141	102.664411	-12.689622	637.910000
0.650000	1.180000	1.000000	1.000000	1.000000	1.000000	93.994141	102.584871	-12.302889	634.970000
0.660000	1.180000	1.000000	1.000000	1.000000	1.000000	98.266602	102.627542	-12.540478	639.380000
0.670000	1.180000	1.000000	1.000000	1.000000	1.000000	98.266602	102.916892	-12.540828	648.130000
0.680000	1.180000	1.000000	1.000000	1.000000	1.000000	102.539063	103.412521	-12.334118	657.650000
0.690000	1.180000	1.000000	1.000000	1.000000	1.000000	102.539063	103.413204	-12.133538	678.020000
0.700000	1.180000	1.000000	1.000000	1.000000	1.000000	106.811523	103.769658	-12.220460	701.540000
0.710000	1.180000	1.000000	1.000000	1.000000	1.000000	106.811523	104.065970	-11.129644	742.700000
0.720000	1.180000	1.000000	1.000000	1.000000	1.000000	111.083984	104.098570	-11.526160	774.060000
0.730000	1.180000	1.000000	1.000000	1.000000	1.000000	89.721680	90.949077	-19.369659	1389.500000
0.740000	1.180000	0.000000	0.000000	-1.000000	0.000000	89.721680	99.522757	-19.439274	936.040000
0.750000	1.180000	2.000000	1.000000	2.000000	2.000000	85.449219	87.970309	-21.489466	606.830000
0.760000	1.180000	0.000000	0.000000	-1.000000	0.000000	89.721680	98.164173	-20.763885	1028.720000
0.770000	1.180000	1.000000	1.000000	1.000000	1.000000	119.628906	106.083089	-10.194590	1040.340000
0.780000	1.180000	1.000000	1.000000	1.000000	1.000000	123.901367	106.321263	-10.997102	1098.160000
0.790000	1.180000	1.000000	1.000000	1.000000	1.000000	123.901367	106.781945	-10.851902	1154.370000
0.800000	1.180000	1.000000	1.000000	1.000000	1.000000	123.901367	107.172216	-9.760123	1198.190000
0.810000	1.180000	1.000000	1.000000	1.000000	1.000000	128.173828	107.500026	-10.740910	1240.190000
0.820000	1.180000	1.000000	1.000000	1.000000	1.000000	128.173828	107.952761	-10.363154	1288.420000
0.830000	1.180000	1.000000	1.000000	1.000000	1.000000	128.173828	108.473499	-10.142114	1333.360000
0.840000	1.180000	1.000000	1.000000	1.000000	1.000000	132.446289	108.909322	-9.612615	1369.900000
0.850000	1.180000	1.000000	1.000000	1.000000	1.000000	132.446289	109.155290	-10.573651	1393.630000
0.860000	1.180000	1.000000	1.000000	1.000000	1.000000	132.446289	109.169094	-10.231066	1407.560000
0.870000	1.180000	1.000000	1.000000	1.000000	1.000000	132.446289	109.082404	-10.441146	1425.480000
0.880000	1.180000	1.000000	1.000000	1.000000	1.000000	132.446289	108.989083	-9.510926	1447.320000
0.890000	1.180000	1.000000	1.000000	1.000000	1.000000	136.718750	108.980139	-10.244248	1473.990000
0.900000	1.180000	1.000000	1.000000	1.000000	1.000000	136.718750	109.042869	-10.266500	1493.240000
0.910000	1.180000	1.000000	1.000000	1.000000	1.000000	136.718750	109.149875	-10.360859	1513.960000
0.920000	1.180000	1.000000	1.000000	1.000000	1.000000	136.718750	109.286364	-9.968414	1527.960000
0.930000	1.180000	1.000000	1.000000	1.000000	1.000000	140.991211	109.461837	-9.376919	1537.830000
0.940000	1.180000	1.000000	1.000000	1.000000	1.000000	140.991211	109.610013	-10.016693	1548.400000
0.950000	1.180000	1.000000	1.000000	1.000000	1.000000	140.991211	109.714694	-10.223117	1554.630000
0.960000	1.180000	1.000000	1.000000	1.000000	1.000000	140.991211	109.805465	-10.079912	1562.820000
0.970000	1.180000	1.000000	1.000000	1.000000	1.000000	140.991211	109.933128	-10.239120	1577.730000
0.980000	1.180000	1.000000	1.000000	1.000000	1.000000	140.991211	110.098365	-9.253322	1588.300000
0.990000	1.180000	1.000000	1.000000	1.000000	1.000000	145.263672	110.328523	-9.214151	1590.680000
1.000000	1.180000	1.000000	1.000000	1.000000	1.000000	145.263672	110.574388	-10.047748	1595.020000
0.500000	1.200000	1.000000	2.000000	0.500000	0.500000	68.359375	102.101564	-9.964093	722.890000
0.510000	1.200000	1.000000	2.000000	0.500000	0.500000	72.631836	101.947322	-10.463987	705.390000
0.520000	1.200000	1.000000	1.000000	1.000000	1.000000	72.631836	101.808776	-10.845641	689.710000
0.530000	1.200000	1.000000	1.000000	1.000000	1.000000	72.631836	101.780743	-10.961675	673.540000
0.540000	1.200000	1.000000	1.000000	1.000000	1.000000	76.904297	101.707454	-11.454966	659.190000
0.550000	1.200000	1.000000	1.000000	1.000000	1.000000	76.904297	101.802724	-11.728650	648.340000
0.560000	1.200000	1.000000	1.000000	1.000000	1.000000	76.904297	101.713930	-11.510162	635.600000
0.570000	1.200000	1.000000	1.000000	1.000000	1.000000	81.176758	101.899603	-12.478113	625.590000
0.580000	1.200000	1.000000	1.000000	1.000000	1.000000	81.176758	102.074735	-12.028601	727.720000
0.590000	1.200000	1.000000	1.000000	1.000000	1.000000	85.449219	102.179957	-12.263793	683.270000
0.600000	1.200000	1.000000	1.000000	1.000000	1.000000	85.449219	102.221362	-12.285988	676.480000
0.610000	1.200000	1.000000	1.000000	1.000000	1.000000	89.721680	102.324790	-11.945351	667.870000
0.620000	1.200000	1.000000	1.000000	1.000000	1.000000	89.721680	102.607673	-12.359011	664.370000
0.630000	1.200000	1.000000	1.000000	1.000000	1.000000	89.721680	102.616196	-11.686843	658.490000
0.640000	1.200000	1.000000	1.000000	1.000000	1.000000	93.994141	102.992788	-12.527938	661.150000
0.650000	1.200000	1.000000	1.000000	1.000000	1.000000	93.994141	102.884213	-12.080722	657.930000
0.660000	1.200000	1.000000	1.000000	1.000000	1.000000	98.266602	102.895286	-12.518080	662.900000
0.670000	1.200000	1.000000	1.000000	1.000000	1.000000	98.266602	103.182731	-12.431272	671.300000
0.680000	1.200000	1.000000	1.000000	1.000000	1.000000	102.539063	103.630113	-12.376648	680.750000
0.690000	1.200000	1.000000	1.000000	1.000000	1.000000	102.539063	103.685238	-11.824424	703.920000
0.700000	1.200000	1.000000	1.000000	1.000000	1.000000	106.811523	104.021271	-12.025413	725.760000
0.710000	1.200000	1.000000	1.000000	1.000000	1.000000	106.811523	104.617318	-10.908038	766.150000
0.720000	1.200000	1.000000	1.000000	1.000000	1.000000	111.083984	104.331287	-11.553009	800.310000
0.730000	1.200000	1.000000	1.000000	1.000000	1.000000	115.356445	104.326004	-10.906383	856.380000
0.740000	1.200000	1.000000	1.000000	1.000000	1.000000	115.356445	103.644147	-11.409447	905.450000
0.750000	1.200000	1.000000	4.000000	0.250000	0.250000	85.449219	88.589508	-21.089350	763.420000
0.760000	1.200000	1.000000	1.000000	1.000000	1.000000	89.721680	101.646399	-15.939742	1059.800000
0.770000	1.200000	1.000000	1.000000	1.000000	1.000000	119.628906	106.340334	-10.035713	1074.220000
0.780000	1.200000	1.000000	1.000000	1.000000	1.000000	123.901367	106.615225	-10.984213	1139.250000
0.790000	1.200000	1.000000	1.000000	1.000000	1.000000	123.901367	107.066677	-10.884844	1190.140000
0.800000	1.200000	1.000000	1.000000	1.000000	1.000000	123.901367	107.454324	-9.664364	1235.430000
0.810000	1.200000	1.000000	1.000000	1.000000	1.000000	128.173828	107.798491	-10.696268	1284.290000
0.820000	1.200000	1.000000	1.000000	1.000000	1.000000	128.173828	108.266931	-10.423883	1334.760000
0.830000	1.200000	1.000000	1.000000	1.000000	1.000000	128.173828	108.752251	-9.991456	1371.930000
0.840000	1.200000	1.000000	1.000000	1.000000	1.000000	132.446289	109.197597	-9.679958	1412.320000
0.850000	1.200000	1.000000	1.000000	1.000000	1.000000	132.446289	109.414667	-10.536249	1436.820000
0.860000	1.200000	1.000000	1.000000	1.000000	1.000000	132.446289	109.401662	-10.293512	1452.850000
0.870000	1.200000	1.000000	1.000000	1.000000	1.000000	132.446289	109.304124	-10.165846	1464.120000
0.880000	1.200000	1.000000	1.000000	1.000000	1.000000	136.718750	109.216249	-9.437044	1494.990000
0.890000	1.200000	1.000000	1.000000	1.000000	1.000000	136.718750	109.222865	-10.404362	1523.340000
0.900000	1.200000	1.000000	1.000000	1.000000	1.000000	136.718750	109.285576	-10.139614	1543.710000
0.910000	1.200000	1.000000	1.000000	1.000000	1.000000	136.718750	109.404229	-10.436145	1561.700000
0.920000	1.200000	1.000000	1.000000	1.000000	1.000000	136.718750	109.543624	-9.779321	1576.960000
0.930000	1.200000	1.000000	1.000000	1.000000	1.000000	140.991211	109.722396	-9.332112	1585.290000
0.940000	1.200000	1.000000	1.000000	1.000000	1.000000	140.991211	109.866261	-10.172012	1591.800000
0.950000	1.200000	1.000000	1.000000	1.000000	1.000000	140.991211	109.971059	-10.097518	1600.200000
0.960000	1.200000	1.000000	1.000000	1.000000	1.000000	140.991211	110.061673	-10.113781	1609.930000
0.970000	1.200000	1.000000	1.000000	1.000000	1.000000	140.991211	110.199522	-9.984209	1630.300000
0.980000	1.200000	1.000000	1.000000	1.000000	1.000000	140.991211	110.391571	-9.161200	1636.880000
0.990000	1.200000	1.000000	1.000000	1.000000	1.000000	145.263672	110.618154	-9.282576	1634.010000
1.000000	1.200000	1.000000	1.000000	1.000000	1.000000	145.263672	110.884220	-10.066852	1644.790000
0.500000	1.220000	1.000000	2.000000	0.500000	0.500000	68.359375	102.354675	-9.874159	747.740000
0.510000	1.220000	1.000000	2.000000	0.500000	0.500000	72.631836	102.207747	-10.452343	730.870000
0.520000	1.220000	1.000000	2.000000	0.500000	0.500000	72.631836	102.049726	-10.798714	712.600000
0.530000	1.220000	1.000000	1.000000	1.000000	1.000000	72.631836	102.002216	-10.868769	698.250000
0.540000	1.220000	1.000000	1.000000	1.000000	1.000000	76.904297	101.961688	-11.455337	682.990000
0.550000	1.220000	1.000000	1.000000	1.000000	1.000000	76.904297	102.051608	-11.695556	669.200000
0.560000	1.220000	1.000000	1.000000	1.000000	1.000000	76.904297	101.975327	-11.409456	658.980000
0.570000	1.220000	1.000000	1.000000	1.000000	1.000000	81.176758	101.991545	-12.380877	644.280000
0.580000	1.220000	1.000000	1.000000	1.000000	1.000000	81.176758	102.339531	-11.875475	752.640000
0.590000	1.220000	1.000000	1.000000	1.000000	1.000000	85.449219	102.487167	-12.132037	708.540000
0.600000	1.220000	1.000000	1.000000	1.000000	1.000000	85.449219	102.528534	-12.097278	701.260000
0.610000	1.220000	1.000000	1.000000	1.000000	1.000000	89.721680	102.617991	-11.994688	692.580000
0.620000	1.220000	1.000000	1.000000	1.000000	1.000000	89.721680	102.912441	-12.358373	689.150000
0.630000	1.220000	1.000000	1.000000	1.000000	1.000000	89.721680	102.908394	-11.639259	682.430000
0.640000	1.220000	1.000000	1.000000	1.000000	1.000000	93.994141	103.318508	-12.391894	684.600000
0.650000	1.220000	1.000000	1.000000	1.000000	1.000000	93.994141	103.169216	-11.899175	681.170000
0.660000	1.220000	1.000000	1.000000	1.000000	1.000000	98.266602	103.155311	-12.502253	685.790000
0.670000	1.220000	1.000000	1.000000	1.000000	1.000000	98.266602	103.465847	-12.202941	692.720000
0.680000	1.220000	1.000000	1.000000	1.000000	1.000000	102.539063	103.847117	-12.347475	703.150000
0.690000	1.220000	1.000000	1.000000	1.000000	1.000000	102.539063	103.954312	-11.585741	728.560000
0.700000	1.220000	1.000000	1.000000	1.000000	1.000000	106.811523	104.262064	-11.870961	753.340000
0.710000	1.220000	1.000000	1.000000	1.000000	1.000000	111.083984	104.896486	-10.855937	794.080000
0.720000	1.220000	1.000000	1.000000	1.000000	1.000000	111.083984	104.565379	-11.609232	828.240000
0.730000	1.220000	1.000000	1.000000	1.000000	1.000000	115.356445	104.597064	-10.941505	884.660000
0.740000	1.220000	1.000000	1.000000	1.000000	1.000000	115.356445	103.145794	-11.269770	998.970000
0.750000	1.220000	0.000000	0.000000	-1.000000	0.000000	89.721680	100.297746	-20.089334	1045.450000
0.760000	1.220000	1.000000	1.000000	1.000000	1.000000	119.628906	106.455169	-10.912435	1060.220000
0.770000	1.220000	1.000000	1.000000	1.000000	1.000000	119.628906	106.615066	-9.880625	1115.380000
0.780000	1.220000	1.000000	1.000000	1.000000	1.000000	123.901367	106.886713	-10.849155	1173.900000
0.790000	1.220000	1.000000	1.000000	1.000000	1.000000	123.901367	107.348633	-10.811646	1230.670000
0.800000	1.220000	1.000000	1.000000	1.000000	1.000000	128.173828	107.732091	-9.607003	1276.310000
0.810000	1.220000	1.000000	1.000000	1.000000	1.000000	128.173828	108.081841	-10.683789	1328.530000
0.820000	1.220000	1.000000	1.000000	1.000000	1.000000	128.173828	108.571159	-10.456126	1379.140000
0.830000	1.220000	1.000000	1.000000	1.000000	1.000000	128.173828	109.058484	-9.807408	1419.600000
0.840000	1.220000	1.000000	1.000000	1.000000	1.000000	132.446289	109.455328	-9.716112	1455.790000
0.850000	1.220000	1.000000	1.000000	1.000000	1.000000	132.446289	109.664205	-10.414343	1479.380000
0.860000	1.220000	1.000000	1.000000	1.000000	1.000000	132.446289	109.625533	-10.319060	1488.690000
0.870000	1.220000	1.000000	1.000000	1.000000	1.000000	132.446289	109.516909	-9.961998	1509.130000
0.880000	1.220000	1.000000	1.000000	1.000000	1.000000	136.718750	109.443160	-9.439412	1543.500000
0.890000	1.220000	1.000000	1.000000	1.000000	1.000000	136.718750	109.452428	-10.425537	1568.000000
0.900000	1.220000	1.000000	1.000000	1.000000	1.000000	136.718750	109.524645	-10.034204	1589.420000
0.910000	1.220000	1.000000	1.000000	1.000000	1.000000	136.718750	109.649864	-10.405983	1613.500000
0.920000	1.220000	1.000000	1.000000	1.000000	1.000000	136.718750	109.798686	-9.587365	1624.700000
0.930000	1.220000	1.000000	1.000000	1.000000	1.000000	140.991211	109.974315	-9.324281	1634.360000
0.940000	1.220000	1.000000	1.000000	1.000000	1.000000	140.991211	110.121144	-10.265666	1643.740000
0.950000	1.220000	1.000000	1.000000	1.000000	1.000000	140.991211	110.232859	-9.928777	1655.080000
0.960000	1.220000	1.000000	1.000000	1.000000	1.000000	140.991211	110.318032	-10.141989	1661.100000
0.970000	1.220000	1.000000	1.000000	1.000000	1.000000	140.991211	110.459503	-9.818493	1670.200000
0.980000	1.220000	1.000000	1.000000	1.000000	1.000000	140.991211	110.698894	-9.136251	1692.810000
0.990000	1.220000	1.000000	1.000000	1.000000	1.000000	145.263672	110.911382	-9.376510	1686.090000
1.000000	1.220000	1.000000	1.000000	1.000000	1.000000	145.263672	111.191341	-10.053175	1694.280000
0.500000	1.240000	1.000000	3.000000	0.333333	0.333333	68.359375	102.602816	-9.789169	772.660000
0.510000	1.240000	1.000000	2.000000	0.500000	0.500000	72.631836	102.458608	-10.446852	755.370000
0.520000	1.240000	1.000000	4.000000	0.250000	0.250000	72.631836	102.287638	-10.759237	738.780000
0.530000	1.240000	1.000000	1.000000	1.000000	1.000000	72.631836	102.249468	-10.779290	721.140000
0.540000	1.240000	1.000000	1.000000	1.000000	1.000000	76.904297	102.211076	-11.460655	706.510000
0.550000	1.240000	1.000000	1.000000	1.000000	1.000000	76.904297	102.302440	-11.666028	694.050000
0.560000	1.240000	1.000000	1.000000	1.000000	1.000000	76.904297	102.228824	-11.319430	680.960000
0.570000	1.240000	1.000000	1.000000	1.000000	1.000000	81.176758	102.422871	-12.282056	670.390000
0.580000	1.240000	1.000000	1.000000	1.000000	1.000000	81.176758	102.603096	-11.733837	782.110000
0.590000	1.240000	1.000000	1.000000	1.000000	1.000000	85.449219	102.773442	-12.009555	734.790000
0.600000	1.240000	1.000000	1.000000	1.000000	1.000000	85.449219	102.832419	-11.916970	726.670000
0.610000	1.240000	1.000000	1.000000	1.000000	1.000000	89.721680	102.924985	-12.050923	717.780000
0.620000	1.240000	1.000000	1.000000	1.000000	1.000000	89.721680	103.210190	-12.367195	712.530000
0.630000	1.240000	1.000000	1.000000	1.000000	1.000000	93.994141	103.196078	-11.582130	707.070000
0.640000	1.240000	1.000000	1.000000	1.000000	1.000000	93.994141	103.623205	-12.266088	708.400000
0.650000	1.240000	1.000000	1.000000	1.000000	1.000000	93.994141	103.444644	-11.759341	705.110000
0.660000	1.240000	1.000000	1.000000	1.000000	1.000000	98.266602	103.410023	-12.513475	708.890000
0.670000	1.240000	1.000000	1.000000	1.000000	1.000000	98.266602	103.714044	-11.964136	717.500000
0.680000	1.240000	1.000000	1.000000	1.000000	1.000000	102.539063	104.062515	-12.349008	727.650000
0.690000	1.240000	1.000000	1.000000	1.000000	1.000000	102.539063	104.218699	-11.409198	754.110000
0.700000	1.240000	1.000000	1.000000	1.000000	1.000000	106.811523	104.513510	-11.715934	778.960000
0.710000	1.240000	1.000000	1.000000	1.000000	1.000000	111.083984	105.142030	-10.883807	819.280000
0.720000	1.240000	1.000000	1.000000	1.000000	1.000000	111.083984	104.808750	-11.674552	858.340000
0.730000	1.240000	1.000000	1.000000	1.000000	1.000000	115.356445	104.887056	-11.086429	916.650000
0.740000	1.240000	1.000000	1.000000	1.000000	1.000000	115.356445	103.404288	-11.234658	1035.020000
0.750000	1.240000	1.000000	1.000000	1.000000	1.000000	119.628906	106.205281	-10.730740	1041.320000
0.760000	1.240000	1.000000	1.000000	1.000000	1.000000	119.628906	106.735353	-10.961185	1097.670000
0.770000	1.240000	1.000000	1.000000	1.000000	1.000000	123.901367	106.863429	-9.817020	1153.320000
0.780000	1.240000	1.000000	1.000000	1.000000	1.000000	123.901367	107.178819	-10.710823	1213.520000
0.790000	1.240000	1.000000	1.000000	1.000000	1.000000	123.901367	107.632368	-10.768114	1270.150000
0.800000	1.240000	1.000000	1.000000	1.000000	1.000000	128.173828	108.017639	-9.659939	1319.780000
0.810000	1.240000	1.000000	1.000000	1.000000	1.000000	128.173828	108.351424	-10.586908	1364.650000
0.820000	1.240000	1.000000	1.000000	1.000000	1.000000	128.173828	108.846708	-10.479877	1421.490000
0.830000	1.240000	1.000000	1.000000	1.000000	1.000000	128.173828	109.349058	-9.646932	1467.550000
0.840000	1.240000	1.000000	1.000000	1.000000	1.000000	132.446289	109.741029	-9.841061	1498.840000
0.850000	1.240000	1.000000	1.000000	1.000000	1.000000	132.446289	109.903955	-10.316367	1523.830000
0.860000	1.240000	1.000000	1.000000	1.000000	1.000000	132.446289	109.838854	-10.370831	1540.140000
0.870000	1.240000	1.000000	1.000000	1.000000	1.000000	132.446289	109.722476	-9.774329	1553.930000
0.880000	1.240000	1.000000	1.000000	1.000000	1.000000	136.718750	109.654434	-9.444157	1582.140000
0.890000	1.240000	1.000000	1.000000	1.000000	1.000000	136.718750	109.681552	-10.403782	1612.450000
0.900000	1.240000	1.000000	1.000000	1.000000	1.000000	136.718750	109.760810	-9.978232	1638.420000
0.910000	1.240000	1.000000	1.000000	1.000000	1.000000	136.718750	109.879775	-10.354684	1650.740000
0.920000	1.240000	1.000000	1.000000	1.000000	1.000000	136.718750	110.056460	-9.405930	1669.850000
0.930000	1.240000	1.000000	1.000000	1.000000	1.000000	140.991211	110.234168	-9.374498	1677.620000
0.940000	1.240000	1.000000	1.000000	1.000000	1.000000	140.991211	110.358850	-10.257835	1688.820000
0.950000	1.240000	1.000000	1.000000	1.000000	1.000000	140.991211	110.465972	-9.833610	1698.270000
0.960000	1.240000	1.000000	1.000000	1.000000	1.000000	140.991211	110.581321	-10.216056	1711.780000
0.970000	1.240000	1.000000	1.000000	1.000000	1.000000	140.991211	110.733618	-9.550914	1725.640000
0.980000	1.240000	1.000000	1.000000	1.000000	1.000000	145.263672	110.969791	-9.061818	1739.360000
0.990000	1.240000	1.000000	1.000000	1.000000	1.000000	145.263672	111.205871	-9.520769	1733.830000
1.000000	1.240000	1.000000	1.000000	1.000000	1.000000	145.263672	111.494032	-10.025634	1744.890000
0.500000	1.260000	1.000000	2.000000	0.500000	0.500000	68.359375	102.866386	-9.702060	798.210000
0.510000	1.260000	1.000000	2.000000	0.500000	0.500000	72.631836	102.693952	-10.445797	781.900000
0.520000	1.260000	1.000000	4.000000	0.250000	0.250000	72.631836	102.528256	-10.715503	763.210000
0.530000	1.260000	1.000000	1.000000	1.000000	1.000000	72.631836	102.496520	-10.696453	743.960000
0.540000	1.260000	1.000000	1.000000	1.000000	1.000000	76.904297	102.457057	-11.468414	731.920000
0.550000	1.260000	1.000000	1.000000	1.000000	1.000000	76.904297	102.541898	-11.640944	715.610000
0.560000	1.260000	1.000000	1.000000	1.000000	1.000000	76.904297	102.491852	-11.238859	705.110000
0.570000	1.260000	1.000000	1.000000	1.000000	1.000000	81.176758	102.491308	-12.292154	689.290000
0.580000	1.260000	1.000000	1.000000	1.000000	1.000000	81.176758	102.863444	-11.617808	806.960000
0.590000	1.260000	1.000000	1.000000	1.000000	1.000000	85.449219	103.053292	-11.893025	760.900000
0.600000	1.260000	1.000000	1.000000	1.000000	1.000000	85.449219	103.136829	-11.761376	753.200000
0.610000	1.260000	1.000000	1.000000	1.000000	1.000000	89.721680	103.216502	-12.116472	742.840000
0.620000	1.260000	1.000000	1.000000	1.000000	1.000000	89.721680	103.502577	-12.379672	738.220000
0.630000	1.260000	1.000000	1.000000	1.000000	1.000000	93.994141	103.482006	-11.508422	732.130000
0.640000	1.260000	1.000000	1.000000	1.000000	1.000000	93.994141	103.907303	-12.157852	732.130000
0.650000	1.260000	1.000000	1.000000	1.000000	1.000000	93.994141	103.713221	-11.610464	729.540000
0.660000	1.260000	1.000000	1.000000	1.000000	1.000000	98.266602	103.656511	-12.441397	732.060000
0.670000	1.260000	1.000000	1.000000	1.000000	1.000000	98.266602	103.968413	-11.745024	743.050000
0.680000	1.260000	1.000000	1.000000	1.000000	1.000000	102.539063	104.264491	-12.236349	751.590000
0.690000	1.260000	1.000000	1.000000	1.000000	1.000000	102.539063	104.474828	-11.271995	778.120000
0.700000	1.260000	1.000000	1.000000	1.000000	1.000000	106.811523	104.735983	-11.626071	803.950000
0.710000	1.260000	1.000000	1.000000	1.000000	1.000000	111.083984	105.396178	-10.952673	843.920000
0.720000	1.260000	1.000000	1.000000	1.000000	1.000000	111.083984	105.042624	-11.728029	886.900000
0.730000	1.260000	1.000000	1.000000	1.000000	1.000000	115.356445	105.404648	-11.320423	948.990000
0.740000	1.260000	1.000000	1.000000	1.000000	1.000000	115.356445	104.452224	-11.269611	1002.680000
0.750000	1.260000	1.000000	1.000000	1.000000	1.000000	119.628906	106.521847	-10.910664	1075.270000
0.760000	1.260000	1.000000	1.000000	1.000000	1.000000	119.628906	107.006294	-10.988507	1131.620000
0.770000	1.260000	1.000000	1.000000	1.000000	1.000000	123.901367	107.116451	-9.864238	1189.860000
0.780000	1.260000	1.000000	1.000000	1.000000	1.000000	123.901367	107.459434	-10.588983	1252.930000
0.790000	1.260000	1.000000	1.000000	1.000000	1.000000	123.901367	107.904707	-10.684913	1310.610000
0.800000	1.260000	1.000000	1.000000	1.000000	1.000000	128.173828	108.279631	-9.685431	1359.120000
0.810000	1.260000	1.000000	1.000000	1.000000	1.000000	128.173828	108.648198	-10.445557	1415.610000
0.820000	1.260000	1.000000	1.000000	1.000000	1.000000	128.173828	109.149114	-10.543538	1465.800000
0.830000	1.260000	1.000000	1.000000	1.000000	1.000000	128.173828	109.637757	-9.506085	1509.480000
0.840000	1.260000	1.000000	1.000000	1.000000	1.000000	132.446289	109.998423	-9.925186	1545.530000
0.850000	1.260000	1.000000	1.000000	1.000000	1.000000	132.446289	110.135057	-10.233521	1559.670000
0.860000	1.260000	1.000000	1.000000	1.000000	1.000000	132.446289	110.049404	-10.396244	1576.540000
0.870000	1.260000	1.000000	1.000000	1.000000	1.000000	132.446289	109.935934	-9.618430	1605.450000
0.880000	1.260000	1.000000	1.000000	1.000000	1.000000	136.718750	109.876212	-9.518113	1629.110000
0.890000	1.260000	1.000000	1.000000	1.000000	1.000000	136.718750	109.900511	-10.392537	1655.150000
0.900000	1.260000	1.000000	1.000000	1.000000	1.000000	136.718750	109.995443	-9.979876	1681.610000
0.910000	1.260000	1.000000	1.000000	1.000000	1.000000	136.718750	110.119229	-10.291552	1700.580000
0.920000	1.260000	1.000000	1.000000	1.000000	1.000000	136.718750	110.308048	-9.293842	1722.420000
0.930000	1.260000	1.000000	1.000000	1.000000	1.000000	140.991211	110.485761	-9.460648	1731.800000
0.940000	1.260000	1.000000	1.000000	1.000000	1.000000	140.991211	110.595382	-10.239112	1728.510000
0.950000	1.260000	1.000000	1.000000	1.000000	1.000000	140.991211	110.700730	-9.782665	1746.990000
0.960000	1.260000	1.000000	1.000000	1.000000	1.000000	140.991211	110.827526	-10.161317	1763.860000
0.970000	1.260000	1.000000	1.000000	1.000000	1.000000	140.991211	110.992493	-9.381182	1769.950000
0.980000	1.260000	1.000000	1.000000	1.000000	1.000000	145.263672	111.244762	-9.026922	1781.780000
0.990000	1.260000	1.000000	1.000000	1.000000	1.000000	145.263672	111.482800	-9.669550	1792.490000
1.000000	1.260000	1.000000	1.000000	1.000000	1.000000	145.263672	111.759238	-9.909636	1794.800000
0.500000	1.280000	1.000000	2.000000	0.500000	0.500000	68.359375	103.111100	-9.613566	826.280000
0.510000	1.280000	1.000000	2.000000	0.500000	0.500000	72.631836	102.927140	-10.441503	807.030000
0.520000	1.280000	1.000000	4.000000	0.250000	0.250000	72.631836	102.766072	-10.680113	788.270000
0.530000	1.280000	1.000000	1.000000	1.000000	1.000000	72.631836	102.741523	-10.611954	770.210000
0.540000	1.280000	1.000000	1.000000	1.000000	1.000000	76.904297	102.703870	-11.477502	755.720000
0.550000	1.280000	1.000000	1.000000	1.000000	1.000000	76.904297	102.780333	-11.617907	740.600000
0.560000	1.280000	1.000000	1.000000	1.000000	1.000000	76.904297	102.743695	-11.158938	728.140000
0.570000	1.280000	1.000000	1.000000	1.000000	1.000000	81.176758	102.739301	-12.258767	714.210000
0.580000	1.280000	1.000000	1.000000	1.000000	1.000000	81.176758	103.118432	-11.504454	836.780000
[truncated: 603 more rows]
