# Supplementary material for: An acoustic source model for asymmetric intraglottal flow with application to reduced-order models of the vocal folds
Source: PLoS One. 2019 Jul 25;14(7):e0219914. doi: 10.1371/journal.pone.0219914 (PMC6657872; doi:10.1371/journal.pone.0219914)
Supplement: S7 Dataset — The data contained herein is plotted in Figs 8C and 9C by computing the difference between the S7 Dataset and S4 Dataset. (DAT) [file pone.0219914.s007.dat]

Variables ="Z (kPa)"	p_s	r_peaks	l_peaks	Ratio	M_Ratio	F0 [Hz]	SPL [dB]	S_tilt [dB/oct]	Q_MFDR [L/s]
ZONE T = "Data\RegimePlots\RegimePlots_BLAST-nt_BLEAP=on_WRA=on_Lvl2=on_Ps=0.005-0.015_Z=0.5-1.dat"	I=51	J=51	F=POINT
0.500000	0.500000	1.000000	4.000000	0.250000	0.250000	68.359375	89.477569	-16.324402	98.070000
0.510000	0.500000	1.000000	5.000000	0.200000	0.200000	68.359375	89.082655	-18.277403	95.200000
0.520000	0.500000	1.000000	4.000000	0.250000	0.250000	68.359375	88.687683	-18.652182	101.430000
0.530000	0.500000	1.000000	2.000000	0.500000	0.500000	72.631836	88.530366	-17.983118	96.390000
0.540000	0.500000	1.000000	3.000000	0.333333	0.333333	72.631836	88.305188	-19.436283	96.110000
0.550000	0.500000	1.000000	3.000000	0.333333	0.333333	72.631836	87.925957	-19.971616	96.110000
0.560000	0.500000	1.000000	6.000000	0.166667	0.166667	72.631836	87.461791	-18.819117	96.180000
0.570000	0.500000	1.000000	12.000000	0.083333	0.083333	76.904297	87.126940	-19.910360	97.300000
0.580000	0.500000	1.000000	6.000000	0.166667	0.166667	76.904297	87.255547	-20.104133	99.680000
0.590000	0.500000	1.000000	3.000000	0.333333	0.333333	76.904297	86.382753	-18.834584	105.280000
0.600000	0.500000	1.000000	1.000000	1.000000	1.000000	81.176758	86.070746	-19.864466	110.040000
0.610000	0.500000	1.000000	2.000000	0.500000	0.500000	81.176758	86.233287	-19.948334	115.010000
0.620000	0.500000	1.000000	1.000000	1.000000	1.000000	85.449219	86.247708	-19.033510	120.680000
0.630000	0.500000	0.000000	0.000000	-1.000000	0.000000	4.272461	82.204576	5.481133	1.050000
0.640000	0.500000	1.000000	1.000000	1.000000	1.000000	85.449219	86.104698	-19.622880	121.450000
0.650000	0.500000	0.000000	0.000000	-1.000000	0.000000	81.176758	83.778403	-20.454972	62.090000
0.660000	0.500000	0.000000	0.000000	-1.000000	0.000000	4.272461	79.196766	0.401969	0.560000
0.670000	0.500000	0.000000	0.000000	-1.000000	0.000000	4.272461	78.780284	-0.146361	0.560000
0.680000	0.500000	0.000000	0.000000	-1.000000	0.000000	4.272461	78.354704	-0.703441	0.560000
0.690000	0.500000	0.000000	0.000000	-1.000000	0.000000	4.272461	78.284036	-1.297187	0.490000
0.700000	0.500000	0.000000	0.000000	-1.000000	0.000000	0.000000	78.439837	0.000000	0.490000
0.710000	0.500000	0.000000	0.000000	-1.000000	0.000000	0.000000	80.125353	0.000000	0.210000
0.720000	0.500000	0.000000	0.000000	-1.000000	0.000000	0.000000	79.167794	0.000000	0.140000
0.730000	0.500000	0.000000	0.000000	-1.000000	0.000000	0.000000	79.099472	0.000000	0.140000
0.740000	0.500000	0.000000	0.000000	-1.000000	0.000000	0.000000	78.767633	0.000000	0.140000
0.750000	0.500000	0.000000	0.000000	-1.000000	0.000000	0.000000	78.763228	0.000000	0.140000
0.760000	0.500000	0.000000	0.000000	-1.000000	0.000000	0.000000	78.983810	0.000000	0.140000
0.770000	0.500000	0.000000	0.000000	-1.000000	0.000000	0.000000	78.923530	0.000000	0.210000
0.780000	0.500000	0.000000	0.000000	-1.000000	0.000000	0.000000	86.999672	0.000000	0.070000
0.790000	0.500000	0.000000	0.000000	-1.000000	0.000000	4.272461	85.045884	-2.085524	0.350000
0.800000	0.500000	0.000000	0.000000	-1.000000	0.000000	4.272461	84.595389	-1.573641	0.350000
0.810000	0.500000	1.000000	1.000000	1.000000	1.000000	115.356445	91.758162	-14.829308	187.530000
0.820000	0.500000	1.000000	1.000000	1.000000	1.000000	115.356445	92.202386	-14.824710	194.600000
0.830000	0.500000	1.000000	1.000000	1.000000	1.000000	119.628906	92.696275	-13.522718	203.560000
0.840000	0.500000	1.000000	1.000000	1.000000	1.000000	119.628906	93.039084	-14.316888	210.910000
0.850000	0.500000	1.000000	1.000000	1.000000	1.000000	119.628906	93.195686	-14.307856	218.750000
0.860000	0.500000	1.000000	1.000000	1.000000	1.000000	119.628906	93.245187	-13.100627	224.980000
0.870000	0.500000	1.000000	1.000000	1.000000	1.000000	123.901367	93.411466	-13.719539	230.580000
0.880000	0.500000	1.000000	1.000000	1.000000	1.000000	123.901367	93.672775	-13.547548	236.250000
0.890000	0.500000	1.000000	1.000000	1.000000	1.000000	123.901367	93.916146	-13.860160	241.990000
0.900000	0.500000	1.000000	1.000000	1.000000	1.000000	123.901367	94.133206	-12.791040	247.520000
0.910000	0.500000	1.000000	1.000000	1.000000	1.000000	128.173828	94.351186	-12.955790	252.210000
0.920000	0.500000	1.000000	1.000000	1.000000	1.000000	128.173828	94.623939	-13.655252	256.060000
0.930000	0.500000	1.000000	1.000000	1.000000	1.000000	128.173828	94.932487	-13.191072	259.420000
0.940000	0.500000	1.000000	1.000000	1.000000	1.000000	128.173828	95.227736	-13.555534	262.500000
0.950000	0.500000	1.000000	1.000000	1.000000	1.000000	128.173828	95.467944	-12.635319	264.670000
0.960000	0.500000	1.000000	1.000000	1.000000	1.000000	132.446289	95.664797	-12.431855	266.560000
0.970000	0.500000	1.000000	1.000000	1.000000	1.000000	132.446289	95.797613	-13.227566	269.220000
0.980000	0.500000	1.000000	1.000000	1.000000	1.000000	132.446289	95.877412	-13.348173	271.530000
0.990000	0.500000	1.000000	1.000000	1.000000	1.000000	132.446289	95.911170	-13.020254	272.580000
1.000000	0.500000	1.000000	1.000000	1.000000	1.000000	132.446289	95.932604	-13.395405	273.210000
0.500000	0.520000	1.000000	6.000000	0.166667	0.166667	68.359375	89.981680	-15.780105	107.170000
0.510000	0.520000	1.000000	6.000000	0.166667	0.166667	68.359375	89.625066	-17.592865	104.160000
0.520000	0.520000	1.000000	4.000000	0.250000	0.250000	68.359375	89.243557	-18.217990	101.850000
0.530000	0.520000	1.000000	2.000000	0.500000	0.500000	72.631836	89.114661	-17.470521	105.140000
0.540000	0.520000	1.000000	4.000000	0.250000	0.250000	72.631836	88.831293	-18.312364	104.020000
0.550000	0.520000	1.000000	3.000000	0.333333	0.333333	72.631836	88.492012	-18.756735	103.880000
0.560000	0.520000	1.000000	8.000000	0.125000	0.125000	76.904297	88.190003	-18.123491	103.600000
0.570000	0.520000	1.000000	4.000000	0.250000	0.250000	76.904297	87.958054	-18.989498	105.700000
0.580000	0.520000	1.000000	3.000000	0.333333	0.333333	76.904297	87.963025	-19.188478	105.630000
0.590000	0.520000	1.000000	4.000000	0.250000	0.250000	81.176758	87.130242	-18.098607	109.690000
0.600000	0.520000	1.000000	3.000000	0.333333	0.333333	81.176758	86.887200	-18.784980	114.100000
0.610000	0.520000	1.000000	2.000000	0.500000	0.500000	81.176758	86.897212	-18.879334	118.860000
0.620000	0.520000	1.000000	2.000000	0.500000	0.500000	85.449219	86.633261	-18.056502	126.490000
0.630000	0.520000	1.000000	1.000000	1.000000	1.000000	85.449219	86.524711	-18.375371	130.620000
0.640000	0.520000	1.000000	1.000000	1.000000	1.000000	85.449219	86.681323	-18.069405	135.170000
0.650000	0.520000	1.000000	1.000000	1.000000	1.000000	89.721680	86.991064	-18.401308	138.110000
0.660000	0.520000	0.000000	0.000000	-1.000000	0.000000	81.176758	82.956802	-21.021825	28.280000
0.670000	0.520000	0.000000	0.000000	-1.000000	0.000000	4.272461	79.038132	0.291095	0.700000
0.680000	0.520000	0.000000	0.000000	-1.000000	0.000000	4.272461	78.612178	-0.249679	0.630000
0.690000	0.520000	0.000000	0.000000	-1.000000	0.000000	4.272461	78.545117	-0.839316	0.630000
0.700000	0.520000	0.000000	0.000000	-1.000000	0.000000	0.000000	78.702225	0.000000	0.560000
0.710000	0.520000	0.000000	0.000000	-1.000000	0.000000	0.000000	80.579749	0.000000	0.210000
0.720000	0.520000	0.000000	0.000000	-1.000000	0.000000	0.000000	79.556223	0.000000	0.140000
0.730000	0.520000	0.000000	0.000000	-1.000000	0.000000	0.000000	79.517084	0.000000	0.140000
0.740000	0.520000	0.000000	0.000000	-1.000000	0.000000	0.000000	79.076615	0.000000	0.140000
0.750000	0.520000	0.000000	0.000000	-1.000000	0.000000	0.000000	78.955441	0.000000	0.140000
0.760000	0.520000	0.000000	0.000000	-1.000000	0.000000	0.000000	79.259731	0.000000	0.210000
0.770000	0.520000	0.000000	0.000000	-1.000000	0.000000	0.000000	79.149330	0.000000	0.210000
0.780000	0.520000	0.000000	0.000000	-1.000000	0.000000	0.000000	87.266432	0.000000	0.070000
0.790000	0.520000	0.000000	0.000000	-1.000000	0.000000	4.272461	85.672930	-1.263650	0.490000
0.800000	0.520000	1.000000	1.000000	1.000000	1.000000	115.356445	92.195039	-14.622199	196.630000
0.810000	0.520000	1.000000	1.000000	1.000000	1.000000	115.356445	92.563731	-14.357739	202.790000
0.820000	0.520000	1.000000	1.000000	1.000000	1.000000	115.356445	93.049279	-13.479139	211.260000
0.830000	0.520000	1.000000	1.000000	1.000000	1.000000	119.628906	93.481886	-14.302617	220.220000
0.840000	0.520000	1.000000	1.000000	1.000000	1.000000	119.628906	93.705466	-13.773693	228.620000
0.850000	0.520000	1.000000	1.000000	1.000000	1.000000	119.628906	93.750003	-13.352816	237.230000
0.860000	0.520000	1.000000	1.000000	1.000000	1.000000	123.901367	93.896509	-13.094140	243.950000
0.870000	0.520000	1.000000	1.000000	1.000000	1.000000	123.901367	94.149684	-13.595135	250.740000
0.880000	0.520000	1.000000	1.000000	1.000000	1.000000	123.901367	94.398143	-13.594311	257.390000
0.890000	0.520000	1.000000	1.000000	1.000000	1.000000	123.901367	94.619106	-12.837274	264.390000
0.900000	0.520000	1.000000	1.000000	1.000000	1.000000	128.173828	94.832058	-12.598714	270.690000
0.910000	0.520000	1.000000	1.000000	1.000000	1.000000	128.173828	95.100863	-13.477089	276.010000
0.920000	0.520000	1.000000	1.000000	1.000000	1.000000	128.173828	95.414247	-12.982059	280.490000
0.930000	0.520000	1.000000	1.000000	1.000000	1.000000	128.173828	95.725611	-13.371816	284.690000
0.940000	0.520000	1.000000	1.000000	1.000000	1.000000	128.173828	95.988185	-12.457287	288.330000
0.950000	0.520000	1.000000	1.000000	1.000000	1.000000	132.446289	96.201050	-12.242608	290.850000
0.960000	0.520000	1.000000	1.000000	1.000000	1.000000	132.446289	96.355398	-13.125654	292.950000
0.970000	0.520000	1.000000	1.000000	1.000000	1.000000	132.446289	96.456058	-13.070674	294.280000
0.980000	0.520000	1.000000	1.000000	1.000000	1.000000	132.446289	96.518401	-12.842694	296.730000
0.990000	0.520000	1.000000	1.000000	1.000000	1.000000	132.446289	96.538680	-13.267920	297.920000
1.000000	0.520000	1.000000	1.000000	1.000000	1.000000	132.446289	96.514760	-12.750126	298.410000
0.500000	0.540000	1.000000	5.000000	0.200000	0.200000	68.359375	90.448507	-15.495452	116.480000
0.510000	0.540000	1.000000	12.000000	0.083333	0.083333	68.359375	90.117589	-16.747850	113.260000
0.520000	0.540000	1.000000	10.000000	0.100000	0.100000	68.359375	89.798280	-17.612124	110.740000
0.530000	0.540000	1.000000	5.000000	0.200000	0.200000	72.631836	89.648961	-16.936215	117.530000
0.540000	0.540000	1.000000	3.000000	0.333333	0.333333	72.631836	89.422195	-17.543319	113.120000
0.550000	0.540000	1.000000	5.000000	0.200000	0.200000	72.631836	88.982786	-17.620574	112.070000
0.560000	0.540000	1.000000	6.000000	0.166667	0.166667	76.904297	88.673421	-17.748797	112.420000
0.570000	0.540000	1.000000	1.000000	1.000000	1.000000	76.904297	88.519136	-18.094970	112.770000
0.580000	0.540000	1.000000	1.000000	1.000000	1.000000	76.904297	88.631289	-18.034677	114.310000
0.590000	0.540000	1.000000	2.000000	0.500000	0.500000	81.176758	87.941803	-17.754149	115.500000
0.600000	0.540000	1.000000	2.000000	0.500000	0.500000	81.176758	87.685524	-17.984052	119.210000
0.610000	0.540000	1.000000	2.000000	0.500000	0.500000	81.176758	87.660707	-17.757997	124.530000
0.620000	0.540000	1.000000	2.000000	0.500000	0.500000	85.449219	87.587716	-17.740958	130.970000
0.630000	0.540000	1.000000	2.000000	0.500000	0.500000	85.449219	87.522444	-17.756994	137.130000
0.640000	0.540000	1.000000	2.000000	0.500000	0.500000	85.449219	87.632216	-17.099711	140.000000
0.650000	0.540000	1.000000	1.000000	1.000000	1.000000	89.721680	87.612740	-17.932351	145.880000
0.660000	0.540000	1.000000	1.000000	1.000000	1.000000	89.721680	87.579781	-17.792664	150.220000
0.670000	0.540000	0.000000	0.000000	-1.000000	0.000000	4.272461	79.265274	0.726908	0.770000
0.680000	0.540000	0.000000	0.000000	-1.000000	0.000000	4.272461	78.869522	0.203476	0.770000
0.690000	0.540000	0.000000	0.000000	-1.000000	0.000000	4.272461	78.795956	-0.377493	0.700000
0.700000	0.540000	0.000000	0.000000	-1.000000	0.000000	4.272461	78.963019	-1.202678	0.630000
0.710000	0.540000	0.000000	0.000000	-1.000000	0.000000	0.000000	80.335786	0.000000	0.280000
0.720000	0.540000	0.000000	0.000000	-1.000000	0.000000	0.000000	79.836094	0.000000	0.210000
0.730000	0.540000	0.000000	0.000000	-1.000000	0.000000	0.000000	79.836804	0.000000	0.210000
0.740000	0.540000	0.000000	0.000000	-1.000000	0.000000	0.000000	79.545121	0.000000	0.210000
0.750000	0.540000	0.000000	0.000000	-1.000000	0.000000	0.000000	79.198854	0.000000	0.210000
0.760000	0.540000	0.000000	0.000000	-1.000000	0.000000	0.000000	79.237707	0.000000	0.210000
0.770000	0.540000	0.000000	0.000000	-1.000000	0.000000	0.000000	79.381067	0.000000	0.280000
0.780000	0.540000	0.000000	0.000000	-1.000000	0.000000	0.000000	87.490850	0.000000	0.070000
0.790000	0.540000	1.000000	1.000000	1.000000	1.000000	115.356445	92.579754	-13.603457	203.420000
0.800000	0.540000	1.000000	1.000000	1.000000	1.000000	115.356445	92.934503	-14.333115	211.820000
0.810000	0.540000	1.000000	1.000000	1.000000	1.000000	115.356445	93.363364	-14.306864	219.800000
0.820000	0.540000	1.000000	1.000000	1.000000	1.000000	119.628906	93.846750	-13.271856	228.690000
0.830000	0.540000	1.000000	1.000000	1.000000	1.000000	119.628906	94.166872	-13.699534	238.070000
0.840000	0.540000	1.000000	1.000000	1.000000	1.000000	119.628906	94.276604	-13.892803	247.590000
0.850000	0.540000	1.000000	1.000000	1.000000	1.000000	123.901367	94.379605	-12.586539	256.550000
0.860000	0.540000	1.000000	1.000000	1.000000	1.000000	123.901367	94.597858	-13.641796	264.530000
0.870000	0.540000	1.000000	1.000000	1.000000	1.000000	123.901367	94.853682	-13.179478	272.580000
0.880000	0.540000	1.000000	1.000000	1.000000	1.000000	123.901367	95.080096	-13.089804	280.350000
0.890000	0.540000	1.000000	1.000000	1.000000	1.000000	128.173828	95.300797	-12.252689	288.260000
0.900000	0.540000	1.000000	1.000000	1.000000	1.000000	128.173828	95.537967	-13.322554	295.190000
0.910000	0.540000	1.000000	1.000000	1.000000	1.000000	128.173828	95.858841	-12.843861	301.280000
0.920000	0.540000	1.000000	1.000000	1.000000	1.000000	128.173828	96.164628	-13.242115	307.020000
0.930000	0.540000	1.000000	1.000000	1.000000	1.000000	128.173828	96.435765	-12.424573	311.780000
0.940000	0.540000	1.000000	1.000000	1.000000	1.000000	132.446289	96.674807	-12.030249	315.630000
0.950000	0.540000	1.000000	1.000000	1.000000	1.000000	132.446289	96.851784	-12.861624	318.780000
0.960000	0.540000	1.000000	1.000000	1.000000	1.000000	132.446289	96.973152	-12.893291	321.090000
0.970000	0.540000	1.000000	1.000000	1.000000	1.000000	132.446289	97.056024	-12.671063	322.140000
0.980000	0.540000	1.000000	1.000000	1.000000	1.000000	132.446289	97.102250	-13.048110	323.750000
0.990000	0.540000	1.000000	1.000000	1.000000	1.000000	132.446289	97.088055	-12.429447	324.520000
1.000000	0.540000	1.000000	1.000000	1.000000	1.000000	132.446289	97.075671	-11.931669	324.940000
0.500000	0.560000	1.000000	6.000000	0.166667	0.166667	68.359375	90.921485	-15.307629	126.140000
0.510000	0.560000	1.000000	4.000000	0.250000	0.250000	68.359375	90.593841	-16.043561	122.640000
0.520000	0.560000	1.000000	1.000000	1.000000	1.000000	68.359375	90.341671	-16.805906	119.700000
0.530000	0.560000	1.000000	5.000000	0.200000	0.200000	72.631836	90.233959	-16.663136	128.100000
0.540000	0.560000	1.000000	4.000000	0.250000	0.250000	72.631836	90.044410	-17.164062	123.130000
0.550000	0.560000	1.000000	7.000000	0.142857	0.142857	72.631836	89.574791	-16.819427	121.590000
0.560000	0.560000	1.000000	1.000000	1.000000	1.000000	76.904297	89.204166	-17.547378	121.030000
0.570000	0.560000	1.000000	1.000000	1.000000	1.000000	76.904297	88.973389	-17.560619	121.100000
0.580000	0.560000	1.000000	1.000000	1.000000	1.000000	76.904297	89.208982	-17.174277	122.920000
0.590000	0.560000	1.000000	1.000000	1.000000	1.000000	81.176758	88.828179	-17.611724	122.290000
0.600000	0.560000	1.000000	1.000000	1.000000	1.000000	81.176758	88.711501	-17.533448	126.560000
0.610000	0.560000	1.000000	2.000000	0.500000	0.500000	81.176758	88.565491	-16.928205	130.970000
0.620000	0.560000	1.000000	1.000000	1.000000	1.000000	85.449219	88.327785	-17.716165	135.240000
0.630000	0.560000	1.000000	1.000000	1.000000	1.000000	85.449219	88.327151	-17.488791	142.240000
0.640000	0.560000	1.000000	1.000000	1.000000	1.000000	85.449219	88.448829	-16.419064	147.490000
0.650000	0.560000	1.000000	1.000000	1.000000	1.000000	89.721680	88.418020	-17.382716	152.040000
0.660000	0.560000	1.000000	1.000000	1.000000	1.000000	89.721680	88.369081	-17.365611	159.460000
0.670000	0.560000	0.000000	0.000000	-1.000000	0.000000	4.272461	79.487790	1.167150	0.910000
0.680000	0.560000	0.000000	0.000000	-1.000000	0.000000	4.272461	79.117920	0.660189	0.910000
0.690000	0.560000	0.000000	0.000000	-1.000000	0.000000	4.272461	79.040589	0.083105	0.840000
0.700000	0.560000	0.000000	0.000000	-1.000000	0.000000	4.272461	79.202715	-0.725474	0.770000
0.710000	0.560000	0.000000	0.000000	-1.000000	0.000000	0.000000	80.801932	0.000000	0.280000
0.720000	0.560000	0.000000	0.000000	-1.000000	0.000000	0.000000	80.104198	0.000000	0.210000
0.730000	0.560000	0.000000	0.000000	-1.000000	0.000000	0.000000	80.118339	0.000000	0.210000
0.740000	0.560000	0.000000	0.000000	-1.000000	0.000000	0.000000	79.893674	0.000000	0.210000
0.750000	0.560000	0.000000	0.000000	-1.000000	0.000000	0.000000	79.542908	0.000000	0.210000
0.760000	0.560000	0.000000	0.000000	-1.000000	0.000000	0.000000	79.404996	0.000000	0.280000
0.770000	0.560000	0.000000	0.000000	-1.000000	0.000000	0.000000	79.551776	0.000000	0.280000
0.780000	0.560000	0.000000	0.000000	-1.000000	0.000000	0.000000	87.586778	0.000000	0.140000
0.790000	0.560000	1.000000	1.000000	1.000000	1.000000	115.356445	93.306797	-14.044789	218.540000
0.800000	0.560000	1.000000	1.000000	1.000000	1.000000	115.356445	93.683249	-13.946717	228.270000
0.810000	0.560000	1.000000	1.000000	1.000000	1.000000	115.356445	94.133127	-13.075432	237.860000
0.820000	0.560000	1.000000	1.000000	1.000000	1.000000	119.628906	94.557179	-13.932296	247.730000
0.830000	0.560000	1.000000	1.000000	1.000000	1.000000	119.628906	94.780989	-13.510372	257.250000
0.840000	0.560000	1.000000	1.000000	1.000000	1.000000	119.628906	94.870564	-12.782603	267.260000
0.850000	0.560000	1.000000	1.000000	1.000000	1.000000	123.901367	95.049576	-13.032518	277.270000
0.860000	0.560000	1.000000	1.000000	1.000000	1.000000	123.901367	95.287716	-13.036663	286.720000
0.870000	0.560000	1.000000	1.000000	1.000000	1.000000	123.901367	95.527805	-13.332269	295.820000
0.880000	0.560000	1.000000	1.000000	1.000000	1.000000	123.901367	95.759473	-12.171033	304.850000
0.890000	0.560000	1.000000	1.000000	1.000000	1.000000	128.173828	95.969417	-12.692849	313.950000
0.900000	0.560000	1.000000	1.000000	1.000000	1.000000	128.173828	96.243286	-12.878864	321.790000
0.910000	0.560000	1.000000	1.000000	1.000000	1.000000	128.173828	96.572482	-12.893737	328.650000
0.920000	0.560000	1.000000	1.000000	1.000000	1.000000	128.173828	96.858916	-12.532250	334.810000
0.930000	0.560000	1.000000	1.000000	1.000000	1.000000	132.446289	97.112672	-11.824267	340.760000
0.940000	0.560000	1.000000	1.000000	1.000000	1.000000	132.446289	97.312986	-12.491640	344.680000
0.950000	0.560000	1.000000	1.000000	1.000000	1.000000	132.446289	97.458998	-12.816007	348.110000
0.960000	0.560000	1.000000	1.000000	1.000000	1.000000	132.446289	97.555331	-12.481351	350.280000
0.970000	0.560000	1.000000	1.000000	1.000000	1.000000	132.446289	97.625518	-12.884362	351.260000
0.980000	0.560000	1.000000	1.000000	1.000000	1.000000	132.446289	97.640352	-12.219792	352.730000
0.990000	0.560000	1.000000	1.000000	1.000000	1.000000	132.446289	97.640133	-11.746897	352.590000
1.000000	0.560000	1.000000	1.000000	1.000000	1.000000	136.718750	97.645266	-12.033427	353.640000
0.500000	0.580000	1.000000	9.000000	0.111111	0.111111	68.359375	91.383489	-15.231786	136.360000
0.510000	0.580000	1.000000	1.000000	1.000000	1.000000	68.359375	91.069923	-15.563413	132.510000
0.520000	0.580000	1.000000	1.000000	1.000000	1.000000	68.359375	90.834493	-15.949515	128.940000
0.530000	0.580000	1.000000	6.000000	0.166667	0.166667	72.631836	90.759439	-16.544190	139.230000
0.540000	0.580000	1.000000	4.000000	0.250000	0.250000	72.631836	90.633857	-16.981402	133.350000
0.550000	0.580000	1.000000	5.000000	0.200000	0.200000	72.631836	90.243912	-16.151893	131.740000
0.560000	0.580000	1.000000	1.000000	1.000000	1.000000	76.904297	89.842190	-17.352446	129.780000
0.570000	0.580000	1.000000	1.000000	1.000000	1.000000	76.904297	89.577118	-17.328504	130.340000
0.580000	0.580000	1.000000	1.000000	1.000000	1.000000	76.904297	89.757133	-16.523799	131.180000
0.590000	0.580000	1.000000	1.000000	1.000000	1.000000	81.176758	89.487145	-17.448602	130.550000
0.600000	0.580000	1.000000	2.000000	0.500000	0.500000	81.176758	89.513008	-17.366398	135.170000
0.610000	0.580000	1.000000	2.000000	0.500000	0.500000	81.176758	89.369403	-16.337089	136.430000
0.620000	0.580000	1.000000	2.000000	0.500000	0.500000	85.449219	89.096478	-17.391736	142.100000
0.630000	0.580000	1.000000	2.000000	0.500000	0.500000	85.449219	89.024296	-17.296164	146.230000
0.640000	0.580000	1.000000	2.000000	0.500000	0.500000	89.721680	89.076943	-16.103271	154.350000
0.650000	0.580000	1.000000	1.000000	1.000000	1.000000	89.721680	89.069146	-16.698754	159.320000
0.660000	0.580000	1.000000	1.000000	1.000000	1.000000	89.721680	89.065911	-16.434257	166.880000
0.670000	0.580000	0.000000	0.000000	-1.000000	0.000000	4.272461	79.722541	1.609848	1.120000
0.680000	0.580000	0.000000	0.000000	-1.000000	0.000000	4.272461	79.363331	1.120208	1.050000
0.690000	0.580000	0.000000	0.000000	-1.000000	0.000000	4.272461	79.283890	0.550826	0.980000
0.700000	0.580000	0.000000	0.000000	-1.000000	0.000000	4.272461	79.455115	-0.255092	0.910000
0.710000	0.580000	0.000000	0.000000	-1.000000	0.000000	0.000000	78.883990	0.000000	0.770000
0.720000	0.580000	0.000000	0.000000	-1.000000	0.000000	0.000000	80.203562	0.000000	0.280000
0.730000	0.580000	0.000000	0.000000	-1.000000	0.000000	0.000000	80.311316	0.000000	0.280000
0.740000	0.580000	0.000000	0.000000	-1.000000	0.000000	0.000000	80.210259	0.000000	0.280000
0.750000	0.580000	0.000000	0.000000	-1.000000	0.000000	0.000000	79.840234	0.000000	0.280000
0.760000	0.580000	0.000000	0.000000	-1.000000	0.000000	0.000000	79.590168	0.000000	0.350000
0.770000	0.580000	0.000000	0.000000	-1.000000	0.000000	0.000000	79.781910	0.000000	0.350000
0.780000	0.580000	0.000000	0.000000	-1.000000	0.000000	0.000000	87.633574	0.000000	0.140000
0.790000	0.580000	1.000000	1.000000	1.000000	1.000000	115.356445	94.042776	-14.175961	234.150000
0.800000	0.580000	1.000000	1.000000	1.000000	1.000000	115.356445	94.402676	-14.052560	246.050000
0.810000	0.580000	1.000000	1.000000	1.000000	1.000000	119.628906	94.876005	-12.892632	257.180000
0.820000	0.580000	1.000000	1.000000	1.000000	1.000000	119.628906	95.230711	-13.365281	267.330000
0.830000	0.580000	1.000000	1.000000	1.000000	1.000000	119.628906	95.396575	-13.575987	277.410000
0.840000	0.580000	1.000000	1.000000	1.000000	1.000000	123.901367	95.487692	-12.318458	288.120000
0.850000	0.580000	1.000000	1.000000	1.000000	1.000000	123.901367	95.698759	-13.346256	299.460000
0.860000	0.580000	1.000000	1.000000	1.000000	1.000000	123.901367	95.966762	-12.989381	310.030000
0.870000	0.580000	1.000000	1.000000	1.000000	1.000000	123.901367	96.214685	-12.453454	320.810000
0.880000	0.580000	1.000000	1.000000	1.000000	1.000000	128.173828	96.421847	-12.125254	331.240000
0.890000	0.580000	1.000000	1.000000	1.000000	1.000000	128.173828	96.647976	-13.019276	341.110000
0.900000	0.580000	1.000000	1.000000	1.000000	1.000000	128.173828	96.952741	-12.554150	349.790000
0.910000	0.580000	1.000000	1.000000	1.000000	1.000000	128.173828	97.259440	-12.870526	357.840000
0.920000	0.580000	1.000000	1.000000	1.000000	1.000000	128.173828	97.523636	-11.781996	364.770000
0.930000	0.580000	1.000000	1.000000	1.000000	1.000000	132.446289	97.759136	-12.082594	370.650000
0.940000	0.580000	1.000000	1.000000	1.000000	1.000000	132.446289	97.926032	-12.800998	375.130000
0.950000	0.580000	1.000000	1.000000	1.000000	1.000000	132.446289	98.045883	-12.310043	378.070000
0.960000	0.580000	1.000000	1.000000	1.000000	1.000000	132.446289	98.138128	-12.768362	380.170000
0.970000	0.580000	1.000000	1.000000	1.000000	1.000000	132.446289	98.166132	-12.177427	381.570000
0.980000	0.580000	1.000000	1.000000	1.000000	1.000000	132.446289	98.187625	-11.591441	383.460000
0.990000	0.580000	1.000000	1.000000	1.000000	1.000000	136.718750	98.200196	-11.858329	384.230000
1.000000	0.580000	1.000000	1.000000	1.000000	1.000000	136.718750	98.221482	-12.668411	384.650000
0.500000	0.600000	1.000000	5.000000	0.200000	0.200000	68.359375	91.952715	-15.075974	147.140000
0.510000	0.600000	1.000000	1.000000	1.000000	1.000000	68.359375	91.550783	-15.269855	143.360000
0.520000	0.600000	1.000000	1.000000	1.000000	1.000000	68.359375	91.320027	-15.298993	139.020000
0.530000	0.600000	1.000000	6.000000	0.166667	0.166667	72.631836	91.270186	-16.378300	150.850000
0.540000	0.600000	1.000000	4.000000	0.250000	0.250000	72.631836	91.184945	-16.440367	143.920000
0.550000	0.600000	1.000000	2.000000	0.500000	0.500000	76.904297	90.905110	-15.748202	141.960000
0.560000	0.600000	1.000000	1.000000	1.000000	1.000000	76.904297	90.503588	-17.054665	139.720000
0.570000	0.600000	1.000000	1.000000	1.000000	1.000000	76.904297	90.237892	-17.232978	140.070000
0.580000	0.600000	1.000000	1.000000	1.000000	1.000000	81.176758	90.297089	-16.108799	139.930000
0.590000	0.600000	1.000000	1.000000	1.000000	1.000000	81.176758	90.050478	-17.177405	140.210000
0.600000	0.600000	1.000000	1.000000	1.000000	1.000000	81.176758	90.055592	-17.172773	143.080000
0.610000	0.600000	1.000000	2.000000	0.500000	0.500000	85.449219	90.052148	-15.991374	145.880000
0.620000	0.600000	1.000000	1.000000	1.000000	1.000000	85.449219	89.887830	-16.754433	149.520000
0.630000	0.600000	1.000000	1.000000	1.000000	1.000000	85.449219	89.680915	-16.773898	151.130000
0.640000	0.600000	1.000000	1.000000	1.000000	1.000000	89.721680	89.706426	-16.043808	160.370000
0.650000	0.600000	1.000000	1.000000	1.000000	1.000000	89.721680	89.641999	-16.264677	167.930000
0.660000	0.600000	1.000000	1.000000	1.000000	1.000000	89.721680	89.730715	-15.667477	174.020000
0.670000	0.600000	0.000000	0.000000	-1.000000	0.000000	4.272461	79.975545	2.056816	1.260000
0.680000	0.600000	0.000000	0.000000	-1.000000	0.000000	4.272461	79.605796	1.583487	1.260000
0.690000	0.600000	0.000000	0.000000	-1.000000	0.000000	4.272461	79.511968	1.025368	1.190000
0.700000	0.600000	0.000000	0.000000	-1.000000	0.000000	4.272461	79.697455	0.224325	1.050000
0.710000	0.600000	0.000000	0.000000	-1.000000	0.000000	0.000000	79.454108	0.000000	0.910000
0.720000	0.600000	0.000000	0.000000	-1.000000	0.000000	0.000000	80.414151	0.000000	0.350000
0.730000	0.600000	0.000000	0.000000	-1.000000	0.000000	0.000000	80.301856	0.000000	0.280000
0.740000	0.600000	0.000000	0.000000	-1.000000	0.000000	0.000000	80.498147	0.000000	0.280000
0.750000	0.600000	0.000000	0.000000	-1.000000	0.000000	0.000000	80.036047	0.000000	0.350000
0.760000	0.600000	0.000000	0.000000	-1.000000	0.000000	0.000000	79.724726	0.000000	0.420000
0.770000	0.600000	0.000000	0.000000	-1.000000	0.000000	0.000000	79.986892	0.000000	0.420000
0.780000	0.600000	0.000000	0.000000	-1.000000	0.000000	0.000000	87.593242	0.000000	0.210000
0.790000	0.600000	1.000000	1.000000	1.000000	1.000000	115.356445	94.734484	-13.549531	251.510000
0.800000	0.600000	1.000000	1.000000	1.000000	1.000000	115.356445	95.137806	-12.971062	265.020000
0.810000	0.600000	1.000000	1.000000	1.000000	1.000000	119.628906	95.587095	-13.578648	277.270000
0.820000	0.600000	1.000000	1.000000	1.000000	1.000000	119.628906	95.880719	-13.171161	287.980000
0.830000	0.600000	1.000000	1.000000	1.000000	1.000000	119.628906	95.968579	-12.495148	300.370000
0.840000	0.600000	1.000000	1.000000	1.000000	1.000000	123.901367	96.118272	-12.786711	312.620000
0.850000	0.600000	1.000000	1.000000	1.000000	1.000000	123.901367	96.375602	-12.710119	324.940000
0.860000	0.600000	1.000000	1.000000	1.000000	1.000000	123.901367	96.635430	-13.042484	337.120000
0.870000	0.600000	1.000000	1.000000	1.000000	1.000000	123.901367	96.862954	-11.814423	348.180000
0.880000	0.600000	1.000000	1.000000	1.000000	1.000000	128.173828	97.061291	-12.693394	359.240000
0.890000	0.600000	1.000000	1.000000	1.000000	1.000000	128.173828	97.334977	-12.439044	369.880000
0.900000	0.600000	1.000000	1.000000	1.000000	1.000000	128.173828	97.634659	-12.801494	379.890000
0.910000	0.600000	1.000000	1.000000	1.000000	1.000000	128.173828	97.918307	-11.903142	388.640000
0.920000	0.600000	1.000000	1.000000	1.000000	1.000000	132.446289	98.180149	-11.693682	395.710000
0.930000	0.600000	1.000000	1.000000	1.000000	1.000000	132.446289	98.376675	-12.636057	401.310000
0.940000	0.600000	1.000000	1.000000	1.000000	1.000000	132.446289	98.516287	-12.246413	405.230000
0.950000	0.600000	1.000000	1.000000	1.000000	1.000000	132.446289	98.622563	-12.463729	408.590000
0.960000	0.600000	1.000000	1.000000	1.000000	1.000000	132.446289	98.671939	-12.254655	411.180000
0.970000	0.600000	1.000000	1.000000	1.000000	1.000000	132.446289	98.708389	-11.490891	413.630000
0.980000	0.600000	1.000000	1.000000	1.000000	1.000000	136.718750	98.732423	-11.651121	415.240000
0.990000	0.600000	1.000000	1.000000	1.000000	1.000000	136.718750	98.755359	-12.525128	415.520000
1.000000	0.600000	1.000000	1.000000	1.000000	1.000000	136.718750	98.793471	-12.326196	416.080000
0.500000	0.620000	1.000000	5.000000	0.200000	0.200000	68.359375	92.407765	-14.740322	158.690000
0.510000	0.620000	1.000000	1.000000	1.000000	1.000000	68.359375	92.033262	-15.082666	154.560000
0.520000	0.620000	1.000000	1.000000	1.000000	1.000000	68.359375	91.796695	-14.729453	149.870000
0.530000	0.620000	1.000000	1.000000	1.000000	1.000000	72.631836	91.536107	-15.912136	147.280000
0.540000	0.620000	1.000000	1.000000	1.000000	1.000000	72.631836	91.535900	-16.318687	160.230000
0.550000	0.620000	1.000000	1.000000	1.000000	1.000000	76.904297	91.440480	-15.462133	152.180000
0.560000	0.620000	1.000000	1.000000	1.000000	1.000000	76.904297	91.145107	-16.403631	150.360000
0.570000	0.620000	1.000000	1.000000	1.000000	1.000000	76.904297	90.883249	-16.683602	149.800000
0.580000	0.620000	1.000000	1.000000	1.000000	1.000000	81.176758	90.889243	-15.805367	149.660000
0.590000	0.620000	1.000000	1.000000	1.000000	1.000000	81.176758	90.590192	-16.551237	149.730000
0.600000	0.620000	1.000000	1.000000	1.000000	1.000000	81.176758	90.510863	-16.667261	150.850000
0.610000	0.620000	1.000000	1.000000	1.000000	1.000000	85.449219	90.578058	-15.838598	154.910000
0.620000	0.620000	1.000000	2.000000	0.500000	0.500000	85.449219	90.480852	-16.252264	156.100000
0.630000	0.620000	1.000000	1.000000	1.000000	1.000000	85.449219	90.340861	-15.979814	157.780000
0.640000	0.620000	1.000000	1.000000	1.000000	1.000000	89.721680	90.356645	-16.150818	165.340000
0.650000	0.620000	1.000000	1.000000	1.000000	1.000000	89.721680	90.333101	-16.114729	176.330000
0.660000	0.620000	1.000000	1.000000	1.000000	1.000000	89.721680	90.486976	-15.141858	182.280000
0.670000	0.620000	1.000000	1.000000	1.000000	1.000000	93.994141	90.890637	-16.006741	192.430000
0.680000	0.620000	0.000000	0.000000	-1.000000	0.000000	4.272461	79.843633	2.055105	1.470000
0.690000	0.620000	0.000000	0.000000	-1.000000	0.000000	4.272461	79.742544	1.505163	1.400000
0.700000	0.620000	0.000000	0.000000	-1.000000	0.000000	4.272461	79.930804	0.709632	1.260000
0.710000	0.620000	0.000000	0.000000	-1.000000	0.000000	4.272461	79.975178	-0.484717	1.120000
0.720000	0.620000	0.000000	0.000000	-1.000000	0.000000	0.000000	81.347733	0.000000	0.420000
0.730000	0.620000	0.000000	0.000000	-1.000000	0.000000	0.000000	80.231460	0.000000	0.350000
0.740000	0.620000	0.000000	0.000000	-1.000000	0.000000	0.000000	80.753945	0.000000	0.350000
0.750000	0.620000	0.000000	0.000000	-1.000000	0.000000	0.000000	80.251649	0.000000	0.420000
0.760000	0.620000	0.000000	0.000000	-1.000000	0.000000	0.000000	79.901360	0.000000	0.490000
0.770000	0.620000	0.000000	0.000000	-1.000000	0.000000	0.000000	80.210990	0.000000	0.490000
0.780000	0.620000	0.000000	0.000000	-1.000000	0.000000	0.000000	87.303898	0.000000	0.210000
0.790000	0.620000	1.000000	1.000000	1.000000	1.000000	115.356445	95.402725	-13.719148	269.990000
0.800000	0.620000	1.000000	1.000000	1.000000	1.000000	119.628906	95.858705	-12.425079	285.040000
0.810000	0.620000	1.000000	1.000000	1.000000	1.000000	119.628906	96.247916	-13.257589	298.060000
0.820000	0.620000	1.000000	1.000000	1.000000	1.000000	119.628906	96.465204	-13.283165	310.520000
0.830000	0.620000	1.000000	1.000000	1.000000	1.000000	123.901367	96.527057	-11.999594	324.310000
0.840000	0.620000	1.000000	1.000000	1.000000	1.000000	123.901367	96.742317	-13.062002	338.450000
0.850000	0.620000	1.000000	1.000000	1.000000	1.000000	123.901367	97.022420	-12.723491	352.380000
0.860000	0.620000	1.000000	1.000000	1.000000	1.000000	123.901367	97.272591	-12.166615	365.470000
0.870000	0.620000	1.000000	1.000000	1.000000	1.000000	128.173828	97.482711	-11.923284	377.090000
0.880000	0.620000	1.000000	1.000000	1.000000	1.000000	128.173828	97.692464	-12.692527	388.780000
0.890000	0.620000	1.000000	1.000000	1.000000	1.000000	128.173828	97.990432	-12.378332	400.540000
0.900000	0.620000	1.000000	1.000000	1.000000	1.000000	128.173828	98.291915	-12.303689	411.110000
0.910000	0.620000	1.000000	1.000000	1.000000	1.000000	132.446289	98.578682	-11.416770	420.560000
0.920000	0.620000	1.000000	1.000000	1.000000	1.000000	132.446289	98.801305	-12.126824	426.860000
0.930000	0.620000	1.000000	1.000000	1.000000	1.000000	132.446289	98.975196	-12.336195	432.740000
0.940000	0.620000	1.000000	1.000000	1.000000	1.000000	132.446289	99.091561	-12.156832	436.240000
0.950000	0.620000	1.000000	1.000000	1.000000	1.000000	132.446289	99.168084	-12.452443	440.160000
0.960000	0.620000	1.000000	1.000000	1.000000	1.000000	132.446289	99.215920	-11.482650	443.030000
0.970000	0.620000	1.000000	1.000000	1.000000	1.000000	136.718750	99.237513	-11.387765	445.550000
0.980000	0.620000	1.000000	1.000000	1.000000	1.000000	136.718750	99.276451	-12.214122	447.860000
0.990000	0.620000	1.000000	1.000000	1.000000	1.000000	136.718750	99.311474	-12.270024	448.490000
1.000000	0.620000	1.000000	1.000000	1.000000	1.000000	136.718750	99.357348	-11.948199	448.490000
0.500000	0.640000	1.000000	1.000000	1.000000	1.000000	68.359375	92.848319	-14.338306	170.660000
0.510000	0.640000	1.000000	1.000000	1.000000	1.000000	68.359375	92.650016	-14.973329	166.250000
0.520000	0.640000	1.000000	1.000000	1.000000	1.000000	68.359375	92.271970	-14.250239	161.140000
0.530000	0.640000	1.000000	1.000000	1.000000	1.000000	72.631836	92.018245	-15.734564	157.850000
0.540000	0.640000	1.000000	1.000000	1.000000	1.000000	72.631836	91.984635	-15.938081	172.340000
0.550000	0.640000	1.000000	1.000000	1.000000	1.000000	76.904297	91.947765	-15.320163	163.870000
0.560000	0.640000	1.000000	1.000000	1.000000	1.000000	76.904297	91.743136	-15.871509	161.770000
0.570000	0.640000	1.000000	1.000000	1.000000	1.000000	76.904297	91.490686	-16.011152	159.810000
0.580000	0.640000	1.000000	1.000000	1.000000	1.000000	81.176758	91.509901	-15.665094	160.230000
0.590000	0.640000	1.000000	1.000000	1.000000	1.000000	81.176758	91.114570	-16.074147	159.180000
0.600000	0.640000	1.000000	1.000000	1.000000	1.000000	81.176758	90.959973	-15.932931	159.600000
0.610000	0.640000	1.000000	1.000000	1.000000	1.000000	85.449219	91.006204	-15.818505	163.590000
0.620000	0.640000	1.000000	1.000000	1.000000	1.000000	85.449219	90.997526	-15.961003	164.080000
0.630000	0.640000	1.000000	1.000000	1.000000	1.000000	85.449219	90.976486	-15.396991	166.530000
0.640000	0.640000	1.000000	1.000000	1.000000	1.000000	89.721680	91.042335	-16.205671	170.800000
0.650000	0.640000	1.000000	1.000000	1.000000	1.000000	89.721680	91.156497	-16.145236	184.170000
0.660000	0.640000	1.000000	0.000000	-1.000000	1.000000	93.994141	91.304104	-14.946898	191.240000
0.670000	0.640000	1.000000	1.000000	1.000000	1.000000	93.994141	91.633551	-15.512665	200.690000
0.680000	0.640000	0.000000	0.000000	-1.000000	0.000000	4.272461	80.077545	2.522160	1.680000
0.690000	0.640000	0.000000	0.000000	-1.000000	0.000000	4.272461	79.976966	1.988496	1.610000
0.700000	0.640000	0.000000	0.000000	-1.000000	0.000000	4.272461	80.133746	1.213780	1.470000
0.710000	0.640000	0.000000	0.000000	-1.000000	0.000000	4.272461	80.165622	0.039339	1.260000
0.720000	0.640000	0.000000	0.000000	-1.000000	0.000000	0.000000	81.481629	0.000000	0.490000
0.730000	0.640000	0.000000	0.000000	-1.000000	0.000000	0.000000	80.720365	0.000000	0.420000
0.740000	0.640000	0.000000	0.000000	-1.000000	0.000000	0.000000	80.839742	0.000000	0.420000
0.750000	0.640000	0.000000	0.000000	-1.000000	0.000000	0.000000	80.585026	0.000000	0.490000
0.760000	0.640000	0.000000	0.000000	-1.000000	0.000000	0.000000	80.058207	0.000000	0.560000
0.770000	0.640000	0.000000	0.000000	-1.000000	0.000000	0.000000	83.586769	0.000000	0.560000
0.780000	0.640000	0.000000	0.000000	-1.000000	0.000000	0.000000	87.199317	0.000000	0.280000
0.790000	0.640000	1.000000	1.000000	1.000000	1.000000	115.356445	96.054463	-13.289208	289.310000
0.800000	0.640000	1.000000	1.000000	1.000000	1.000000	119.628906	96.527571	-12.790849	305.900000
0.810000	0.640000	1.000000	1.000000	1.000000	1.000000	119.628906	96.889351	-12.803899	319.830000
0.820000	0.640000	1.000000	1.000000	1.000000	1.000000	119.628906	97.011818	-12.470575	334.950000
0.830000	0.640000	1.000000	1.000000	1.000000	1.000000	123.901367	97.099287	-12.317798	350.070000
0.840000	0.640000	1.000000	1.000000	1.000000	1.000000	123.901367	97.372344	-12.526518	365.470000
0.850000	0.640000	1.000000	1.000000	1.000000	1.000000	123.901367	97.657256	-12.783663	381.290000
0.860000	0.640000	1.000000	1.000000	1.000000	1.000000	123.901367	97.894209	-11.578863	394.240000
0.870000	0.640000	1.000000	1.000000	1.000000	1.000000	128.173828	98.086212	-12.463469	407.190000
0.880000	0.640000	1.000000	1.000000	1.000000	1.000000	128.173828	98.342700	-12.170629	419.580000
0.890000	0.640000	1.000000	1.000000	1.000000	1.000000	128.173828	98.638859	-12.521996	432.250000
0.900000	0.640000	1.000000	1.000000	1.000000	1.000000	128.173828	98.925933	-11.561394	442.960000
0.910000	0.640000	1.000000	1.000000	1.000000	1.000000	132.446289	99.211166	-11.569128	452.970000
0.920000	0.640000	1.000000	1.000000	1.000000	1.000000	132.446289	99.412799	-12.395646	459.270000
0.930000	0.640000	1.000000	1.000000	1.000000	1.000000	132.446289	99.560118	-11.932049	464.310000
0.940000	0.640000	1.000000	1.000000	1.000000	1.000000	132.446289	99.668336	-12.364454	468.020000
0.950000	0.640000	1.000000	1.000000	1.000000	1.000000	132.446289	99.707521	-11.625128	471.800000
0.960000	0.640000	1.000000	1.000000	1.000000	1.000000	136.718750	99.733519	-11.181037	474.950000
0.970000	0.640000	1.000000	1.000000	1.000000	1.000000	136.718750	99.776465	-11.812539	479.430000
0.980000	0.640000	1.000000	1.000000	1.000000	1.000000	136.718750	99.812001	-12.278680	480.900000
0.990000	0.640000	1.000000	1.000000	1.000000	1.000000	136.718750	99.851574	-11.822512	481.180000
1.000000	0.640000	1.000000	1.000000	1.000000	1.000000	136.718750	99.907477	-12.122803	481.390000
0.500000	0.660000	1.000000	1.000000	1.000000	1.000000	68.359375	93.282815	-13.939541	183.190000
0.510000	0.660000	1.000000	1.000000	1.000000	1.000000	68.359375	93.096532	-14.665206	178.430000
0.520000	0.660000	1.000000	1.000000	1.000000	1.000000	72.631836	92.738972	-13.943613	172.760000
0.530000	0.660000	1.000000	1.000000	1.000000	1.000000	72.631836	92.497011	-15.472156	168.910000
0.540000	0.660000	1.000000	1.000000	1.000000	1.000000	72.631836	92.461810	-15.559765	185.360000
0.550000	0.660000	1.000000	1.000000	1.000000	1.000000	76.904297	92.444234	-15.237169	175.980000
0.560000	0.660000	1.000000	1.000000	1.000000	1.000000	76.904297	92.274556	-15.507763	173.390000
0.570000	0.660000	1.000000	1.000000	1.000000	1.000000	76.904297	92.060541	-15.400990	170.310000
0.580000	0.660000	1.000000	1.000000	1.000000	1.000000	81.176758	92.080260	-15.615451	171.360000
0.590000	0.660000	1.000000	1.000000	1.000000	1.000000	81.176758	91.655694	-15.767106	169.120000
0.600000	0.660000	1.000000	1.000000	1.000000	1.000000	81.176758	91.442529	-15.381916	169.890000
0.610000	0.660000	1.000000	1.000000	1.000000	1.000000	85.449219	91.410111	-15.931479	172.900000
0.620000	0.660000	1.000000	1.000000	1.000000	1.000000	85.449219	91.478363	-15.866203	174.930000
0.630000	0.660000	1.000000	1.000000	1.000000	1.000000	85.449219	91.568700	-14.995587	175.700000
0.640000	0.660000	1.000000	1.000000	1.000000	1.000000	89.721680	91.752300	-16.017631	181.160000
0.650000	0.660000	1.000000	1.000000	1.000000	1.000000	89.721680	91.968961	-15.893642	189.700000
0.660000	0.660000	1.000000	1.000000	1.000000	1.000000	93.994141	92.071879	-14.947946	200.830000
0.670000	0.660000	1.000000	1.000000	1.000000	1.000000	93.994141	92.284596	-15.239286	208.040000
0.680000	0.660000	0.000000	0.000000	-1.000000	0.000000	4.272461	80.327029	3.000416	2.030000
0.690000	0.660000	0.000000	0.000000	-1.000000	0.000000	4.272461	80.205197	2.474149	1.890000
0.700000	0.660000	0.000000	0.000000	-1.000000	0.000000	4.272461	80.360167	1.712596	1.750000
0.710000	0.660000	0.000000	0.000000	-1.000000	0.000000	4.272461	80.398603	0.571886	1.540000
0.720000	0.660000	0.000000	0.000000	-1.000000	0.000000	0.000000	81.010716	0.000000	0.560000
0.730000	0.660000	0.000000	0.000000	-1.000000	0.000000	0.000000	81.071055	0.000000	0.560000
0.740000	0.660000	0.000000	0.000000	-1.000000	0.000000	0.000000	80.885195	0.000000	0.490000
0.750000	0.660000	0.000000	0.000000	-1.000000	0.000000	0.000000	80.846744	0.000000	0.560000
0.760000	0.660000	0.000000	0.000000	-1.000000	0.000000	0.000000	80.337468	0.000000	0.700000
0.770000	0.660000	0.000000	0.000000	-1.000000	0.000000	0.000000	85.596896	0.000000	0.490000
0.780000	0.660000	0.000000	0.000000	-1.000000	0.000000	0.000000	86.539422	0.000000	0.350000
0.790000	0.660000	1.000000	1.000000	1.000000	1.000000	115.356445	96.685182	-12.409604	309.470000
0.800000	0.660000	1.000000	1.000000	1.000000	1.000000	119.628906	97.171454	-13.212609	327.670000
0.810000	0.660000	1.000000	1.000000	1.000000	1.000000	119.628906	97.459403	-12.960421	343.210000
0.820000	0.660000	1.000000	1.000000	1.000000	1.000000	119.628906	97.494984	-11.829178	360.360000
0.830000	0.660000	1.000000	1.000000	1.000000	1.000000	123.901367	97.689899	-12.821204	377.650000
0.840000	0.660000	1.000000	1.000000	1.000000	1.000000	123.901367	97.985904	-12.374529	395.360000
0.850000	0.660000	1.000000	1.000000	1.000000	1.000000	123.901367	98.262005	-12.080059	410.620000
0.860000	0.660000	1.000000	1.000000	1.000000	1.000000	128.173828	98.476561	-11.608776	423.500000
0.870000	0.660000	1.000000	1.000000	1.000000	1.000000	128.173828	98.664599	-12.516695	437.500000
0.880000	0.660000	1.000000	1.000000	1.000000	1.000000	128.173828	98.960250	-12.134893	451.990000
0.890000	0.660000	1.000000	1.000000	1.000000	1.000000	128.173828	99.266713	-12.048234	464.870000
0.900000	0.660000	1.000000	1.000000	1.000000	1.000000	132.446289	99.552967	-11.192248	476.000000
0.910000	0.660000	1.000000	1.000000	1.000000	1.000000	132.446289	99.815725	-12.014870	484.820000
0.920000	0.660000	1.000000	1.000000	1.000000	1.000000	132.446289	99.995371	-12.038645	491.960000
0.930000	0.660000	1.000000	1.000000	1.000000	1.000000	132.446289	100.112147	-12.029885	496.860000
0.940000	0.660000	1.000000	1.000000	1.000000	1.000000	132.446289	100.176784	-11.994315	500.990000
0.950000	0.660000	1.000000	1.000000	1.000000	1.000000	132.446289	100.221344	-11.130925	505.470000
0.960000	0.660000	1.000000	1.000000	1.000000	1.000000	136.718750	100.249412	-11.355565	509.600000
0.970000	0.660000	1.000000	1.000000	1.000000	1.000000	136.718750	100.288963	-12.142655	512.470000
0.980000	0.660000	1.000000	1.000000	1.000000	1.000000	136.718750	100.334671	-11.791800	514.710000
0.990000	0.660000	1.000000	1.000000	1.000000	1.000000	136.718750	100.381765	-11.884824	513.940000
1.000000	0.660000	1.000000	1.000000	1.000000	1.000000	136.718750	100.463604	-12.106292	515.340000
0.500000	0.680000	1.000000	1.000000	1.000000	1.000000	68.359375	93.706022	-13.561185	196.280000
0.510000	0.680000	1.000000	1.000000	1.000000	1.000000	68.359375	93.547726	-14.402417	190.960000
0.520000	0.680000	1.000000	1.000000	1.000000	1.000000	72.631836	93.194189	-13.711663	185.360000
0.530000	0.680000	1.000000	1.000000	1.000000	1.000000	72.631836	92.962003	-15.138187	181.020000
0.540000	0.680000	1.000000	1.000000	1.000000	1.000000	72.631836	92.928403	-14.987631	199.500000
0.550000	0.680000	1.000000	1.000000	1.000000	1.000000	76.904297	92.927651	-15.279430	188.720000
0.560000	0.680000	1.000000	1.000000	1.000000	1.000000	76.904297	92.756322	-15.315028	185.780000
0.570000	0.680000	1.000000	1.000000	1.000000	1.000000	76.904297	92.603975	-14.941647	182.630000
0.580000	0.680000	1.000000	1.000000	1.000000	1.000000	81.176758	92.614635	-15.681591	182.910000
0.590000	0.680000	1.000000	1.000000	1.000000	1.000000	81.176758	92.221905	-15.639198	179.690000
0.600000	0.680000	1.000000	1.000000	1.000000	1.000000	81.176758	91.959399	-14.968728	180.880000
0.610000	0.680000	1.000000	1.000000	1.000000	1.000000	85.449219	91.852944	-15.889682	182.210000
0.620000	0.680000	1.000000	1.000000	1.000000	1.000000	85.449219	91.976616	-15.888293	185.500000
0.630000	0.680000	1.000000	1.000000	1.000000	1.000000	89.721680	92.141940	-14.746381	185.360000
0.640000	0.680000	1.000000	1.000000	1.000000	1.000000	89.721680	92.440832	-15.520175	191.240000
0.650000	0.680000	1.000000	1.000000	1.000000	1.000000	89.721680	92.682177	-15.317345	197.680000
0.660000	0.680000	1.000000	1.000000	1.000000	1.000000	93.994141	92.784488	-15.099097	210.280000
0.670000	0.680000	1.000000	1.000000	1.000000	1.000000	93.994141	92.892372	-15.203725	217.350000
0.680000	0.680000	0.000000	0.000000	-1.000000	0.000000	4.272461	80.563618	3.485365	2.450000
0.690000	0.680000	0.000000	0.000000	-1.000000	0.000000	4.272461	80.431986	2.969593	2.240000
0.700000	0.680000	0.000000	0.000000	-1.000000	0.000000	4.272461	80.585950	2.219480	2.030000
0.710000	0.680000	0.000000	0.000000	-1.000000	0.000000	4.272461	80.607497	1.112541	1.820000
0.720000	0.680000	0.000000	0.000000	-1.000000	0.000000	0.000000	80.308593	0.000000	0.700000
0.730000	0.680000	0.000000	0.000000	-1.000000	0.000000	0.000000	81.269474	0.000000	0.630000
0.740000	0.680000	0.000000	0.000000	-1.000000	0.000000	0.000000	81.236924	0.000000	0.630000
0.750000	0.680000	0.000000	0.000000	-1.000000	0.000000	0.000000	81.030575	0.000000	0.700000
0.760000	0.680000	0.000000	0.000000	-1.000000	0.000000	0.000000	80.553453	0.000000	0.840000
0.770000	0.680000	0.000000	0.000000	-1.000000	0.000000	0.000000	86.001623	0.000000	0.560000
0.780000	0.680000	0.000000	0.000000	-1.000000	0.000000	0.000000	86.320020	0.000000	0.420000
0.790000	0.680000	1.000000	1.000000	1.000000	1.000000	119.628906	97.296583	-12.070314	331.870000
0.800000	0.680000	1.000000	1.000000	1.000000	1.000000	119.628906	97.780254	-12.786308	350.630000
0.810000	0.680000	1.000000	1.000000	1.000000	1.000000	119.628906	97.961335	-12.935220	367.640000
0.820000	0.680000	1.000000	1.000000	1.000000	1.000000	123.901367	97.997704	-11.789048	387.170000
0.830000	0.680000	1.000000	1.000000	1.000000	1.000000	123.901367	98.267958	-12.512114	407.190000
0.840000	0.680000	1.000000	1.000000	1.000000	1.000000	123.901367	98.576007	-12.605190	424.970000
0.850000	0.680000	1.000000	1.000000	1.000000	1.000000	123.901367	98.839366	-11.481164	440.090000
0.860000	0.680000	1.000000	1.000000	1.000000	1.000000	128.173828	99.026835	-11.993861	454.440000
0.870000	0.680000	1.000000	1.000000	1.000000	1.000000	128.173828	99.259007	-12.014989	470.120000
0.880000	0.680000	1.000000	1.000000	1.000000	1.000000	128.173828	99.567460	-12.337644	484.610000
0.890000	0.680000	1.000000	1.000000	1.000000	1.000000	128.173828	99.873725	-11.398489	497.140000
0.900000	0.680000	1.000000	1.000000	1.000000	1.000000	132.446289	100.173483	-11.330033	509.040000
0.910000	0.680000	1.000000	1.000000	1.000000	1.000000	132.446289	100.404824	-12.180706	517.860000
0.920000	0.680000	1.000000	1.000000	1.000000	1.000000	132.446289	100.553739	-11.716905	524.090000
0.930000	0.680000	1.000000	1.000000	1.000000	1.000000	132.446289	100.665075	-12.117313	529.760000
0.940000	0.680000	1.000000	1.000000	1.000000	1.000000	132.446289	100.690907	-11.283536	535.220000
0.950000	0.680000	1.000000	1.000000	1.000000	1.000000	136.718750	100.711018	-11.010528	539.280000
0.960000	0.680000	1.000000	1.000000	1.000000	1.000000	136.718750	100.746930	-11.837627	543.550000
0.970000	0.680000	1.000000	1.000000	1.000000	1.000000	136.718750	100.795419	-11.873451	546.840000
0.980000	0.680000	1.000000	1.000000	1.000000	1.000000	136.718750	100.849940	-11.644048	549.080000
0.990000	0.680000	1.000000	1.000000	1.000000	1.000000	136.718750	100.907404	-12.029366	549.150000
1.000000	0.680000	1.000000	1.000000	1.000000	1.000000	136.718750	101.007821	-11.381260	549.290000
0.500000	0.700000	1.000000	1.000000	1.000000	1.000000	68.359375	94.111192	-13.242335	210.070000
0.510000	0.700000	1.000000	1.000000	1.000000	1.000000	68.359375	93.966365	-13.966952	204.120000
0.520000	0.700000	1.000000	1.000000	1.000000	1.000000	72.631836	93.730983	-13.586601	198.520000
0.530000	0.700000	1.000000	1.000000	1.000000	1.000000	72.631836	93.420930	-14.735426	193.830000
0.540000	0.700000	1.000000	1.000000	1.000000	1.000000	72.631836	93.386283	-14.467505	214.200000
0.550000	0.700000	1.000000	1.000000	1.000000	1.000000	76.904297	93.405426	-15.184407	202.160000
0.560000	0.700000	1.000000	1.000000	1.000000	1.000000	76.904297	93.211693	-15.223394	198.450000
0.570000	0.700000	1.000000	1.000000	1.000000	1.000000	76.904297	93.105760	-14.553254	195.370000
0.580000	0.700000	1.000000	1.000000	1.000000	1.000000	81.176758	93.117667	-15.598992	194.950000
0.590000	0.700000	1.000000	1.000000	1.000000	1.000000	81.176758	92.798097	-15.609443	191.310000
0.600000	0.700000	1.000000	1.000000	1.000000	1.000000	81.176758	92.503104	-14.668794	192.150000
0.610000	0.700000	1.000000	1.000000	1.000000	1.000000	85.449219	92.385736	-15.793923	192.570000
0.620000	0.700000	1.000000	1.000000	1.000000	1.000000	85.449219	92.499933	-15.680617	196.210000
0.630000	0.700000	1.000000	1.000000	1.000000	1.000000	89.721680	92.686741	-14.633445	195.650000
0.640000	0.700000	1.000000	1.000000	1.000000	1.000000	89.721680	93.045391	-15.148959	202.090000
0.650000	0.700000	1.000000	1.000000	1.000000	1.000000	89.721680	93.295746	-14.740041	204.050000
0.660000	0.700000	1.000000	1.000000	1.000000	1.000000	93.994141	93.464141	-15.328718	220.220000
0.670000	0.700000	1.000000	1.000000	1.000000	1.000000	93.994141	93.452937	-15.312845	226.520000
0.680000	0.700000	0.000000	0.000000	-1.000000	0.000000	4.272461	80.801815	3.978340	2.870000
0.690000	0.700000	0.000000	0.000000	-1.000000	0.000000	4.272461	80.664819	3.475787	2.660000
0.700000	0.700000	0.000000	0.000000	-1.000000	0.000000	4.272461	80.807103	2.737565	2.380000
0.710000	0.700000	0.000000	0.000000	-1.000000	0.000000	4.272461	80.741010	1.662156	2.100000
0.720000	0.700000	0.000000	0.000000	-1.000000	0.000000	4.272461	80.504636	-1.012466	0.840000
0.730000	0.700000	0.000000	0.000000	-1.000000	0.000000	0.000000	80.449490	0.000000	0.770000
0.740000	0.700000	0.000000	0.000000	-1.000000	0.000000	0.000000	81.366630	0.000000	0.770000
0.750000	0.700000	0.000000	0.000000	-1.000000	0.000000	0.000000	81.115743	0.000000	0.840000
0.760000	0.700000	0.000000	0.000000	-1.000000	0.000000	0.000000	80.719971	0.000000	0.980000
0.770000	0.700000	0.000000	0.000000	-1.000000	0.000000	0.000000	85.923392	0.000000	0.560000
0.780000	0.700000	0.000000	0.000000	-1.000000	0.000000	0.000000	85.983808	0.000000	0.560000
0.790000	0.700000	1.000000	1.000000	1.000000	1.000000	119.628906	97.896117	-12.384386	356.650000
0.800000	0.700000	1.000000	1.000000	1.000000	1.000000	119.628906	98.332981	-12.463864	376.880000
0.810000	0.700000	1.000000	1.000000	1.000000	1.000000	119.628906	98.410716	-12.044289	394.730000
0.820000	0.700000	1.000000	1.000000	1.000000	1.000000	123.901367	98.520548	-12.156777	416.570000
0.830000	0.700000	1.000000	1.000000	1.000000	1.000000	123.901367	98.837625	-12.101809	437.360000
0.840000	0.700000	1.000000	1.000000	1.000000	1.000000	123.901367	99.131601	-12.334124	455.140000
0.850000	0.700000	1.000000	1.000000	1.000000	1.000000	128.173828	99.383365	-11.242219	470.610000
0.860000	0.700000	1.000000	1.000000	1.000000	1.000000	128.173828	99.559941	-12.284301	486.570000
0.870000	0.700000	1.000000	1.000000	1.000000	1.000000	128.173828	99.848512	-11.838999	502.530000
0.880000	0.700000	1.000000	1.000000	1.000000	1.000000	128.173828	100.168998	-12.047632	518.210000
0.890000	0.700000	1.000000	1.000000	1.000000	1.000000	128.173828	100.484251	-11.020057	532.000000
0.900000	0.700000	1.000000	1.000000	1.000000	1.000000	132.446289	100.771079	-11.721256	543.480000
0.910000	0.700000	1.000000	1.000000	1.000000	1.000000	132.446289	100.975602	-11.848498	552.370000
0.920000	0.700000	1.000000	1.000000	1.000000	1.000000	132.446289	101.080975	-11.825702	557.620000
0.930000	0.700000	1.000000	1.000000	1.000000	1.000000	132.446289	101.132908	-11.754024	562.100000
0.940000	0.700000	1.000000	1.000000	1.000000	1.000000	132.446289	101.167018	-10.907659	568.330000
0.950000	0.700000	1.000000	1.000000	1.000000	1.000000	136.718750	101.190279	-11.249066	573.860000
0.960000	0.700000	1.000000	1.000000	1.000000	1.000000	136.718750	101.230067	-11.953017	576.870000
0.970000	0.700000	1.000000	1.000000	1.000000	1.000000	136.718750	101.286258	-11.508433	581.420000
0.980000	0.700000	1.000000	1.000000	1.000000	1.000000	136.718750	101.350760	-11.818178	584.010000
0.990000	0.700000	1.000000	1.000000	1.000000	1.000000	136.718750	101.427444	-11.650126	583.800000
1.000000	0.700000	1.000000	1.000000	1.000000	1.000000	136.718750	101.523000	-10.862862	584.290000
0.500000	0.720000	1.000000	1.000000	1.000000	1.000000	68.359375	94.521104	-12.982871	224.280000
0.510000	0.720000	1.000000	1.000000	1.000000	1.000000	68.359375	94.371733	-13.508837	217.700000
0.520000	0.720000	1.000000	1.000000	1.000000	1.000000	72.631836	94.144886	-13.501834	212.380000
0.530000	0.720000	1.000000	1.000000	1.000000	1.000000	72.631836	93.862957	-14.365936	207.060000
0.540000	0.720000	1.000000	1.000000	1.000000	1.000000	72.631836	93.754823	-14.485206	233.030000
0.550000	0.720000	1.000000	1.000000	1.000000	1.000000	76.904297	93.872042	-15.037464	216.440000
0.560000	0.720000	1.000000	1.000000	1.000000	1.000000	76.904297	93.664055	-15.183472	211.540000
0.570000	0.720000	1.000000	1.000000	1.000000	1.000000	76.904297	93.590698	-14.260125	208.530000
0.580000	0.720000	1.000000	1.000000	1.000000	1.000000	81.176758	93.614097	-15.504454	207.270000
0.590000	0.720000	1.000000	1.000000	1.000000	1.000000	81.176758	93.371179	-15.593377	203.700000
0.600000	0.720000	1.000000	1.000000	1.000000	1.000000	85.449219	93.086113	-14.456237	203.840000
0.610000	0.720000	1.000000	1.000000	1.000000	1.000000	85.449219	92.996161	-15.337724	203.840000
0.620000	0.720000	1.000000	1.000000	1.000000	1.000000	85.449219	93.015556	-15.376814	206.920000
0.630000	0.720000	1.000000	1.000000	1.000000	1.000000	89.721680	93.190499	-14.628059	207.200000
0.640000	0.720000	1.000000	1.000000	1.000000	1.000000	89.721680	93.577205	-14.922530	212.870000
0.650000	0.720000	1.000000	1.000000	1.000000	1.000000	89.721680	93.835794	-14.302477	214.970000
0.660000	0.720000	1.000000	1.000000	1.000000	1.000000	93.994141	94.099711	-15.185348	230.020000
0.670000	0.720000	1.000000	1.000000	1.000000	1.000000	93.994141	93.943444	-15.075383	235.620000
0.680000	0.720000	0.000000	0.000000	-1.000000	0.000000	4.272461	81.175368	3.410199	2.590000
0.690000	0.720000	0.000000	0.000000	-1.000000	0.000000	4.272461	80.891358	3.993033	3.220000
0.700000	0.720000	0.000000	0.000000	-1.000000	0.000000	4.272461	81.025773	3.269084	2.870000
0.710000	0.720000	0.000000	0.000000	-1.000000	0.000000	4.272461	80.794068	2.224741	2.520000
0.720000	0.720000	0.000000	0.000000	-1.000000	0.000000	4.272461	80.726455	-0.475750	0.980000
0.730000	0.720000	0.000000	0.000000	-1.000000	0.000000	0.000000	80.643932	0.000000	0.910000
0.740000	0.720000	0.000000	0.000000	-1.000000	0.000000	0.000000	81.404715	0.000000	0.910000
0.750000	0.720000	0.000000	0.000000	-1.000000	0.000000	0.000000	81.262233	0.000000	0.980000
0.760000	0.720000	0.000000	0.000000	-1.000000	0.000000	0.000000	80.951327	0.000000	1.190000
0.770000	0.720000	0.000000	0.000000	-1.000000	0.000000	0.000000	86.035379	0.000000	0.560000
0.780000	0.720000	0.000000	0.000000	-1.000000	0.000000	0.000000	85.806962	0.000000	0.700000
0.790000	0.720000	1.000000	1.000000	1.000000	1.000000	119.628906	98.493174	-12.900196	383.600000
0.800000	0.720000	1.000000	1.000000	1.000000	1.000000	119.628906	98.827203	-12.603344	402.640000
0.810000	0.720000	1.000000	1.000000	1.000000	1.000000	119.628906	98.833818	-11.506105	422.940000
0.820000	0.720000	1.000000	1.000000	1.000000	1.000000	123.901367	99.041885	-12.492426	446.460000
0.830000	0.720000	1.000000	1.000000	1.000000	1.000000	123.901367	99.378611	-12.132704	467.810000
0.840000	0.720000	1.000000	1.000000	1.000000	1.000000	123.901367	99.668094	-11.617766	484.680000
0.850000	0.720000	1.000000	1.000000	1.000000	1.000000	128.173828	99.887830	-11.454515	501.970000
0.860000	0.720000	1.000000	1.000000	1.000000	1.000000	128.173828	100.094722	-12.028494	518.700000
0.870000	0.720000	1.000000	1.000000	1.000000	1.000000	128.173828	100.414898	-11.999966	537.250000
0.880000	0.720000	1.000000	1.000000	1.000000	1.000000	128.173828	100.752623	-11.366089	552.720000
0.890000	0.720000	1.000000	1.000000	1.000000	1.000000	132.446289	101.073338	-11.015628	566.650000
0.900000	0.720000	1.000000	1.000000	1.000000	1.000000	132.446289	101.334510	-11.971434	576.520000
0.910000	0.720000	1.000000	1.000000	1.000000	1.000000	132.446289	101.496850	-11.531351	584.990000
0.920000	0.720000	1.000000	1.000000	1.000000	1.000000	132.446289	101.589457	-11.944014	590.310000
0.930000	0.720000	1.000000	1.000000	1.000000	1.000000	132.446289	101.611366	-11.122636	597.380000
0.940000	0.720000	1.000000	1.000000	1.000000	1.000000	136.718750	101.620499	-10.819398	603.190000
0.950000	0.720000	1.000000	1.000000	1.000000	1.000000	136.718750	101.655187	-11.699257	609.350000
0.960000	0.720000	1.000000	1.000000	1.000000	1.000000	136.718750	101.709078	-11.641805	613.830000
0.970000	0.720000	1.000000	1.000000	1.000000	1.000000	136.718750	101.762438	-11.489417	615.790000
0.980000	0.720000	1.000000	1.000000	1.000000	1.000000	136.718750	101.850822	-11.794769	619.570000
0.990000	0.720000	1.000000	1.000000	1.000000	1.000000	136.718750	101.952490	-11.006866	619.710000
1.000000	0.720000	1.000000	1.000000	1.000000	1.000000	140.991211	102.024149	-10.676318	619.500000
0.500000	0.740000	1.000000	1.000000	1.000000	1.000000	68.359375	94.918771	-12.783608	239.260000
0.510000	0.740000	1.000000	1.000000	1.000000	1.000000	68.359375	94.766817	-13.119710	232.330000
0.520000	0.740000	1.000000	1.000000	1.000000	1.000000	72.631836	94.542152	-13.448030	226.730000
0.530000	0.740000	1.000000	1.000000	1.000000	1.000000	72.631836	94.354855	-14.059697	220.850000
0.540000	0.740000	1.000000	1.000000	1.000000	1.000000	72.631836	94.009510	-14.473834	216.440000
0.550000	0.740000	1.000000	1.000000	1.000000	1.000000	76.904297	94.071208	-14.663577	240.730000
0.560000	0.740000	1.000000	1.000000	1.000000	1.000000	76.904297	94.117613	-14.950800	225.470000
0.570000	0.740000	1.000000	1.000000	1.000000	1.000000	81.176758	94.054251	-14.059848	222.320000
0.580000	0.740000	1.000000	1.000000	1.000000	1.000000	81.176758	94.115583	-15.144545	220.220000
0.590000	0.740000	1.000000	1.000000	1.000000	1.000000	81.176758	93.928102	-15.256790	216.930000
0.600000	0.740000	1.000000	1.000000	1.000000	1.000000	85.449219	93.671531	-14.329058	216.020000
0.610000	0.740000	1.000000	1.000000	1.000000	1.000000	85.449219	93.562478	-14.983094	215.950000
0.620000	0.740000	1.000000	1.000000	1.000000	1.000000	85.449219	93.520187	-14.820052	217.980000
0.630000	0.740000	1.000000	1.000000	1.000000	1.000000	89.721680	93.667052	-14.710338	219.590000
0.640000	0.740000	1.000000	1.000000	1.000000	1.000000	89.721680	94.074544	-14.860723	224.070000
0.650000	0.740000	1.000000	1.000000	1.000000	1.000000	89.721680	94.338361	-14.015221	227.220000
0.660000	0.740000	1.000000	1.000000	1.000000	1.000000	93.994141	94.658019	-14.850454	239.050000
0.670000	0.740000	1.000000	1.000000	1.000000	1.000000	93.994141	94.409319	-14.504806	245.420000
0.680000	0.740000	1.000000	1.000000	1.000000	1.000000	98.266602	94.240792	-14.651376	252.140000
0.690000	0.740000	0.000000	0.000000	-1.000000	0.000000	81.176758	81.129403	-23.130706	42.630000
0.700000	0.740000	0.000000	0.000000	-1.000000	0.000000	4.272461	81.208306	3.818014	40.530000
0.710000	0.740000	0.000000	0.000000	-1.000000	0.000000	4.272461	81.288709	2.808196	2.870000
0.720000	0.740000	0.000000	0.000000	-1.000000	0.000000	4.272461	81.006819	0.077844	1.190000
0.730000	0.740000	0.000000	0.000000	-1.000000	0.000000	0.000000	80.829995	0.000000	1.120000
0.740000	0.740000	0.000000	0.000000	-1.000000	0.000000	0.000000	81.162971	0.000000	1.050000
0.750000	0.740000	0.000000	0.000000	-1.000000	0.000000	0.000000	81.564906	0.000000	1.190000
0.760000	0.740000	0.000000	0.000000	-1.000000	0.000000	0.000000	81.177606	0.000000	1.470000
0.770000	0.740000	0.000000	0.000000	-1.000000	0.000000	0.000000	85.996778	0.000000	0.630000
0.780000	0.740000	0.000000	0.000000	-1.000000	0.000000	0.000000	85.796873	0.000000	0.910000
0.790000	0.740000	1.000000	1.000000	1.000000	1.000000	119.628906	99.011456	-12.664619	409.430000
0.800000	0.740000	1.000000	1.000000	1.000000	1.000000	119.628906	99.252520	-12.614149	429.660000
0.810000	0.740000	1.000000	1.000000	1.000000	1.000000	123.901367	99.268575	-11.439679	451.990000
0.820000	0.740000	1.000000	1.000000	1.000000	1.000000	123.901367	99.555788	-12.243451	476.910000
0.830000	0.740000	1.000000	1.000000	1.000000	1.000000	123.901367	99.893771	-12.298325	498.400000
0.840000	0.740000	1.000000	1.000000	1.000000	1.000000	123.901367	100.176417	-11.133914	516.530000
0.850000	0.740000	1.000000	1.000000	1.000000	1.000000	128.173828	100.375545	-11.862986	534.170000
0.860000	0.740000	1.000000	1.000000	1.000000	1.000000	128.173828	100.639175	-11.658032	553.070000
0.870000	0.740000	1.000000	1.000000	1.000000	1.000000	128.173828	100.981619	-11.994248	572.670000
0.880000	0.740000	1.000000	1.000000	1.000000	1.000000	128.173828	101.332876	-10.914091	588.770000
0.890000	0.740000	1.000000	1.000000	1.000000	1.000000	132.446289	101.647213	-11.267760	601.300000
0.900000	0.740000	1.000000	1.000000	1.000000	1.000000	132.446289	101.877126	-11.787653	611.940000
0.910000	0.740000	1.000000	1.000000	1.000000	1.000000	132.446289	101.989211	-11.546995	618.240000
0.920000	0.740000	1.000000	1.000000	1.000000	1.000000	132.446289	102.047596	-11.734514	626.080000
0.930000	0.740000	1.000000	1.000000	1.000000	1.000000	132.446289	102.054598	-10.756602	633.150000
0.940000	0.740000	1.000000	1.000000	1.000000	1.000000	136.718750	102.060456	-11.007761	639.730000
0.950000	0.740000	1.000000	1.000000	1.000000	1.000000	136.718750	102.113074	-11.765405	645.540000
0.960000	0.740000	1.000000	1.000000	1.000000	1.000000	136.718750	102.174732	-11.320721	650.650000
0.970000	0.740000	1.000000	1.000000	1.000000	1.000000	136.718750	102.245849	-11.673423	653.310000
0.980000	0.740000	1.000000	1.000000	1.000000	1.000000	136.718750	102.358208	-11.269521	657.020000
0.990000	0.740000	1.000000	1.000000	1.000000	1.000000	136.718750	102.424839	-10.650157	655.200000
1.000000	0.740000	1.000000	1.000000	1.000000	1.000000	140.991211	102.512968	-10.738152	654.500000
0.500000	0.760000	1.000000	1.000000	1.000000	1.000000	68.359375	95.304320	-12.638819	254.940000
0.510000	0.760000	1.000000	1.000000	1.000000	1.000000	68.359375	95.157141	-12.789705	247.940000
0.520000	0.760000	1.000000	1.000000	1.000000	1.000000	72.631836	94.925152	-13.390361	241.780000
0.530000	0.760000	1.000000	1.000000	1.000000	1.000000	72.631836	94.764653	-13.811097	235.200000
0.540000	0.760000	1.000000	1.000000	1.000000	1.000000	72.631836	94.421399	-14.046943	230.160000
0.550000	0.760000	1.000000	1.000000	1.000000	1.000000	76.904297	94.512944	-14.614619	257.670000
0.560000	0.760000	1.000000	1.000000	1.000000	1.000000	76.904297	94.640394	-14.695166	241.010000
0.570000	0.760000	1.000000	1.000000	1.000000	1.000000	81.176758	94.502558	-13.920279	237.020000
0.580000	0.760000	1.000000	1.000000	1.000000	1.000000	81.176758	94.614390	-14.769677	233.800000
0.590000	0.760000	1.000000	1.000000	1.000000	1.000000	81.176758	94.453160	-14.916241	230.860000
0.600000	0.760000	1.000000	1.000000	1.000000	1.000000	85.449219	94.230617	-14.263021	229.320000
0.610000	0.760000	1.000000	1.000000	1.000000	1.000000	85.449219	94.080288	-14.697659	228.620000
0.620000	0.760000	1.000000	1.000000	1.000000	1.000000	85.449219	94.006821	-14.383165	229.670000
0.630000	0.760000	1.000000	1.000000	1.000000	1.000000	89.721680	94.153744	-14.874294	232.400000
0.640000	0.760000	1.000000	1.000000	1.000000	1.000000	89.721680	94.533502	-14.874164	235.480000
0.650000	0.760000	1.000000	1.000000	1.000000	1.000000	93.994141	94.816125	-13.847723	239.820000
0.660000	0.760000	1.000000	1.000000	1.000000	1.000000	93.994141	95.146931	-14.507129	248.010000
0.670000	0.760000	1.000000	1.000000	1.000000	1.000000	93.994141	94.892612	-13.997553	255.500000
0.680000	0.760000	1.000000	1.000000	1.000000	1.000000	98.266602	94.753226	-14.621297	261.940000
0.690000	0.760000	0.000000	0.000000	-1.000000	0.000000	81.176758	81.338162	-22.979837	43.890000
0.700000	0.760000	0.000000	0.000000	-1.000000	0.000000	81.176758	81.413946	-23.201532	42.350000
0.710000	0.760000	0.000000	0.000000	-1.000000	0.000000	4.272461	81.625069	3.401719	10.010000
0.720000	0.760000	0.000000	0.000000	-1.000000	0.000000	4.272461	81.398088	0.668424	1.470000
0.730000	0.760000	0.000000	0.000000	-1.000000	0.000000	0.000000	81.021308	0.000000	1.330000
0.740000	0.760000	0.000000	0.000000	-1.000000	0.000000	0.000000	81.333117	0.000000	1.260000
0.750000	0.760000	0.000000	0.000000	-1.000000	0.000000	0.000000	81.831646	0.000000	1.470000
0.760000	0.760000	0.000000	0.000000	-1.000000	0.000000	0.000000	81.420641	0.000000	1.750000
0.770000	0.760000	0.000000	0.000000	-1.000000	0.000000	0.000000	86.688188	0.000000	0.770000
0.780000	0.760000	0.000000	0.000000	-1.000000	0.000000	0.000000	85.779150	0.000000	1.120000
0.790000	0.760000	1.000000	1.000000	1.000000	1.000000	119.628906	99.513555	-12.239620	436.660000
0.800000	0.760000	1.000000	1.000000	1.000000	1.000000	119.628906	99.650657	-12.041185	456.820000
0.810000	0.760000	1.000000	1.000000	1.000000	1.000000	123.901367	99.717264	-11.692915	482.930000
0.820000	0.760000	1.000000	1.000000	1.000000	1.000000	123.901367	100.058874	-11.855206	508.200000
0.830000	0.760000	1.000000	1.000000	1.000000	1.000000	123.901367	100.384314	-12.161288	528.990000
0.840000	0.760000	1.000000	1.000000	1.000000	1.000000	128.173828	100.655342	-10.962750	547.820000
0.850000	0.760000	1.000000	1.000000	1.000000	1.000000	128.173828	100.853676	-12.008613	567.000000
0.860000	0.760000	1.000000	1.000000	1.000000	1.000000	128.173828	101.177190	-11.600230	589.470000
0.870000	0.760000	1.000000	1.000000	1.000000	1.000000	128.173828	101.536231	-11.608615	608.090000
0.880000	0.760000	1.000000	1.000000	1.000000	1.000000	132.446289	101.887313	-10.719328	623.980000
0.890000	0.760000	1.000000	1.000000	1.000000	1.000000	132.446289	102.194790	-11.658895	638.190000
0.900000	0.760000	1.000000	1.000000	1.000000	1.000000	132.446289	102.380767	-11.447865	646.940000
0.910000	0.760000	1.000000	1.000000	1.000000	1.000000	132.446289	102.462773	-11.698301	654.150000
0.920000	0.760000	1.000000	1.000000	1.000000	1.000000	132.446289	102.463645	-11.150452	661.010000
0.930000	0.760000	1.000000	1.000000	1.000000	1.000000	136.718750	102.477419	-10.612571	667.380000
0.940000	0.760000	1.000000	1.000000	1.000000	1.000000	136.718750	102.506143	-11.402691	675.640000
0.950000	0.760000	1.000000	1.000000	1.000000	1.000000	136.718750	102.555419	-11.516789	682.010000
0.960000	0.760000	1.000000	1.000000	1.000000	1.000000	136.718750	102.634965	-11.315660	688.240000
0.970000	0.760000	1.000000	1.000000	1.000000	1.000000	136.718750	102.715393	-11.616711	689.850000
0.980000	0.760000	1.000000	1.000000	1.000000	1.000000	136.718750	102.827344	-10.804975	690.620000
0.990000	0.760000	1.000000	1.000000	1.000000	1.000000	140.991211	102.917901	-10.508512	691.250000
1.000000	0.760000	1.000000	1.000000	1.000000	1.000000	140.991211	102.982920	-11.076287	690.410000
0.500000	0.780000	1.000000	1.000000	1.000000	1.000000	68.359375	95.685811	-12.522989	271.600000
0.510000	0.780000	1.000000	1.000000	1.000000	1.000000	68.359375	95.533617	-12.499614	264.320000
0.520000	0.780000	1.000000	1.000000	1.000000	1.000000	72.631836	95.301954	-13.370905	257.460000
0.530000	0.780000	1.000000	1.000000	1.000000	1.000000	72.631836	95.156661	-13.628446	250.250000
0.540000	0.780000	1.000000	1.000000	1.000000	1.000000	72.631836	94.925088	-13.682727	244.510000
0.550000	0.780000	1.000000	1.000000	1.000000	1.000000	76.904297	95.016480	-14.451334	275.380000
0.560000	0.780000	1.000000	1.000000	1.000000	1.000000	76.904297	95.089932	-14.306240	257.390000
0.570000	0.780000	1.000000	1.000000	1.000000	1.000000	81.176758	94.954978	-13.836305	252.420000
0.580000	0.780000	1.000000	1.000000	1.000000	1.000000	81.176758	95.104057	-14.460630	248.080000
0.590000	0.780000	1.000000	1.000000	1.000000	1.000000	81.176758	94.935520	-14.446552	245.420000
0.600000	0.780000	1.000000	1.000000	1.000000	1.000000	85.449219	94.758669	-14.262806	243.040000
0.610000	0.780000	1.000000	1.000000	1.000000	1.000000	85.449219	94.574502	-14.537807	242.200000
0.620000	0.780000	1.000000	1.000000	1.000000	1.000000	85.449219	94.483760	-14.045450	241.570000
0.630000	0.780000	1.000000	1.000000	1.000000	1.000000	89.721680	94.624836	-14.882446	245.490000
0.640000	0.780000	1.000000	1.000000	1.000000	1.000000	89.721680	94.939646	-14.952784	247.100000
0.650000	0.780000	1.000000	1.000000	1.000000	1.000000	93.994141	95.250626	-13.776465	252.770000
0.660000	0.780000	1.000000	1.000000	1.000000	1.000000	93.994141	95.580077	-14.251498	256.620000
0.670000	0.780000	1.000000	1.000000	1.000000	1.000000	93.994141	95.332906	-13.602553	265.720000
0.680000	0.780000	1.000000	1.000000	1.000000	1.000000	98.266602	95.230382	-14.407574	270.620000
0.690000	0.780000	0.000000	0.000000	-1.000000	0.000000	81.176758	81.579033	-22.776440	47.810000
0.700000	0.780000	0.000000	0.000000	-1.000000	0.000000	81.176758	81.605061	-23.015664	45.150000
0.710000	0.780000	0.000000	0.000000	-1.000000	0.000000	4.272461	82.042890	4.021527	44.100000
0.720000	0.780000	0.000000	0.000000	-1.000000	0.000000	4.272461	81.745622	1.264830	1.750000
0.730000	0.780000	0.000000	0.000000	-1.000000	0.000000	4.272461	81.228763	-0.038292	1.610000
0.740000	0.780000	0.000000	0.000000	-1.000000	0.000000	0.000000	81.504858	0.000000	1.540000
0.750000	0.780000	0.000000	0.000000	-1.000000	0.000000	0.000000	81.903783	0.000000	1.820000
0.760000	0.780000	0.000000	0.000000	-1.000000	0.000000	0.000000	81.647791	0.000000	2.170000
0.770000	0.780000	0.000000	0.000000	-1.000000	0.000000	0.000000	86.944577	0.000000	0.980000
0.780000	0.780000	0.000000	0.000000	-1.000000	0.000000	0.000000	85.817673	0.000000	1.470000
0.790000	0.780000	1.000000	1.000000	1.000000	1.000000	119.628906	99.961624	-12.141491	464.030000
0.800000	0.780000	1.000000	1.000000	1.000000	1.000000	119.628906	100.024442	-11.476990	486.780000
0.810000	0.780000	1.000000	1.000000	1.000000	1.000000	123.901367	100.195323	-12.155221	514.710000
0.820000	0.780000	1.000000	1.000000	1.000000	1.000000	123.901367	100.529221	-11.776160	538.650000
0.830000	0.780000	1.000000	1.000000	1.000000	1.000000	123.901367	100.864549	-11.465480	561.050000
0.840000	0.780000	1.000000	1.000000	1.000000	1.000000	128.173828	101.110693	-11.127542	580.790000
0.850000	0.780000	1.000000	1.000000	1.000000	1.000000	128.173828	101.335707	-11.788564	601.930000
0.860000	0.780000	1.000000	1.000000	1.000000	1.000000	128.173828	101.685839	-11.742687	624.260000
0.870000	0.780000	1.000000	1.000000	1.000000	1.000000	128.173828	102.077043	-11.063038	643.790000
0.880000	0.780000	1.000000	1.000000	1.000000	1.000000	132.446289	102.435550	-10.809517	660.590000
0.890000	0.780000	1.000000	1.000000	1.000000	1.000000	132.446289	102.704218	-11.716393	672.420000
0.900000	0.780000	1.000000	1.000000	1.000000	1.000000	132.446289	102.845197	-11.271609	680.050000
0.910000	0.780000	1.000000	1.000000	1.000000	1.000000	132.446289	102.903034	-11.660198	689.080000
0.920000	0.780000	1.000000	1.000000	1.000000	1.000000	132.446289	102.888312	-10.714481	696.220000
0.930000	0.780000	1.000000	1.000000	1.000000	1.000000	136.718750	102.890244	-10.697810	705.320000
0.940000	0.780000	1.000000	1.000000	1.000000	1.000000	136.718750	102.935087	-11.584067	713.300000
0.950000	0.780000	1.000000	1.000000	1.000000	1.000000	136.718750	102.995353	-11.199234	718.480000
0.960000	0.780000	1.000000	1.000000	1.000000	1.000000	136.718750	103.072109	-11.450900	723.870000
0.970000	0.780000	1.000000	1.000000	1.000000	1.000000	136.718750	103.179935	-11.198021	727.160000
0.980000	0.780000	1.000000	1.000000	1.000000	1.000000	136.718750	103.287753	-10.471806	728.840000
0.990000	0.780000	1.000000	1.000000	1.000000	1.000000	140.991211	103.362094	-10.576417	727.440000
1.000000	0.780000	1.000000	1.000000	1.000000	1.000000	140.991211	103.437224	-11.451457	728.560000
0.500000	0.800000	1.000000	1.000000	1.000000	1.000000	68.359375	96.050069	-12.428873	289.240000
0.510000	0.800000	1.000000	1.000000	1.000000	1.000000	68.359375	95.897886	-12.206174	281.330000
0.520000	0.800000	1.000000	1.000000	1.000000	1.000000	72.631836	95.668090	-13.380712	273.840000
0.530000	0.800000	1.000000	1.000000	1.000000	1.000000	72.631836	95.533242	-13.499130	266.210000
0.540000	0.800000	1.000000	1.000000	1.000000	1.000000	72.631836	95.325476	-13.388946	260.190000
0.550000	0.800000	1.000000	1.000000	1.000000	1.000000	76.904297	95.448991	-14.345156	294.210000
0.560000	0.800000	1.000000	1.000000	1.000000	1.000000	76.904297	95.528569	-13.881618	274.680000
0.570000	0.800000	1.000000	1.000000	1.000000	1.000000	81.176758	95.402508	-13.797039	268.520000
0.580000	0.800000	1.000000	1.000000	1.000000	1.000000	81.176758	95.574154	-14.218709	263.340000
0.590000	0.800000	1.000000	1.000000	1.000000	1.000000	81.176758	95.385636	-14.058219	260.610000
0.600000	0.800000	1.000000	1.000000	1.000000	1.000000	85.449219	95.237630	-14.326863	257.460000
0.610000	0.800000	1.000000	1.000000	1.000000	1.000000	85.449219	95.050554	-14.482515	256.410000
0.620000	0.800000	1.000000	1.000000	1.000000	1.000000	85.449219	94.970773	-13.797643	255.640000
0.630000	0.800000	1.000000	1.000000	1.000000	1.000000	89.721680	95.074182	-14.834799	259.000000
0.640000	0.800000	1.000000	1.000000	1.000000	1.000000	89.721680	95.337365	-14.702294	260.050000
0.650000	0.800000	1.000000	1.000000	1.000000	1.000000	93.994141	95.644694	-13.799713	266.070000
0.660000	0.800000	1.000000	1.000000	1.000000	1.000000	93.994141	95.941095	-14.146536	266.420000
0.670000	0.800000	1.000000	1.000000	1.000000	1.000000	93.994141	95.763727	-13.357502	276.150000
0.680000	0.800000	1.000000	1.000000	1.000000	1.000000	98.266602	95.715201	-14.043156	280.840000
0.690000	0.800000	0.000000	0.000000	-1.000000	0.000000	81.176758	81.823321	-22.641136	53.480000
0.700000	0.800000	0.000000	0.000000	-1.000000	0.000000	81.176758	81.813579	-22.798395	49.910000
0.710000	0.800000	0.000000	0.000000	-1.000000	0.000000	81.176758	80.985696	-23.196764	47.460000
0.720000	0.800000	0.000000	0.000000	-1.000000	0.000000	4.272461	82.120800	1.904414	2.100000
0.730000	0.800000	0.000000	0.000000	-1.000000	0.000000	4.272461	81.431224	0.592931	1.890000
0.740000	0.800000	0.000000	0.000000	-1.000000	0.000000	0.000000	81.661973	0.000000	1.890000
0.750000	0.800000	0.000000	0.000000	-1.000000	0.000000	0.000000	82.053766	0.000000	2.240000
0.760000	0.800000	0.000000	0.000000	-1.000000	0.000000	0.000000	81.870949	0.000000	2.660000
0.770000	0.800000	0.000000	0.000000	-1.000000	0.000000	0.000000	87.114807	0.000000	1.190000
0.780000	0.800000	0.000000	0.000000	-1.000000	0.000000	0.000000	85.916603	0.000000	1.960000
0.790000	0.800000	1.000000	1.000000	1.000000	1.000000	119.628906	100.355915	-12.271362	490.980000
0.800000	0.800000	1.000000	1.000000	1.000000	1.000000	119.628906	100.405797	-11.099064	517.650000
0.810000	0.800000	1.000000	1.000000	1.000000	1.000000	123.901367	100.629438	-12.153981	546.280000
0.820000	0.800000	1.000000	1.000000	1.000000	1.000000	123.901367	100.991201	-11.909463	571.900000
0.830000	0.800000	1.000000	1.000000	1.000000	1.000000	123.901367	101.314990	-11.037788	593.670000
0.840000	0.800000	1.000000	1.000000	1.000000	1.000000	128.173828	101.544860	-11.407329	614.320000
0.850000	0.800000	1.000000	1.000000	1.000000	1.000000	128.173828	101.815163	-11.473297	638.050000
0.860000	0.800000	1.000000	1.000000	1.000000	1.000000	128.173828	102.214799	-11.748292	660.520000
0.870000	0.800000	1.000000	1.000000	1.000000	1.000000	128.173828	102.611794	-10.696950	681.380000
0.880000	0.800000	1.000000	1.000000	1.000000	1.000000	132.446289	102.964700	-11.042691	698.110000
0.890000	0.800000	1.000000	1.000000	1.000000	1.000000	132.446289	103.186575	-11.527128	709.240000
0.900000	0.800000	1.000000	1.000000	1.000000	1.000000	132.446289	103.289472	-11.361663	717.990000
0.910000	0.800000	1.000000	1.000000	1.000000	1.000000	132.446289	103.293896	-11.359249	723.380000
0.920000	0.800000	1.000000	1.000000	1.000000	1.000000	132.446289	103.288718	-10.486638	733.600000
0.930000	0.800000	1.000000	1.000000	1.000000	1.000000	136.718750	103.301002	-10.958223	743.330000
0.940000	0.800000	1.000000	1.000000	1.000000	1.000000	136.718750	103.353287	-11.463707	751.940000
0.950000	0.800000	1.000000	1.000000	1.000000	1.000000	136.718750	103.422787	-11.091274	757.750000
0.960000	0.800000	1.000000	1.000000	1.000000	1.000000	136.718750	103.507597	-11.473010	763.700000
0.970000	0.800000	1.000000	1.000000	1.000000	1.000000	136.718750	103.638549	-10.677296	767.550000
0.980000	0.800000	1.000000	1.000000	1.000000	1.000000	140.991211	103.732564	-10.348810	764.890000
0.990000	0.800000	1.000000	1.000000	1.000000	1.000000	140.991211	103.797915	-10.854647	762.300000
1.000000	0.800000	1.000000	1.000000	1.000000	1.000000	140.991211	103.851344	-11.429196	765.660000
0.500000	0.820000	1.000000	1.000000	1.000000	1.000000	68.359375	96.413313	-12.349903	307.440000
0.510000	0.820000	1.000000	1.000000	1.000000	1.000000	68.359375	96.258203	-11.939498	299.250000
0.520000	0.820000	1.000000	1.000000	1.000000	1.000000	72.631836	96.029145	-13.393843	291.060000
0.530000	0.820000	1.000000	1.000000	1.000000	1.000000	72.631836	95.897305	-13.406161	283.080000
0.540000	0.820000	1.000000	1.000000	1.000000	1.000000	72.631836	95.698530	-13.117668	276.570000
0.550000	0.820000	1.000000	1.000000	1.000000	1.000000	76.904297	95.873434	-14.039941	313.460000
0.560000	0.820000	1.000000	1.000000	1.000000	1.000000	76.904297	95.954757	-13.522928	292.880000
0.570000	0.820000	1.000000	1.000000	1.000000	1.000000	81.176758	95.832564	-13.794470	285.460000
0.580000	0.820000	1.000000	1.000000	1.000000	1.000000	81.176758	96.022934	-14.074708	279.790000
0.590000	0.820000	1.000000	1.000000	1.000000	1.000000	81.176758	95.795589	-13.754124	276.570000
0.600000	0.820000	1.000000	1.000000	1.000000	1.000000	85.449219	95.679894	-14.437400	272.580000
0.610000	0.820000	1.000000	1.000000	1.000000	1.000000	85.449219	95.514499	-14.466993	271.390000
0.620000	0.820000	1.000000	1.000000	1.000000	1.000000	85.449219	95.451516	-13.615388	270.340000
0.630000	0.820000	1.000000	1.000000	1.000000	1.000000	89.721680	95.530799	-14.550269	272.790000
0.640000	0.820000	1.000000	1.000000	1.000000	1.000000	89.721680	95.726602	-14.420437	273.280000
0.650000	0.820000	1.000000	1.000000	1.000000	1.000000	93.994141	96.026976	-13.888572	279.720000
0.660000	0.820000	1.000000	1.000000	1.000000	1.000000	93.994141	96.287956	-14.141340	280.560000
0.670000	0.820000	1.000000	1.000000	1.000000	1.000000	98.266602	96.193553	-13.231120	286.580000
0.680000	0.820000	1.000000	1.000000	1.000000	1.000000	98.266602	96.165791	-13.800292	291.270000
0.690000	0.820000	0.000000	0.000000	-1.000000	0.000000	81.176758	82.057212	-22.503641	61.670000
0.700000	0.820000	0.000000	0.000000	-1.000000	0.000000	81.176758	82.027549	-22.690876	56.560000
0.710000	0.820000	0.000000	0.000000	-1.000000	0.000000	81.176758	81.200377	-23.004563	52.780000
0.720000	0.820000	0.000000	0.000000	-1.000000	0.000000	4.272461	82.396454	2.568039	2.660000
0.730000	0.820000	0.000000	0.000000	-1.000000	0.000000	4.272461	81.632494	1.282174	2.380000
0.740000	0.820000	0.000000	0.000000	-1.000000	0.000000	4.272461	81.797296	0.580239	2.310000
0.750000	0.820000	0.000000	0.000000	-1.000000	0.000000	0.000000	82.180710	0.000000	2.800000
0.760000	0.820000	0.000000	0.000000	-1.000000	0.000000	0.000000	82.075175	0.000000	3.500000
0.770000	0.820000	0.000000	0.000000	-1.000000	0.000000	0.000000	87.394176	0.000000	1.540000
0.780000	0.820000	0.000000	0.000000	-1.000000	0.000000	0.000000	85.921733	0.000000	2.590000
0.790000	0.820000	1.000000	1.000000	1.000000	1.000000	119.628906	100.733584	-12.274625	519.540000
0.800000	0.820000	1.000000	1.000000	1.000000	1.000000	123.901367	100.787624	-11.125611	548.520000
0.810000	0.820000	1.000000	1.000000	1.000000	1.000000	123.901367	101.091589	-11.855191	578.550000
0.820000	0.820000	1.000000	1.000000	1.000000	1.000000	123.901367	101.455423	-11.931142	605.150000
0.830000	0.820000	1.000000	1.000000	1.000000	1.000000	123.901367	101.751059	-10.729355	626.640000
0.840000	0.820000	1.000000	1.000000	1.000000	1.000000	128.173828	101.978941	-11.788698	648.620000
0.850000	0.820000	1.000000	1.000000	1.000000	1.000000	128.173828	102.308481	-11.308619	673.750000
0.860000	0.820000	1.000000	1.000000	1.000000	1.000000	128.173828	102.720182	-11.555717	698.950000
0.870000	0.820000	1.000000	1.000000	1.000000	1.000000	132.446289	103.135133	-10.478469	719.950000
0.880000	0.820000	1.000000	1.000000	1.000000	1.000000	132.446289	103.448111	-11.373873	733.320000
0.890000	0.820000	1.000000	1.000000	1.000000	1.000000	132.446289	103.641437	-11.222426	744.870000
0.900000	0.820000	1.000000	1.000000	1.000000	1.000000	132.446289	103.695577	-11.469467	753.060000
0.910000	0.820000	1.000000	1.000000	1.000000	1.000000	132.446289	103.673936	-10.867536	762.300000
0.920000	0.820000	1.000000	1.000000	1.000000	1.000000	136.718750	103.671731	-10.404931	769.440000
0.930000	0.820000	1.000000	1.000000	1.000000	1.000000	136.718750	103.697413	-11.298205	782.250000
0.940000	0.820000	1.000000	1.000000	1.000000	1.000000	136.718750	103.760591	-11.190052	791.280000
0.950000	0.820000	1.000000	1.000000	1.000000	1.000000	136.718750	103.845100	-11.210003	797.160000
0.960000	0.820000	1.000000	1.000000	1.000000	1.000000	136.718750	103.944585	-11.252046	801.570000
0.970000	0.820000	1.000000	1.000000	1.000000	1.000000	136.718750	104.073614	-10.364731	806.540000
0.980000	0.820000	1.000000	1.000000	1.000000	1.000000	140.991211	104.174011	-10.391912	805.420000
0.990000	0.820000	1.000000	1.000000	1.000000	1.000000	140.991211	104.221401	-11.245090	801.570000
1.000000	0.820000	1.000000	1.000000	1.000000	1.000000	140.991211	104.258546	-11.136252	803.740000
0.500000	0.840000	1.000000	1.000000	1.000000	1.000000	68.359375	96.776365	-12.286402	326.130000
0.510000	0.840000	1.000000	1.000000	1.000000	1.000000	68.359375	96.607412	-11.713387	317.520000
0.520000	0.840000	1.000000	1.000000	1.000000	1.000000	72.631836	96.383321	-13.224756	308.910000
0.530000	0.840000	1.000000	1.000000	1.000000	1.000000	72.631836	96.265959	-13.332450	300.510000
0.540000	0.840000	1.000000	1.000000	1.000000	1.000000	72.631836	96.078585	-12.866419	293.650000
0.550000	0.840000	1.000000	1.000000	1.000000	1.000000	76.904297	96.285174	-13.768645	333.200000
0.560000	0.840000	1.000000	1.000000	1.000000	1.000000	76.904297	96.088504	-14.153388	326.130000
0.570000	0.840000	1.000000	1.000000	1.000000	1.000000	81.176758	96.292215	-13.836453	303.590000
0.580000	0.840000	1.000000	1.000000	1.000000	1.000000	81.176758	96.448472	-14.005379	297.570000
0.590000	0.840000	1.000000	1.000000	1.000000	1.000000	81.176758	96.211043	-13.499303	293.090000
0.600000	0.840000	1.000000	1.000000	1.000000	1.000000	85.449219	96.097255	-14.429058	288.330000
0.610000	0.840000	1.000000	1.000000	1.000000	1.000000	85.449219	95.966277	-14.503875	287.560000
0.620000	0.840000	1.000000	1.000000	1.000000	1.000000	89.721680	95.907795	-13.474441	285.880000
0.630000	0.840000	1.000000	1.000000	1.000000	1.000000	89.721680	95.966396	-14.249726	287.140000
0.640000	0.840000	1.000000	1.000000	1.000000	1.000000	89.721680	96.110232	-13.980330	287.840000
0.650000	0.840000	1.000000	1.000000	1.000000	1.000000	93.994141	96.377871	-14.043868	293.860000
0.660000	0.840000	1.000000	1.000000	1.000000	1.000000	93.994141	96.617457	-14.200439	295.260000
0.670000	0.840000	1.000000	1.000000	1.000000	1.000000	98.266602	96.620450	-13.192951	301.070000
0.680000	0.840000	1.000000	1.000000	1.000000	1.000000	98.266602	96.640269	-13.686760	306.530000
0.690000	0.840000	0.000000	0.000000	-1.000000	0.000000	81.176758	82.315294	-22.311286	72.170000
0.700000	0.840000	0.000000	0.000000	-1.000000	0.000000	81.176758	82.258404	-22.501045	65.870000
0.710000	0.840000	0.000000	0.000000	-1.000000	0.000000	81.176758	81.467792	-22.790387	60.480000
0.720000	0.840000	0.000000	0.000000	-1.000000	0.000000	4.272461	82.539648	3.261800	3.430000
0.730000	0.840000	0.000000	0.000000	-1.000000	0.000000	4.272461	81.856227	1.978011	2.940000
0.740000	0.840000	0.000000	0.000000	-1.000000	0.000000	4.272461	81.956851	1.358142	2.940000
0.750000	0.840000	0.000000	0.000000	-1.000000	0.000000	4.272461	82.352378	1.746634	3.570000
0.760000	0.840000	0.000000	0.000000	-1.000000	0.000000	4.272461	82.273795	2.091146	57.820000
0.770000	0.840000	0.000000	0.000000	-1.000000	0.000000	0.000000	87.526224	0.000000	1.960000
0.780000	0.840000	0.000000	0.000000	-1.000000	0.000000	4.272461	86.052363	1.438670	3.430000
0.790000	0.840000	1.000000	1.000000	1.000000	1.000000	119.628906	101.096318	-11.875124	550.130000
0.800000	0.840000	1.000000	1.000000	1.000000	1.000000	123.901367	101.186573	-11.317277	580.790000
0.810000	0.840000	1.000000	1.000000	1.000000	1.000000	123.901367	101.511466	-11.552741	611.170000
0.820000	0.840000	1.000000	1.000000	1.000000	1.000000	123.901367	101.877334	-11.734667	636.300000
0.830000	0.840000	1.000000	1.000000	1.000000	1.000000	128.173828	102.172570	-10.703160	661.150000
0.840000	0.840000	1.000000	1.000000	1.000000	1.000000	128.173828	102.419124	-11.716512	684.740000
0.850000	0.840000	1.000000	1.000000	1.000000	1.000000	128.173828	102.787894	-11.388724	711.550000
0.860000	0.840000	1.000000	1.000000	1.000000	1.000000	128.173828	103.225108	-11.002832	737.380000
0.870000	0.840000	1.000000	1.000000	1.000000	1.000000	132.446289	103.613726	-10.494086	754.740000
0.880000	0.840000	1.000000	1.000000	1.000000	1.000000	132.446289	103.929207	-11.478397	772.940000
0.890000	0.840000	1.000000	1.000000	1.000000	1.000000	132.446289	104.053367	-11.044855	780.780000
0.900000	0.840000	1.000000	1.000000	1.000000	1.000000	132.446289	104.086139	-11.439556	788.480000
0.910000	0.840000	1.000000	1.000000	1.000000	1.000000	132.446289	104.058212	-10.494525	799.890000
0.920000	0.840000	1.000000	1.000000	1.000000	1.000000	136.718750	104.050681	-10.502486	810.810000
0.930000	0.840000	1.000000	1.000000	1.000000	1.000000	136.718750	104.087973	-11.365465	819.560000
0.940000	0.840000	1.000000	1.000000	1.000000	1.000000	136.718750	104.162852	-10.941601	830.060000
0.950000	0.840000	1.000000	1.000000	1.000000	1.000000	136.718750	104.247829	-11.328634	836.150000
0.960000	0.840000	1.000000	1.000000	1.000000	1.000000	136.718750	104.360068	-10.770389	840.630000
0.970000	0.840000	1.000000	1.000000	1.000000	1.000000	136.718750	104.483947	-10.244144	844.760000
0.980000	0.840000	1.000000	1.000000	1.000000	1.000000	140.991211	104.583814	-10.616018	843.360000
0.990000	0.840000	1.000000	1.000000	1.000000	1.000000	140.991211	104.630833	-11.252989	842.730000
1.000000	0.840000	1.000000	1.000000	1.000000	1.000000	140.991211	104.655785	-10.840891	842.660000
0.500000	0.860000	1.000000	2.000000	0.500000	0.500000	68.359375	97.127848	-12.208749	345.100000
0.510000	0.860000	1.000000	1.000000	1.000000	1.000000	68.359375	96.949333	-11.514085	336.070000
0.520000	0.860000	1.000000	1.000000	1.000000	1.000000	72.631836	96.734225	-13.079302	327.390000
0.530000	0.860000	1.000000	1.000000	1.000000	1.000000	72.631836	96.625930	-13.274406	318.360000
0.540000	0.860000	1.000000	1.000000	1.000000	1.000000	72.631836	96.470818	-12.641236	311.290000
0.550000	0.860000	1.000000	1.000000	1.000000	1.000000	76.904297	96.687728	-13.516673	353.360000
0.560000	0.860000	1.000000	1.000000	1.000000	1.000000	76.904297	96.498643	-13.926149	346.080000
0.570000	0.860000	1.000000	1.000000	1.000000	1.000000	81.176758	96.720123	-13.935111	322.350000
0.580000	0.860000	1.000000	1.000000	1.000000	1.000000	81.176758	96.853280	-13.971744	315.770000
0.590000	0.860000	1.000000	1.000000	1.000000	1.000000	81.176758	96.614033	-13.291049	310.590000
0.600000	0.860000	1.000000	1.000000	1.000000	1.000000	85.449219	96.500363	-14.379123	305.410000
0.610000	0.860000	1.000000	1.000000	1.000000	1.000000	85.449219	96.405991	-14.463134	304.290000
0.620000	0.860000	1.000000	1.000000	1.000000	1.000000	89.721680	96.347931	-13.385586	301.700000
0.630000	0.860000	1.000000	1.000000	1.000000	1.000000	89.721680	96.385109	-14.012766	301.840000
0.640000	0.860000	1.000000	1.000000	1.000000	1.000000	89.721680	96.487679	-13.623533	303.240000
0.650000	0.860000	1.000000	1.000000	1.000000	1.000000	93.994141	96.731692	-14.195894	308.420000
0.660000	0.860000	1.000000	1.000000	1.000000	1.000000	93.994141	96.938057	-14.231833	310.590000
0.670000	0.860000	1.000000	1.000000	1.000000	1.000000	98.266602	97.040802	-13.258200	316.330000
0.680000	0.860000	1.000000	1.000000	1.000000	1.000000	98.266602	97.120076	-13.703088	322.210000
0.690000	0.860000	0.000000	0.000000	-1.000000	0.000000	81.176758	82.586617	-22.187293	83.580000
0.700000	0.860000	0.000000	0.000000	-1.000000	0.000000	81.176758	82.474953	-22.332111	77.210000
0.710000	0.860000	0.000000	0.000000	-1.000000	0.000000	81.176758	81.741038	-22.486721	70.490000
0.720000	0.860000	0.000000	0.000000	-1.000000	0.000000	4.272461	82.529115	3.999607	65.870000
0.730000	0.860000	0.000000	0.000000	-1.000000	0.000000	4.272461	82.072359	2.714503	3.640000
0.740000	0.860000	0.000000	0.000000	-1.000000	0.000000	4.272461	82.134312	2.173206	3.710000
0.750000	0.860000	0.000000	0.000000	-1.000000	0.000000	4.272461	82.416788	2.652911	62.020000
0.760000	0.860000	0.000000	0.000000	-1.000000	0.000000	4.272461	82.481861	3.021264	64.190000
0.770000	0.860000	0.000000	0.000000	-1.000000	0.000000	0.000000	87.269228	0.000000	2.450000
0.780000	0.860000	1.000000	1.000000	1.000000	1.000000	119.628906	101.232704	-11.790899	552.020000
0.790000	0.860000	1.000000	1.000000	1.000000	1.000000	119.628906	101.422373	-11.376153	579.740000
0.800000	0.860000	1.000000	1.000000	1.000000	1.000000	123.901367	101.587675	-11.642459	613.060000
0.810000	0.860000	1.000000	1.000000	1.000000	1.000000	123.901367	101.937958	-11.452296	644.910000
0.820000	0.860000	1.000000	1.000000	1.000000	1.000000	123.901367	102.293286	-11.196913	671.020000
0.830000	0.860000	1.000000	1.000000	1.000000	1.000000	128.173828	102.581866	-10.854985	696.430000
0.840000	0.860000	1.000000	1.000000	1.000000	1.000000	128.173828	102.846441	-11.454228	722.960000
0.850000	0.860000	1.000000	1.000000	1.000000	1.000000	128.173828	103.254721	-11.493883	748.300000
0.860000	0.860000	1.000000	1.000000	1.000000	1.000000	128.173828	103.700730	-10.659217	774.900000
0.870000	0.860000	1.000000	1.000000	1.000000	1.000000	132.446289	104.087017	-10.623700	792.330000
0.880000	0.860000	1.000000	1.000000	1.000000	1.000000	132.446289	104.354233	-11.404240	807.310000
0.890000	0.860000	1.000000	1.000000	1.000000	1.000000	132.446289	104.441868	-11.067978	817.390000
0.900000	0.860000	1.000000	1.000000	1.000000	1.000000	132.446289	104.450423	-11.263692	827.750000
0.910000	0.860000	1.000000	1.000000	1.000000	1.000000	132.446289	104.418930	-10.286954	838.530000
0.920000	0.860000	1.000000	1.000000	1.000000	1.000000	136.718750	104.417058	-10.719958	850.290000
0.930000	0.860000	1.000000	1.000000	1.000000	1.000000	136.718750	104.476960	-11.243213	862.330000
0.940000	0.860000	1.000000	1.000000	1.000000	1.000000	136.718750	104.552172	-10.900466	871.010000
0.950000	0.860000	1.000000	1.000000	1.000000	1.000000	136.718750	104.642509	-11.250109	875.840000
0.960000	0.860000	1.000000	1.000000	1.000000	1.000000	136.718750	104.767782	-10.402002	878.290000
0.970000	0.860000	1.000000	1.000000	1.000000	1.000000	140.991211	104.896240	-10.162228	882.210000
0.980000	0.860000	1.000000	1.000000	1.000000	1.000000	140.991211	104.980570	-10.938173	884.240000
0.990000	0.860000	1.000000	1.000000	1.000000	1.000000	140.991211	105.012183	-11.070328	880.530000
1.000000	0.860000	1.000000	1.000000	1.000000	1.000000	140.991211	105.047120	-10.742756	883.330000
0.500000	0.880000	1.000000	3.000000	0.333333	0.333333	68.359375	97.471511	-12.122100	365.120000
0.510000	0.880000	1.000000	1.000000	1.000000	1.000000	68.359375	97.297869	-11.341110	355.110000
0.520000	0.880000	1.000000	1.000000	1.000000	1.000000	72.631836	97.082763	-12.946590	346.220000
0.530000	0.880000	1.000000	1.000000	1.000000	1.000000	72.631836	96.973763	-13.225631	336.840000
0.540000	0.880000	1.000000	1.000000	1.000000	1.000000	72.631836	96.841375	-12.452304	329.350000
0.550000	0.880000	1.000000	1.000000	1.000000	1.000000	76.904297	96.817083	-13.788325	322.560000
0.560000	0.880000	1.000000	1.000000	1.000000	1.000000	76.904297	96.901357	-13.568547	366.450000
0.570000	0.880000	1.000000	1.000000	1.000000	1.000000	81.176758	97.132719	-13.879008	341.950000
0.580000	0.880000	1.000000	1.000000	1.000000	1.000000	81.176758	97.248330	-13.970040	334.740000
0.590000	0.880000	1.000000	1.000000	1.000000	1.000000	81.176758	97.006033	-13.127696	328.790000
0.600000	0.880000	1.000000	1.000000	1.000000	1.000000	85.449219	96.868656	-14.288084	323.400000
0.610000	0.880000	1.000000	1.000000	1.000000	1.000000	85.449219	96.827834	-14.239418	321.790000
0.620000	0.880000	1.000000	1.000000	1.000000	1.000000	89.721680	96.766861	-13.336682	318.710000
0.630000	0.880000	1.000000	1.000000	1.000000	1.000000	89.721680	96.800074	-13.821692	318.570000
0.640000	0.880000	1.000000	1.000000	1.000000	1.000000	89.721680	96.859281	-13.338348	319.340000
0.650000	0.880000	1.000000	1.000000	1.000000	1.000000	93.994141	97.055211	-14.135362	323.610000
0.660000	0.880000	1.000000	1.000000	1.000000	1.000000	93.994141	97.265443	-14.047113	326.340000
0.670000	0.880000	1.000000	1.000000	1.000000	1.000000	98.266602	97.449796	-13.356838	331.730000
0.680000	0.880000	1.000000	1.000000	1.000000	1.000000	98.266602	97.612279	-13.773403	338.660000
0.690000	0.880000	1.000000	1.000000	1.000000	1.000000	102.539063	98.088960	-12.950767	346.570000
0.700000	0.880000	0.000000	0.000000	-1.000000	0.000000	81.176758	82.714880	-22.170981	90.370000
0.710000	0.880000	0.000000	0.000000	-1.000000	0.000000	81.176758	81.955922	-22.286293	83.300000
0.720000	0.880000	0.000000	0.000000	-1.000000	0.000000	85.449219	82.461032	-23.653577	69.090000
0.730000	0.880000	0.000000	0.000000	-1.000000	0.000000	4.272461	82.270077	3.511889	66.710000
0.740000	0.880000	0.000000	0.000000	-1.000000	0.000000	4.272461	82.363792	3.010820	65.030000
0.750000	0.880000	0.000000	0.000000	-1.000000	0.000000	4.272461	82.476361	3.595787	67.060000
0.760000	0.880000	0.000000	0.000000	-1.000000	0.000000	89.721680	82.715089	-23.331377	71.960000
0.770000	0.880000	0.000000	0.000000	-1.000000	0.000000	0.000000	87.240939	0.000000	2.940000
0.780000	0.880000	1.000000	1.000000	1.000000	1.000000	119.628906	101.617723	-11.782982	581.490000
0.790000	0.880000	1.000000	1.000000	1.000000	1.000000	119.628906	101.761297	-11.001151	611.660000
0.800000	0.880000	1.000000	1.000000	1.000000	1.000000	123.901367	101.988695	-11.857571	646.310000
0.810000	0.880000	1.000000	1.000000	1.000000	1.000000	123.901367	102.353370	-11.546508	678.860000
0.820000	0.880000	1.000000	1.000000	1.000000	1.000000	123.901367	102.699851	-10.823675	703.640000
0.830000	0.880000	1.000000	1.000000	1.000000	1.000000	128.173828	102.970789	-11.053728	731.430000
0.840000	0.880000	1.000000	1.000000	1.000000	1.000000	128.173828	103.284944	-11.196567	758.240000
0.850000	0.880000	1.000000	1.000000	1.000000	1.000000	128.173828	103.740124	-11.459831	789.390000
0.860000	0.880000	1.000000	1.000000	1.000000	1.000000	128.173828	104.176924	-10.383821	813.540000
0.870000	0.880000	1.000000	1.000000	1.000000	1.000000	132.446289	104.547284	-10.844553	831.320000
0.880000	0.880000	1.000000	1.000000	1.000000	1.000000	132.446289	104.769811	-11.152829	847.840000
0.890000	0.880000	1.000000	1.000000	1.000000	1.000000	132.446289	104.807214	-11.168446	855.120000
0.900000	0.880000	1.000000	1.000000	1.000000	1.000000	132.446289	104.789534	-10.799968	866.810000
0.910000	0.880000	1.000000	1.000000	1.000000	1.000000	136.718750	104.766960	-10.186849	877.730000
0.920000	0.880000	1.000000	1.000000	1.000000	1.000000	136.718750	104.783078	-11.006270	890.890000
0.930000	0.880000	1.000000	1.000000	1.000000	1.000000	136.718750	104.842553	-11.027932	901.950000
0.940000	0.880000	1.000000	1.000000	1.000000	1.000000	136.718750	104.941966	-11.017962	911.260000
0.950000	0.880000	1.000000	1.000000	1.000000	1.000000	136.718750	105.040422	-11.010898	913.570000
0.960000	0.880000	1.000000	1.000000	1.000000	1.000000	136.718750	105.174892	-10.142794	919.590000
0.970000	0.880000	1.000000	1.000000	1.000000	1.000000	140.991211	105.291750	-10.262081	923.300000
0.980000	0.880000	1.000000	1.000000	1.000000	1.000000	140.991211	105.354395	-11.093207	920.990000
0.990000	0.880000	1.000000	1.000000	1.000000	1.000000	140.991211	105.385132	-10.820361	921.480000
1.000000	0.880000	1.000000	1.000000	1.000000	1.000000	140.991211	105.433183	-10.854672	925.610000
0.500000	0.900000	1.000000	4.000000	0.250000	0.250000	68.359375	97.809893	-11.999353	385.420000
0.510000	0.900000	1.000000	1.000000	1.000000	1.000000	72.631836	97.631051	-11.222124	374.920000
0.520000	0.900000	1.000000	1.000000	1.000000	1.000000	72.631836	97.428798	-12.834363	365.540000
0.530000	0.900000	1.000000	1.000000	1.000000	1.000000	72.631836	97.309606	-13.171631	355.530000
0.540000	0.900000	1.000000	1.000000	1.000000	1.000000	72.631836	97.193158	-12.292114	347.690000
0.550000	0.900000	1.000000	1.000000	1.000000	1.000000	76.904297	97.064117	-13.674835	340.690000
0.560000	0.900000	1.000000	1.000000	1.000000	1.000000	76.904297	97.293729	-13.262119	387.520000
0.570000	0.900000	1.000000	1.000000	1.000000	1.000000	81.176758	97.537391	-13.805879	361.830000
0.580000	0.900000	1.000000	1.000000	1.000000	1.000000	81.176758	97.628131	-13.975266	353.990000
0.590000	0.900000	1.000000	1.000000	1.000000	1.000000	85.449219	97.394153	-12.996105	347.900000
0.600000	0.900000	1.000000	1.000000	1.000000	1.000000	85.449219	97.243425	-14.010182	342.020000
0.610000	0.900000	1.000000	1.000000	1.000000	1.000000	85.449219	97.239248	-14.067109	339.920000
0.620000	0.900000	1.000000	1.000000	1.000000	1.000000	89.721680	97.165329	-13.344756	336.630000
0.630000	0.900000	1.000000	1.000000	1.000000	1.000000	89.721680	97.230408	-13.717869	336.350000
0.640000	0.900000	1.000000	1.000000	1.000000	1.000000	89.721680	97.229409	-13.108867	336.070000
0.650000	0.900000	1.000000	1.000000	1.000000	1.000000	93.994141	97.391803	-14.098602	339.290000
0.660000	0.900000	1.000000	1.000000	1.000000	1.000000	93.994141	97.612574	-13.781148	342.650000
0.670000	0.900000	1.000000	1.000000	1.000000	1.000000	98.266602	97.855067	-13.557023	347.970000
0.680000	0.900000	1.000000	1.000000	1.000000	1.000000	98.266602	98.116009	-13.820486	355.320000
0.690000	0.900000	1.000000	1.000000	1.000000	1.000000	102.539063	98.586452	-13.111231	363.650000
0.700000	0.900000	0.000000	0.000000	-1.000000	0.000000	81.176758	82.976267	-21.991622	105.910000
0.710000	0.900000	0.000000	0.000000	-1.000000	0.000000	81.176758	82.235404	-21.994642	96.670000
0.720000	0.900000	0.000000	0.000000	-1.000000	0.000000	85.449219	82.388657	-23.327345	76.300000
0.730000	0.900000	0.000000	0.000000	-1.000000	0.000000	85.449219	82.487425	-23.411811	70.280000
0.740000	0.900000	0.000000	0.000000	-1.000000	0.000000	4.272461	82.553841	3.917792	69.720000
0.750000	0.900000	0.000000	0.000000	-1.000000	0.000000	89.721680	82.642649	-23.338971	75.600000
0.760000	0.900000	0.000000	0.000000	-1.000000	0.000000	4.272461	84.100122	3.850779	53.550000
0.770000	0.900000	0.000000	0.000000	-1.000000	0.000000	0.000000	86.981985	0.000000	4.550000
0.780000	0.900000	1.000000	1.000000	1.000000	1.000000	119.628906	101.973794	-11.901531	610.050000
0.790000	0.900000	1.000000	1.000000	1.000000	1.000000	119.628906	102.103126	-10.727303	644.000000
0.800000	0.900000	1.000000	1.000000	1.000000	1.000000	123.901367	102.376852	-11.776258	680.750000
0.810000	0.900000	1.000000	1.000000	1.000000	1.000000	123.901367	102.743682	-11.653367	712.110000
0.820000	0.900000	1.000000	1.000000	1.000000	1.000000	123.901367	103.099525	-10.526944	741.720000
0.830000	0.900000	1.000000	1.000000	1.000000	1.000000	128.173828	103.359895	-11.351532	765.660000
0.840000	0.900000	1.000000	1.000000	1.000000	1.000000	128.173828	103.727567	-11.030121	796.530000
0.850000	0.900000	1.000000	1.000000	1.000000	1.000000	128.173828	104.188249	-11.315081	826.910000
0.860000	0.900000	1.000000	1.000000	1.000000	1.000000	132.446289	104.647883	-10.213577	853.860000
0.870000	0.900000	1.000000	1.000000	1.000000	1.000000	132.446289	104.985470	-11.153823	872.760000
0.880000	0.900000	1.000000	1.000000	1.000000	1.000000	132.446289	105.140391	-10.933165	884.100000
0.890000	0.900000	1.000000	1.000000	1.000000	1.000000	132.446289	105.151186	-11.278827	889.980000
0.900000	0.900000	1.000000	1.000000	1.000000	1.000000	132.446289	105.123481	-10.465172	906.360000
0.910000	0.900000	1.000000	1.000000	1.000000	1.000000	136.718750	105.105134	-10.214355	918.680000
0.920000	0.900000	1.000000	1.000000	1.000000	1.000000	136.718750	105.142433	-11.164730	931.000000
0.930000	0.900000	1.000000	1.000000	1.000000	1.000000	136.718750	105.211944	-10.787249	942.830000
0.940000	0.900000	1.000000	1.000000	1.000000	1.000000	136.718750	105.304295	-11.092882	952.280000
0.950000	0.900000	1.000000	1.000000	1.000000	1.000000	136.718750	105.419132	-10.611032	958.650000
0.960000	0.900000	1.000000	1.000000	1.000000	1.000000	140.991211	105.569630	-10.027362	964.460000
0.970000	0.900000	1.000000	1.000000	1.000000	1.000000	140.991211	105.664520	-10.485743	963.340000
0.980000	0.900000	1.000000	1.000000	1.000000	1.000000	140.991211	105.730722	-11.082425	964.600000
0.990000	0.900000	1.000000	1.000000	1.000000	1.000000	140.991211	105.751521	-10.601162	962.360000
1.000000	0.900000	1.000000	1.000000	1.000000	1.000000	140.991211	105.803306	-10.950198	966.210000
0.500000	0.920000	1.000000	5.000000	0.200000	0.200000	68.359375	98.150518	-11.871279	406.140000
0.510000	0.920000	1.000000	1.000000	1.000000	1.000000	72.631836	97.959001	-11.129535	394.940000
0.520000	0.920000	1.000000	1.000000	1.000000	1.000000	72.631836	97.766265	-12.651836	385.070000
0.530000	0.920000	1.000000	1.000000	1.000000	1.000000	72.631836	97.649704	-13.073512	374.780000
0.540000	0.920000	1.000000	1.000000	1.000000	1.000000	76.904297	97.542137	-12.167852	366.380000
0.550000	0.920000	1.000000	1.000000	1.000000	1.000000	76.904297	97.433672	-13.559003	359.310000
0.560000	0.920000	1.000000	1.000000	1.000000	1.000000	76.904297	97.697291	-12.994029	409.150000
0.570000	0.920000	1.000000	1.000000	1.000000	1.000000	81.176758	97.931637	-13.748610	382.130000
0.580000	0.920000	1.000000	1.000000	1.000000	1.000000	81.176758	97.999569	-13.840350	373.940000
0.590000	0.920000	1.000000	1.000000	1.000000	1.000000	85.449219	97.773471	-12.886921	367.430000
0.600000	0.920000	1.000000	1.000000	1.000000	1.000000	85.449219	97.612727	-13.761400	360.990000
0.610000	0.920000	1.000000	1.000000	1.000000	1.000000	85.449219	97.635733	-13.718994	358.820000
0.620000	0.920000	1.000000	1.000000	1.000000	1.000000	89.721680	97.551778	-13.380267	354.760000
0.630000	0.920000	1.000000	1.000000	1.000000	1.000000	89.721680	97.646680	-13.695219	354.690000
0.640000	0.920000	1.000000	1.000000	1.000000	1.000000	89.721680	97.588282	-12.955870	353.570000
0.650000	0.920000	1.000000	1.000000	1.000000	1.000000	93.994141	97.730062	-13.796548	355.530000
0.660000	0.920000	1.000000	1.000000	1.000000	1.000000	93.994141	97.972658	-13.385191	359.870000
0.670000	0.920000	1.000000	1.000000	1.000000	1.000000	98.266602	98.259487	-13.713934	364.630000
0.680000	0.920000	1.000000	1.000000	1.000000	1.000000	98.266602	98.599000	-13.665911	373.380000
0.690000	0.920000	1.000000	1.000000	1.000000	1.000000	102.539063	99.046269	-13.350748	380.730000
0.700000	0.920000	0.000000	0.000000	-1.000000	0.000000	81.176758	83.236871	-21.826011	123.830000
0.710000	0.920000	0.000000	0.000000	-1.000000	0.000000	81.176758	82.471881	-21.753170	114.450000
0.720000	0.920000	0.000000	0.000000	-1.000000	0.000000	85.449219	82.386487	-23.017364	88.060000
0.730000	0.920000	0.000000	0.000000	-1.000000	0.000000	85.449219	82.678654	-23.113911	78.610000
0.740000	0.920000	0.000000	0.000000	-1.000000	0.000000	89.721680	82.752181	-23.177579	79.100000
0.750000	0.920000	0.000000	0.000000	-1.000000	0.000000	89.721680	82.793416	-23.106197	89.110000
0.760000	0.920000	0.000000	0.000000	-1.000000	0.000000	0.000000	86.390388	0.000000	47.250000
0.770000	0.920000	0.000000	0.000000	-1.000000	0.000000	0.000000	86.770421	0.000000	10.150000
0.780000	0.920000	1.000000	1.000000	1.000000	1.000000	119.628906	102.315064	-11.949896	641.620000
0.790000	0.920000	1.000000	1.000000	1.000000	1.000000	123.901367	102.440944	-10.765745	677.110000
0.800000	0.920000	1.000000	1.000000	1.000000	1.000000	123.901367	102.764267	-11.519702	712.740000
0.810000	0.920000	1.000000	1.000000	1.000000	1.000000	123.901367	103.146116	-11.586020	747.320000
0.820000	0.920000	1.000000	1.000000	1.000000	1.000000	128.173828	103.473427	-10.357467	776.790000
0.830000	0.920000	1.000000	1.000000	1.000000	1.000000	128.173828	103.751560	-11.430112	803.390000
0.840000	0.920000	1.000000	1.000000	1.000000	1.000000	128.173828	104.172990	-11.056804	836.080000
0.850000	0.920000	1.000000	1.000000	1.000000	1.000000	128.173828	104.627027	-10.894493	864.640000
0.860000	0.920000	1.000000	1.000000	1.000000	1.000000	132.446289	105.071886	-10.217461	889.630000
0.870000	0.920000	1.000000	1.000000	1.000000	1.000000	132.446289	105.376826	-11.219404	906.990000
0.880000	0.920000	1.000000	1.000000	1.000000	1.000000	132.446289	105.495455	-10.789640	921.550000
0.890000	0.920000	1.000000	1.000000	1.000000	1.000000	132.446289	105.489712	-11.183709	930.860000
0.900000	0.920000	1.000000	1.000000	1.000000	1.000000	132.446289	105.452205	-10.207637	941.710000
0.910000	0.920000	1.000000	1.000000	1.000000	1.000000	136.718750	105.445762	-10.346154	958.510000
0.920000	0.920000	1.000000	1.000000	1.000000	1.000000	136.718750	105.487230	-11.144697	972.510000
0.930000	0.920000	1.000000	1.000000	1.000000	1.000000	136.718750	105.567552	-10.679499	986.230000
0.940000	0.920000	1.000000	1.000000	1.000000	1.000000	136.718750	105.659631	-11.075754	993.580000
0.950000	0.920000	1.000000	1.000000	1.000000	1.000000	136.718750	105.805569	-10.250276	1001.630000
0.960000	0.920000	1.000000	1.000000	1.000000	1.000000	140.991211	105.931705	-9.973094	1004.290000
0.970000	0.920000	1.000000	1.000000	1.000000	1.000000	140.991211	106.031869	-10.750501	1005.760000
0.980000	0.920000	1.000000	1.000000	1.000000	1.000000	140.991211	106.089554	-10.823959	1004.850000
0.990000	0.920000	1.000000	1.000000	1.000000	1.000000	140.991211	106.104756	-10.579126	1002.960000
1.000000	0.920000	1.000000	1.000000	1.000000	1.000000	140.991211	106.165005	-10.923171	1004.290000
0.500000	0.940000	1.000000	5.000000	0.200000	0.200000	68.359375	98.477181	-11.784625	427.210000
0.510000	0.940000	1.000000	1.000000	1.000000	1.000000	72.631836	98.280633	-11.054707	415.240000
0.520000	0.940000	1.000000	1.000000	1.000000	1.000000	72.631836	98.104752	-12.476394	405.230000
0.530000	0.940000	1.000000	1.000000	1.000000	1.000000	72.631836	97.984890	-12.936340	394.380000
0.540000	0.940000	1.000000	1.000000	1.000000	1.000000	76.904297	97.881248	-12.073430	385.490000
0.550000	0.940000	1.000000	1.000000	1.000000	1.000000	76.904297	97.797162	-13.359857	378.210000
0.560000	0.940000	1.000000	1.000000	1.000000	1.000000	76.904297	98.085366	-12.766726	430.220000
0.570000	0.940000	1.000000	1.000000	1.000000	1.000000	81.176758	98.310557	-13.494098	403.130000
0.580000	0.940000	1.000000	1.000000	1.000000	1.000000	81.176758	98.359631	-13.642367	394.310000
0.590000	0.940000	1.000000	1.000000	1.000000	1.000000	85.449219	98.124727	-12.819501	387.380000
0.600000	0.940000	1.000000	1.000000	1.000000	1.000000	85.449219	97.950315	-13.551804	380.380000
0.610000	0.940000	1.000000	1.000000	1.000000	1.000000	85.449219	98.024710	-13.405173	378.140000
0.620000	0.940000	1.000000	1.000000	1.000000	1.000000	89.721680	97.933592	-13.466331	373.590000
0.630000	0.940000	1.000000	1.000000	1.000000	1.000000	89.721680	98.066006	-13.688730	373.170000
0.640000	0.940000	1.000000	1.000000	1.000000	1.000000	89.721680	97.946640	-12.858431	371.560000
0.650000	0.940000	1.000000	1.000000	1.000000	1.000000	93.994141	98.073961	-13.567476	372.890000
0.660000	0.940000	1.000000	1.000000	1.000000	1.000000	93.994141	98.357491	-13.058736	377.510000
0.670000	0.940000	1.000000	1.000000	1.000000	1.000000	98.266602	98.656691	-13.658550	382.060000
0.680000	0.940000	1.000000	1.000000	1.000000	1.000000	98.266602	99.066577	-13.336918	391.720000
0.690000	0.940000	1.000000	1.000000	1.000000	1.000000	102.539063	99.457337	-13.436256	399.980000
0.700000	0.940000	0.000000	0.000000	-1.000000	0.000000	81.176758	83.526895	-21.655320	145.670000
0.710000	0.940000	0.000000	0.000000	-1.000000	0.000000	81.176758	82.701821	-21.474799	133.070000
0.720000	0.940000	0.000000	0.000000	-1.000000	0.000000	85.449219	82.472011	-22.702581	105.910000
0.730000	0.940000	0.000000	0.000000	-1.000000	0.000000	85.449219	82.881274	-22.707280	92.960000
0.740000	0.940000	0.000000	0.000000	-1.000000	0.000000	89.721680	82.938413	-22.885928	94.080000
0.750000	0.940000	0.000000	0.000000	-1.000000	0.000000	89.721680	83.027044	-22.845950	108.850000
0.760000	0.940000	0.000000	0.000000	-1.000000	0.000000	0.000000	86.878081	0.000000	45.710000
0.770000	0.940000	0.000000	0.000000	-1.000000	0.000000	4.272461	86.542644	3.455805	51.100000
0.780000	0.940000	1.000000	1.000000	1.000000	1.000000	119.628906	102.636501	-11.876599	673.050000
0.790000	0.940000	1.000000	1.000000	1.000000	1.000000	123.901367	102.789421	-10.903786	710.500000
0.800000	0.940000	1.000000	1.000000	1.000000	1.000000	123.901367	103.137815	-11.275524	748.370000
0.810000	0.940000	1.000000	1.000000	1.000000	1.000000	123.901367	103.520689	-11.417231	782.040000
0.820000	0.940000	1.000000	1.000000	1.000000	1.000000	128.173828	103.854290	-10.425752	813.260000
0.830000	0.940000	1.000000	1.000000	1.000000	1.000000	128.173828	104.138044	-11.380386	841.190000
0.840000	0.940000	1.000000	1.000000	1.000000	1.000000	128.173828	104.587534	-11.143626	879.060000
0.850000	0.940000	1.000000	1.000000	1.000000	1.000000	128.173828	105.056175	-10.548875	904.610000
0.860000	0.940000	1.000000	1.000000	1.000000	1.000000	132.446289	105.483971	-10.308947	929.740000
0.870000	0.940000	1.000000	1.000000	1.000000	1.000000	132.446289	105.756029	-11.196029	947.520000
0.880000	0.940000	1.000000	1.000000	1.000000	1.000000	132.446289	105.834535	-10.801637	960.400000
0.890000	0.940000	1.000000	1.000000	1.000000	1.000000	132.446289	105.821642	-11.032926	972.230000
0.900000	0.940000	1.000000	1.000000	1.000000	1.000000	132.446289	105.771171	-10.048966	986.090000
0.910000	0.940000	1.000000	1.000000	1.000000	1.000000	136.718750	105.767907	-10.548297	1000.510000
0.920000	0.940000	1.000000	1.000000	1.000000	1.000000	136.718750	105.833334	-10.957635	1014.650000
0.930000	0.940000	1.000000	1.000000	1.000000	1.000000	136.718750	105.920363	-10.723376	1026.480000
0.940000	0.940000	1.000000	1.000000	1.000000	1.000000	136.718750	106.034233	-10.983467	1038.660000
0.950000	0.940000	1.000000	1.000000	1.000000	1.000000	136.718750	106.176893	-10.001145	1040.550000
0.960000	0.940000	1.000000	1.000000	1.000000	1.000000	140.991211	106.299067	-10.032927	1045.170000
0.970000	0.940000	1.000000	1.000000	1.000000	1.000000	140.991211	106.380136	-10.905403	1047.270000
0.980000	0.940000	1.000000	1.000000	1.000000	1.000000	140.991211	106.435168	-10.601275	1047.550000
0.990000	0.940000	1.000000	1.000000	1.000000	1.000000	140.991211	106.475277	-10.689893	1050.980000
1.000000	0.940000	1.000000	1.000000	1.000000	1.000000	140.991211	106.530058	-10.824769	1051.260000
0.500000	0.960000	1.000000	4.000000	0.250000	0.250000	68.359375	98.811931	-11.688116	448.700000
0.510000	0.960000	1.000000	1.000000	1.000000	1.000000	72.631836	98.599535	-10.993939	436.310000
0.520000	0.960000	1.000000	1.000000	1.000000	1.000000	72.631836	98.433741	-12.317698	425.740000
0.530000	0.960000	1.000000	1.000000	1.000000	1.000000	72.631836	98.327155	-12.815994	414.750000
0.540000	0.960000	1.000000	1.000000	1.000000	1.000000	76.904297	98.211437	-11.999153	405.160000
0.550000	0.960000	1.000000	1.000000	1.000000	1.000000	76.904297	98.153896	-13.186053	397.600000
0.560000	0.960000	1.000000	1.000000	1.000000	1.000000	76.904297	98.452007	-12.572930	452.130000
0.570000	0.960000	1.000000	1.000000	1.000000	1.000000	81.176758	98.604294	-13.612003	426.230000
0.580000	0.960000	1.000000	1.000000	1.000000	1.000000	81.176758	98.709612	-13.485957	415.240000
0.590000	0.960000	1.000000	1.000000	1.000000	1.000000	85.449219	98.466530	-12.764962	407.680000
0.600000	0.960000	1.000000	1.000000	1.000000	1.000000	85.449219	98.281742	-13.368673	399.980000
0.610000	0.960000	1.000000	1.000000	1.000000	1.000000	85.449219	98.395712	-13.138299	397.810000
0.620000	0.960000	1.000000	1.000000	1.000000	1.000000	89.721680	98.312258	-13.572152	392.980000
0.630000	0.960000	1.000000	1.000000	1.000000	1.000000	89.721680	98.468450	-13.718126	392.700000
0.640000	0.960000	1.000000	1.000000	1.000000	1.000000	93.994141	98.306649	-12.752439	390.600000
0.650000	0.960000	1.000000	1.000000	1.000000	1.000000	93.994141	98.438120	-13.377038	391.860000
0.660000	0.960000	1.000000	1.000000	1.000000	1.000000	93.994141	98.723145	-12.802172	395.920000
0.670000	0.960000	1.000000	1.000000	1.000000	1.000000	98.266602	99.026798	-13.623350	399.910000
0.680000	0.960000	1.000000	1.000000	1.000000	1.000000	98.266602	99.530491	-12.973730	410.340000
0.690000	0.960000	1.000000	1.000000	1.000000	1.000000	102.539063	99.829654	-13.395295	419.580000
0.700000	0.960000	3.000000	12.000000	0.250000	0.250000	81.176758	83.826935	-21.474257	170.170000
0.710000	0.960000	4.000000	13.000000	0.307692	0.307692	81.176758	83.020671	-21.192367	156.940000
0.720000	0.960000	0.000000	0.000000	-1.000000	0.000000	85.449219	82.464552	-22.363843	128.310000
0.730000	0.960000	0.000000	0.000000	-1.000000	0.000000	85.449219	83.081584	-22.348726	112.280000
0.740000	0.960000	0.000000	0.000000	-1.000000	0.000000	89.721680	83.151355	-22.621584	114.030000
0.750000	0.960000	5.000000	10.000000	0.500000	0.500000	89.721680	83.216108	-22.634826	134.330000
0.760000	0.960000	0.000000	0.000000	-1.000000	0.000000	0.000000	86.972151	0.000000	47.180000
0.770000	0.960000	0.000000	0.000000	-1.000000	0.000000	89.721680	86.758366	-22.534655	63.140000
0.780000	0.960000	1.000000	1.000000	1.000000	1.000000	119.628906	102.955922	-11.399174	705.320000
0.790000	0.960000	1.000000	1.000000	1.000000	1.000000	123.901367	103.137532	-11.083769	744.380000
0.800000	0.960000	1.000000	1.000000	1.000000	1.000000	123.901367	103.514234	-11.120324	784.630000
0.810000	0.960000	1.000000	1.000000	1.000000	1.000000	123.901367	103.895363	-10.973327	819.420000
0.820000	0.960000	1.000000	1.000000	1.000000	1.000000	128.173828	104.205771	-10.526695	848.190000
0.830000	0.960000	1.000000	1.000000	1.000000	1.000000	128.173828	104.519910	-11.147716	883.820000
0.840000	0.960000	1.000000	1.000000	1.000000	1.000000	128.173828	105.007692	-11.257121	920.360000
0.850000	0.960000	1.000000	1.000000	1.000000	1.000000	128.173828	105.484949	-10.272272	947.730000
0.860000	0.960000	1.000000	1.000000	1.000000	1.000000	132.446289	105.886949	-10.457699	971.250000
0.870000	0.960000	1.000000	1.000000	1.000000	1.000000	132.446289	106.111045	-11.014352	987.350000
0.880000	0.960000	1.000000	1.000000	1.000000	1.000000	132.446289	106.152032	-10.885633	1000.230000
0.890000	0.960000	1.000000	1.000000	1.000000	1.000000	132.446289	106.118846	-10.617401	1012.970000
0.900000	0.960000	1.000000	1.000000	1.000000	1.000000	136.718750	106.080394	-9.964279	1029.070000
0.910000	0.960000	1.000000	1.000000	1.000000	1.000000	136.718750	106.097295	-10.777238	1044.820000
0.920000	0.960000	1.000000	1.000000	1.000000	1.000000	136.718750	106.164333	-10.766674	1060.570000
0.930000	0.960000	1.000000	1.000000	1.000000	1.000000	136.718750	106.257014	-10.817690	1068.060000
0.940000	0.960000	1.000000	1.000000	1.000000	1.000000	136.718750	106.378985	-10.625167	1078.210000
0.950000	0.960000	1.000000	1.000000	1.000000	1.000000	136.718750	106.521528	-9.881136	1085.560000
0.960000	0.960000	1.000000	1.000000	1.000000	1.000000	140.991211	106.643215	-10.193941	1089.200000
0.970000	0.960000	1.000000	1.000000	1.000000	1.000000	140.991211	106.725439	-10.889420	1087.380000
0.980000	0.960000	1.000000	1.000000	1.000000	1.000000	140.991211	106.775336	-10.421876	1091.930000
0.990000	0.960000	1.000000	1.000000	1.000000	1.000000	140.991211	106.821093	-10.772469	1096.690000
1.000000	0.960000	1.000000	1.000000	1.000000	1.000000	140.991211	106.885629	-10.453586	1094.730000
0.500000	0.980000	1.000000	3.000000	0.333333	0.333333	68.359375	99.140021	-11.608814	470.680000
0.510000	0.980000	1.000000	1.000000	1.000000	1.000000	72.631836	98.912096	-10.946138	457.730000
0.520000	0.980000	1.000000	1.000000	1.000000	1.000000	72.631836	98.758524	-12.151820	446.530000
0.530000	0.980000	1.000000	1.000000	1.000000	1.000000	72.631836	98.641373	-12.708745	434.980000
0.540000	0.980000	1.000000	1.000000	1.000000	1.000000	76.904297	98.532347	-11.945866	423.990000
0.550000	0.980000	1.000000	1.000000	1.000000	1.000000	76.904297	98.505544	-13.006749	417.480000
0.560000	0.980000	1.000000	1.000000	1.000000	1.000000	76.904297	98.798634	-12.381466	476.000000
0.570000	0.980000	1.000000	1.000000	1.000000	1.000000	81.176758	98.844013	-13.344406	467.600000
0.580000	0.980000	1.000000	1.000000	1.000000	1.000000	81.176758	99.025810	-13.272745	436.800000
0.590000	0.980000	1.000000	1.000000	1.000000	1.000000	85.449219	98.794255	-12.752889	428.120000
0.600000	0.980000	1.000000	1.000000	1.000000	1.000000	85.449219	98.615114	-13.225533	420.420000
0.610000	0.980000	1.000000	1.000000	1.000000	1.000000	85.449219	98.755101	-12.917044	417.900000
0.620000	0.980000	1.000000	1.000000	1.000000	1.000000	89.721680	98.681511	-13.664061	413.000000
0.630000	0.980000	1.000000	1.000000	1.000000	1.000000	89.721680	98.840618	-13.781325	412.230000
0.640000	0.980000	1.000000	1.000000	1.000000	1.000000	93.994141	98.668225	-12.695301	410.270000
0.650000	0.980000	1.000000	1.000000	1.000000	1.000000	93.994141	98.793981	-13.215510	411.530000
0.660000	0.980000	1.000000	1.000000	1.000000	1.000000	93.994141	99.094637	-12.586497	415.240000
0.670000	0.980000	1.000000	1.000000	1.000000	1.000000	98.266602	99.394311	-13.348047	419.370000
0.680000	0.980000	1.000000	1.000000	1.000000	1.000000	98.266602	99.952127	-12.661858	430.710000
0.690000	0.980000	1.000000	1.000000	1.000000	1.000000	102.539063	100.185892	-13.174863	439.600000
0.700000	0.980000	0.000000	0.000000	-1.000000	0.000000	81.176758	84.139324	-21.288894	199.710000
0.710000	0.980000	3.000000	11.000000	0.272727	0.272727	81.176758	83.284901	-20.916438	184.730000
0.720000	0.980000	6.000000	12.000000	0.500000	0.500000	85.449219	82.644594	-21.960617	162.750000
0.730000	0.980000	0.000000	0.000000	-1.000000	0.000000	85.449219	83.324150	-21.971048	136.850000
0.740000	0.980000	8.000000	11.000000	0.727273	0.727273	89.721680	83.373924	-22.363961	141.820000
0.750000	0.980000	5.000000	7.000000	0.714286	0.714286	89.721680	83.436598	-22.427436	163.660000
0.760000	0.980000	0.000000	0.000000	-1.000000	0.000000	0.000000	87.032927	0.000000	46.900000
0.770000	0.980000	4.000000	10.000000	0.400000	0.400000	89.721680	86.567283	-22.047379	86.800000
0.780000	0.980000	1.000000	1.000000	1.000000	1.000000	119.628906	103.273991	-11.002381	738.220000
0.790000	0.980000	1.000000	1.000000	1.000000	1.000000	123.901367	103.497897	-11.371071	780.150000
0.800000	0.980000	1.000000	1.000000	1.000000	1.000000	123.901367	103.878330	-11.146842	821.590000
0.810000	0.980000	1.000000	1.000000	1.000000	1.000000	123.901367	104.246035	-10.673048	853.510000
0.820000	0.980000	1.000000	1.000000	1.000000	1.000000	128.173828	104.571237	-10.717186	888.090000
0.830000	0.980000	1.000000	1.000000	1.000000	1.000000	128.173828	104.928214	-10.914281	925.470000
0.840000	0.980000	1.000000	1.000000	1.000000	1.000000	128.173828	105.403405	-11.160665	957.250000
0.850000	0.980000	1.000000	1.000000	1.000000	1.000000	128.173828	105.874936	-10.081082	988.890000
0.860000	0.980000	1.000000	1.000000	1.000000	1.000000	132.446289	106.261652	-10.625678	1009.120000
0.870000	0.980000	1.000000	1.000000	1.000000	1.000000	132.446289	106.455702	-10.826296	1027.600000
0.880000	0.980000	1.000000	1.000000	1.000000	1.000000	132.446289	106.467951	-10.968676	1040.690000
0.890000	0.980000	1.000000	1.000000	1.000000	1.000000	132.446289	106.408938	-10.326058	1053.010000
0.900000	0.980000	1.000000	1.000000	1.000000	1.000000	136.718750	106.387288	-9.960921	1073.240000
0.910000	0.980000	1.000000	1.000000	1.000000	1.000000	136.718750	106.409653	-10.938399	1087.310000
0.920000	0.980000	1.000000	1.000000	1.000000	1.000000	136.718750	106.492016	-10.560334	1102.640000
0.930000	0.980000	1.000000	1.000000	1.000000	1.000000	136.718750	106.590321	-10.886758	1113.000000
0.940000	0.980000	1.000000	1.000000	1.000000	1.000000	136.718750	106.721114	-10.297946	1123.360000
0.950000	0.980000	1.000000	1.000000	1.000000	1.000000	140.991211	106.870465	-9.797966	1129.590000
0.960000	0.980000	1.000000	1.000000	1.000000	1.000000	140.991211	106.985491	-10.439212	1134.070000
0.970000	0.980000	1.000000	1.000000	1.000000	1.000000	140.991211	107.051112	-10.723035	1132.180000
0.980000	0.980000	1.000000	1.000000	1.000000	1.000000	140.991211	107.101050	-10.388400	1132.950000
0.990000	0.980000	1.000000	1.000000	1.000000	1.000000	140.991211	107.149656	-10.767715	1135.330000
1.000000	0.980000	1.000000	1.000000	1.000000	1.000000	140.991211	107.255376	-10.033518	1141.210000
0.500000	1.000000	1.000000	3.000000	0.333333	0.333333	68.359375	99.419707	-11.478507	493.570000
0.510000	1.000000	1.000000	1.000000	1.000000	1.000000	72.631836	99.221149	-10.908935	480.340000
0.520000	1.000000	1.000000	1.000000	1.000000	1.000000	72.631836	99.074140	-12.004235	468.370000
0.530000	1.000000	1.000000	1.000000	1.000000	1.000000	72.631836	98.960148	-12.619525	455.910000
0.540000	1.000000	1.000000	1.000000	1.000000	1.000000	76.904297	98.856427	-11.904419	445.550000
0.550000	1.000000	1.000000	1.000000	1.000000	1.000000	76.904297	98.845473	-12.850925	437.710000
0.560000	1.000000	1.000000	1.000000	1.000000	1.000000	76.904297	99.152149	-12.210513	499.100000
0.570000	1.000000	1.000000	1.000000	1.000000	1.000000	81.176758	99.189086	-13.287232	489.930000
0.580000	1.000000	1.000000	1.000000	1.000000	1.000000	81.176758	99.358637	-12.981909	458.570000
0.590000	1.000000	1.000000	1.000000	1.000000	1.000000	85.449219	99.133845	-12.751834	449.120000
0.600000	1.000000	1.000000	1.000000	1.000000	1.000000	85.449219	98.942853	-13.140567	441.770000
0.610000	1.000000	1.000000	1.000000	1.000000	1.000000	85.449219	99.097399	-12.727399	437.920000
0.620000	1.000000	1.000000	1.000000	1.000000	1.000000	89.721680	99.033204	-13.625151	433.440000
0.630000	1.000000	1.000000	1.000000	1.000000	1.000000	89.721680	99.198639	-13.704884	432.110000
0.640000	1.000000	1.000000	1.000000	1.000000	1.000000	93.994141	99.035590	-12.675149	430.220000
0.650000	1.000000	1.000000	1.000000	1.000000	1.000000	93.994141	99.167961	-13.128819	431.760000
0.660000	1.000000	1.000000	1.000000	1.000000	1.000000	93.994141	99.463276	-12.439105	435.400000
0.670000	1.000000	1.000000	1.000000	1.000000	1.000000	98.266602	99.754036	-13.133161	439.460000
0.680000	1.000000	1.000000	1.000000	1.000000	1.000000	98.266602	100.357870	-12.393413	451.220000
0.690000	1.000000	1.000000	1.000000	1.000000	1.000000	102.539063	100.518441	-12.944312	460.040000
0.700000	1.000000	0.000000	0.000000	-1.000000	0.000000	81.176758	84.492983	-21.098138	235.200000
0.710000	1.000000	2.000000	4.000000	0.500000	0.500000	85.449219	83.655528	-20.676560	216.930000
0.720000	1.000000	2.000000	4.000000	0.500000	0.500000	85.449219	82.791145	-21.645225	198.520000
0.730000	1.000000	7.000000	9.000000	0.777778	0.777778	85.449219	83.590755	-21.551931	165.620000
0.740000	1.000000	6.000000	10.000000	0.600000	0.600000	89.721680	83.587603	-22.097944	174.370000
0.750000	1.000000	2.000000	2.000000	1.000000	2.000000	89.721680	83.674453	-22.242888	202.160000
0.760000	1.000000	0.000000	0.000000	-1.000000	0.000000	0.000000	87.178931	0.000000	55.370000
0.770000	1.000000	2.000000	7.000000	0.285714	0.285714	89.721680	86.556979	-21.691992	114.310000
0.780000	1.000000	1.000000	1.000000	1.000000	1.000000	119.628906	103.583404	-10.730768	771.540000
0.790000	1.000000	1.000000	1.000000	1.000000	1.000000	123.901367	103.860809	-11.498245	817.180000
0.800000	1.000000	1.000000	1.000000	1.000000	1.000000	123.901367	104.238801	-11.224390	857.640000
0.810000	1.000000	1.000000	1.000000	1.000000	1.000000	123.901367	104.604081	-10.418428	891.730000
0.820000	1.000000	1.000000	1.000000	1.000000	1.000000	128.173828	104.910135	-10.898732	924.000000
0.830000	1.000000	1.000000	1.000000	1.000000	1.000000	128.173828	105.305661	-10.757103	963.900000
0.840000	1.000000	1.000000	1.000000	1.000000	1.000000	128.173828	105.812673	-11.108362	1000.790000
0.850000	1.000000	1.000000	1.000000	1.000000	1.000000	132.446289	106.286616	-9.936135	1029.210000
0.860000	1.000000	1.000000	1.000000	1.000000	1.000000	132.446289	106.639148	-10.870271	1054.480000
0.870000	1.000000	1.000000	1.000000	1.000000	1.000000	132.446289	106.779815	-10.632056	1069.880000
0.880000	1.000000	1.000000	1.000000	1.000000	1.000000	132.446289	106.755423	-10.987347	1078.000000
0.890000	1.000000	1.000000	1.000000	1.000000	1.000000	132.446289	106.703011	-10.105215	1094.170000
0.900000	1.000000	1.000000	1.000000	1.000000	1.000000	136.718750	106.684966	-10.051772	1114.120000
0.910000	1.000000	1.000000	1.000000	1.000000	1.000000	136.718750	106.729187	-10.903706	1133.230000
0.920000	1.000000	1.000000	1.000000	1.000000	1.000000	136.718750	106.809124	-10.463476	1148.840000
0.930000	1.000000	1.000000	1.000000	1.000000	1.000000	136.718750	106.909864	-10.856377	1157.310000
0.940000	1.000000	1.000000	1.000000	1.000000	1.000000	136.718750	107.057652	-10.016207	1167.460000
0.950000	1.000000	1.000000	1.000000	1.000000	1.000000	140.991211	107.212849	-9.774612	1174.810000
0.960000	1.000000	1.000000	1.000000	1.000000	1.000000	140.991211	107.309947	-10.640996	1173.340000
0.970000	1.000000	1.000000	1.000000	1.000000	1.000000	140.991211	107.382225	-10.532337	1178.520000
0.980000	1.000000	1.000000	1.000000	1.000000	1.000000	140.991211	107.448321	-10.491118	1186.570000
0.990000	1.000000	1.000000	1.000000	1.000000	1.000000	140.991211	107.492394	-10.657934	1187.060000
1.000000	1.000000	1.000000	1.000000	1.000000	1.000000	140.991211	107.606824	-9.748875	1188.670000
0.500000	1.020000	1.000000	2.000000	0.500000	0.500000	68.359375	99.679132	-11.291506	516.880000
0.510000	1.020000	1.000000	1.000000	1.000000	1.000000	72.631836	99.524954	-10.879652	503.090000
0.520000	1.020000	1.000000	1.000000	1.000000	1.000000	72.631836	99.385640	-11.862639	489.090000
0.530000	1.020000	1.000000	1.000000	1.000000	1.000000	72.631836	99.278622	-12.440389	477.260000
0.540000	1.020000	1.000000	1.000000	1.000000	1.000000	76.904297	99.172060	-11.871078	465.570000
0.550000	1.020000	1.000000	1.000000	1.000000	1.000000	76.904297	99.176428	-12.704082	458.360000
0.560000	1.020000	1.000000	1.000000	1.000000	1.000000	76.904297	99.513234	-12.052402	522.830000
0.570000	1.020000	1.000000	1.000000	1.000000	1.000000	81.176758	99.533213	-13.213471	513.590000
0.580000	1.020000	1.000000	1.000000	1.000000	1.000000	81.176758	99.683159	-12.730136	480.760000
0.590000	1.020000	1.000000	1.000000	1.000000	1.000000	85.449219	99.449201	-12.779201	470.960000
0.600000	1.020000	1.000000	1.000000	1.000000	1.000000	85.449219	99.269800	-13.102842	463.260000
0.610000	1.020000	1.000000	1.000000	1.000000	1.000000	85.449219	99.425786	-12.578020	458.570000
0.620000	1.020000	1.000000	1.000000	1.000000	1.000000	89.721680	99.390938	-13.613198	454.440000
0.630000	1.020000	1.000000	1.000000	1.000000	1.000000	89.721680	99.547970	-13.541353	452.200000
0.640000	1.020000	1.000000	1.000000	1.000000	1.000000	93.994141	99.406963	-12.707890	450.730000
0.650000	1.020000	1.000000	1.000000	1.000000	1.000000	93.994141	99.555661	-13.114833	452.340000
0.660000	1.020000	1.000000	1.000000	1.000000	1.000000	93.994141	99.825322	-12.350895	455.700000
0.670000	1.020000	1.000000	1.000000	1.000000	1.000000	98.266602	100.100085	-12.966030	460.040000
0.680000	1.020000	1.000000	1.000000	1.000000	1.000000	98.266602	100.736027	-12.196120	471.870000
0.690000	1.020000	1.000000	1.000000	1.000000	1.000000	102.539063	100.834076	-12.746354	481.460000
0.700000	1.020000	0.000000	0.000000	-1.000000	0.000000	81.176758	85.440064	-21.470226	250.390000
0.710000	1.020000	2.000000	5.000000	0.400000	0.400000	85.449219	83.972807	-20.561858	257.180000
0.720000	1.020000	2.000000	4.000000	0.500000	0.500000	85.449219	83.108954	-21.356232	240.590000
0.730000	1.020000	1.000000	2.000000	0.500000	0.500000	89.721680	83.885222	-21.241584	202.580000
0.740000	1.020000	4.000000	5.000000	0.800000	0.800000	89.721680	83.826874	-21.839477	212.380000
0.750000	1.020000	2.000000	3.000000	0.666667	0.666667	89.721680	84.010269	-22.062525	251.860000
0.760000	1.020000	0.000000	0.000000	-1.000000	0.000000	0.000000	87.465669	0.000000	68.600000
0.770000	1.020000	1.000000	3.000000	0.333333	0.333333	89.721680	86.712539	-21.382825	156.030000
0.780000	1.020000	1.000000	1.000000	1.000000	1.000000	119.628906	103.889771	-10.460559	806.680000
0.790000	1.020000	1.000000	1.000000	1.000000	1.000000	123.901367	104.190125	-11.457568	852.110000
0.800000	1.020000	1.000000	1.000000	1.000000	1.000000	123.901367	104.577045	-11.298177	893.620000
0.810000	1.020000	1.000000	1.000000	1.000000	1.000000	123.901367	104.954548	-10.179473	930.370000
0.820000	1.020000	1.000000	1.000000	1.000000	1.000000	128.173828	105.259610	-11.167903	965.720000
0.830000	1.020000	1.000000	1.000000	1.000000	1.000000	128.173828	105.696925	-10.720820	1005.480000
0.840000	1.020000	1.000000	1.000000	1.000000	1.000000	128.173828	106.191551	-10.796705	1041.950000
0.850000	1.020000	1.000000	1.000000	1.000000	1.000000	132.446289	106.663111	-9.911951	1071.910000
0.860000	1.020000	1.000000	1.000000	1.000000	1.000000	132.446289	106.978822	-10.940901	1093.050000
0.870000	1.020000	1.000000	1.000000	1.000000	1.000000	132.446289	107.080038	-10.520665	1107.960000
0.880000	1.020000	1.000000	1.000000	1.000000	1.000000	132.446289	107.049568	-10.900510	1120.910000
0.890000	1.020000	1.000000	1.000000	1.000000	1.000000	132.446289	106.993958	-9.899453	1140.300000
0.900000	1.020000	1.000000	1.000000	1.000000	1.000000	136.718750	106.979387	-10.197175	1158.850000
0.910000	1.020000	1.000000	1.000000	1.000000	1.000000	136.718750	107.030410	-10.835808	1176.560000
0.920000	1.020000	1.000000	1.000000	1.000000	1.000000	136.718750	107.129870	-10.483550	1190.420000
0.930000	1.020000	1.000000	1.000000	1.000000	1.000000	136.718750	107.236849	-10.767024	1201.760000
0.940000	1.020000	1.000000	1.000000	1.000000	1.000000	136.718750	107.397383	-9.796629	1209.530000
0.950000	1.020000	1.000000	1.000000	1.000000	1.000000	140.991211	107.533403	-9.822351	1214.500000
0.960000	1.020000	1.000000	1.000000	1.000000	1.000000	140.991211	107.618748	-10.692095	1213.170000
0.970000	1.020000	1.000000	1.000000	1.000000	1.000000	140.991211	107.700726	-10.340448	1226.120000
0.980000	1.020000	1.000000	1.000000	1.000000	1.000000	140.991211	107.762552	-10.544174	1225.980000
0.990000	1.020000	1.000000	1.000000	1.000000	1.000000	140.991211	107.835746	-10.360081	1233.820000
1.000000	1.020000	1.000000	1.000000	1.000000	1.000000	140.991211	107.949900	-9.579519	1235.010000
0.500000	1.040000	1.000000	2.000000	0.500000	0.500000	68.359375	99.926729	-11.113722	539.560000
0.510000	1.040000	1.000000	1.000000	1.000000	1.000000	72.631836	99.826074	-10.848864	525.210000
0.520000	1.040000	1.000000	1.000000	1.000000	1.000000	72.631836	99.689636	-11.730133	512.050000
0.530000	1.040000	1.000000	1.000000	1.000000	1.000000	72.631836	99.584407	-12.238328	498.890000
0.540000	1.040000	1.000000	1.000000	1.000000	1.000000	76.904297	99.479043	-11.841606	487.270000
0.550000	1.040000	1.000000	1.000000	1.000000	1.000000	76.904297	99.495327	-12.570785	477.750000
0.560000	1.040000	1.000000	1.000000	1.000000	1.000000	76.904297	99.420775	-12.691304	468.790000
0.570000	1.040000	1.000000	1.000000	1.000000	1.000000	81.176758	99.872445	-13.158380	537.810000
0.580000	1.040000	1.000000	1.000000	1.000000	1.000000	81.176758	99.997763	-12.501278	502.950000
0.590000	1.040000	1.000000	1.000000	1.000000	1.000000	85.449219	99.765788	-12.830770	492.940000
0.600000	1.040000	1.000000	1.000000	1.000000	1.000000	85.449219	99.595993	-13.086872	484.960000
0.610000	1.040000	1.000000	1.000000	1.000000	1.000000	85.449219	99.750843	-12.455642	480.340000
0.620000	1.040000	1.000000	1.000000	1.000000	1.000000	89.721680	99.757600	-13.549986	475.650000
0.630000	1.040000	1.000000	1.000000	1.000000	1.000000	89.721680	99.890637	-13.403221	472.990000
0.640000	1.040000	1.000000	1.000000	1.000000	1.000000	93.994141	99.784786	-12.750945	472.150000
0.650000	1.040000	1.000000	1.000000	1.000000	1.000000	93.994141	99.931277	-13.116667	472.710000
0.660000	1.040000	1.000000	1.000000	1.000000	1.000000	98.266602	100.179985	-12.267710	476.910000
0.670000	1.040000	1.000000	1.000000	1.000000	1.000000	98.266602	100.448710	-12.823163	480.760000
0.680000	1.040000	1.000000	1.000000	1.000000	1.000000	98.266602	101.108281	-12.071542	493.290000
0.690000	1.040000	1.000000	1.000000	1.000000	1.000000	102.539063	101.144288	-12.620647	502.040000
0.700000	1.040000	1.000000	1.000000	1.000000	1.000000	106.811523	100.969454	-11.915895	525.910000
0.710000	1.040000	2.000000	2.000000	1.000000	2.000000	85.449219	84.340067	-20.475593	301.630000
0.720000	1.040000	1.000000	2.000000	0.500000	0.500000	85.449219	83.518357	-21.067489	290.150000
0.730000	1.040000	1.000000	2.000000	0.500000	0.500000	89.721680	84.257818	-21.133260	249.620000
0.740000	1.040000	2.000000	3.000000	0.666667	0.666667	89.721680	84.110519	-21.581676	265.370000
0.750000	1.040000	2.000000	2.000000	1.000000	2.000000	89.721680	84.349348	-21.913149	307.370000
0.760000	1.040000	0.000000	0.000000	-1.000000	0.000000	85.449219	87.560001	-22.482835	92.400000
0.770000	1.040000	2.000000	3.000000	0.666667	0.666667	89.721680	87.082750	-21.270339	202.440000
0.780000	1.040000	1.000000	1.000000	1.000000	1.000000	123.901367	104.194963	-10.316317	841.260000
0.790000	1.040000	1.000000	1.000000	1.000000	1.000000	123.901367	104.522983	-11.280686	888.230000
0.800000	1.040000	1.000000	1.000000	1.000000	1.000000	123.901367	104.930092	-11.270580	932.680000
0.810000	1.040000	1.000000	1.000000	1.000000	1.000000	123.901367	105.282252	-10.048469	965.510000
0.820000	1.040000	1.000000	1.000000	1.000000	1.000000	128.173828	105.607413	-11.101182	1007.160000
0.830000	1.040000	1.000000	1.000000	1.000000	1.000000	128.173828	106.066864	-10.767481	1046.990000
0.840000	1.040000	1.000000	1.000000	1.000000	1.000000	128.173828	106.580430	-10.445113	1086.820000
0.850000	1.040000	1.000000	1.000000	1.000000	1.000000	132.446289	107.020116	-9.962460	1114.960000
0.860000	1.040000	1.000000	1.000000	1.000000	1.000000	132.446289	107.303400	-10.906863	1135.890000
0.870000	1.040000	1.000000	1.000000	1.000000	1.000000	132.446289	107.366386	-10.520128	1150.380000
0.880000	1.040000	1.000000	1.000000	1.000000	1.000000	132.446289	107.340043	-10.778754	1166.480000
0.890000	1.040000	1.000000	1.000000	1.000000	1.000000	132.446289	107.269393	-9.800656	1182.580000
0.900000	1.040000	1.000000	1.000000	1.000000	1.000000	136.718750	107.270006	-10.347506	1204.630000
0.910000	1.040000	1.000000	1.000000	1.000000	1.000000	136.718750	107.326876	-10.665434	1223.110000
0.920000	1.040000	1.000000	1.000000	1.000000	1.000000	136.718750	107.432269	-10.557372	1235.570000
0.930000	1.040000	1.000000	1.000000	1.000000	1.000000	136.718750	107.551803	-10.542288	1249.500000
0.940000	1.040000	1.000000	1.000000	1.000000	1.000000	136.718750	107.712761	-9.687032	1255.310000
0.950000	1.040000	1.000000	1.000000	1.000000	1.000000	140.991211	107.835225	-9.955133	1259.160000
0.960000	1.040000	1.000000	1.000000	1.000000	1.000000	140.991211	107.945701	-10.684095	1267.560000
0.970000	1.040000	1.000000	1.000000	1.000000	1.000000	140.991211	108.001914	-10.212130	1268.190000
0.980000	1.040000	1.000000	1.000000	1.000000	1.000000	140.991211	108.077890	-10.624446	1273.790000
0.990000	1.040000	1.000000	1.000000	1.000000	1.000000	140.991211	108.167302	-10.048809	1279.390000
1.000000	1.040000	1.000000	1.000000	1.000000	1.000000	140.991211	108.330059	-9.493286	1283.520000
0.500000	1.060000	1.000000	2.000000	0.500000	0.500000	68.359375	100.210161	-10.942200	563.710000
0.510000	1.060000	1.000000	1.000000	1.000000	1.000000	72.631836	100.120161	-10.828062	548.940000
0.520000	1.060000	1.000000	1.000000	1.000000	1.000000	72.631836	99.983674	-11.611453	534.590000
0.530000	1.060000	1.000000	1.000000	1.000000	1.000000	72.631836	99.882872	-12.052330	521.920000
0.540000	1.060000	1.000000	1.000000	1.000000	1.000000	76.904297	99.780382	-11.822706	509.110000
0.550000	1.060000	1.000000	1.000000	1.000000	1.000000	76.904297	99.813299	-12.450465	499.730000
0.560000	1.060000	1.000000	1.000000	1.000000	1.000000	76.904297	99.745447	-12.513990	489.160000
0.570000	1.060000	1.000000	1.000000	1.000000	1.000000	81.176758	100.151893	-13.113495	562.380000
0.580000	1.060000	1.000000	1.000000	1.000000	1.000000	81.176758	100.311481	-12.309084	526.750000
0.590000	1.060000	1.000000	1.000000	1.000000	1.000000	85.449219	100.070426	-12.890323	515.620000
0.600000	1.060000	1.000000	1.000000	1.000000	1.000000	85.449219	99.918462	-13.085204	507.850000
0.610000	1.060000	1.000000	1.000000	1.000000	1.000000	85.449219	100.066607	-12.358945	501.690000
0.620000	1.060000	1.000000	1.000000	1.000000	1.000000	89.721680	100.106700	-13.330668	497.910000
0.630000	1.060000	1.000000	1.000000	1.000000	1.000000	89.721680	100.223794	-13.158660	494.060000
0.640000	1.060000	1.000000	1.000000	1.000000	1.000000	93.994141	100.166382	-12.826799	493.710000
0.650000	1.060000	1.000000	1.000000	1.000000	1.000000	93.994141	100.301985	-13.142495	494.060000
0.660000	1.060000	1.000000	1.000000	1.000000	1.000000	98.266602	100.524490	-12.214460	497.910000
0.670000	1.060000	1.000000	1.000000	1.000000	1.000000	98.266602	100.774065	-12.751748	501.760000
0.680000	1.060000	1.000000	1.000000	1.000000	1.000000	102.539063	101.456180	-11.996824	514.570000
0.690000	1.060000	1.000000	1.000000	1.000000	1.000000	102.539063	101.440180	-12.602035	524.370000
0.700000	1.060000	1.000000	1.000000	1.000000	1.000000	106.811523	101.707591	-11.952826	549.010000
0.710000	1.060000	1.000000	1.000000	1.000000	1.000000	85.449219	84.789590	-20.406310	358.610000
0.720000	1.060000	2.000000	2.000000	1.000000	2.000000	85.449219	83.976862	-20.785444	353.500000
0.730000	1.060000	1.000000	1.000000	1.000000	1.000000	89.721680	84.695820	-21.081000	309.190000
0.740000	1.060000	1.000000	2.000000	0.500000	0.500000	89.721680	84.464369	-21.340833	325.710000
0.750000	1.060000	1.000000	2.000000	0.500000	0.500000	89.721680	84.747039	-21.821329	384.650000
0.760000	1.060000	5.000000	14.000000	0.357143	0.357143	89.721680	87.631006	-21.844119	118.860000
0.770000	1.060000	1.000000	1.000000	1.000000	1.000000	89.721680	87.589075	-21.253199	259.980000
0.780000	1.060000	1.000000	1.000000	1.000000	1.000000	123.901367	104.504197	-10.378043	878.080000
0.790000	1.060000	1.000000	1.000000	1.000000	1.000000	123.901367	104.861587	-11.099553	926.170000
0.800000	1.060000	1.000000	1.000000	1.000000	1.000000	123.901367	105.267886	-11.213371	970.270000
0.810000	1.060000	1.000000	1.000000	1.000000	1.000000	128.173828	105.617304	-10.046511	1006.600000
0.820000	1.060000	1.000000	1.000000	1.000000	1.000000	128.173828	105.960305	-11.080736	1049.510000
0.830000	1.060000	1.000000	1.000000	1.000000	1.000000	128.173828	106.442661	-10.836572	1091.860000
0.840000	1.060000	1.000000	1.000000	1.000000	1.000000	128.173828	106.939215	-10.209493	1127.630000
0.850000	1.060000	1.000000	1.000000	1.000000	1.000000	132.446289	107.380576	-10.062997	1158.360000
0.860000	1.060000	1.000000	1.000000	1.000000	1.000000	132.446289	107.627639	-10.825128	1178.940000
0.870000	1.060000	1.000000	1.000000	1.000000	1.000000	132.446289	107.650188	-10.582519	1193.290000
0.880000	1.060000	1.000000	1.000000	1.000000	1.000000	132.446289	107.598848	-10.508309	1203.580000
0.890000	1.060000	1.000000	1.000000	1.000000	1.000000	136.718750	107.539836	-9.732296	1226.120000
0.900000	1.060000	1.000000	1.000000	1.000000	1.000000	136.718750	107.559686	-10.554517	1248.590000
0.910000	1.060000	1.000000	1.000000	1.000000	1.000000	136.718750	107.629542	-10.504526	1270.710000
0.920000	1.060000	1.000000	1.000000	1.000000	1.000000	136.718750	107.735047	-10.603184	1285.340000
0.930000	1.060000	1.000000	1.000000	1.000000	1.000000	136.718750	107.863236	-10.254796	1296.540000
0.940000	1.060000	1.000000	1.000000	1.000000	1.000000	140.991211	108.031147	-9.623497	1304.800000
0.950000	1.060000	1.000000	1.000000	1.000000	1.000000	140.991211	108.156795	-10.158651	1304.100000
0.960000	1.060000	1.000000	1.000000	1.000000	1.000000	140.991211	108.237001	-10.553393	1309.420000
0.970000	1.060000	1.000000	1.000000	1.000000	1.000000	140.991211	108.308497	-10.197781	1314.320000
0.980000	1.060000	1.000000	1.000000	1.000000	1.000000	140.991211	108.398975	-10.530864	1321.810000
0.990000	1.060000	1.000000	1.000000	1.000000	1.000000	140.991211	108.502294	-9.757902	1330.350000
1.000000	1.060000	1.000000	1.000000	1.000000	1.000000	145.263672	108.685231	-9.402311	1332.380000
0.500000	1.080000	1.000000	2.000000	0.500000	0.500000	68.359375	100.481567	-10.786667	588.840000
0.510000	1.080000	1.000000	1.000000	1.000000	1.000000	72.631836	100.412184	-10.803301	573.440000
0.520000	1.080000	1.000000	1.000000	1.000000	1.000000	72.631836	100.272659	-11.499125	558.670000
0.530000	1.080000	1.000000	1.000000	1.000000	1.000000	72.631836	100.175451	-11.885353	543.900000
0.540000	1.080000	1.000000	1.000000	1.000000	1.000000	76.904297	100.074085	-11.800577	531.230000
0.550000	1.080000	1.000000	1.000000	1.000000	1.000000	76.904297	100.123248	-12.341341	521.780000
0.560000	1.080000	1.000000	1.000000	1.000000	1.000000	76.904297	100.066760	-12.350710	510.510000
0.570000	1.080000	1.000000	1.000000	1.000000	1.000000	81.176758	100.471353	-13.003223	587.790000
0.580000	1.080000	1.000000	1.000000	1.000000	1.000000	81.176758	100.613238	-12.140631	550.340000
0.590000	1.080000	1.000000	1.000000	1.000000	1.000000	85.449219	100.373789	-12.982953	538.790000
0.600000	1.080000	1.000000	1.000000	1.000000	1.000000	85.449219	100.241764	-13.094697	530.530000
0.610000	1.080000	1.000000	1.000000	1.000000	1.000000	85.449219	100.378757	-12.283962	524.230000
0.620000	1.080000	1.000000	1.000000	1.000000	1.000000	89.721680	100.456808	-13.147701	520.030000
0.630000	1.080000	1.000000	1.000000	1.000000	1.000000	89.721680	100.554456	-12.902283	515.620000
0.640000	1.080000	1.000000	1.000000	1.000000	1.000000	93.994141	100.546936	-12.917183	515.900000
0.650000	1.080000	1.000000	1.000000	1.000000	1.000000	93.994141	100.662970	-13.195869	515.690000
0.660000	1.080000	1.000000	1.000000	1.000000	1.000000	98.266602	100.856830	-12.208947	519.330000
0.670000	1.080000	1.000000	1.000000	1.000000	1.000000	98.266602	101.095100	-12.760081	523.320000
0.680000	1.080000	1.000000	1.000000	1.000000	1.000000	102.539063	101.792299	-11.956448	535.500000
0.690000	1.080000	1.000000	1.000000	1.000000	1.000000	102.539063	101.733969	-12.639578	547.750000
0.700000	1.080000	1.000000	1.000000	1.000000	1.000000	106.811523	102.032297	-12.053377	570.150000
0.710000	1.080000	1.000000	1.000000	1.000000	1.000000	85.449219	85.249592	-20.349903	423.710000
0.720000	1.080000	1.000000	1.000000	1.000000	1.000000	85.449219	84.519326	-20.512185	424.900000
0.730000	1.080000	2.000000	2.000000	1.000000	2.000000	89.721680	85.181267	-21.082899	377.720000
0.740000	1.080000	1.000000	3.000000	0.333333	0.333333	89.721680	84.896089	-21.127296	401.170000
0.750000	1.080000	1.000000	1.000000	1.000000	1.000000	89.721680	85.265973	-21.519340	471.100000
0.760000	1.080000	2.000000	3.000000	0.666667	0.666667	89.721680	87.789672	-21.579136	160.300000
0.770000	1.080000	1.000000	2.000000	0.500000	0.500000	89.721680	88.045496	-21.232877	350.770000
0.780000	1.080000	1.000000	1.000000	1.000000	1.000000	123.901367	104.800926	-10.474138	912.800000
0.790000	1.080000	1.000000	1.000000	1.000000	1.000000	123.901367	105.199484	-10.910973	964.460000
0.800000	1.080000	1.000000	1.000000	1.000000	1.000000	123.901367	105.586276	-10.972970	1007.790000
0.810000	1.080000	1.000000	1.000000	1.000000	1.000000	128.173828	105.932645	-10.098386	1043.560000
0.820000	1.080000	1.000000	1.000000	1.000000	1.000000	128.173828	106.290557	-10.907571	1088.850000
0.830000	1.080000	1.000000	1.000000	1.000000	1.000000	128.173828	106.787337	-10.882326	1129.590000
0.840000	1.080000	1.000000	1.000000	1.000000	1.000000	128.173828	107.286060	-10.016001	1168.860000
0.850000	1.080000	1.000000	1.000000	1.000000	1.000000	132.446289	107.708664	-10.159034	1198.540000
0.860000	1.080000	1.000000	1.000000	1.000000	1.000000	132.446289	107.917827	-10.690424	1219.050000
0.870000	1.080000	1.000000	1.000000	1.000000	1.000000	132.446289	107.916959	-10.643256	1234.170000
0.880000	1.080000	1.000000	1.000000	1.000000	1.000000	132.446289	107.852740	-10.251045	1247.190000
0.890000	1.080000	1.000000	1.000000	1.000000	1.000000	136.718750	107.809921	-9.700718	1270.990000
0.900000	1.080000	1.000000	1.000000	1.000000	1.000000	136.718750	107.830202	-10.699465	1293.880000
0.910000	1.080000	1.000000	1.000000	1.000000	1.000000	136.718750	107.913666	-10.333248	1314.040000
0.920000	1.080000	1.000000	1.000000	1.000000	1.000000	136.718750	108.018238	-10.669183	1324.960000
0.930000	1.080000	1.000000	1.000000	1.000000	1.000000	136.718750	108.160740	-9.991402	1338.890000
0.940000	1.080000	1.000000	1.000000	1.000000	1.000000	140.991211	108.313184	-9.561239	1344.840000
0.950000	1.080000	1.000000	1.000000	1.000000	1.000000	140.991211	108.445850	-10.295945	1352.540000
0.960000	1.080000	1.000000	1.000000	1.000000	1.000000	140.991211	108.539449	-10.406039	1355.760000
0.970000	1.080000	1.000000	1.000000	1.000000	1.000000	140.991211	108.606746	-10.268369	1358.070000
0.980000	1.080000	1.000000	1.000000	1.000000	1.000000	140.991211	108.707543	-10.440639	1372.630000
0.990000	1.080000	1.000000	1.000000	1.000000	1.000000	140.991211	108.823196	-9.521381	1378.020000
1.000000	1.080000	1.000000	1.000000	1.000000	1.000000	145.263672	109.055126	-9.382439	1384.530000
0.500000	1.100000	1.000000	2.000000	0.500000	0.500000	68.359375	100.789120	-10.628616	614.180000
0.510000	1.100000	1.000000	3.000000	0.333333	0.333333	72.631836	100.697640	-10.773680	597.170000
0.520000	1.100000	1.000000	1.000000	1.000000	1.000000	72.631836	100.552520	-11.401392	581.840000
0.530000	1.100000	1.000000	1.000000	1.000000	1.000000	72.631836	100.469394	-11.727149	567.140000
0.540000	1.100000	1.000000	1.000000	1.000000	1.000000	76.904297	100.362588	-11.775525	553.350000
0.550000	1.100000	1.000000	1.000000	1.000000	1.000000	76.904297	100.419964	-12.249575	543.620000
0.560000	1.100000	1.000000	1.000000	1.000000	1.000000	76.904297	100.372923	-12.203652	532.490000
0.570000	1.100000	1.000000	1.000000	1.000000	1.000000	81.176758	100.793906	-12.843019	613.270000
0.580000	1.100000	1.000000	1.000000	1.000000	1.000000	81.176758	100.909872	-11.983539	574.910000
0.590000	1.100000	1.000000	1.000000	1.000000	1.000000	85.449219	100.673548	-12.940226	562.170000
0.600000	1.100000	1.000000	1.000000	1.000000	1.000000	85.449219	100.562880	-13.117750	554.540000
0.610000	1.100000	1.000000	1.000000	1.000000	1.000000	89.721680	100.687005	-12.180008	546.420000
0.620000	1.100000	1.000000	1.000000	1.000000	1.000000	89.721680	100.801272	-12.980927	543.340000
0.630000	1.100000	1.000000	1.000000	1.000000	1.000000	89.721680	100.879179	-12.667143	537.600000
0.640000	1.100000	1.000000	1.000000	1.000000	1.000000	93.994141	100.925832	-13.027475	538.020000
0.650000	1.100000	1.000000	1.000000	1.000000	1.000000	93.994141	101.013721	-13.261572	537.390000
0.660000	1.100000	1.000000	1.000000	1.000000	1.000000	98.266602	101.173816	-12.248916	541.240000
0.670000	1.100000	1.000000	1.000000	1.000000	1.000000	98.266602	101.417891	-12.774970	545.930000
0.680000	1.100000	1.000000	1.000000	1.000000	1.000000	102.539063	102.099310	-11.974243	557.620000
0.690000	1.100000	1.000000	1.000000	1.000000	1.000000	102.539063	102.019553	-12.691718	570.990000
0.700000	1.100000	1.000000	1.000000	1.000000	1.000000	106.811523	102.344915	-12.204852	595.000000
0.710000	1.100000	1.000000	1.000000	1.000000	1.000000	85.449219	86.025187	-20.762166	471.660000
0.720000	1.100000	1.000000	1.000000	1.000000	1.000000	85.449219	84.516740	-20.766018	422.240000
0.730000	1.100000	2.000000	2.000000	1.000000	2.000000	89.721680	85.710111	-21.127478	463.050000
0.740000	1.100000	1.000000	2.000000	0.500000	0.500000	89.721680	85.416347	-20.942289	496.440000
0.750000	1.100000	1.000000	1.000000	1.000000	1.000000	89.721680	85.889353	-20.768203	354.410000
0.760000	1.100000	2.000000	3.000000	0.666667	0.666667	89.721680	87.766844	-21.814042	208.810000
0.770000	1.100000	1.000000	1.000000	1.000000	1.000000	89.721680	88.622638	-21.148118	447.720000
0.780000	1.100000	1.000000	1.000000	1.000000	1.000000	123.901367	105.109026	-10.583595	949.410000
0.790000	1.100000	1.000000	1.000000	1.000000	1.000000	123.901367	105.515172	-10.778635	1003.590000
0.800000	1.100000	1.000000	1.000000	1.000000	1.000000	123.901367	105.918968	-10.666478	1047.900000
0.810000	1.100000	1.000000	1.000000	1.000000	1.000000	128.173828	106.254964	-10.205734	1088.360000
0.820000	1.100000	1.000000	1.000000	1.000000	1.000000	128.173828	106.629981	-10.743409	1132.250000
0.830000	1.100000	1.000000	1.000000	1.000000	1.000000	128.173828	107.123689	-10.896988	1176.910000
0.840000	1.100000	1.000000	1.000000	1.000000	1.000000	128.173828	107.641748	-9.833552	1217.020000
0.850000	1.100000	1.000000	1.000000	1.000000	1.000000	132.446289	108.026999	-10.310088	1244.460000
0.860000	1.100000	1.000000	1.000000	1.000000	1.000000	132.446289	108.201103	-10.564390	1259.580000
0.870000	1.100000	1.000000	1.000000	1.000000	1.000000	132.446289	108.182369	-10.688700	1278.620000
0.880000	1.100000	1.000000	1.000000	1.000000	1.000000	132.446289	108.105399	-9.996244	1293.460000
0.890000	1.100000	1.000000	1.000000	1.000000	1.000000	136.718750	108.074330	-9.734882	1319.990000
0.900000	1.100000	1.000000	1.000000	1.000000	1.000000	136.718750	108.107717	-10.663961	1342.460000
0.910000	1.100000	1.000000	1.000000	1.000000	1.000000	136.718750	108.200766	-10.232431	1362.830000
0.920000	1.100000	1.000000	1.000000	1.000000	1.000000	136.718750	108.305361	-10.623930	1373.960000
0.930000	1.100000	1.000000	1.000000	1.000000	1.000000	136.718750	108.451928	-9.803840	1384.320000
0.940000	1.100000	1.000000	1.000000	1.000000	1.000000	140.991211	108.615323	-9.546079	1392.790000
0.950000	1.100000	1.000000	1.000000	1.000000	1.000000	140.991211	108.745850	-10.486577	1397.900000
0.960000	1.100000	1.000000	1.000000	1.000000	1.000000	140.991211	108.821198	-10.252241	1400.420000
0.970000	1.100000	1.000000	1.000000	1.000000	1.000000	140.991211	108.906182	-10.320220	1412.250000
0.980000	1.100000	1.000000	1.000000	1.000000	1.000000	140.991211	109.037967	-10.112482	1422.190000
0.990000	1.100000	1.000000	1.000000	1.000000	1.000000	140.991211	109.151727	-9.370513	1425.130000
1.000000	1.100000	1.000000	1.000000	1.000000	1.000000	145.263672	109.384411	-9.425878	1427.160000
0.500000	1.120000	1.000000	2.000000	0.500000	0.500000	68.359375	101.073127	-10.506747	639.240000
0.510000	1.120000	1.000000	5.000000	0.200000	0.200000	72.631836	100.973117	-10.740870	622.300000
0.520000	1.120000	1.000000	1.000000	1.000000	1.000000	72.631836	100.834286	-11.307273	605.570000
0.530000	1.120000	1.000000	1.000000	1.000000	1.000000	72.631836	100.754436	-11.582544	588.420000
0.540000	1.120000	1.000000	1.000000	1.000000	1.000000	76.904297	100.651609	-11.753356	577.010000
0.550000	1.120000	1.000000	1.000000	1.000000	1.000000	76.904297	100.715104	-12.169753	565.670000
0.560000	1.120000	1.000000	1.000000	1.000000	1.000000	76.904297	100.668461	-12.075680	553.420000
0.570000	1.120000	1.000000	1.000000	1.000000	1.000000	81.176758	101.106730	-12.706799	638.610000
0.580000	1.120000	1.000000	1.000000	1.000000	1.000000	81.176758	101.203773	-11.849330	599.480000
0.590000	1.120000	1.000000	1.000000	1.000000	1.000000	85.449219	100.977525	-12.903023	586.740000
0.600000	1.120000	1.000000	1.000000	1.000000	1.000000	85.449219	100.884756	-13.154327	578.200000
0.610000	1.120000	1.000000	1.000000	1.000000	1.000000	89.721680	100.998380	-12.120697	570.080000
0.620000	1.120000	1.000000	1.000000	1.000000	1.000000	89.721680	101.138760	-12.836846	566.790000
0.630000	1.120000	1.000000	1.000000	1.000000	1.000000	89.721680	101.199263	-12.466652	560.070000
0.640000	1.120000	1.000000	1.000000	1.000000	1.000000	93.994141	101.303997	-13.065649	561.610000
0.650000	1.120000	1.000000	1.000000	1.000000	1.000000	93.994141	101.355688	-13.123321	559.650000
0.660000	1.120000	1.000000	1.000000	1.000000	1.000000	98.266602	101.482523	-12.294596	563.360000
0.670000	1.120000	1.000000	1.000000	1.000000	1.000000	98.266602	101.729367	-12.804596	568.610000
0.680000	1.120000	1.000000	1.000000	1.000000	1.000000	102.539063	102.380442	-12.048445	579.810000
0.690000	1.120000	1.000000	1.000000	1.000000	1.000000	102.539063	102.302235	-12.779851	594.720000
0.700000	1.120000	1.000000	1.000000	1.000000	1.000000	106.811523	102.658216	-12.435292	617.190000
0.710000	1.120000	1.000000	1.000000	1.000000	1.000000	106.811523	102.887331	-12.084124	654.150000
0.720000	1.120000	1.000000	1.000000	1.000000	1.000000	85.449219	85.196021	-20.604099	518.420000
0.730000	1.120000	1.000000	2.000000	0.500000	0.500000	89.721680	86.312285	-21.177451	570.010000
0.740000	1.120000	1.000000	1.000000	1.000000	1.000000	89.721680	86.065803	-20.780407	614.040000
0.750000	1.120000	1.000000	2.000000	0.500000	0.500000	89.721680	86.581451	-20.608976	291.970000
0.760000	1.120000	1.000000	2.000000	0.500000	0.500000	89.721680	87.703934	-21.563242	270.900000
0.770000	1.120000	1.000000	1.000000	1.000000	1.000000	89.721680	89.236284	-20.988379	656.530000
0.780000	1.120000	1.000000	1.000000	1.000000	1.000000	123.901367	105.413271	-10.763764	988.120000
0.790000	1.120000	1.000000	1.000000	1.000000	1.000000	123.901367	105.827773	-10.764140	1042.230000
0.800000	1.120000	1.000000	1.000000	1.000000	1.000000	123.901367	106.237894	-10.383669	1088.990000
0.810000	1.120000	1.000000	1.000000	1.000000	1.000000	128.173828	106.570477	-10.326976	1126.790000
0.820000	1.120000	1.000000	1.000000	1.000000	1.000000	128.173828	106.967125	-10.572570	1176.910000
0.830000	1.120000	1.000000	1.000000	1.000000	1.000000	128.173828	107.489842	-10.811155	1223.810000
0.840000	1.120000	1.000000	1.000000	1.000000	1.000000	128.173828	107.977910	-9.710951	1257.830000
0.850000	1.120000	1.000000	1.000000	1.000000	1.000000	132.446289	108.340910	-10.461147	1288.280000
0.860000	1.120000	1.000000	1.000000	1.000000	1.000000	132.446289	108.482328	-10.388860	1302.630000
0.870000	1.120000	1.000000	1.000000	1.000000	1.000000	132.446289	108.433566	-10.722490	1317.330000
0.880000	1.120000	1.000000	1.000000	1.000000	1.000000	132.446289	108.355021	-9.803670	1340.150000
0.890000	1.120000	1.000000	1.000000	1.000000	1.000000	136.718750	108.337212	-9.829931	1363.390000
0.900000	1.120000	1.000000	1.000000	1.000000	1.000000	136.718750	108.375366	-10.654807	1389.640000
0.910000	1.120000	1.000000	1.000000	1.000000	1.000000	136.718750	108.477461	-10.223980	1408.260000
0.920000	1.120000	1.000000	1.000000	1.000000	1.000000	136.718750	108.591820	-10.542750	1423.870000
0.930000	1.120000	1.000000	1.000000	1.000000	1.000000	136.718750	108.757255	-9.584848	1433.390000
0.940000	1.120000	1.000000	1.000000	1.000000	1.000000	140.991211	108.924935	-9.615308	1441.510000
0.950000	1.120000	1.000000	1.000000	1.000000	1.000000	140.991211	109.028946	-10.468771	1445.710000
0.960000	1.120000	1.000000	1.000000	1.000000	1.000000	140.991211	109.102364	-10.089036	1450.470000
0.970000	1.120000	1.000000	1.000000	1.000000	1.000000	140.991211	109.216545	-10.387655	1466.780000
0.980000	1.120000	1.000000	1.000000	1.000000	1.000000	140.991211	109.321267	-9.891107	1463.700000
0.990000	1.120000	1.000000	1.000000	1.000000	1.000000	140.991211	109.481106	-9.304235	1474.690000
1.000000	1.120000	1.000000	1.000000	1.000000	1.000000	145.263672	109.728032	-9.551026	1482.180000
0.500000	1.140000	1.000000	2.000000	0.500000	0.500000	68.359375	101.371894	-10.381418	665.490000
0.510000	1.140000	1.000000	4.000000	0.250000	0.250000	72.631836	101.249051	-10.713366	647.080000
0.520000	1.140000	1.000000	1.000000	1.000000	1.000000	72.631836	101.100986	-11.228699	628.880000
0.530000	1.140000	1.000000	1.000000	1.000000	1.000000	72.631836	101.037094	-11.452451	614.390000
0.540000	1.140000	1.000000	1.000000	1.000000	1.000000	76.904297	100.931627	-11.736622	599.480000
0.550000	1.140000	1.000000	1.000000	1.000000	1.000000	76.904297	100.999134	-12.105241	588.420000
0.560000	1.140000	1.000000	1.000000	1.000000	1.000000	76.904297	100.963846	-11.958567	576.590000
0.570000	1.140000	1.000000	1.000000	1.000000	1.000000	81.176758	101.419328	-12.562142	666.120000
0.580000	1.140000	1.000000	1.000000	1.000000	1.000000	81.176758	101.495110	-11.726057	625.100000
0.590000	1.140000	1.000000	1.000000	1.000000	1.000000	85.449219	101.291005	-12.880434	609.000000
0.600000	1.140000	1.000000	1.000000	1.000000	1.000000	85.449219	101.202552	-13.013035	602.420000
0.610000	1.140000	1.000000	1.000000	1.000000	1.000000	89.721680	101.305524	-12.071663	594.160000
0.620000	1.140000	1.000000	1.000000	1.000000	1.000000	89.721680	101.473572	-12.701581	590.240000
0.630000	1.140000	1.000000	1.000000	1.000000	1.000000	89.721680	101.513703	-12.297916	583.030000
0.640000	1.140000	1.000000	1.000000	1.000000	1.000000	93.994141	101.675333	-13.047230	585.060000
0.650000	1.140000	1.000000	1.000000	1.000000	1.000000	93.994141	101.691055	-12.998397	582.330000
0.660000	1.140000	1.000000	1.000000	1.000000	1.000000	98.266602	101.780328	-12.355780	585.410000
0.670000	1.140000	1.000000	1.000000	1.000000	1.000000	98.266602	102.049799	-12.862202	591.640000
0.680000	1.140000	1.000000	1.000000	1.000000	1.000000	102.539063	102.652264	-12.115576	601.930000
0.690000	1.140000	1.000000	1.000000	1.000000	1.000000	102.539063	102.585172	-12.725201	618.800000
0.700000	1.140000	1.000000	1.000000	1.000000	1.000000	106.811523	102.947396	-12.546917	642.530000
0.710000	1.140000	1.000000	1.000000	1.000000	1.000000	106.811523	103.198525	-11.807052	678.020000
0.720000	1.140000	1.000000	1.000000	1.000000	1.000000	85.449219	86.006298	-20.428054	627.830000
0.730000	1.140000	1.000000	2.000000	0.500000	0.500000	89.721680	86.991278	-21.165187	704.550000
0.740000	1.140000	1.000000	1.000000	1.000000	1.000000	89.721680	86.903318	-20.604061	766.080000
0.750000	1.140000	1.000000	2.000000	0.500000	0.500000	89.721680	86.686546	-20.574293	287.350000
0.760000	1.140000	1.000000	2.000000	0.500000	0.500000	89.721680	88.045287	-21.249117	349.580000
0.770000	1.140000	1.000000	1.000000	1.000000	1.000000	119.628906	105.499708	-10.710520	971.600000
0.780000	1.140000	1.000000	1.000000	1.000000	1.000000	123.901367	105.709766	-10.917961	1025.920000
0.790000	1.140000	1.000000	1.000000	1.000000	1.000000	123.901367	106.127901	-10.802995	1080.310000
0.800000	1.140000	1.000000	1.000000	1.000000	1.000000	123.901367	106.546043	-10.193280	1126.790000
0.810000	1.140000	1.000000	1.000000	1.000000	1.000000	128.173828	106.877903	-10.469637	1168.510000
0.820000	1.140000	1.000000	1.000000	1.000000	1.000000	128.173828	107.283664	-10.453802	1218.840000
0.830000	1.140000	1.000000	1.000000	1.000000	1.000000	128.173828	107.829730	-10.768562	1264.690000
0.840000	1.140000	1.000000	1.000000	1.000000	1.000000	132.446289	108.310871	-9.620941	1304.800000
0.850000	1.140000	1.000000	1.000000	1.000000	1.000000	132.446289	108.632159	-10.596941	1328.320000
0.860000	1.140000	1.000000	1.000000	1.000000	1.000000	132.446289	108.742050	-10.282871	1347.150000
0.870000	1.140000	1.000000	1.000000	1.000000	1.000000	132.446289	108.689830	-10.643072	1364.510000
0.880000	1.140000	1.000000	1.000000	1.000000	1.000000	132.446289	108.620765	-9.647803	1385.370000
0.890000	1.140000	1.000000	1.000000	1.000000	1.000000	136.718750	108.588349	-9.932382	1413.930000
0.900000	1.140000	1.000000	1.000000	1.000000	1.000000	136.718750	108.638722	-10.546384	1428.140000
0.910000	1.140000	1.000000	1.000000	1.000000	1.000000	136.718750	108.744284	-10.261538	1459.220000
0.920000	1.140000	1.000000	1.000000	1.000000	1.000000	136.718750	108.859156	-10.476684	1468.320000
0.930000	1.140000	1.000000	1.000000	1.000000	1.000000	136.718750	109.036647	-9.492049	1469.510000
0.940000	1.140000	1.000000	1.000000	1.000000	1.000000	140.991211	109.197965	-9.707806	1487.710000
0.950000	1.140000	1.000000	1.000000	1.000000	1.000000	140.991211	109.317653	-10.458497	1500.870000
0.960000	1.140000	1.000000	1.000000	1.000000	1.000000	140.991211	109.389447	-9.984039	1505.420000
0.970000	1.140000	1.000000	1.000000	1.000000	1.000000	140.991211	109.490149	-10.375164	1513.610000
0.980000	1.140000	1.000000	1.000000	1.000000	1.000000	140.991211	109.645377	-9.608295	1529.430000
0.990000	1.140000	1.000000	1.000000	1.000000	1.000000	145.263672	109.817322	-9.232927	1530.200000
1.000000	1.140000	1.000000	1.000000	1.000000	1.000000	145.263672	110.062375	-9.706364	1534.190000
0.500000	1.160000	1.000000	3.000000	0.333333	0.333333	68.359375	101.676334	-10.270073	691.530000
0.510000	1.160000	1.000000	3.000000	0.333333	0.333333	72.631836	101.514463	-10.690971	672.420000
0.520000	1.160000	1.000000	1.000000	1.000000	1.000000	72.631836	101.364603	-11.155184	654.780000
0.530000	1.160000	1.000000	1.000000	1.000000	1.000000	72.631836	101.315004	-11.331648	639.450000
0.540000	1.160000	1.000000	1.000000	1.000000	1.000000	76.904297	101.209021	-11.728699	623.840000
0.550000	1.160000	1.000000	1.000000	1.000000	1.000000	76.904297	101.279880	-12.049194	611.030000
0.560000	1.160000	1.000000	1.000000	1.000000	1.000000	76.904297	101.172176	-11.900484	599.340000
0.570000	1.160000	1.000000	1.000000	1.000000	1.000000	81.176758	101.710797	-12.432577	691.950000
0.580000	1.160000	1.000000	1.000000	1.000000	1.000000	81.176758	101.744546	-11.721236	650.720000
0.590000	1.160000	1.000000	1.000000	1.000000	1.000000	85.449219	101.584018	-12.880079	637.140000
0.600000	1.160000	1.000000	1.000000	1.000000	1.000000	85.449219	101.520440	-12.875409	627.060000
0.610000	1.160000	1.000000	1.000000	1.000000	1.000000	89.721680	101.614815	-12.042840	617.540000
0.620000	1.160000	1.000000	1.000000	1.000000	1.000000	89.721680	101.807939	-12.594278	614.460000
0.630000	1.160000	1.000000	1.000000	1.000000	1.000000	89.721680	101.822245	-12.138916	606.690000
0.640000	1.160000	1.000000	1.000000	1.000000	1.000000	93.994141	102.034590	-13.036204	608.790000
0.650000	1.160000	1.000000	1.000000	1.000000	1.000000	93.994141	102.018862	-12.894448	605.290000
0.660000	1.160000	1.000000	1.000000	1.000000	1.000000	98.266602	102.072407	-12.457173	608.650000
0.670000	1.160000	1.000000	1.000000	1.000000	1.000000	98.266602	102.342457	-12.908074	613.970000
0.680000	1.160000	1.000000	1.000000	1.000000	1.000000	102.539063	102.906249	-12.229031	624.680000
0.690000	1.160000	1.000000	1.000000	1.000000	1.000000	102.539063	102.858060	-12.630134	641.690000
0.700000	1.160000	1.000000	1.000000	1.000000	1.000000	106.811523	103.238126	-12.503023	666.890000
0.710000	1.160000	1.000000	1.000000	1.000000	1.000000	106.811523	103.506860	-11.565025	707.070000
0.720000	1.160000	1.000000	1.000000	1.000000	1.000000	85.449219	87.006944	-20.232904	766.220000
0.730000	1.160000	1.000000	2.000000	0.500000	0.500000	89.721680	87.841241	-20.895152	881.090000
0.740000	1.160000	1.000000	1.000000	1.000000	1.000000	89.721680	87.988470	-20.393318	944.930000
0.750000	1.160000	1.000000	3.000000	0.333333	0.333333	89.721680	87.072893	-20.553162	298.900000
0.760000	1.160000	1.000000	2.000000	0.500000	0.500000	89.721680	88.481227	-20.914731	555.660000
0.770000	1.160000	1.000000	1.000000	1.000000	1.000000	119.628906	105.777475	-10.510983	1009.750000
0.780000	1.160000	1.000000	1.000000	1.000000	1.000000	123.901367	105.997011	-11.136288	1065.330000
0.790000	1.160000	1.000000	1.000000	1.000000	1.000000	123.901367	106.432350	-10.841513	1118.320000
0.800000	1.160000	1.000000	1.000000	1.000000	1.000000	123.901367	106.846746	-10.025644	1168.090000
0.810000	1.160000	1.000000	1.000000	1.000000	1.000000	128.173828	107.181696	-10.612917	1210.860000
0.820000	1.160000	1.000000	1.000000	1.000000	1.000000	128.173828	107.611881	-10.378150	1259.720000
0.830000	1.160000	1.000000	1.000000	1.000000	1.000000	128.173828	108.160017	-10.513069	1312.010000
0.840000	1.160000	1.000000	1.000000	1.000000	1.000000	132.446289	108.613442	-9.591281	1345.330000
0.850000	1.160000	1.000000	1.000000	1.000000	1.000000	132.446289	108.922695	-10.623207	1363.810000
0.860000	1.160000	1.000000	1.000000	1.000000	1.000000	132.446289	108.996900	-10.216799	1387.470000
0.870000	1.160000	1.000000	1.000000	1.000000	1.000000	132.446289	108.931510	-10.585351	1410.010000
0.880000	1.160000	1.000000	1.000000	1.000000	1.000000	132.446289	108.855733	-9.563311	1434.300000
0.890000	1.160000	1.000000	1.000000	1.000000	1.000000	136.718750	108.838913	-10.039299	1459.080000
0.900000	1.160000	1.000000	1.000000	1.000000	1.000000	136.718750	108.902914	-10.421143	1484.840000
0.910000	1.160000	1.000000	1.000000	1.000000	1.000000	136.718750	109.014553	-10.335035	1505.560000
0.920000	1.160000	1.000000	1.000000	1.000000	1.000000	136.718750	109.140114	-10.204483	1516.970000
0.930000	1.160000	1.000000	1.000000	1.000000	1.000000	136.718750	109.321098	-9.427794	1523.550000
0.940000	1.160000	1.000000	1.000000	1.000000	1.000000	140.991211	109.468517	-9.840191	1534.120000
0.950000	1.160000	1.000000	1.000000	1.000000	1.000000	140.991211	109.577939	-10.348928	1546.370000
0.960000	1.160000	1.000000	1.000000	1.000000	1.000000	140.991211	109.661117	-9.976410	1552.250000
0.970000	1.160000	1.000000	1.000000	1.000000	1.000000	140.991211	109.792087	-10.282210	1571.500000
0.980000	1.160000	1.000000	1.000000	1.000000	1.000000	140.991211	109.937124	-9.389579	1570.800000
0.990000	1.160000	1.000000	1.000000	1.000000	1.000000	145.263672	110.134140	-9.185660	1579.410000
1.000000	1.160000	1.000000	1.000000	1.000000	1.000000	145.263672	110.372584	-9.845625	1586.760000
0.500000	1.180000	1.000000	2.000000	0.500000	0.500000	68.359375	101.954090	-10.160843	718.340000
0.510000	1.180000	1.000000	3.000000	0.333333	0.333333	72.631836	101.784843	-10.672874	699.300000
0.520000	1.180000	1.000000	1.000000	1.000000	1.000000	72.631836	101.617989	-11.094916	680.540000
0.530000	1.180000	1.000000	1.000000	1.000000	1.000000	72.631836	101.588200	-11.217992	663.670000
0.540000	1.180000	1.000000	1.000000	1.000000	1.000000	76.904297	101.481652	-11.723592	648.130000
0.550000	1.180000	1.000000	1.000000	1.000000	1.000000	76.904297	101.552181	-12.005728	633.920000
0.560000	1.180000	1.000000	1.000000	1.000000	1.000000	76.904297	101.453989	-11.790113	621.670000
0.570000	1.180000	1.000000	1.000000	1.000000	1.000000	81.176758	102.005449	-12.306495	719.250000
0.580000	1.180000	1.000000	1.000000	1.000000	1.000000	81.176758	101.846399	-12.420565	705.950000
0.590000	1.180000	1.000000	1.000000	1.000000	1.000000	85.449219	101.871548	-12.710901	662.690000
0.600000	1.180000	1.000000	1.000000	1.000000	1.000000	85.449219	101.840624	-12.756487	653.800000
0.610000	1.180000	1.000000	1.000000	1.000000	1.000000	89.721680	101.920116	-12.035448	643.160000
0.620000	1.180000	1.000000	1.000000	1.000000	1.000000	89.721680	102.136937	-12.524127	638.890000
0.630000	1.180000	1.000000	1.000000	1.000000	1.000000	89.721680	102.131680	-12.010773	630.840000
0.640000	1.180000	1.000000	1.000000	1.000000	1.000000	93.994141	102.384022	-13.031021	632.870000
0.650000	1.180000	1.000000	1.000000	1.000000	1.000000	93.994141	102.325490	-12.679864	627.620000
0.660000	1.180000	1.000000	1.000000	1.000000	1.000000	98.266602	102.357287	-12.580843	631.750000
0.670000	1.180000	1.000000	1.000000	1.000000	1.000000	98.266602	102.627031	-12.778270	637.560000
0.680000	1.180000	1.000000	1.000000	1.000000	1.000000	102.539063	103.147386	-12.391661	648.410000
0.690000	1.180000	1.000000	1.000000	1.000000	1.000000	102.539063	103.140936	-12.461720	668.220000
0.700000	1.180000	1.000000	1.000000	1.000000	1.000000	106.811523	103.528190	-12.492139	692.370000
0.710000	1.180000	1.000000	1.000000	1.000000	1.000000	106.811523	103.791672	-11.357586	733.740000
0.720000	1.180000	1.000000	1.000000	1.000000	1.000000	85.449219	88.293431	-20.073971	927.220000
0.730000	1.180000	1.000000	1.000000	1.000000	1.000000	89.721680	88.962252	-20.592188	1092.490000
0.740000	1.180000	1.000000	1.000000	1.000000	1.000000	89.721680	89.563350	-20.112413	1231.930000
0.750000	1.180000	2.000000	2.000000	1.000000	2.000000	89.721680	87.305109	-20.506335	365.820000
0.760000	1.180000	1.000000	2.000000	0.500000	0.500000	89.721680	89.429661	-20.539258	930.020000
0.770000	1.180000	1.000000	1.000000	1.000000	1.000000	119.628906	106.049227	-10.325172	1044.120000
0.780000	1.180000	1.000000	1.000000	1.000000	1.000000	123.901367	106.286958	-11.076959	1105.090000
0.790000	1.180000	1.000000	1.000000	1.000000	1.000000	123.901367	106.729914	-10.884579	1159.690000
0.800000	1.180000	1.000000	1.000000	1.000000	1.000000	123.901367	107.158450	-9.840949	1211.980000
0.810000	1.180000	1.000000	1.000000	1.000000	1.000000	128.173828	107.485176	-10.801770	1254.820000
0.820000	1.180000	1.000000	1.000000	1.000000	1.000000	128.173828	107.938291	-10.382171	1309.280000
0.830000	1.180000	1.000000	1.000000	1.000000	1.000000	128.173828	108.466524	-10.278690	1351.980000
0.840000	1.180000	1.000000	1.000000	1.000000	1.000000	132.446289	108.937842	-9.611620	1394.540000
0.850000	1.180000	1.000000	1.000000	1.000000	1.000000	132.446289	109.198909	-10.591929	1416.800000
0.860000	1.180000	1.000000	1.000000	1.000000	1.000000	132.446289	109.243674	-10.216045	1436.400000
0.870000	1.180000	1.000000	1.000000	1.000000	1.000000	132.446289	109.179287	-10.465379	1453.410000
0.880000	1.180000	1.000000	1.000000	1.000000	1.000000	132.446289	109.095011	-9.524779	1477.280000
0.890000	1.180000	1.000000	1.000000	1.000000	1.000000	136.718750	109.082766	-10.175942	1507.940000
0.900000	1.180000	1.000000	1.000000	1.000000	1.000000	136.718750	109.155777	-10.305336	1529.290000
0.910000	1.180000	1.000000	1.000000	1.000000	1.000000	136.718750	109.282221	-10.356112	1552.600000
0.920000	1.180000	1.000000	1.000000	1.000000	1.000000	136.718750	109.409974	-9.985437	1569.540000
0.930000	1.180000	1.000000	1.000000	1.000000	1.000000	140.991211	109.590094	-9.382207	1577.660000
0.940000	1.180000	1.000000	1.000000	1.000000	1.000000	140.991211	109.743255	-9.994377	1591.240000
0.950000	1.180000	1.000000	1.000000	1.000000	1.000000	140.991211	109.847841	-10.217707	1599.570000
0.960000	1.180000	1.000000	1.000000	1.000000	1.000000	140.991211	109.942022	-10.057111	1604.470000
0.970000	1.180000	1.000000	1.000000	1.000000	1.000000	140.991211	110.062930	-10.209988	1614.200000
0.980000	1.180000	1.000000	1.000000	1.000000	1.000000	140.991211	110.243051	-9.225932	1632.470000
0.990000	1.180000	1.000000	1.000000	1.000000	1.000000	145.263672	110.448964	-9.188524	1632.680000
1.000000	1.180000	1.000000	1.000000	1.000000	1.000000	145.263672	110.692213	-10.020734	1633.310000
0.500000	1.200000	1.000000	2.000000	0.500000	0.500000	68.359375	102.238405	-10.053538	745.570000
0.510000	1.200000	1.000000	2.000000	0.500000	0.500000	72.631836	102.050940	-10.657399	725.410000
0.520000	1.200000	1.000000	1.000000	1.000000	1.000000	72.631836	101.877702	-11.033619	706.370000
0.530000	1.200000	1.000000	1.000000	1.000000	1.000000	72.631836	101.839684	-11.119544	689.220000
0.540000	1.200000	1.000000	1.000000	1.000000	1.000000	76.904297	101.749514	-11.720757	672.700000
0.550000	1.200000	1.000000	1.000000	1.000000	1.000000	76.904297	101.820880	-11.968833	656.670000
0.560000	1.200000	1.000000	1.000000	1.000000	1.000000	76.904297	101.735155	-11.680039	646.100000
0.570000	1.200000	1.000000	1.000000	1.000000	1.000000	81.176758	102.294308	-12.195105	748.160000
0.580000	1.200000	1.000000	1.000000	1.000000	1.000000	81.176758	102.123551	-12.252666	732.270000
0.590000	1.200000	1.000000	1.000000	1.000000	1.000000	85.449219	102.164672	-12.556762	688.870000
0.600000	1.200000	1.000000	1.000000	1.000000	1.000000	85.449219	102.151888	-12.661676	679.210000
0.610000	1.200000	1.000000	1.000000	1.000000	1.000000	89.721680	102.224829	-12.053326	669.200000
0.620000	1.200000	1.000000	1.000000	1.000000	1.000000	89.721680	102.450631	-12.490479	664.300000
0.630000	1.200000	1.000000	1.000000	1.000000	1.000000	89.721680	102.427549	-11.909085	655.060000
0.640000	1.200000	1.000000	1.000000	1.000000	1.000000	93.994141	102.727904	-12.845895	655.900000
0.650000	1.200000	1.000000	1.000000	1.000000	1.000000	93.994141	102.631725	-12.451509	651.630000
0.660000	1.200000	1.000000	1.000000	1.000000	1.000000	98.266602	102.637145	-12.691750	655.270000
0.670000	1.200000	1.000000	1.000000	1.000000	1.000000	98.266602	102.901909	-12.678192	660.940000
0.680000	1.200000	1.000000	1.000000	1.000000	1.000000	102.539063	103.379285	-12.547974	671.020000
0.690000	1.200000	1.000000	1.000000	1.000000	1.000000	102.539063	103.417160	-12.169963	694.050000
0.700000	1.200000	1.000000	1.000000	1.000000	1.000000	106.811523	103.800546	-12.262505	718.060000
0.710000	1.200000	1.000000	1.000000	1.000000	1.000000	106.811523	104.093172	-11.189591	759.010000
0.720000	1.200000	1.000000	1.000000	1.000000	1.000000	111.083984	104.143982	-11.707426	792.540000
0.730000	1.200000	1.000000	1.000000	1.000000	1.000000	89.721680	90.592290	-20.227920	1380.750000
0.740000	1.200000	0.000000	0.000000	-1.000000	0.000000	89.721680	95.679930	-20.805277	969.920000
0.750000	1.200000	1.000000	3.000000	0.333333	0.333333	89.721680	87.720319	-20.440322	537.670000
0.760000	1.200000	0.000000	0.000000	-1.000000	0.000000	89.721680	98.593216	-21.080414	1063.300000
0.770000	1.200000	1.000000	1.000000	1.000000	1.000000	119.628906	106.316092	-10.133262	1080.030000
0.780000	1.200000	1.000000	1.000000	1.000000	1.000000	123.901367	106.568428	-11.057899	1142.050000
0.790000	1.200000	1.000000	1.000000	1.000000	1.000000	123.901367	107.027831	-10.930985	1200.710000
0.800000	1.200000	1.000000	1.000000	1.000000	1.000000	123.901367	107.431434	-9.750037	1249.080000
0.810000	1.200000	1.000000	1.000000	1.000000	1.000000	128.173828	107.777790	-10.747351	1298.500000
0.820000	1.200000	1.000000	1.000000	1.000000	1.000000	128.173828	108.256305	-10.429933	1353.660000
0.830000	1.200000	1.000000	1.000000	1.000000	1.000000	128.173828	108.765021	-10.080330	1399.720000
0.840000	1.200000	1.000000	1.000000	1.000000	1.000000	132.446289	109.217184	-9.657779	1437.030000
0.850000	1.200000	1.000000	1.000000	1.000000	1.000000	132.446289	109.470972	-10.591192	1463.980000
0.860000	1.200000	1.000000	1.000000	1.000000	1.000000	132.446289	109.484178	-10.276626	1481.410000
0.870000	1.200000	1.000000	1.000000	1.000000	1.000000	132.446289	109.408636	-10.190925	1500.380000
0.880000	1.200000	1.000000	1.000000	1.000000	1.000000	136.718750	109.325664	-9.455844	1526.910000
0.890000	1.200000	1.000000	1.000000	1.000000	1.000000	136.718750	109.343057	-10.359569	1562.680000
0.900000	1.200000	1.000000	1.000000	1.000000	1.000000	136.718750	109.407530	-10.177762	1579.620000
0.910000	1.200000	1.000000	1.000000	1.000000	1.000000	136.718750	109.528742	-10.386821	1606.010000
0.920000	1.200000	1.000000	1.000000	1.000000	1.000000	136.718750	109.684473	-9.750863	1616.930000
0.930000	1.200000	1.000000	1.000000	1.000000	1.000000	140.991211	109.853793	-9.319069	1628.340000
0.940000	1.200000	1.000000	1.000000	1.000000	1.000000	140.991211	110.007160	-10.127335	1635.200000
0.950000	1.200000	1.000000	1.000000	1.000000	1.000000	140.991211	110.111301	-10.086087	1645.210000
0.960000	1.200000	1.000000	1.000000	1.000000	1.000000	140.991211	110.208425	-10.098094	1661.030000
0.970000	1.200000	1.000000	1.000000	1.000000	1.000000	140.991211	110.347688	-9.956791	1667.750000
0.980000	1.200000	1.000000	1.000000	1.000000	1.000000	140.991211	110.537839	-9.145723	1683.290000
0.990000	1.200000	1.000000	1.000000	1.000000	1.000000	145.263672	110.758195	-9.246534	1689.100000
1.000000	1.200000	1.000000	1.000000	1.000000	1.000000	145.263672	111.028477	-10.041877	1694.350000
0.500000	1.220000	1.000000	3.000000	0.333333	0.333333	68.359375	102.498599	-9.967460	772.380000
0.510000	1.220000	1.000000	2.000000	0.500000	0.500000	72.631836	102.319297	-10.644274	752.500000
0.520000	1.220000	1.000000	1.000000	1.000000	1.000000	72.631836	102.126082	-10.984649	730.800000
0.530000	1.220000	1.000000	1.000000	1.000000	1.000000	72.631836	102.073631	-11.024036	714.210000
0.540000	1.220000	1.000000	1.000000	1.000000	1.000000	76.904297	102.013635	-11.722057	697.480000
0.550000	1.220000	1.000000	1.000000	1.000000	1.000000	76.904297	102.083550	-11.935134	683.130000
0.560000	1.220000	1.000000	1.000000	1.000000	1.000000	76.904297	102.004819	-11.585791	669.620000
0.570000	1.220000	1.000000	1.000000	1.000000	1.000000	81.176758	102.048504	-12.588345	656.460000
0.580000	1.220000	1.000000	1.000000	1.000000	1.000000	81.176758	102.400493	-12.094180	759.920000
0.590000	1.220000	1.000000	1.000000	1.000000	1.000000	85.449219	102.468094	-12.409040	716.170000
0.600000	1.220000	1.000000	1.000000	1.000000	1.000000	85.449219	102.460010	-12.459947	706.650000
0.610000	1.220000	1.000000	1.000000	1.000000	1.000000	89.721680	102.525500	-12.065024	695.170000
0.620000	1.220000	1.000000	1.000000	1.000000	1.000000	89.721680	102.750245	-12.482838	688.730000
0.630000	1.220000	1.000000	1.000000	1.000000	1.000000	89.721680	102.725273	-11.831262	679.700000
0.640000	1.220000	1.000000	1.000000	1.000000	1.000000	93.994141	103.058083	-12.684529	681.030000
0.650000	1.220000	1.000000	1.000000	1.000000	1.000000	93.994141	102.935951	-12.243293	675.710000
0.660000	1.220000	1.000000	1.000000	1.000000	1.000000	98.266602	102.910734	-12.656346	679.560000
0.670000	1.220000	1.000000	1.000000	1.000000	1.000000	98.266602	103.174939	-12.544888	686.210000
0.680000	1.220000	1.000000	1.000000	1.000000	1.000000	102.539063	103.598230	-12.521243	693.350000
0.690000	1.220000	1.000000	1.000000	1.000000	1.000000	102.539063	103.692933	-11.901842	719.530000
0.700000	1.220000	1.000000	1.000000	1.000000	1.000000	106.811523	104.054872	-12.089959	743.540000
0.710000	1.220000	1.000000	1.000000	1.000000	1.000000	106.811523	104.353009	-11.046735	785.190000
0.720000	1.220000	1.000000	1.000000	1.000000	1.000000	111.083984	104.398248	-11.739132	819.070000
0.730000	1.220000	1.000000	1.000000	1.000000	1.000000	115.356445	104.469221	-11.114307	880.950000
0.740000	1.220000	1.000000	1.000000	1.000000	1.000000	115.356445	103.169648	-11.644738	1008.140000
0.750000	1.220000	1.000000	1.000000	1.000000	1.000000	89.721680	88.419850	-20.326837	852.250000
0.760000	1.220000	1.000000	1.000000	1.000000	1.000000	89.721680	102.756390	-11.855606	1101.520000
0.770000	1.220000	1.000000	1.000000	1.000000	1.000000	119.628906	106.573319	-9.981894	1116.850000
0.780000	1.220000	1.000000	1.000000	1.000000	1.000000	123.901367	106.859320	-10.935754	1184.680000
0.790000	1.220000	1.000000	1.000000	1.000000	1.000000	123.901367	107.328484	-10.884731	1244.950000
0.800000	1.220000	1.000000	1.000000	1.000000	1.000000	128.173828	107.731963	-9.659273	1291.360000
0.810000	1.220000	1.000000	1.000000	1.000000	1.000000	128.173828	108.066351	-10.722261	1342.600000
0.820000	1.220000	1.000000	1.000000	1.000000	1.000000	128.173828	108.554300	-10.467218	1393.770000
0.830000	1.220000	1.000000	1.000000	1.000000	1.000000	128.173828	109.074805	-9.884112	1446.480000
0.840000	1.220000	1.000000	1.000000	1.000000	1.000000	132.446289	109.515692	-9.744804	1488.480000
0.850000	1.220000	1.000000	1.000000	1.000000	1.000000	132.446289	109.724240	-10.477606	1506.400000
0.860000	1.220000	1.000000	1.000000	1.000000	1.000000	132.446289	109.716219	-10.317562	1525.650000
0.870000	1.220000	1.000000	1.000000	1.000000	1.000000	132.446289	109.632376	-10.001318	1551.410000
0.880000	1.220000	1.000000	1.000000	1.000000	1.000000	136.718750	109.560130	-9.425125	1580.390000
0.890000	1.220000	1.000000	1.000000	1.000000	1.000000	136.718750	109.576045	-10.415652	1608.460000
0.900000	1.220000	1.000000	1.000000	1.000000	1.000000	136.718750	109.661122	-10.040375	1633.450000
0.910000	1.220000	1.000000	1.000000	1.000000	1.000000	136.718750	109.780999	-10.412218	1655.640000
0.920000	1.220000	1.000000	1.000000	1.000000	1.000000	136.718750	109.948986	-9.562051	1674.120000
0.930000	1.220000	1.000000	1.000000	1.000000	1.000000	140.991211	110.125038	-9.306611	1684.620000
0.940000	1.220000	1.000000	1.000000	1.000000	1.000000	140.991211	110.270077	-10.235202	1693.650000
0.950000	1.220000	1.000000	1.000000	1.000000	1.000000	140.991211	110.390115	-9.906050	1702.260000
0.960000	1.220000	1.000000	1.000000	1.000000	1.000000	140.991211	110.479250	-10.114774	1713.600000
0.970000	1.220000	1.000000	1.000000	1.000000	1.000000	140.991211	110.635152	-9.698540	1729.140000
0.980000	1.220000	1.000000	1.000000	1.000000	1.000000	140.991211	110.850271	-9.120940	1731.730000
0.990000	1.220000	1.000000	1.000000	1.000000	1.000000	145.263672	111.056997	-9.355816	1733.340000
1.000000	1.220000	1.000000	1.000000	1.000000	1.000000	145.263672	111.339238	-10.033968	1743.210000
0.500000	1.240000	1.000000	2.000000	0.500000	0.500000	68.359375	102.763008	-9.869061	802.060000
0.510000	1.240000	1.000000	3.000000	0.333333	0.333333	72.631836	102.580450	-10.631559	780.500000
0.520000	1.240000	1.000000	1.000000	1.000000	1.000000	72.631836	102.384202	-10.935236	759.710000
0.530000	1.240000	1.000000	1.000000	1.000000	1.000000	72.631836	102.334027	-10.935560	740.390000
0.540000	1.240000	1.000000	1.000000	1.000000	1.000000	76.904297	102.277251	-11.727510	723.380000
0.550000	1.240000	1.000000	1.000000	1.000000	1.000000	76.904297	102.344252	-11.907104	708.470000
0.560000	1.240000	1.000000	1.000000	1.000000	1.000000	76.904297	102.285657	-11.497245	694.540000
0.570000	1.240000	1.000000	1.000000	1.000000	1.000000	81.176758	102.404306	-12.643545	680.190000
0.580000	1.240000	1.000000	1.000000	1.000000	1.000000	81.176758	102.670765	-11.948496	788.830000
0.590000	1.240000	1.000000	1.000000	1.000000	1.000000	85.449219	102.781199	-12.274253	744.240000
0.600000	1.240000	1.000000	1.000000	1.000000	1.000000	85.449219	102.765857	-12.258315	732.760000
0.610000	1.240000	1.000000	1.000000	1.000000	1.000000	89.721680	102.820070	-12.093637	721.280000
0.620000	1.240000	1.000000	1.000000	1.000000	1.000000	89.721680	103.051127	-12.477167	714.210000
0.630000	1.240000	1.000000	1.000000	1.000000	1.000000	89.721680	103.016871	-11.773847	705.600000
0.640000	1.240000	1.000000	1.000000	1.000000	1.000000	93.994141	103.384843	-12.544069	705.810000
0.650000	1.240000	1.000000	1.000000	1.000000	1.000000	93.994141	103.228477	-12.054053	700.560000
0.660000	1.240000	1.000000	1.000000	1.000000	1.000000	98.266602	103.174807	-12.640132	703.780000
0.670000	1.240000	1.000000	1.000000	1.000000	1.000000	98.266602	103.455281	-12.314729	712.040000
0.680000	1.240000	1.000000	1.000000	1.000000	1.000000	102.539063	103.821391	-12.502378	720.230000
0.690000	1.240000	1.000000	1.000000	1.000000	1.000000	102.539063	103.959361	-11.703730	745.430000
0.700000	1.240000	1.000000	1.000000	1.000000	1.000000	106.811523	104.296784	-11.949563	769.300000
0.710000	1.240000	1.000000	1.000000	1.000000	1.000000	111.083984	104.642434	-11.048642	812.980000
0.720000	1.240000	1.000000	1.000000	1.000000	1.000000	111.083984	104.667251	-11.822215	853.790000
0.730000	1.240000	1.000000	1.000000	1.000000	1.000000	115.356445	104.752674	-11.230349	914.200000
0.740000	1.240000	1.000000	1.000000	1.000000	1.000000	115.356445	105.098021	-11.529117	970.900000
0.750000	1.240000	0.000000	0.000000	-1.000000	0.000000	89.721680	98.412120	-21.068551	1091.930000
0.760000	1.240000	1.000000	1.000000	1.000000	1.000000	119.628906	103.977545	-10.826784	1130.150000
0.770000	1.240000	1.000000	1.000000	1.000000	1.000000	123.901367	106.837857	-9.889038	1159.060000
0.780000	1.240000	1.000000	1.000000	1.000000	1.000000	123.901367	107.150907	-10.812336	1227.520000
0.790000	1.240000	1.000000	1.000000	1.000000	1.000000	123.901367	107.611562	-10.824623	1283.030000
0.800000	1.240000	1.000000	1.000000	1.000000	1.000000	128.173828	108.004356	-9.665928	1334.410000
0.810000	1.240000	1.000000	1.000000	1.000000	1.000000	128.173828	108.355721	-10.684725	1389.360000
0.820000	1.240000	1.000000	1.000000	1.000000	1.000000	128.173828	108.842560	-10.481447	1430.450000
0.830000	1.240000	1.000000	1.000000	1.000000	1.000000	128.173828	109.372227	-9.722545	1495.200000
0.840000	1.240000	1.000000	1.000000	1.000000	1.000000	132.446289	109.774504	-9.816377	1526.420000
0.850000	1.240000	1.000000	1.000000	1.000000	1.000000	132.446289	109.977488	-10.358506	1554.140000
0.860000	1.240000	1.000000	1.000000	1.000000	1.000000	132.446289	109.940180	-10.339311	1567.440000
0.870000	1.240000	1.000000	1.000000	1.000000	1.000000	132.446289	109.846045	-9.823387	1596.770000
0.880000	1.240000	1.000000	1.000000	1.000000	1.000000	136.718750	109.788013	-9.437634	1626.170000
0.890000	1.240000	1.000000	1.000000	1.000000	1.000000	136.718750	109.817894	-10.394920	1656.550000
0.900000	1.240000	1.000000	1.000000	1.000000	1.000000	136.718750	109.905523	-9.969673	1681.470000
0.910000	1.240000	1.000000	1.000000	1.000000	1.000000	136.718750	110.031846	-10.340327	1706.740000
0.920000	1.240000	1.000000	1.000000	1.000000	1.000000	136.718750	110.199462	-9.414657	1721.440000
0.930000	1.240000	1.000000	1.000000	1.000000	1.000000	140.991211	110.379880	-9.336278	1730.960000
0.940000	1.240000	1.000000	1.000000	1.000000	1.000000	140.991211	110.522983	-10.226788	1739.920000
0.950000	1.240000	1.000000	1.000000	1.000000	1.000000	140.991211	110.619144	-9.833342	1745.870000
0.960000	1.240000	1.000000	1.000000	1.000000	1.000000	140.991211	110.750066	-10.187628	1771.630000
0.970000	1.240000	1.000000	1.000000	1.000000	1.000000	140.991211	110.895986	-9.525725	1774.010000
0.980000	1.240000	1.000000	1.000000	1.000000	1.000000	145.263672	111.121295	-9.048081	1789.900000
0.990000	1.240000	1.000000	1.000000	1.000000	1.000000	145.263672	111.360469	-9.497779	1793.890000
1.000000	1.240000	1.000000	1.000000	1.000000	1.000000	145.263672	111.642407	-9.982491	1804.670000
0.500000	1.260000	1.000000	2.000000	0.500000	0.500000	68.359375	103.043160	-9.760089	830.760000
0.510000	1.260000	1.000000	2.000000	0.500000	0.500000	72.631836	102.831892	-10.620980	807.870000
0.520000	1.260000	1.000000	4.000000	0.250000	0.250000	72.631836	102.634782	-10.890950	785.470000
0.530000	1.260000	1.000000	1.000000	1.000000	1.000000	72.631836	102.596885	-10.837433	766.500000
0.540000	1.260000	1.000000	1.000000	1.000000	1.000000	76.904297	102.531907	-11.732308	749.350000
0.550000	1.260000	1.000000	1.000000	1.000000	1.000000	76.904297	102.595172	-11.883184	730.870000
0.560000	1.260000	1.000000	1.000000	1.000000	1.000000	76.904297	102.554426	-11.407715	718.200000
0.570000	1.260000	1.000000	1.000000	1.000000	1.000000	81.176758	102.573065	-12.506266	704.130000
0.580000	1.260000	1.000000	1.000000	1.000000	1.000000	81.176758	102.938105	-11.819351	813.890000
0.590000	1.260000	1.000000	1.000000	1.000000	1.000000	85.449219	103.066405	-12.141556	771.470000
0.600000	1.260000	1.000000	1.000000	1.000000	1.000000	85.449219	103.071500	-12.093763	758.100000
0.610000	1.260000	1.000000	1.000000	1.000000	1.000000	89.721680	103.124866	-12.141614	748.230000
0.620000	1.260000	1.000000	1.000000	1.000000	1.000000	89.721680	103.351932	-12.481108	740.040000
0.630000	1.260000	1.000000	1.000000	1.000000	1.000000	93.994141	103.307099	-11.726276	732.270000
0.640000	1.260000	1.000000	1.000000	1.000000	1.000000	93.994141	103.692503	-12.419152	730.450000
0.650000	1.260000	1.000000	1.000000	1.000000	1.000000	93.994141	103.507056	-11.901568	725.760000
0.660000	1.260000	1.000000	1.000000	1.000000	1.000000	98.266602	103.437231	-12.648397	727.860000
0.670000	1.260000	1.000000	1.000000	1.000000	1.000000	98.266602	103.708379	-12.082048	735.140000
0.680000	1.260000	1.000000	1.000000	1.000000	1.000000	102.539063	104.044890	-12.499767	741.020000
0.690000	1.260000	1.000000	1.000000	1.000000	1.000000	102.539063	104.249987	-11.526236	770.910000
0.700000	1.260000	1.000000	1.000000	1.000000	1.000000	106.811523	104.546651	-11.818157	794.570000
0.710000	1.260000	1.000000	1.000000	1.000000	1.000000	111.083984	105.173946	-11.067468	841.190000
0.720000	1.260000	1.000000	1.000000	1.000000	1.000000	111.083984	104.907520	-11.870938	882.770000
0.730000	1.260000	1.000000	1.000000	1.000000	1.000000	115.356445	105.032091	-11.324480	942.970000
0.740000	1.260000	1.000000	1.000000	1.000000	1.000000	115.356445	104.351955	-11.392497	1003.380000
0.750000	1.260000	1.000000	1.000000	1.000000	1.000000	115.356445	103.235946	-11.179820	1120.420000
0.760000	1.260000	1.000000	1.000000	1.000000	1.000000	119.628906	106.996934	-11.063349	1140.580000
0.770000	1.260000	1.000000	1.000000	1.000000	1.000000	123.901367	107.095776	-9.912937	1196.860000
0.780000	1.260000	1.000000	1.000000	1.000000	1.000000	123.901367	107.424490	-10.695364	1264.620000
0.790000	1.260000	1.000000	1.000000	1.000000	1.000000	123.901367	107.885233	-10.796850	1328.040000
0.800000	1.260000	1.000000	1.000000	1.000000	1.000000	128.173828	108.276268	-9.707618	1377.460000
0.810000	1.260000	1.000000	1.000000	1.000000	1.000000	128.173828	108.644795	-10.538761	1435.910000
0.820000	1.260000	1.000000	1.000000	1.000000	1.000000	128.173828	109.136180	-10.520341	1487.430000
0.830000	1.260000	1.000000	1.000000	1.000000	1.000000	128.173828	109.646356	-9.600100	1541.400000
0.840000	1.260000	1.000000	1.000000	1.000000	1.000000	132.446289	110.050531	-9.894872	1574.930000
0.850000	1.260000	1.000000	1.000000	1.000000	1.000000	132.446289	110.223867	-10.268260	1604.820000
0.860000	1.260000	1.000000	1.000000	1.000000	1.000000	132.446289	110.162757	-10.387220	1624.350000
0.870000	1.260000	1.000000	1.000000	1.000000	1.000000	132.446289	110.062436	-9.645800	1651.090000
0.880000	1.260000	1.000000	1.000000	1.000000	1.000000	136.718750	110.016064	-9.494639	1675.870000
0.890000	1.260000	1.000000	1.000000	1.000000	1.000000	136.718750	110.049106	-10.376074	1705.270000
0.900000	1.260000	1.000000	1.000000	1.000000	1.000000	136.718750	110.150983	-9.962984	1735.230000
0.910000	1.260000	1.000000	1.000000	1.000000	1.000000	136.718750	110.273030	-10.275643	1754.550000
0.920000	1.260000	1.000000	1.000000	1.000000	1.000000	136.718750	110.460063	-9.288223	1771.700000
0.930000	1.260000	1.000000	1.000000	1.000000	1.000000	140.991211	110.643200	-9.420653	1786.680000
0.940000	1.260000	1.000000	1.000000	1.000000	1.000000	140.991211	110.763871	-10.207261	1790.110000
0.950000	1.260000	1.000000	1.000000	1.000000	1.000000	140.991211	110.878022	-9.752181	1805.930000
0.960000	1.260000	1.000000	1.000000	1.000000	1.000000	140.991211	111.006684	-10.128552	1821.330000
0.970000	1.260000	1.000000	1.000000	1.000000	1.000000	140.991211	111.169445	-9.347684	1831.620000
0.980000	1.260000	1.000000	1.000000	1.000000	1.000000	145.263672	111.420530	-9.003961	1839.250000
0.990000	1.260000	1.000000	1.000000	1.000000	1.000000	145.263672	111.661348	-9.666549	1852.410000
1.000000	1.260000	1.000000	1.000000	1.000000	1.000000	145.263672	111.900626	-9.886768	1854.650000
0.500000	1.280000	1.000000	2.000000	0.500000	0.500000	68.359375	103.290960	-9.678603	857.990000
0.510000	1.280000	1.000000	2.000000	0.500000	0.500000	72.631836	103.066629	-10.615418	835.800000
0.520000	1.280000	1.000000	3.000000	0.333333	0.333333	72.631836	102.884905	-10.855623	812.630000
0.530000	1.280000	1.000000	1.000000	1.000000	1.000000	72.631836	102.847958	-10.747212	788.830000
0.540000	1.280000	1.000000	1.000000	1.000000	1.000000	76.904297	102.790392	-11.742665	775.950000
0.550000	1.280000	1.000000	1.000000	1.000000	1.000000	76.904297	102.843365	-11.863051	758.660000
0.560000	1.280000	1.000000	1.000000	1.000000	1.000000	76.904297	102.808430	-11.327006	743.960000
0.570000	1.280000	1.000000	1.000000	1.000000	1.000000	81.176758	102.829067	-12.475180	728.910000
0.580000	1.280000	1.000000	1.000000	1.000000	1.000000	81.176758	103.203663	-11.702177	848.470000
[truncated: 603 more rows]
